# Supplementary material for: Condition-specific RNA editing in the coral symbiont Symbiodinium microadriaticum
Source: PLoS Genet. 2017 Feb 28;13(2):e1006619. doi: 10.1371/journal.pgen.1006619 (PMC5357065; doi:10.1371/journal.pgen.1006619)
Supplement: S1 Table — (XLSX) [file pgen.1006619.s010.xlsx]

## Sheet: Sheet1
S1 Table. Read counts of RNAseq libraries.
Condition	Replicate	Raw reads	Filtered reads	Mapped reads	SRA ID
16C	R0	69012328	65342294	20571757	SRS429458
	R1	70030018	54398456	20038422	SRR3337500
	R2	52277676	40770400	15880659	SRR3337501
	R3	51391660	40907543	14888515	SRR3337502
36C	R0	61424350	59556939	19402332	SRS429460
	R1	37937408	26670872	11249651	SRR3337503
	R2	59809100	46260791	17724171	SRR3337504
	R3	70688052	55124593	20440306	SRR3337505
DS	R0	73564328	69670972	22370241	SRS429463
	R1	55769740	45419403	16564314	SRR3337495
	R2	104424430	76397366	30467118	SRR3337496
	R3	61080270	48980434	17840593	SRR3337497
control	R0	59970556	58098122	18510572	SRS429465
	R1	51620924	41339867	15471721	SRR3337498
	R2	119963940	85910948	33941964	SRR3337493
	R3	59952956	48255604	17426236	SRR3337494
Totals	16 reps	1058917736	863104604	312788572
