# Supplementary material for: Condition-specific RNA editing in the coral symbiont Symbiodinium microadriaticum
Source: PLoS Genet. 2017 Feb 28;13(2):e1006619. doi: 10.1371/journal.pgen.1006619 (PMC5357065; doi:10.1371/journal.pgen.1006619)
Supplement: S2 Table — (XLSX) [file pgen.1006619.s011.xlsx]

## Sheet: edited_positions
S2 Table: List of significantly-edited positions in the Symbiodinium microadriaticum nuclear genome
Data from 16 pooled replicates. Strand information is provided for genes: "Watson" is forward-strand, "Crick" is reverse-strand.
As "genomic sequence" and "reads matching genome" are from the perspective of the Watson strand, if the gene is on Crick, the true edit type is the complement of the expected scenario (e.g. Line 22: "A-to-G" on Watson == "T-to-C" on Crick).
Scaffold	Position	Genomic sequence	Total coverage	Mean Phred	Reads matching genome [A, C, G, T]	Context	Strand (if genic)	Edit type	Edit frequency	Adjusted p value
Smic.scaffold1|size3144590	1537071	A	232	37.13	[211, 0, 1, 20]	intergenic		AT	0.09	3.37882e-11
Smic.scaffold1|size3144590	1729326	T	25	38.4	[3, 2, 0, 20]	intergenic		TA	0.2	0.00265941
Smic.scaffold2|size2740909	1890784	T	36	36.64	[4, 2, 0, 30]	intergenic		TA	0.17	0.000904608
Smic.scaffold2|size2740909	2433550	T	20	37.65	[7, 0, 0, 13]	intergenic		TA	0.35	4.5006e-07
Smic.scaffold3|size2501703	34099	A	235	37.66	[223, 0, 0, 12]	intergenic		AT	0.05	0.00336254
Smic.scaffold3|size2501703	34198	A	45	39.27	[36, 0, 4, 5]	intergenic		AT AG	0.2	4.17099e-07
Smic.scaffold6|size2329020	126788	T	55	36.44	[8, 10, 0, 37]	intergenic		TC TA	0.33	7.88478e-20
Smic.scaffold7|size2227519	136883	T	130	37.79	[14, 1, 0, 115]	SmicGene656	Crick	AT	0.12	3.87645e-09
Smic.scaffold7|size2227519	504118	T	34	36.44	[0, 6, 0, 28]	intergenic		TC	0.18	0.000638398
Smic.scaffold7|size2227519	1120166	A	41	36.85	[35, 0, 0, 6]	SmicGene696	Watson	AT	0.15	0.00197823
Smic.scaffold7|size2227519	1120270	A	138	37.3	[121, 0, 4, 13]	SmicGene696	Watson	AT	0.12	5.31787e-11
Smic.scaffold7|size2227519	1120276	A	140	37.24	[45, 0, 2, 93]	SmicGene696	Watson	AT	0.68	1.62122e-150
Smic.scaffold7|size2227519	1120285	A	158	36.57	[72, 3, 14, 69]	SmicGene696	Watson	AT AG	0.54	1.25512e-123
Smic.scaffold7|size2227519	1120293	A	146	37.04	[39, 0, 9, 98]	SmicGene696	Watson	AT AG	0.73	8.18915e-176
Smic.scaffold7|size2227519	1533364	T	20	38.25	[1, 6, 0, 13]	intergenic		TC	0.35	4.5006e-07
Smic.scaffold7|size2227519	1589800	G	29	36.97	[0, 7, 22, 0]	SmicGene744	Watson	GC	0.24	8.14441e-06
Smic.scaffold7|size2227519	2114633	A	132	37.44	[113, 0, 19, 0]	SmicGene772	Crick	TC	0.14	1.01554e-13
Smic.scaffold7|size2227519	2147669	G	194	37.3	[123, 0, 71, 0]	intergenic		GA	0.63	1.71374e-189
Smic.scaffold8|size2202686	1754465	G	52	37.83	[6, 0, 46, 0]	intergenic		GA	0.12	0.00798833
Smic.scaffold11|size2030540	373233	A	104	37.18	[89, 0, 0, 15]	SmicGene1055	Watson	AT	0.14	1.42937e-10
Smic.scaffold14|size1925337	1134556	A	43	37.26	[35, 0, 0, 8]	SmicGene1335	Watson	AT	0.19	6.73187e-06
Smic.scaffold14|size1925337	1203449	C	54	37	[18, 36, 0, 0]	SmicGene1337	Watson	CA	0.33	5.36591e-20
Smic.scaffold14|size1925337	1684301	T	274	37.09	[8, 11, 0, 255]	SmicGene1358	Crick	AG	0.07	5.27179e-08
Smic.scaffold15|size1918515	1512338	T	69	34.83	[0, 10, 1, 58]	intergenic		TC	0.16	7.06603e-08
Smic.scaffold15|size1918515	1512361	T	73	36.34	[1, 6, 0, 66]	intergenic		TC	0.1	0.00535613
Smic.scaffold15|size1918515	1660589	T	116	37.2	[29, 0, 0, 87]	SmicGene1445	Crick	AT	0.25	6.65941e-29
Smic.scaffold15|size1918515	1660594	T	106	37.19	[24, 0, 0, 82]	SmicGene1445	Crick	AT	0.23	1.41212e-22
Smic.scaffold15|size1918515	1682809	T	228	36.71	[6, 15, 0, 207]	SmicGene1446	Crick	AG	0.09	2.40055e-11
Smic.scaffold15|size1918515	1793383	T	115	36.6	[20, 0, 0, 95]	intergenic		TA	0.17	3.50332e-16
Smic.scaffold17|size1859678	103843	A	24	36.83	[8, 0, 0, 16]	intergenic		AT	0.67	5.54043e-24
Smic.scaffold17|size1859678	1859443	T	21	35.57	[5, 0, 0, 16]	intergenic		TA	0.24	0.00106745
Smic.scaffold18|size1859394	752150	T	85	36.42	[11, 0, 0, 74]	intergenic		TA	0.13	7.00372e-07
Smic.scaffold18|size1859394	753506	T	25	37.8	[6, 1, 4, 14]	intergenic		TA TG	0.44	2.82004e-13
Smic.scaffold19|size1813956	142202	T	48	35.73	[6, 0, 0, 42]	intergenic		TA	0.12	0.00501629
Smic.scaffold19|size1813956	452991	T	47	36.68	[2, 4, 0, 41]	SmicGene1734	Crick	AG	0.13	0.00443587
Smic.scaffold19|size1813956	453004	T	50	36.52	[9, 0, 0, 41]	SmicGene1734	Crick	AT	0.18	1.11606e-06
Smic.scaffold19|size1813956	1313938	A	89	36.99	[75, 1, 5, 8]	intergenic		AT	0.16	2.60447e-10
Smic.scaffold19|size1813956	1313940	A	90	36.63	[79, 0, 0, 11]	intergenic		AT	0.12	1.29688e-06
Smic.scaffold21|size1804639	659626	A	47	36.47	[23, 0, 1, 23]	intergenic		AT	0.51	1.13998e-32
Smic.scaffold21|size1804639	934882	A	834	37.6	[780, 0, 54, 0]	SmicGene1936	Crick	TC	0.06	1.54182e-23
Smic.scaffold21|size1804639	934888	T	830	36.41	[0, 59, 0, 771]	SmicGene1936	Crick	AG	0.07	6.12433e-28
Smic.scaffold21|size1804639	934890	A	829	37.39	[770, 0, 0, 59]	SmicGene1936	Crick	TA	0.07	5.74669e-28
Smic.scaffold21|size1804639	934905	G	921	37	[155, 0, 766, 0]	SmicGene1936	Crick	CT	0.17	6.52452e-131
Smic.scaffold21|size1804639	934911	T	971	37.5	[1, 181, 0, 789]	SmicGene1936	Crick	AG	0.19	8.76969e-163
Smic.scaffold21|size1804639	934930	A	1176	37.49	[775, 0, 400, 1]	SmicGene1936	Crick	TC	0.34	0
Smic.scaffold21|size1804639	934939	A	1198	37.75	[762, 0, 436, 0]	SmicGene1936	Crick	TC	0.36	0
Smic.scaffold21|size1804639	934966	C	980	37.67	[0, 614, 0, 366]	SmicGene1936	Crick	GA	0.37	0
Smic.scaffold21|size1804639	934984	T	808	37.75	[0, 0, 223, 585]	SmicGene1936	Crick	AC	0.28	1.56305e-240
Smic.scaffold21|size1804639	935146	T	707	38.09	[0, 1, 90, 616]	SmicGene1936	Crick	AC	0.13	1.03615e-65
Smic.scaffold21|size1804639	935154	A	792	37.99	[688, 0, 0, 104]	SmicGene1936	Crick	TA	0.13	3.86062e-76
Smic.scaffold21|size1804639	1050272	T	569	37.2	[17, 25, 0, 527]	intergenic		AG	0.07	3.48982e-20
Smic.scaffold21|size1804639	1060564	T	81	38.12	[52, 0, 0, 29]	intergenic		TA	0.64	9.49248e-80
Smic.scaffold21|size1804639	1060576	T	74	37.58	[18, 18, 1, 37]	intergenic		TC TA	0.5	1.39597e-50
Smic.scaffold21|size1804639	1060586	T	69	36.88	[7, 0, 0, 62]	intergenic		TA	0.1	0.00369102
Smic.scaffold21|size1804639	1065041	T	24	38.38	[4, 2, 0, 18]	SmicGene1949	Crick	AT AG	0.25	7.13618e-05
Smic.scaffold21|size1804639	1093970	T	70	35.03	[9, 0, 0, 61]	SmicGene1954	Crick	AT	0.13	2.35129e-05
Smic.scaffold21|size1804639	1339015	T	30	37.6	[1, 5, 0, 24]	intergenic		TC	0.2	0.000294239
Smic.scaffold22|size1799166	178229	G	45	36.96	[0, 20, 25, 0]	SmicGene2023	Watson	GC	0.44	2.05325e-25
Smic.scaffold22|size1799166	178231	G	54	37.15	[29, 0, 25, 0]	SmicGene2023	Watson	GA	0.54	1.30269e-40
Smic.scaffold22|size1799166	433954	T	104	38.88	[4, 6, 1, 93]	intergenic		TC	0.11	6.02961e-06
Smic.scaffold23|size1776842	48235	A	45	37.36	[39, 0, 1, 5]	intergenic		AT	0.13	0.00343397
Smic.scaffold23|size1776842	48252	A	54	36.26	[48, 0, 0, 6]	intergenic		AT	0.11	0.00993834
Smic.scaffold25|size1773150	213417	C	126	37.06	[0, 117, 9, 0]	SmicGene2248	Crick	GC	0.07	0.00338899
Smic.scaffold25|size1773150	488940	C	29	37.72	[0, 11, 0, 18]	intergenic		CT	0.62	2.58923e-26
Smic.scaffold25|size1773150	489064	A	172	37.05	[161, 0, 7, 4]	intergenic		AG	0.06	0.000967917
Smic.scaffold25|size1773150	649714	A	129	37.12	[119, 1, 9, 0]	intergenic		AG	0.08	0.000504865
Smic.scaffold25|size1773150	650237	A	158	35.43	[146, 0, 0, 12]	intergenic		AT	0.08	5.30973e-05
Smic.scaffold25|size1773150	765317	T	26	36.54	[0, 0, 8, 18]	SmicGene2285	Watson	TG	0.31	8.77046e-08
Smic.scaffold25|size1773150	765318	T	30	36.8	[13, 0, 1, 16]	SmicGene2285	Watson	TA	0.47	9.51278e-18
Smic.scaffold25|size1773150	768617	A	21	36.62	[16, 0, 0, 5]	intergenic		AT	0.24	0.00106745
Smic.scaffold25|size1773150	841509	G	24	37.46	[0, 0, 14, 10]	intergenic		GT	0.42	1.2138e-11
Smic.scaffold25|size1773150	900115	A	299	37.8	[216, 83, 0, 0]	SmicGene2290	Crick	TG	0.28	5.03697e-89
Smic.scaffold25|size1773150	977441	C	77	37.74	[0, 59, 18, 0]	SmicGene2300	Crick	GC	0.23	7.02903e-17
Smic.scaffold25|size1773150	1519712	T	50	36.42	[2, 6, 0, 42]	intergenic		TC	0.16	2.31472e-05
Smic.scaffold25|size1773150	1593123	T	29	35.59	[6, 0, 0, 23]	SmicGene2337	Crick	AT	0.21	0.000237925
Smic.scaffold26|size1764502	36905	A	148	36.59	[138, 0, 0, 10]	SmicGene2358	Watson	AT	0.07	0.00172975
Smic.scaffold27|size1712659	543185	A	30	35.73	[21, 1, 7, 1]	SmicGene2467	Watson	AG	0.3	7.95751e-09
Smic.scaffold27|size1712659	543192	A	25	36.32	[6, 0, 0, 19]	SmicGene2467	Watson	AT	0.76	1.44536e-30
Smic.scaffold29|size1681714	672515	A	33	36.64	[27, 0, 6, 0]	SmicGene2598	Watson	AG	0.18	0.000531565
Smic.scaffold29|size1681714	1201884	G	37	36.3	[0, 0, 25, 12]	SmicGene2633	Crick	CA	0.32	1.04878e-12
Smic.scaffold29|size1681714	1315932	T	27	36.19	[0, 4, 1, 22]	SmicGene2638	Crick	AG	0.19	0.00395092
Smic.scaffold29|size1681714	1315943	T	28	37.68	[6, 5, 1, 16]	SmicGene2638	Crick	AT AG	0.43	1.91705e-14
Smic.scaffold30|size1653774	450040	A	38	38.26	[11, 27, 0, 0]	SmicGene2692	Crick	TG	0.71	1.10379e-42
Smic.scaffold30|size1653774	450041	C	75	38.45	[64, 11, 0, 0]	SmicGene2692	Crick	GT	0.85	8.48097e-113
Smic.scaffold30|size1653774	450042	C	93	38.25	[0, 11, 82, 0]	SmicGene2692	Crick	GC	0.88	1.25704e-147
Smic.scaffold30|size1653774	475695	T	98	36.37	[4, 4, 0, 90]	intergenic		TA	0.08	0.00415636
Smic.scaffold30|size1653774	1082231	T	23	38.13	[5, 1, 0, 17]	intergenic		TA	0.26	5.4143e-05
Smic.scaffold30|size1653774	1497357	G	1186	37.46	[412, 0, 774, 0]	SmicGene2753	Crick	CT	0.35	0
Smic.scaffold30|size1653774	1497367	C	1091	37.03	[0, 821, 0, 270]	SmicGene2753	Crick	GA	0.25	3.60563e-277
Smic.scaffold33|size1614636	432163	G	29	38.41	[7, 0, 22, 0]	SmicGene2921	Watson	GA	0.24	8.14441e-06
Smic.scaffold33|size1614636	1185091	A	43	37.4	[34, 0, 6, 3]	intergenic		AG	0.21	2.71054e-07
Smic.scaffold33|size1614636	1185094	A	43	38.26	[22, 2, 6, 13]	intergenic		AT AG	0.49	7.17619e-28
Smic.scaffold34|size1601861	668125	A	375	37.25	[358, 0, 9, 8]	SmicGene2998	Watson	AG	0.05	0.000232637
Smic.scaffold35|size1573575	100717	A	22	35.95	[16, 5, 1, 0]	SmicGene3040	Watson	AC	0.27	4.05106e-05
Smic.scaffold35|size1573575	100726	A	21	36.81	[15, 0, 4, 2]	SmicGene3040	Watson	AG AT	0.29	2.98222e-05
Smic.scaffold35|size1573575	809492	A	44	36.16	[22, 0, 14, 8]	intergenic		AG AT	0.5	1.4579e-29
Smic.scaffold35|size1573575	809500	A	50	37.12	[24, 0, 0, 26]	intergenic		AT	0.52	8.76809e-36
Smic.scaffold36|size1537832	1594	T	157	36.57	[2, 127, 0, 28]	SmicGene3092	Crick	AG	0.82	1.79722e-224
Smic.scaffold36|size1537832	1603	T	164	37.12	[125, 3, 0, 36]	SmicGene3092	Crick	AT	0.78	4.79775e-217
Smic.scaffold36|size1537832	872135	T	159	37.88	[11, 5, 0, 143]	SmicGene3134	Crick	AT	0.1	6.38663e-09
Smic.scaffold37|size1537713	610744	A	25	36.96	[17, 1, 0, 7]	intergenic		AT	0.32	6.14457e-08
Smic.scaffold37|size1537713	858410	G	42	37.5	[10, 0, 32, 0]	SmicGene3189	Crick	CT	0.24	7.39677e-09
Smic.scaffold37|size1537713	858441	T	37	37.14	[0, 8, 0, 29]	SmicGene3189	Crick	AG	0.22	1.91293e-06
Smic.scaffold37|size1537713	858446	T	38	36.87	[0, 8, 0, 30]	SmicGene3189	Crick	AG	0.21	2.39587e-06
Smic.scaffold37|size1537713	858448	G	37	36.7	[0, 0, 29, 8]	SmicGene3189	Crick	CA	0.22	1.91293e-06
Smic.scaffold37|size1537713	858458	G	36	37.53	[6, 0, 30, 0]	SmicGene3189	Crick	CT	0.17	0.000904608
Smic.scaffold37|size1537713	1501070	A	533	36.14	[502, 0, 0, 31]	intergenic		AT	0.06	9.08204e-12
Smic.scaffold37|size1537713	1501146	G	68	39.63	[8, 0, 60, 0]	intergenic		GA	0.12	0.000264231
Smic.scaffold37|size1537713	1501915	G	313	36.99	[33, 0, 280, 0]	intergenic		GA	0.11	2.31226e-20
Smic.scaffold40|size1511086	331666	A	350	37.97	[323, 1, 0, 26]	intergenic		AT	0.08	5.069e-13
Smic.scaffold40|size1511086	335823	A	296	36.99	[278, 0, 0, 18]	SmicGene3430	Watson	AT	0.06	1.29459e-06
Smic.scaffold40|size1511086	463701	A	23	38.83	[2, 0, 21, 0]	intergenic		AG	0.91	2.29415e-37
Smic.scaffold40|size1511086	463702	A	36	38.14	[2, 0, 34, 0]	intergenic		AG	0.94	8.19405e-63
Smic.scaffold40|size1511086	463703	G	41	37.49	[39, 0, 2, 0]	intergenic		GA	0.95	1.17696e-72
Smic.scaffold40|size1511086	557349	T	38	35.74	[10, 0, 0, 28]	SmicGene3441	Crick	AT	0.26	2.48178e-09
Smic.scaffold40|size1511086	783670	G	39	35.46	[0, 0, 2, 37]	intergenic		GT	0.95	1.02539e-68
Smic.scaffold40|size1511086	783671	G	30	35.07	[28, 0, 2, 0]	intergenic		GA	0.93	4.91661e-51
Smic.scaffold40|size1511086	963618	T	238	37.5	[9, 3, 0, 226]	intergenic		TA	0.05	0.00381857
Smic.scaffold40|size1511086	963713	C	20	36.3	[0, 13, 7, 0]	intergenic		CG	0.35	4.5006e-07
Smic.scaffold41|size1505867	446722	A	98	36.1	[88, 0, 4, 6]	SmicGene3497	Watson	AT	0.1	3.9187e-05
Smic.scaffold42|size1500500	208604	A	26	37.46	[19, 0, 4, 3]	intergenic		AG AT	0.27	3.55234e-06
Smic.scaffold42|size1500500	208620	A	20	37.6	[4, 0, 1, 15]	intergenic		AT	0.8	3.8675e-26
Smic.scaffold42|size1500500	214919	A	471	37.28	[442, 0, 29, 0]	SmicGene3559	Crick	TC	0.06	1.49798e-11
Smic.scaffold44|size1483456	697283	A	24	36.04	[19, 0, 1, 4]	intergenic		AT	0.21	0.00215251
Smic.scaffold44|size1483456	1170913	T	199	38.16	[3, 11, 0, 185]	intergenic		TC	0.07	1.22957e-05
Smic.scaffold45|size1474847	1020395	A	79	36.76	[65, 0, 2, 12]	intergenic		AT	0.18	4.71766e-11
Smic.scaffold50|size1419761	356471	G	23	37.61	[0, 0, 2, 21]	intergenic		GT	0.91	2.29415e-37
Smic.scaffold50|size1419761	356562	G	22	37.14	[0, 21, 1, 0]	intergenic		GC	0.95	2.07402e-38
Smic.scaffold51|size1408790	540466	T	56	35.91	[0, 8, 0, 48]	intergenic		TC	0.14	5.74483e-05
Smic.scaffold51|size1408790	821394	T	26	37.88	[3, 2, 0, 21]	SmicGene4188	Crick	AT	0.19	0.00325593
Smic.scaffold51|size1408790	865135	T	48	35.67	[9, 0, 0, 39]	SmicGene4191	Crick	AT	0.19	7.63351e-07
Smic.scaffold54|size1390978	40887	A	279	36.93	[226, 3, 13, 37]	SmicGene4329	Watson	AT	0.19	5.77217e-47
Smic.scaffold54|size1390978	40897	A	254	36.26	[175, 1, 59, 19]	SmicGene4329	Watson	AG	0.31	3.83877e-89
Smic.scaffold54|size1390978	40920	A	260	37.06	[167, 0, 5, 88]	SmicGene4329	Watson	AT	0.36	8.05006e-112
Smic.scaffold54|size1390978	162450	A	33	36.79	[6, 27, 0, 0]	SmicGene4337	Watson	AC	0.82	1.10985e-45
Smic.scaffold54|size1390978	302796	T	28	36.57	[1, 4, 0, 23]	intergenic		TC	0.18	0.00475905
Smic.scaffold54|size1390978	302821	T	35	37.03	[10, 0, 0, 25]	intergenic		TA	0.29	9.97264e-10
Smic.scaffold55|size1373248	318577	A	890	37.07	[849, 0, 4, 37]	SmicGene4415	Watson	AT	0.05	1.73515e-12
Smic.scaffold55|size1373248	423711	A	39	36.38	[31, 1, 2, 5]	intergenic		AT	0.21	2.98172e-06
Smic.scaffold55|size1373248	423713	A	39	35.9	[30, 0, 4, 5]	intergenic		AT AG	0.23	1.06397e-07
Smic.scaffold55|size1373248	811868	T	24	36.92	[0, 7, 0, 17]	intergenic		TC	0.29	1.91293e-06
Smic.scaffold56|size1359214	68362	C	22	36.68	[6, 16, 0, 0]	SmicGene4462	Watson	CA	0.27	4.05106e-05
Smic.scaffold56|size1359214	533346	T	77	36.81	[0, 0, 7, 70]	intergenic		TG	0.09	0.0075974
Smic.scaffold56|size1359214	533347	A	81	36.65	[61, 0, 0, 20]	intergenic		AT	0.25	2.0301e-19
Smic.scaffold56|size1359214	748242	T	20	36.65	[5, 0, 0, 15]	SmicGene4528	Crick	AT	0.25	0.000823127
Smic.scaffold56|size1359214	1225172	A	155	38.35	[137, 0, 1, 17]	SmicGene4559	Watson	AT	0.12	2.83921e-11
Smic.scaffold56|size1359214	1295645	A	44	36.09	[2, 42, 0, 0]	SmicGene4564	Crick	TG	0.95	1.42811e-78
Smic.scaffold57|size1353059	866494	T	235	36.81	[11, 9, 0, 215]	SmicGene4601	Crick	AT	0.09	4.16146e-10
Smic.scaffold60|size1330011	14648	A	24	37.46	[13, 0, 6, 5]	intergenic		AG AT	0.46	1.59958e-13
Smic.scaffold60|size1330011	14651	A	25	37.48	[14, 0, 5, 6]	intergenic		AT AG	0.44	2.82004e-13
Smic.scaffold60|size1330011	14659	A	25	37.76	[18, 0, 2, 5]	intergenic		AT AG	0.28	2.6249e-06
Smic.scaffold60|size1330011	1003629	G	312	38.07	[1, 0, 291, 20]	SmicGene4826	Crick	CA	0.07	9.73605e-09
Smic.scaffold60|size1330011	1223737	T	31	37.61	[5, 0, 0, 26]	SmicGene4841	Crick	AT	0.16	0.00796611
Smic.scaffold61|size1322801	694410	T	118	38.47	[11, 0, 0, 107]	intergenic		TA	0.09	2.2471e-05
Smic.scaffold61|size1322801	1262219	T	45	36.49	[4, 2, 0, 39]	SmicGene4918	Crick	AT	0.13	0.00343397
Smic.scaffold66|size1303845	1073551	C	23	36.35	[0, 9, 14, 0]	SmicGene5176	Crick	GC	0.61	5.85375e-20
Smic.scaffold66|size1303845	1073552	C	33	37.15	[22, 11, 0, 0]	SmicGene5176	Crick	GT	0.67	1.54936e-33
Smic.scaffold66|size1303845	1154306	T	417	38.21	[15, 14, 0, 388]	SmicGene5178	Crick	AT	0.07	6.7037e-13
Smic.scaffold67|size1295689	24535	A	159	37.31	[18, 140, 0, 1]	SmicGene5197	Watson	AC	0.89	6.85277e-256
Smic.scaffold67|size1295689	24537	G	246	38.04	[29, 0, 217, 0]	SmicGene5197	Watson	GA	0.12	4.14996e-19
Smic.scaffold67|size1295689	25002	C	1665	37.46	[0, 1553, 0, 112]	SmicGene5197	Watson	CT	0.07	1.56189e-51
Smic.scaffold68|size1290279	802693	T	217	36.1	[26, 32, 0, 159]	intergenic		TC TA	0.27	8.46777e-61
Smic.scaffold69|size1289600	29943	A	147	37.25	[72, 0, 9, 66]	intergenic		AT AG	0.51	1.02958e-104
Smic.scaffold69|size1289600	29953	A	168	36.74	[42, 0, 70, 56]	intergenic		AG AT	0.75	1.45885e-209
Smic.scaffold69|size1289600	29960	A	173	35.91	[39, 0, 0, 134]	intergenic		AT	0.77	1.90381e-226
Smic.scaffold69|size1289600	709067	A	47	37.68	[17, 0, 5, 25]	intergenic		AT AG	0.64	2.46217e-45
Smic.scaffold70|size1288464	270247	G	44	36.64	[0, 0, 5, 39]	SmicGene5352	Crick	CA	0.89	1.46644e-69
Smic.scaffold70|size1288464	270248	G	39	37.23	[0, 34, 5, 0]	SmicGene5352	Crick	CG	0.87	7.06217e-60
Smic.scaffold72|size1270761	321220	A	284	36.56	[257, 0, 0, 27]	SmicGene5459	Watson	AT	0.1	2.73558e-15
Smic.scaffold72|size1270761	628159	A	57	37.49	[44, 0, 6, 7]	intergenic		AT AG	0.23	1.14294e-11
Smic.scaffold73|size1261888	1068660	T	28	38.14	[5, 0, 0, 23]	SmicGene5553	Crick	AT	0.18	0.00475905
Smic.scaffold74|size1260584	326531	C	32	37.66	[0, 2, 0, 30]	intergenic		CT	0.94	5.9015e-55
Smic.scaffold74|size1260584	525471	G	421	37.05	[28, 0, 393, 0]	intergenic		GA	0.07	6.22562e-12
Smic.scaffold74|size1260584	640826	A	334	37.7	[315, 0, 2, 17]	intergenic		AT	0.06	1.40407e-06
Smic.scaffold75|size1257423	644123	A	841	37.43	[203, 0, 638, 0]	SmicGene5667	Crick	TC	0.76	0
Smic.scaffold75|size1257423	644124	G	848	37.25	[640, 0, 208, 0]	SmicGene5667	Crick	CT	0.75	0
Smic.scaffold75|size1257423	644151	A	758	37.84	[218, 0, 540, 0]	SmicGene5667	Crick	TC	0.71	0
Smic.scaffold75|size1257423	644529	A	601	37.29	[71, 0, 530, 0]	SmicGene5667	Crick	TC	0.88	0
Smic.scaffold75|size1257423	644546	A	601	37.83	[77, 0, 524, 0]	SmicGene5667	Crick	TC	0.87	0
Smic.scaffold75|size1257423	644559	A	551	36.77	[94, 0, 457, 0]	SmicGene5667	Crick	TC	0.83	0
Smic.scaffold75|size1257423	644562	C	532	36.76	[0, 92, 0, 440]	SmicGene5667	Crick	GA	0.83	0
Smic.scaffold75|size1257423	644565	C	505	36.38	[418, 87, 0, 0]	SmicGene5667	Crick	GT	0.83	0
Smic.scaffold75|size1257423	644604	C	481	36.97	[0, 245, 236, 0]	SmicGene5667	Crick	GC	0.49	0
Smic.scaffold75|size1257423	644615	A	363	36.11	[256, 0, 107, 0]	SmicGene5667	Crick	TC	0.29	2.79882e-118
Smic.scaffold75|size1257423	644622	T	276	36.17	[0, 36, 0, 240]	SmicGene5667	Crick	AG	0.13	1.45643e-25
Smic.scaffold75|size1257423	644630	T	261	35.95	[0, 29, 0, 232]	SmicGene5667	Crick	AG	0.11	2.19341e-18
Smic.scaffold75|size1257423	644631	C	247	36.39	[0, 221, 0, 26]	SmicGene5667	Crick	GA	0.11	9.03997e-16
Smic.scaffold76|size1248209	609609	T	20	38.3	[5, 0, 0, 15]	intergenic		TA	0.25	0.000823127
Smic.scaffold76|size1248209	1241376	C	23	38.74	[11, 12, 0, 0]	SmicGene5784	Crick	GT	0.48	8.77447e-14
Smic.scaffold79|size1238417	33650	A	88	36.85	[79, 0, 3, 6]	intergenic		AT	0.1	0.000171802
Smic.scaffold79|size1238417	33659	A	84	38.1	[76, 1, 5, 2]	intergenic		AG	0.1	0.00132615
Smic.scaffold80|size1234959	304662	A	25	37.52	[20, 0, 4, 1]	SmicGene5926	Watson	AG	0.2	0.00265941
Smic.scaffold80|size1234959	610199	T	30	36	[3, 6, 0, 21]	intergenic		TC TA	0.3	7.95751e-09
Smic.scaffold80|size1234959	610208	T	31	35.58	[7, 1, 0, 23]	intergenic		TA	0.26	4.18508e-07
Smic.scaffold80|size1234959	872183	T	52	37.81	[12, 0, 0, 40]	SmicGene5953	Crick	AT	0.23	9.88572e-11
Smic.scaffold80|size1234959	966410	T	34	37.79	[4, 1, 1, 28]	SmicGene5956	Crick	AT	0.18	0.000638398
Smic.scaffold82|size1226494	123845	A	36	37.33	[28, 0, 2, 6]	SmicGene6067	Watson	AT	0.22	1.51553e-06
Smic.scaffold82|size1226494	562914	T	110	35.75	[75, 4, 0, 31]	SmicGene6097	Crick	AT AG	0.72	3.33448e-128
Smic.scaffold82|size1226494	562917	T	138	36.33	[2, 30, 0, 106]	SmicGene6097	Crick	AG	0.23	7.08415e-31
Smic.scaffold82|size1226494	1083450	G	28	38.89	[0, 5, 23, 0]	SmicGene6147	Watson	GC	0.18	0.00475905
Smic.scaffold83|size1210505	92872	A	85	37.14	[42, 5, 13, 25]	SmicGene6162	Watson	AT AG AC	0.51	2.79735e-59
Smic.scaffold83|size1210505	92883	A	92	35.76	[52, 1, 30, 9]	SmicGene6162	Watson	AG AT	0.43	1.31384e-51
Smic.scaffold83|size1210505	618441	T	51	36.51	[7, 0, 0, 44]	intergenic		TA	0.14	0.000476987
Smic.scaffold83|size1210505	972417	G	30	36.93	[23, 0, 7, 0]	SmicGene6196	Crick	CT	0.77	1.76133e-37
Smic.scaffold84|size1210467	1080583	T	23	37.04	[13, 0, 0, 10]	intergenic		TA	0.57	7.93133e-18
Smic.scaffold84|size1210467	1195860	A	108	36.29	[80, 0, 28, 0]	SmicGene6252	Crick	TC	0.26	2.36522e-28
Smic.scaffold84|size1210467	1195870	T	129	37.16	[0, 20, 0, 109]	SmicGene6252	Crick	AG	0.16	3.68384e-15
Smic.scaffold85|size1199522	719609	A	34	37.85	[27, 0, 0, 7]	SmicGene6273	Watson	AT	0.21	2.65751e-05
Smic.scaffold86|size1198866	938532	T	116	36.47	[1, 10, 0, 105]	SmicGene6340	Crick	AG	0.09	1.88472e-05
Smic.scaffold86|size1198866	938534	T	116	37.46	[24, 25, 3, 64]	SmicGene6340	Crick	AG AT	0.45	2.48077e-68
Smic.scaffold86|size1198866	990000	C	22	36.09	[0, 1, 0, 21]	SmicGene6343	Crick	GA	0.95	2.07402e-38
Smic.scaffold87|size1198312	977040	T	159	35.85	[8, 3, 0, 148]	intergenic		TA	0.07	0.000451042
Smic.scaffold87|size1198312	977046	T	155	36.3	[7, 7, 0, 141]	intergenic		TA	0.09	5.03486e-07
Smic.scaffold87|size1198312	1130587	G	308	36.68	[18, 0, 290, 0]	SmicGene6430	Crick	CT	0.06	2.39822e-06
Smic.scaffold88|size1191433	88854	C	29	35.9	[0, 3, 0, 26]	intergenic		CT	0.9	3.83161e-46
Smic.scaffold88|size1191433	314276	T	89	37.1	[12, 0, 0, 77]	SmicGene6448	Crick	AT	0.13	7.68071e-08
Smic.scaffold88|size1191433	786910	T	29	36.69	[1, 2, 2, 24]	SmicGene6469	Crick	AG	0.17	0.00568598
Smic.scaffold89|size1186244	12415	G	34	37.59	[0, 6, 28, 0]	SmicGene6488	Watson	GC	0.18	0.000638398
Smic.scaffold89|size1186244	339326	A	167	38.07	[151, 0, 1, 15]	intergenic		AT	0.1	1.34128e-08
Smic.scaffold89|size1186244	339330	A	187	38.08	[172, 0, 2, 13]	intergenic		AT	0.08	6.62852e-07
Smic.scaffold92|size1173413	703872	T	105	38.86	[8, 0, 0, 97]	SmicGene6668	Crick	AT	0.08	0.00687564
Smic.scaffold93|size1160758	210934	C	48	36.77	[0, 38, 0, 10]	SmicGene6691	Watson	CT	0.21	3.07452e-08
Smic.scaffold93|size1160758	615409	A	22	36.36	[2, 20, 0, 0]	SmicGene6713	Crick	TG	0.91	2.05527e-35
Smic.scaffold94|size1159157	83566	A	203	35.81	[162, 4, 15, 22]	intergenic		AT	0.2	2.97589e-37
Smic.scaffold94|size1159157	83568	A	213	36.06	[200, 0, 2, 11]	intergenic		AT	0.06	0.000196235
Smic.scaffold94|size1159157	764579	C	37	37.38	[0, 7, 30, 0]	SmicGene6801	Watson	CG	0.81	1.10494e-50
Smic.scaffold94|size1159157	769817	T	21	36.05	[20, 0, 0, 1]	SmicGene6802	Crick	AT	0.95	1.90664e-36
Smic.scaffold94|size1159157	1101140	T	106	37.72	[5, 26, 1, 74]	intergenic		TC	0.3	5.7822e-35
Smic.scaffold95|size1158265	21500	A	364	36.05	[345, 0, 2, 17]	intergenic		AT	0.05	5.59148e-06
Smic.scaffold95|size1158265	446324	C	304	37.58	[0, 277, 0, 27]	SmicGene6852	Crick	GA	0.09	1.52981e-14
Smic.scaffold95|size1158265	446330	G	280	37.54	[0, 35, 245, 0]	SmicGene6852	Crick	CG	0.12	3.50714e-24
Smic.scaffold95|size1158265	451400	C	22	37.41	[0, 1, 21, 0]	SmicGene6852	Crick	GC	0.95	2.07402e-38
Smic.scaffold95|size1158265	466691	T	27	37.07	[9, 0, 0, 18]	SmicGene6852	Crick	AT	0.33	2.69845e-09
Smic.scaffold95|size1158265	1050705	T	306	36.67	[12, 2, 0, 292]	SmicGene6892	Crick	AT	0.05	0.00209442
Smic.scaffold96|size1157762	39307	C	42	36.1	[30, 12, 0, 0]	SmicGene6904	Watson	CA	0.71	1.09094e-47
Smic.scaffold96|size1157762	39309	C	30	36.8	[0, 12, 0, 18]	SmicGene6904	Watson	CT	0.6	6.38123e-26
Smic.scaffold97|size1148689	754737	T	53	36.66	[4, 4, 1, 44]	SmicGene6984	Crick	AT	0.17	1.9121e-06
Smic.scaffold98|size1148247	396431	A	93	36.92	[73, 0, 7, 13]	intergenic		AT	0.22	4.03941e-18
Smic.scaffold98|size1148247	1087553	T	97	37.58	[30, 5, 0, 62]	SmicGene7069	Watson	TA	0.36	1.60362e-41
Smic.scaffold98|size1148247	1087890	T	96	36.64	[0, 8, 2, 86]	SmicGene7069	Watson	TC	0.1	3.2202e-05
Smic.scaffold98|size1148247	1140761	T	72	37.17	[6, 5, 0, 61]	SmicGene7073	Crick	AT	0.15	1.1351e-07
Smic.scaffold103|size1116349	443198	T	124	37.38	[6, 3, 0, 115]	SmicGene7285	Crick	AT	0.07	0.00297941
Smic.scaffold103|size1116349	443199	T	125	37.29	[6, 4, 0, 115]	SmicGene7285	Crick	AT	0.08	0.000378606
Smic.scaffold103|size1116349	443205	T	125	37.44	[32, 1, 0, 92]	SmicGene7285	Crick	AT	0.26	6.34688e-34
Smic.scaffold103|size1116349	464761	T	39	38.72	[5, 1, 0, 33]	SmicGene7285	Crick	AT	0.15	0.00146672
Smic.scaffold103|size1116349	700523	T	61	36.56	[3, 8, 3, 47]	intergenic		TC	0.23	1.03474e-12
Smic.scaffold103|size1116349	700529	T	64	37.97	[7, 0, 0, 57]	intergenic		TA	0.11	0.00223642
Smic.scaffold103|size1116349	791107	A	286	36.53	[273, 0, 2, 11]	SmicGene7312	Watson	AT	0.05	0.00487889
Smic.scaffold103|size1116349	791111	A	298	37.09	[280, 0, 4, 14]	SmicGene7312	Watson	AT	0.06	1.43714e-06
Smic.scaffold103|size1116349	791118	A	289	37.01	[263, 3, 12, 11]	SmicGene7312	Watson	AG	0.09	4.29734e-14
Smic.scaffold103|size1116349	1046522	C	103	37.79	[0, 65, 38, 0]	intergenic		CG	0.37	1.28937e-45
Smic.scaffold103|size1116349	1046523	T	86	37.66	[0, 0, 19, 67]	intergenic		TG	0.22	2.183e-17
Smic.scaffold103|size1116349	1046524	T	75	37.72	[0, 0, 8, 67]	intergenic		TG	0.11	0.000561939
Smic.scaffold105|size1115003	408003	T	188	36.86	[7, 5, 0, 176]	SmicGene7410	Crick	AT	0.06	0.00034091
Smic.scaffold106|size1109251	377084	T	177	36.8	[9, 1, 0, 167]	intergenic		TA	0.06	0.00821257
Smic.scaffold106|size1109251	657147	T	45	35.29	[22, 0, 0, 23]	SmicGene7475	Crick	AT	0.49	2.81836e-29
Smic.scaffold106|size1109251	657154	T	44	35.95	[13, 0, 0, 31]	SmicGene7475	Crick	AT	0.3	2.79983e-13
Smic.scaffold106|size1109251	745657	T	76	38.01	[4, 4, 0, 68]	SmicGene7478	Crick	AT	0.11	0.000621946
Smic.scaffold109|size1099420	701871	C	44	35.11	[0, 36, 0, 8]	SmicGene7624	Watson	CT	0.18	8.14207e-06
Smic.scaffold109|size1099420	701923	C	61	36.33	[0, 49, 0, 12]	SmicGene7624	Watson	CT	0.2	7.56658e-10
Smic.scaffold109|size1099420	701939	C	68	36.88	[0, 56, 0, 12]	SmicGene7624	Watson	CT	0.18	2.93473e-09
Smic.scaffold110|size1079784	46109	G	192	37.24	[0, 12, 180, 0]	SmicGene7647	Watson	GC	0.06	0.000425329
Smic.scaffold110|size1079784	723058	T	26	35.19	[1, 4, 0, 21]	SmicGene7677	Crick	AG	0.19	0.00325593
Smic.scaffold110|size1079784	723061	T	26	35.65	[0, 6, 0, 20]	SmicGene7677	Crick	AG	0.23	0.000119275
Smic.scaffold110|size1079784	776692	T	44	36.86	[6, 0, 0, 38]	intergenic		TA	0.14	0.00300831
Smic.scaffold111|size1071209	713529	A	62	38.58	[54, 0, 0, 8]	SmicGene7737	Watson	AT	0.13	0.000128441
Smic.scaffold112|size1070649	77077	C	54	35.35	[18, 36, 0, 0]	SmicGene7764	Watson	CA	0.33	5.36591e-20
Smic.scaffold112|size1070649	77078	A	56	36	[36, 20, 0, 0]	SmicGene7764	Watson	AC	0.36	4.48093e-23
Smic.scaffold112|size1070649	187689	T	55	36.6	[2, 5, 0, 48]	SmicGene7773	Crick	AG	0.13	0.00080241
Smic.scaffold112|size1070649	389924	C	118	37.22	[0, 99, 19, 0]	SmicGene7781	Crick	GC	0.16	1.17638e-14
Smic.scaffold112|size1070649	389925	C	127	36.86	[0, 103, 0, 24]	SmicGene7781	Crick	GA	0.19	1.42519e-20
Smic.scaffold112|size1070649	389926	A	132	36.83	[100, 0, 32, 0]	SmicGene7781	Crick	TC	0.24	1.50236e-31
Smic.scaffold112|size1070649	389928	G	171	37.06	[72, 0, 99, 0]	SmicGene7781	Crick	CT	0.42	1.39352e-92
Smic.scaffold112|size1070649	389929	C	180	37.2	[79, 101, 0, 0]	SmicGene7781	Crick	GT	0.44	1.60761e-103
Smic.scaffold112|size1070649	980636	T	361	37.43	[180, 81, 0, 100]	SmicGene7830	Crick	AT AG	0.72	0
Smic.scaffold112|size1070649	980642	T	363	36.96	[247, 1, 0, 115]	SmicGene7830	Crick	AT	0.68	0
Smic.scaffold112|size1070649	1013238	T	21	37.24	[5, 0, 0, 16]	intergenic		TA	0.24	0.00106745
Smic.scaffold112|size1070649	1055833	A	29	35.66	[22, 0, 0, 7]	intergenic		TA	0.24	8.14441e-06
Smic.scaffold114|size1064049	444116	C	65	37.51	[59, 6, 0, 0]	intergenic		CA	0.91	1.46412e-107
Smic.scaffold114|size1064049	444117	T	45	36.82	[0, 0, 39, 6]	intergenic		TG	0.87	1.08279e-68
Smic.scaffold118|size1053507	123072	A	22	36.91	[17, 0, 2, 3]	SmicGene8067	Watson	AT AG	0.23	0.00136537
Smic.scaffold118|size1053507	772966	T	302	36.59	[15, 1, 0, 286]	intergenic		TA	0.05	6.41868e-05
Smic.scaffold118|size1053507	919562	C	31	36.55	[0, 7, 0, 24]	SmicGene8102	Crick	GA	0.77	2.35776e-39
Smic.scaffold119|size1050411	460270	C	51	36.73	[0, 25, 26, 0]	intergenic		CG	0.51	1.76624e-35
Smic.scaffold119|size1050411	460272	A	66	36.83	[26, 40, 0, 0]	intergenic		AC	0.61	1.63473e-59
Smic.scaffold119|size1050411	932452	C	23	37.04	[0, 12, 0, 11]	SmicGene8161	Crick	GA	0.48	8.77447e-14
Smic.scaffold120|size1049288	292910	A	105	37.5	[95, 0, 5, 5]	SmicGene8195	Watson	AG	0.1	7.51288e-05
Smic.scaffold120|size1049288	1018858	A	336	36.15	[310, 0, 13, 13]	intergenic		AG	0.08	1.58729e-12
Smic.scaffold123|size1034225	519064	T	200	37.7	[6, 10, 0, 184]	SmicGene8357	Crick	AG	0.08	1.95576e-07
Smic.scaffold123|size1034225	603314	T	54	36.59	[8, 0, 0, 46]	SmicGene8359	Crick	AT	0.15	4.29851e-05
Smic.scaffold124|size1034116	78124	A	43	37.23	[31, 0, 7, 5]	SmicGene8387	Watson	AG AT	0.28	8.11254e-12
Smic.scaffold124|size1034116	78148	A	23	36.87	[18, 0, 1, 4]	SmicGene8387	Watson	AT	0.22	0.00172425
Smic.scaffold124|size1034116	78165	A	36	37.53	[19, 0, 5, 12]	SmicGene8387	Watson	AT AG	0.47	5.71771e-22
Smic.scaffold124|size1034116	78174	A	41	38.27	[15, 0, 4, 22]	SmicGene8387	Watson	AT AG	0.63	5.24477e-39
Smic.scaffold124|size1034116	675105	T	614	36.75	[38, 16, 0, 560]	SmicGene8425	Crick	AT	0.09	4.92067e-30
Smic.scaffold124|size1034116	675113	T	592	36.46	[99, 0, 0, 493]	SmicGene8425	Crick	AT	0.17	6.12809e-83
Smic.scaffold124|size1034116	735186	A	417	36.05	[392, 0, 16, 9]	SmicGene8428	Watson	AG	0.06	1.53743e-09
Smic.scaffold124|size1034116	735190	A	405	36.26	[375, 0, 0, 30]	SmicGene8428	Watson	AT	0.07	4.01272e-14
Smic.scaffold124|size1034116	878296	T	24	37.92	[4, 1, 0, 19]	SmicGene8438	Crick	AT	0.21	0.00215251
Smic.scaffold124|size1034116	908150	G	118	37.31	[5, 13, 93, 7]	SmicGene8441	Crick	CG	0.21	8.54224e-23
Smic.scaffold124|size1034116	908159	G	47	36.47	[2, 2, 39, 4]	SmicGene8441	Crick	CA	0.17	1.39972e-05
Smic.scaffold124|size1034116	969874	A	20	35.45	[4, 0, 16, 0]	SmicGene8446	Crick	TC	0.8	3.8675e-26
Smic.scaffold125|size1032103	180796	C	24	38.25	[0, 6, 18, 0]	intergenic		CG	0.75	1.07902e-28
Smic.scaffold126|size1030320	13876	G	28	38.14	[7, 0, 21, 0]	SmicGene8481	Watson	GA	0.25	6.25061e-06
Smic.scaffold126|size1030320	13877	G	25	37.76	[6, 0, 19, 0]	SmicGene8481	Watson	GA	0.24	9.2801e-05
Smic.scaffold126|size1030320	97068	A	525	37.48	[379, 0, 0, 146]	SmicGene8487	Watson	AT	0.28	1.29195e-157
Smic.scaffold126|size1030320	97132	A	601	36.4	[556, 0, 33, 12]	SmicGene8487	Watson	AG	0.07	5.86635e-22
Smic.scaffold126|size1030320	872866	C	20	38.3	[0, 2, 18, 0]	intergenic		CG	0.9	1.62806e-31
Smic.scaffold126|size1030320	989126	G	49	36.92	[26, 0, 23, 0]	SmicGene8535	Crick	CT	0.53	4.25713e-36
Smic.scaffold126|size1030320	989143	G	64	37.14	[27, 0, 37, 0]	SmicGene8535	Crick	CT	0.42	5.2855e-34
Smic.scaffold126|size1030320	989144	C	64	36.72	[0, 29, 35, 0]	SmicGene8535	Crick	GC	0.55	1.17781e-49
Smic.scaffold126|size1030320	989154	C	64	36.09	[0, 31, 0, 33]	SmicGene8535	Crick	GA	0.52	1.39372e-45
Smic.scaffold126|size1030320	989179	G	49	37.24	[9, 0, 40, 0]	SmicGene8535	Crick	CT	0.18	9.25471e-07
Smic.scaffold126|size1030320	989180	C	49	36.16	[0, 22, 0, 27]	SmicGene8535	Crick	GA	0.55	3.80193e-38
Smic.scaffold126|size1030320	989549	G	25	37.64	[5, 0, 20, 0]	SmicGene8535	Crick	CT	0.2	0.00265941
Smic.scaffold126|size1030320	989567	T	25	36.28	[0, 0, 7, 18]	SmicGene8535	Crick	AC	0.28	2.6249e-06
Smic.scaffold126|size1030320	989569	T	25	37.6	[0, 8, 0, 17]	SmicGene8535	Crick	AG	0.32	6.14457e-08
Smic.scaffold126|size1030320	991755	T	27	35.81	[0, 5, 0, 22]	SmicGene8535	Crick	AG	0.19	0.00395092
Smic.scaffold126|size1030320	991770	G	62	37.11	[31, 0, 31, 0]	SmicGene8535	Crick	CT	0.5	3.48714e-42
Smic.scaffold126|size1030320	991771	G	65	36.92	[31, 0, 34, 0]	SmicGene8535	Crick	CT	0.48	2.42062e-41
Smic.scaffold126|size1030320	991807	C	136	37.66	[0, 45, 91, 0]	SmicGene8535	Crick	GC	0.67	3.26069e-143
Smic.scaffold126|size1030320	991819	G	159	37.56	[117, 0, 42, 0]	SmicGene8535	Crick	CT	0.74	9.52545e-193
Smic.scaffold126|size1030320	991863	T	156	37.02	[0, 10, 0, 146]	SmicGene8535	Crick	AG	0.06	0.00275056
Smic.scaffold126|size1030320	991864	C	160	37.26	[0, 28, 132, 0]	SmicGene8535	Crick	GC	0.82	3.27043e-230
Smic.scaffold126|size1030320	991865	T	155	37.1	[0, 129, 0, 26]	SmicGene8535	Crick	AG	0.83	5.68699e-226
Smic.scaffold126|size1030320	991874	C	148	36.5	[0, 37, 0, 111]	SmicGene8535	Crick	GA	0.75	1.93241e-184
Smic.scaffold126|size1030320	991918	C	131	37.98	[0, 82, 49, 0]	SmicGene8535	Crick	GC	0.37	1.66586e-59
Smic.scaffold126|size1030320	991930	G	116	37.47	[78, 0, 38, 0]	SmicGene8535	Crick	CT	0.67	8.02026e-123
Smic.scaffold126|size1030320	991931	C	111	37.57	[0, 58, 0, 53]	SmicGene8535	Crick	GA	0.48	1.43946e-71
Smic.scaffold126|size1030320	991945	A	104	37.51	[65, 0, 39, 0]	SmicGene8535	Crick	TC	0.38	3.53248e-47
Smic.scaffold126|size1030320	991957	G	96	36.99	[57, 0, 39, 0]	SmicGene8535	Crick	CT	0.59	1.31645e-84
Smic.scaffold126|size1030320	991969	C	97	36.92	[1, 34, 62, 0]	SmicGene8535	Crick	GC	0.65	2.06893e-97
Smic.scaffold126|size1030320	991972	G	91	37.44	[62, 0, 29, 0]	SmicGene8535	Crick	CT	0.68	6.47057e-98
Smic.scaffold126|size1030320	992009	G	86	36.88	[61, 0, 25, 0]	SmicGene8535	Crick	CT	0.71	4.26638e-98
Smic.scaffold126|size1030320	992029	C	73	36.85	[0, 28, 45, 0]	SmicGene8535	Crick	GC	0.62	1.30156e-67
Smic.scaffold126|size1030320	992038	C	61	37.56	[0, 25, 36, 0]	SmicGene8535	Crick	GC	0.59	8.13431e-53
Smic.scaffold126|size1030320	992041	G	67	37.31	[38, 0, 29, 0]	SmicGene8535	Crick	CT	0.57	7.19275e-55
Smic.scaffold126|size1030320	992062	C	98	37.15	[0, 35, 0, 63]	SmicGene8535	Crick	GA	0.64	5.72644e-97
Smic.scaffold126|size1030320	992067	G	101	37.15	[18, 0, 83, 0]	SmicGene8535	Crick	CT	0.18	1.24146e-14
Smic.scaffold126|size1030320	992068	G	95	36.81	[63, 0, 32, 0]	SmicGene8535	Crick	CT	0.66	2.56466e-98
Smic.scaffold126|size1030320	992080	C	120	37.26	[0, 31, 89, 0]	SmicGene8535	Crick	GC	0.74	8.29463e-147
Smic.scaffold126|size1030320	992081	T	123	37.45	[0, 87, 0, 36]	SmicGene8535	Crick	AG	0.71	2.40984e-140
Smic.scaffold126|size1030320	992083	G	128	37.16	[96, 0, 32, 0]	SmicGene8535	Crick	CT	0.75	2.59625e-159
Smic.scaffold126|size1030320	992152	G	88	37.78	[55, 0, 33, 0]	SmicGene8535	Crick	CT	0.62	1.93818e-83
Smic.scaffold126|size1030320	992161	G	63	38.21	[34, 0, 29, 0]	SmicGene8535	Crick	CT	0.54	6.35294e-48
Smic.scaffold126|size1030320	993744	G	36	37.11	[14, 0, 22, 0]	SmicGene8535	Crick	CT	0.39	2.31152e-16
Smic.scaffold126|size1030320	993745	C	36	37.11	[0, 26, 0, 10]	SmicGene8535	Crick	GA	0.28	1.36511e-09
Smic.scaffold126|size1030320	993760	A	35	36.86	[24, 0, 11, 0]	SmicGene8535	Crick	TC	0.31	2.34186e-11
Smic.scaffold126|size1030320	999163	G	24	35.46	[8, 0, 16, 0]	intergenic		GA	0.33	4.22948e-08
Smic.scaffold126|size1030320	999210	C	37	36.73	[0, 29, 0, 8]	intergenic		CT	0.22	1.91293e-06
Smic.scaffold126|size1030320	999216	G	39	36.54	[13, 0, 26, 0]	intergenic		GA	0.33	4.63773e-14
Smic.scaffold126|size1030320	999229	T	40	37.27	[0, 16, 0, 24]	intergenic		TC	0.4	3.87105e-19
Smic.scaffold126|size1030320	999236	T	49	37.94	[0, 28, 0, 21]	intergenic		TC	0.57	3.12343e-40
Smic.scaffold126|size1030320	999237	T	48	37.65	[0, 29, 0, 19]	intergenic		TC	0.6	9.79559e-43
Smic.scaffold126|size1030320	999238	G	48	37.19	[29, 0, 19, 0]	intergenic		GA	0.6	9.79559e-43
Smic.scaffold126|size1030320	999251	G	70	37.99	[15, 0, 55, 0]	intergenic		GA	0.21	3.09214e-13
Smic.scaffold126|size1030320	999300	G	77	38.38	[62, 0, 15, 0]	intergenic		GA	0.81	5.67139e-106
Smic.scaffold126|size1030320	999308	G	70	38.33	[53, 0, 17, 0]	intergenic		GA	0.76	1.10118e-87
Smic.scaffold126|size1030320	999321	C	38	36.53	[0, 7, 0, 31]	intergenic		CT	0.82	1.39006e-52
Smic.scaffold129|size1021199	16998	A	465	37.93	[437, 0, 5, 23]	intergenic		AT	0.06	7.08502e-11
Smic.scaffold129|size1021199	981833	T	68	37.37	[3, 6, 0, 59]	intergenic		TC	0.13	1.81966e-05
Smic.scaffold130|size1021045	209393	A	22	36.77	[2, 20, 0, 0]	SmicGene8662	Crick	TG	0.91	2.05527e-35
Smic.scaffold131|size1019031	48043	G	49	36.57	[41, 0, 8, 0]	SmicGene8711	Watson	GA	0.84	6.00646e-71
Smic.scaffold131|size1019031	48044	G	29	35.59	[21, 0, 8, 0]	SmicGene8711	Watson	GA	0.72	3.52311e-33
Smic.scaffold131|size1019031	691100	G	24	38.25	[22, 0, 2, 0]	intergenic		GA	0.92	2.59598e-39
Smic.scaffold133|size1016534	43929	A	416	37.47	[392, 0, 24, 0]	SmicGene8846	Crick	TC	0.06	9.16519e-09
Smic.scaffold135|size1008879	60399	A	194	36.52	[146, 0, 0, 48]	intergenic		AT	0.25	2.41695e-48
Smic.scaffold135|size1008879	522418	A	114	37.61	[102, 0, 6, 6]	SmicGene8969	Watson	AG	0.11	1.38329e-06
Smic.scaffold136|size1005487	517302	A	81	36.7	[39, 0, 4, 38]	SmicGene9034	Watson	AT	0.52	1.74826e-58
Smic.scaffold136|size1005487	550663	A	202	35.97	[186, 0, 1, 15]	SmicGene9035	Watson	AT	0.08	2.26256e-07
Smic.scaffold136|size1005487	849514	T	51	37.29	[5, 4, 0, 42]	intergenic		TA	0.18	1.3408e-06
Smic.scaffold137|size999719	721825	C	135	37.9	[0, 125, 0, 10]	SmicGene9101	Crick	GA	0.07	0.000762008
Smic.scaffold137|size999719	893827	T	20	36.7	[0, 0, 17, 3]	SmicGene9118	Crick	AC	0.85	9.42127e-29
Smic.scaffold137|size999719	893828	T	24	36.29	[21, 0, 0, 3]	SmicGene9118	Crick	AT	0.88	1.80411e-36
Smic.scaffold139|size997705	14741	A	38	35.55	[22, 3, 7, 6]	intergenic		AG AT AC	0.42	1.4024e-19
Smic.scaffold139|size997705	908981	T	148	36.5	[18, 0, 0, 130]	intergenic		TA	0.12	1.2616e-11
Smic.scaffold140|size995675	1245	T	55	37.58	[35, 0, 0, 20]	SmicGene9207	Watson	TA	0.64	4.91667e-53
Smic.scaffold140|size995675	1246	T	38	37.39	[18, 0, 0, 20]	SmicGene9207	Watson	TA	0.47	2.24117e-23
Smic.scaffold140|size995675	1248	G	24	37.67	[0, 0, 19, 5]	SmicGene9207	Watson	GT	0.21	0.00215251
Smic.scaffold140|size995675	3943	A	40	36.98	[29, 0, 11, 0]	SmicGene9209	Watson	AG	0.28	1.22601e-10
Smic.scaffold140|size995675	834795	T	21	37.71	[2, 8, 0, 11]	SmicGene9242	Watson	TC TA	0.48	2.267e-12
Smic.scaffold141|size992623	945875	T	41	37.98	[4, 2, 0, 35]	intergenic		TA	0.15	0.00197823
Smic.scaffold142|size991379	863572	T	163	39.33	[16, 0, 0, 147]	SmicGene9333	Crick	AT	0.1	9.30705e-09
Smic.scaffold143|size990835	199662	A	139	37.65	[118, 0, 8, 13]	SmicGene9346	Watson	AT	0.15	9.63509e-16
Smic.scaffold146|size987658	409048	T	1239	37.99	[30, 34, 0, 1175]	intergenic		TC	0.05	9.93293e-23
Smic.scaffold146|size987658	604321	T	108	36.81	[2, 5, 24, 77]	SmicGene9487	Crick	AC	0.29	4.64066e-33
Smic.scaffold146|size987658	604322	T	104	36.74	[3, 6, 2, 93]	SmicGene9487	Crick	AG	0.11	6.02961e-06
Smic.scaffold146|size987658	709866	C	20	37.15	[5, 15, 0, 0]	SmicGene9496	Watson	CA	0.25	0.000823127
Smic.scaffold147|size985383	364672	A	30	38.67	[22, 0, 4, 4]	intergenic		AT AG	0.27	3.13949e-07
Smic.scaffold147|size985383	571254	A	287	37.9	[190, 0, 3, 94]	intergenic		AT	0.34	7.88666e-114
Smic.scaffold147|size985383	571263	A	331	37.76	[301, 0, 0, 30]	intergenic		AT	0.09	1.54333e-16
Smic.scaffold147|size985383	720521	A	238	37.62	[196, 0, 15, 27]	SmicGene9571	Watson	AT	0.18	1.31913e-35
Smic.scaffold147|size985383	720549	A	221	37.46	[204, 0, 4, 13]	SmicGene9571	Watson	AT	0.08	1.02304e-07
Smic.scaffold147|size985383	883126	A	31	38.52	[2, 0, 0, 29]	SmicGene9584	Crick	TA	0.94	5.39442e-53
Smic.scaffold148|size984091	110190	A	135	38.15	[117, 0, 8, 10]	intergenic		AT	0.13	2.47169e-12
Smic.scaffold148|size984091	749145	G	23	36.43	[0, 19, 4, 0]	SmicGene9661	Watson	GC	0.83	7.46789e-32
Smic.scaffold148|size984091	772823	T	328	36.52	[13, 2, 0, 313]	SmicGene9664	Crick	AT	0.05	0.000969754
Smic.scaffold148|size984091	798041	T	34	39.29	[6, 5, 0, 23]	SmicGene9666	Crick	AT AG	0.32	1.62445e-11
Smic.scaffold149|size983784	337789	A	36	36.56	[29, 0, 0, 7]	SmicGene9704	Watson	AT	0.19	4.03368e-05
Smic.scaffold149|size983784	512285	A	137	37.4	[113, 2, 4, 18]	SmicGene9716	Watson	AT	0.18	9.47409e-20
Smic.scaffold149|size983784	512295	A	136	37.23	[104, 0, 2, 30]	SmicGene9716	Watson	AT	0.24	4.25799e-31
Smic.scaffold149|size983784	594321	T	89	38.24	[10, 0, 0, 79]	SmicGene9720	Crick	AT	0.11	1.55939e-05
Smic.scaffold149|size983784	845428	T	233	36.34	[12, 0, 0, 221]	SmicGene9736	Crick	AT	0.05	0.00308717
Smic.scaffold149|size983784	932243	T	54	37.72	[4, 3, 0, 47]	intergenic		TA	0.13	0.000707478
Smic.scaffold151|size978216	290373	T	66	36.24	[0, 9, 0, 57]	intergenic		TC	0.14	1.395e-05
Smic.scaffold151|size978216	834142	G	32	34.44	[19, 0, 13, 0]	SmicGene9841	Crick	CT	0.59	2.57115e-27
Smic.scaffold151|size978216	834614	T	33	35.88	[0, 26, 0, 7]	SmicGene9841	Crick	AG	0.79	4.08434e-43
Smic.scaffold152|size977420	19351	A	21	35.86	[14, 0, 0, 7]	SmicGene9851	Watson	AT	0.33	6.66877e-07
Smic.scaffold152|size977420	431425	A	430	35.47	[409, 0, 21, 0]	SmicGene9886	Watson	AG	0.05	3.07766e-06
Smic.scaffold152|size977420	611116	A	80	37.67	[55, 0, 5, 20]	intergenic		AT	0.31	1.79296e-27
Smic.scaffold152|size977420	611123	A	83	38.13	[67, 1, 0, 15]	intergenic		AT	0.19	1.9807e-13
Smic.scaffold152|size977420	691088	A	104	38.22	[96, 0, 1, 7]	SmicGene9902	Watson	AT	0.08	0.00641537
Smic.scaffold155|size966944	708198	A	22	36.14	[9, 0, 13, 0]	SmicGene10037	Crick	TC	0.59	3.49514e-18
Smic.scaffold156|size964684	860030	G	39	37.05	[7, 0, 32, 0]	SmicGene10087	Watson	GA	0.18	7.18498e-05
Smic.scaffold157|size961515	142254	T	65	37.12	[7, 0, 0, 58]	SmicGene10105	Crick	AT	0.11	0.00248184
Smic.scaffold158|size961004	37457	A	47	38.26	[7, 40, 0, 0]	SmicGene10138	Watson	AC	0.85	8.39068e-70
Smic.scaffold159|size960717	166174	T	831	37.12	[0, 0, 134, 697]	SmicGene10215	Watson	TG	0.16	1.81943e-110
Smic.scaffold159|size960717	166199	A	731	37.23	[647, 0, 0, 84]	SmicGene10215	Watson	AT	0.11	1.57581e-56
Smic.scaffold159|size960717	166227	T	723	37.84	[0, 0, 84, 639]	SmicGene10215	Watson	TG	0.12	6.41188e-57
Smic.scaffold159|size960717	166242	C	718	36.95	[0, 656, 62, 0]	SmicGene10215	Watson	CG	0.09	3.46973e-34
Smic.scaffold159|size960717	166252	C	640	36.98	[0, 603, 0, 37]	SmicGene10215	Watson	CT	0.06	3.4278e-14
Smic.scaffold164|size945271	177786	C	20	38.2	[0, 1, 19, 0]	SmicGene10445	Crick	GC	0.95	1.7816e-34
Smic.scaffold165|size944511	275042	A	49	37.67	[39, 0, 3, 7]	intergenic		AT	0.2	3.82177e-08
Smic.scaffold165|size944511	421235	T	166	36.49	[12, 0, 0, 154]	SmicGene10522	Crick	AT	0.07	9.05735e-05
Smic.scaffold165|size944511	682306	T	29	37.48	[2, 4, 0, 23]	SmicGene10549	Crick	AG	0.21	0.000237925
Smic.scaffold166|size938271	63200	A	23	37.04	[18, 0, 2, 3]	SmicGene10570	Watson	AT AG	0.22	0.00172425
Smic.scaffold167|size935414	273227	A	23	39.22	[10, 0, 0, 13]	SmicGene10625	Watson	AT	0.57	7.93133e-18
Smic.scaffold170|size931403	508950	A	1011	37.18	[570, 0, 441, 0]	SmicGene10746	Watson	AG	0.44	0
Smic.scaffold170|size931403	508977	T	789	36.93	[0, 0, 166, 623]	SmicGene10746	Watson	TG	0.21	3.22407e-157
Smic.scaffold170|size931403	508981	A	750	36.81	[624, 126, 0, 0]	SmicGene10746	Watson	AC	0.17	4.10906e-106
Smic.scaffold170|size931403	508986	C	689	36.35	[0, 627, 0, 62]	SmicGene10746	Watson	CT	0.09	3.22286e-35
Smic.scaffold170|size931403	586033	A	643	37.7	[600, 0, 1, 42]	intergenic		AT	0.07	4.79746e-19
Smic.scaffold170|size931403	886186	C	63	37.41	[16, 47, 0, 0]	SmicGene10774	Crick	GT	0.25	1.74071e-15
Smic.scaffold170|size931403	886187	T	52	37.25	[0, 8, 0, 44]	SmicGene10774	Crick	AG	0.15	3.17642e-05
Smic.scaffold172|size928427	449155	A	165	37.89	[150, 2, 6, 7]	SmicGene10843	Watson	AT	0.09	1.16718e-07
Smic.scaffold173|size926120	357445	T	24	36.67	[9, 0, 0, 15]	intergenic		TA	0.38	7.80538e-10
Smic.scaffold173|size926120	357852	G	21	36.67	[0, 16, 5, 0]	intergenic		GC	0.76	1.59929e-25
Smic.scaffold174|size925119	228116	A	23	36.39	[17, 0, 0, 6]	intergenic		AT	0.26	5.4143e-05
Smic.scaffold174|size925119	737769	T	22	36.14	[18, 0, 0, 4]	intergenic		TA	0.82	6.04962e-30
Smic.scaffold179|size915079	140927	A	881	38.2	[834, 0, 3, 44]	SmicGene11130	Watson	AT	0.05	6.01523e-17
Smic.scaffold181|size911535	190517	A	85	37.88	[74, 0, 1, 10]	SmicGene11238	Watson	AT	0.13	7.00372e-07
Smic.scaffold181|size911535	190519	A	90	36.69	[79, 0, 0, 11]	SmicGene11238	Watson	AT	0.12	1.29688e-06
Smic.scaffold181|size911535	190527	A	96	36.59	[85, 0, 6, 5]	SmicGene11238	Watson	AG	0.11	2.5844e-06
Smic.scaffold181|size911535	192525	A	22	37.27	[16, 0, 3, 3]	SmicGene11238	Watson	AT AG	0.27	4.05106e-05
Smic.scaffold181|size911535	192530	A	23	37.57	[12, 0, 6, 5]	SmicGene11238	Watson	AG AT	0.48	8.77447e-14
Smic.scaffold181|size911535	308600	A	32	38.66	[24, 0, 5, 3]	intergenic		AG AT	0.25	5.51575e-07
Smic.scaffold182|size910004	541370	T	34	36.26	[3, 5, 0, 26]	intergenic		TC TA	0.24	9.30541e-07
Smic.scaffold182|size910004	541376	T	40	35.3	[0, 0, 19, 21]	intergenic		TG	0.47	8.78772e-25
Smic.scaffold182|size910004	541378	T	36	35.14	[0, 6, 0, 30]	intergenic		TC	0.17	0.000904608
Smic.scaffold182|size910004	541384	T	44	35.66	[7, 4, 0, 33]	intergenic		TA TC	0.25	3.88861e-10
Smic.scaffold182|size910004	702583	C	23	37.74	[0, 17, 0, 6]	SmicGene11291	Crick	GA	0.26	5.4143e-05
Smic.scaffold182|size910004	883138	T	41	37.17	[4, 4, 0, 33]	SmicGene11297	Crick	AG AT	0.2	4.53261e-06
Smic.scaffold182|size910004	883144	T	44	37	[7, 0, 1, 36]	SmicGene11297	Crick	AT	0.18	8.14207e-06
Smic.scaffold183|size906376	78044	T	154	36.17	[11, 0, 0, 143]	SmicGene11301	Crick	AT	0.07	0.00032943
Smic.scaffold187|size899108	585527	A	372	38.17	[354, 0, 0, 18]	SmicGene11462	Watson	AT	0.05	4.17079e-05
Smic.scaffold188|size896232	790101	T	22	37.5	[4, 13, 1, 4]	SmicGene11516	Crick	AG AT	0.82	6.04962e-30
Smic.scaffold190|size891965	69854	A	20	37.35	[2, 0, 0, 18]	SmicGene11560	Watson	AT	0.9	1.62806e-31
Smic.scaffold191|size890207	548126	T	114	36.96	[1, 1, 12, 100]	SmicGene11615	Crick	AC	0.12	8.24013e-09
Smic.scaffold191|size890207	548140	T	78	36.47	[9, 4, 0, 65]	SmicGene11615	Crick	AT	0.17	8.22335e-10
Smic.scaffold191|size890207	548142	T	77	36.25	[1, 9, 0, 67]	SmicGene11615	Crick	AG	0.13	3.79726e-06
Smic.scaffold192|size887008	862478	T	311	37.23	[11, 6, 1, 293]	intergenic		TA	0.06	2.78598e-06
Smic.scaffold195|size881043	75032	A	28	38.79	[21, 0, 1, 6]	SmicGene11767	Watson	AT	0.25	6.25061e-06
Smic.scaffold195|size881043	724345	A	152	37.73	[142, 0, 7, 3]	SmicGene11816	Watson	AG	0.07	0.00219002
Smic.scaffold195|size881043	746050	A	542	36.56	[407, 3, 23, 109]	intergenic		AT	0.25	2.02115e-138
Smic.scaffold196|size879997	78789	A	37	35.78	[2, 0, 0, 35]	SmicGene11835	Watson	AT	0.95	8.86157e-65
Smic.scaffold197|size878849	241457	T	148	37.84	[91, 0, 0, 57]	SmicGene11887	Crick	AT	0.61	5.83189e-138
Smic.scaffold197|size878849	241463	G	123	38.24	[61, 4, 51, 7]	SmicGene11887	Crick	CT CA	0.59	1.44203e-106
Smic.scaffold197|size878849	241476	T	90	37.47	[23, 9, 0, 58]	SmicGene11887	Crick	AT AG	0.36	1.26542e-37
Smic.scaffold198|size873323	702436	T	52	37.46	[5, 1, 0, 46]	intergenic		TA	0.12	0.00798833
Smic.scaffold198|size873323	702442	T	52	38.56	[17, 1, 0, 34]	intergenic		TA	0.35	2.41547e-20
Smic.scaffold200|size868301	86225	T	73	36.89	[0, 10, 0, 63]	SmicGene12032	Crick	AG	0.14	2.24197e-06
Smic.scaffold200|size868301	86229	T	78	36.97	[3, 6, 1, 68]	SmicGene12032	Crick	AG	0.13	4.31369e-06
Smic.scaffold200|size868301	86235	T	66	37.3	[4, 2, 1, 59]	SmicGene12032	Crick	AT	0.11	0.00274606
Smic.scaffold200|size868301	205590	T	21	38.24	[0, 5, 0, 16]	intergenic		TC	0.24	0.00106745
Smic.scaffold200|size868301	260638	A	41	37.9	[4, 37, 0, 0]	SmicGene12056	Crick	TG	0.9	1.34642e-66
Smic.scaffold200|size868301	263154	G	28	37.75	[0, 0, 7, 21]	SmicGene12056	Crick	CA	0.75	9.86901e-34
Smic.scaffold200|size868301	263155	C	26	37.54	[0, 7, 19, 0]	SmicGene12056	Crick	GC	0.73	5.29003e-30
Smic.scaffold200|size868301	394355	A	148	36.78	[135, 0, 13, 0]	SmicGene12072	Watson	AG	0.09	2.77931e-06
Smic.scaffold200|size868301	394359	C	143	37.15	[0, 121, 0, 22]	SmicGene12072	Watson	CT	0.15	9.96525e-17
Smic.scaffold200|size868301	394408	C	132	36.83	[0, 121, 0, 11]	SmicGene12072	Watson	CT	0.08	7.0621e-05
Smic.scaffold200|size868301	394531	C	91	37.62	[0, 29, 0, 62]	SmicGene12072	Watson	CT	0.68	6.47057e-98
Smic.scaffold200|size868301	394546	C	72	37.78	[0, 28, 0, 44]	SmicGene12072	Watson	CT	0.61	7.88756e-66
Smic.scaffold200|size868301	394553	G	64	37.55	[37, 0, 27, 0]	SmicGene12072	Watson	GA	0.58	7.81037e-54
Smic.scaffold200|size868301	394558	G	59	37.61	[0, 29, 30, 0]	SmicGene12072	Watson	GC	0.49	4.22678e-39
Smic.scaffold200|size868301	394559	T	59	37.14	[0, 25, 0, 34]	SmicGene12072	Watson	TC	0.42	1.90023e-31
Smic.scaffold200|size868301	394562	C	58	37.4	[0, 30, 0, 28]	SmicGene12072	Watson	CT	0.48	2.00902e-37
Smic.scaffold200|size868301	394574	C	53	37.04	[0, 29, 0, 24]	SmicGene12072	Watson	CT	0.45	5.11399e-31
Smic.scaffold200|size868301	394606	C	71	37.34	[0, 21, 0, 50]	SmicGene12072	Watson	CT	0.7	6.92213e-80
Smic.scaffold200|size868301	394630	G	97	36.59	[71, 0, 26, 0]	SmicGene12072	Watson	GA	0.73	4.26647e-116
Smic.scaffold200|size868301	394639	A	109	37.22	[26, 0, 83, 0]	SmicGene12072	Watson	AG	0.76	1.5465e-138
Smic.scaffold200|size868301	394641	A	118	37.34	[102, 0, 16, 0]	SmicGene12072	Watson	AG	0.14	6.18579e-11
Smic.scaffold200|size868301	394645	A	122	37.12	[30, 0, 92, 0]	SmicGene12072	Watson	AG	0.75	5.22699e-153
Smic.scaffold200|size868301	394646	G	125	37.01	[0, 94, 31, 0]	SmicGene12072	Watson	GC	0.75	3.68958e-156
Smic.scaffold200|size868301	394673	C	118	37.76	[0, 32, 0, 86]	SmicGene12072	Watson	CT	0.73	1.19121e-140
Smic.scaffold200|size868301	394684	T	100	37.28	[0, 21, 0, 79]	SmicGene12072	Watson	TC	0.21	7.37335e-19
Smic.scaffold200|size868301	394699	C	81	37.63	[0, 63, 0, 18]	SmicGene12072	Watson	CT	0.22	1.87964e-16
Smic.scaffold200|size868301	394715	A	58	37.29	[51, 0, 7, 0]	SmicGene12072	Watson	AG	0.12	0.00115141
Smic.scaffold200|size868301	394718	C	57	37.98	[0, 21, 0, 36]	SmicGene12072	Watson	CT	0.63	2.10001e-54
Smic.scaffold200|size868301	394741	G	30	36.07	[8, 0, 22, 0]	SmicGene12072	Watson	GA	0.27	3.13949e-07
Smic.scaffold200|size868301	394901	C	86	36.76	[0, 44, 0, 42]	SmicGene12072	Watson	CT	0.49	5.23603e-57
Smic.scaffold200|size868301	394933	C	109	36.92	[0, 28, 0, 81]	SmicGene12072	Watson	CT	0.74	1.3367e-133
Smic.scaffold200|size868301	394949	C	99	37.37	[0, 25, 0, 74]	SmicGene12072	Watson	CT	0.75	2.89174e-122
Smic.scaffold200|size868301	394963	C	79	37.18	[0, 24, 0, 55]	SmicGene12072	Watson	CT	0.7	1.48055e-87
Smic.scaffold200|size868301	394966	A	77	37.03	[22, 0, 55, 0]	SmicGene12072	Watson	AG	0.71	1.36124e-88
Smic.scaffold200|size868301	394967	G	75	36.53	[0, 53, 22, 0]	SmicGene12072	Watson	GC	0.71	6.71217e-85
Smic.scaffold200|size868301	394991	G	57	36.47	[29, 0, 28, 0]	SmicGene12072	Watson	GA	0.51	1.10178e-39
Smic.scaffold200|size868301	395000	C	55	36.87	[0, 28, 0, 27]	SmicGene12072	Watson	CT	0.49	2.66106e-36
Smic.scaffold200|size868301	395015	G	72	37.79	[0, 35, 36, 1]	SmicGene12072	Watson	GC	0.5	3.49365e-49
Smic.scaffold200|size868301	395042	G	75	36.15	[38, 0, 37, 0]	SmicGene12072	Watson	GA	0.51	2.82348e-52
Smic.scaffold200|size868301	395060	C	57	36.54	[0, 24, 0, 33]	SmicGene12072	Watson	CT	0.58	6.60583e-48
Smic.scaffold200|size868301	395068	G	45	36.27	[13, 0, 32, 0]	SmicGene12072	Watson	GA	0.29	3.89031e-13
Smic.scaffold200|size868301	395080	C	43	37.42	[0, 22, 0, 21]	SmicGene12072	Watson	CT	0.49	7.17619e-28
Smic.scaffold200|size868301	395090	C	38	38.03	[0, 17, 0, 21]	SmicGene12072	Watson	CT	0.55	2.09047e-29
Smic.scaffold200|size868301	395114	C	86	36.43	[0, 16, 0, 70]	SmicGene12072	Watson	CT	0.81	1.66437e-120
Smic.scaffold200|size868301	395225	G	114	37.16	[0, 84, 30, 0]	SmicGene12072	Watson	GC	0.74	4.73282e-138
Smic.scaffold200|size868301	395231	C	104	36.61	[0, 27, 0, 77]	SmicGene12072	Watson	CT	0.74	1.03916e-126
Smic.scaffold200|size868301	395243	G	94	36.12	[66, 0, 28, 0]	SmicGene12072	Watson	GA	0.7	9.2502e-106
Smic.scaffold200|size868301	395248	G	91	37.23	[0, 58, 33, 0]	SmicGene12072	Watson	GC	0.64	7.9607e-89
Smic.scaffold200|size868301	395250	T	87	37.44	[0, 17, 0, 70]	SmicGene12072	Watson	TC	0.2	1.86247e-14
Smic.scaffold200|size868301	395255	C	87	37.28	[0, 29, 0, 58]	SmicGene12072	Watson	CT	0.67	1.28521e-90
Smic.scaffold200|size868301	395296	C	46	36.43	[0, 27, 0, 19]	SmicGene12072	Watson	CT	0.41	2.5908e-23
Smic.scaffold200|size868301	395313	C	31	37.1	[0, 26, 0, 5]	SmicGene12072	Watson	CT	0.16	0.00796611
Smic.scaffold200|size868301	395354	G	37	35.73	[7, 0, 30, 0]	SmicGene12072	Watson	GA	0.19	4.9184e-05
Smic.scaffold200|size868301	395366	C	49	37.49	[0, 26, 0, 23]	SmicGene12072	Watson	CT	0.47	3.90976e-30
Smic.scaffold200|size868301	395375	C	64	37.97	[0, 30, 0, 34]	SmicGene12072	Watson	CT	0.53	1.32265e-47
Smic.scaffold200|size868301	395378	G	65	38.18	[0, 38, 27, 0]	SmicGene12072	Watson	GC	0.58	1.35374e-55
Smic.scaffold200|size868301	395410	C	57	36.77	[0, 17, 0, 40]	SmicGene12072	Watson	CT	0.7	1.57499e-63
Smic.scaffold200|size868301	395426	C	46	34.11	[0, 18, 0, 28]	SmicGene12072	Watson	CT	0.61	2.34888e-41
Smic.scaffold200|size868301	395434	G	34	37.06	[15, 0, 19, 0]	SmicGene12072	Watson	GA	0.44	1.19281e-18
Smic.scaffold200|size868301	395462	C	32	35.28	[0, 27, 0, 5]	SmicGene12072	Watson	CT	0.16	0.0093415
Smic.scaffold200|size868301	395473	G	46	35.65	[0, 13, 33, 0]	SmicGene12072	Watson	GC	0.28	5.36059e-13
Smic.scaffold200|size868301	395489	C	52	36.13	[0, 38, 0, 14]	SmicGene12072	Watson	CT	0.27	8.974e-14
Smic.scaffold200|size868301	395521	C	60	37	[0, 37, 0, 23]	SmicGene12072	Watson	CT	0.38	1.37544e-27
Smic.scaffold200|size868301	395538	C	54	37.41	[0, 35, 0, 19]	SmicGene12072	Watson	CT	0.35	1.04447e-21
Smic.scaffold200|size868301	395551	C	45	37.58	[0, 35, 0, 10]	SmicGene12072	Watson	CT	0.22	1.54956e-08
Smic.scaffold200|size868301	395558	C	47	38.26	[0, 36, 0, 11]	SmicGene12072	Watson	CT	0.23	8.54346e-10
Smic.scaffold200|size868301	395561	G	47	38.13	[0, 9, 38, 0]	SmicGene12072	Watson	GC	0.19	6.27473e-07
Smic.scaffold200|size868301	395567	C	45	37.56	[0, 38, 0, 7]	SmicGene12072	Watson	CT	0.16	0.000198914
Smic.scaffold200|size868301	395579	G	71	36.8	[28, 0, 43, 0]	SmicGene12072	Watson	GA	0.39	2.72335e-34
Smic.scaffold200|size868301	395603	G	84	37.79	[0, 47, 37, 0]	SmicGene12072	Watson	GC	0.56	9.05521e-68
Smic.scaffold200|size868301	395648	C	86	37.44	[0, 37, 0, 49]	SmicGene12072	Watson	CT	0.57	2.90089e-71
Smic.scaffold200|size868301	395666	A	94	37.13	[42, 46, 5, 1]	SmicGene12072	Watson	AC AG	0.55	9.44926e-75
Smic.scaffold200|size868301	395669	C	93	37.31	[0, 43, 0, 50]	SmicGene12072	Watson	CT	0.54	5.93814e-71
Smic.scaffold200|size868301	395678	C	102	37.64	[0, 47, 0, 55]	SmicGene12072	Watson	CT	0.54	2.83009e-78
Smic.scaffold200|size868301	395683	C	111	36.38	[0, 51, 0, 60]	SmicGene12072	Watson	CT	0.54	1.34223e-85
Smic.scaffold200|size868301	395691	G	119	37.71	[0, 61, 58, 0]	SmicGene12072	Watson	GC	0.51	4.25626e-85
Smic.scaffold200|size868301	395744	C	79	35.61	[0, 41, 0, 38]	SmicGene12072	Watson	CT	0.48	3.94809e-51
Smic.scaffold200|size868301	395759	C	55	35.44	[0, 43, 0, 12]	SmicGene12072	Watson	CT	0.22	2.03241e-10
Smic.scaffold200|size868301	395801	G	106	35.52	[48, 0, 58, 0]	SmicGene12072	Watson	GA	0.45	2.95231e-63
Smic.scaffold200|size868301	395807	T	124	36.35	[0, 53, 0, 71]	SmicGene12072	Watson	TC	0.43	2.89023e-68
Smic.scaffold200|size868301	395821	G	168	37.04	[90, 0, 78, 0]	SmicGene12072	Watson	GA	0.54	1.45524e-128
Smic.scaffold200|size868301	395822	C	174	37.4	[0, 55, 0, 119]	SmicGene12072	Watson	CT	0.68	1.41908e-189
Smic.scaffold200|size868301	395876	C	260	37.62	[0, 212, 0, 48]	SmicGene12072	Watson	CT	0.18	8.17974e-42
Smic.scaffold200|size868301	420066	A	57	36.39	[42, 1, 12, 2]	intergenic		AG	0.26	1.08972e-14
Smic.scaffold200|size868301	420079	A	55	36.91	[35, 1, 10, 9]	intergenic		AG AT	0.36	2.91441e-23
Smic.scaffold200|size868301	420655	A	53	36.47	[19, 0, 9, 25]	intergenic		AT AG	0.64	1.15575e-51
Smic.scaffold200|size868301	420662	A	54	35.94	[25, 2, 23, 4]	intergenic		AG AT	0.54	1.30269e-40
Smic.scaffold203|size853504	176178	A	20	35.8	[8, 0, 0, 12]	SmicGene12192	Watson	AT	0.6	8.80037e-17
Smic.scaffold205|size851256	630902	T	49	36.29	[9, 8, 0, 32]	SmicGene12284	Crick	AT AG	0.35	3.70943e-19
Smic.scaffold205|size851256	630912	T	44	36.27	[32, 2, 0, 10]	SmicGene12284	Crick	AT AG	0.77	2.78353e-56
Smic.scaffold205|size851256	773997	T	136	36.21	[12, 2, 0, 122]	SmicGene12291	Crick	AT	0.1	8.94653e-08
Smic.scaffold206|size846985	209819	A	200	36.7	[173, 0, 0, 27]	SmicGene12303	Watson	AT	0.14	2.84492e-19
Smic.scaffold206|size846985	209829	A	193	36.65	[177, 0, 2, 14]	SmicGene12303	Watson	AT	0.08	1.15911e-07
Smic.scaffold206|size846985	402342	T	356	37.35	[27, 0, 0, 329]	intergenic		TA	0.08	7.68839e-13
Smic.scaffold209|size844602	283660	A	184	37.26	[173, 1, 1, 9]	SmicGene12419	Watson	AT	0.06	0.00184422
Smic.scaffold209|size844602	333979	A	205	37.75	[148, 0, 57, 0]	SmicGene12421	Watson	AG	0.28	7.8941e-61
Smic.scaffold209|size844602	333980	A	209	37.6	[149, 0, 60, 0]	SmicGene12421	Watson	AG	0.29	4.95397e-65
Smic.scaffold209|size844602	334022	C	189	37.59	[0, 23, 0, 166]	SmicGene12421	Watson	CT	0.88	6.6806e-300
Smic.scaffold209|size844602	334038	A	210	36.95	[27, 0, 183, 0]	SmicGene12421	Watson	AG	0.87	0
Smic.scaffold209|size844602	334040	A	213	37.26	[201, 0, 12, 0]	SmicGene12421	Watson	AG	0.06	0.00124559
Smic.scaffold209|size844602	334042	C	211	36.94	[0, 30, 0, 181]	SmicGene12421	Watson	CT	0.86	0
Smic.scaffold209|size844602	334064	G	205	37.2	[1, 148, 56, 0]	SmicGene12421	Watson	GC	0.73	1.87503e-244
Smic.scaffold209|size844602	334066	C	206	37.4	[0, 194, 0, 12]	SmicGene12421	Watson	CT	0.06	0.000883765
Smic.scaffold209|size844602	334072	C	204	37.31	[0, 46, 0, 158]	SmicGene12421	Watson	CT	0.77	2.87833e-267
Smic.scaffold209|size844602	334133	C	176	37.91	[0, 29, 0, 147]	SmicGene12421	Watson	CT	0.84	3.30528e-258
Smic.scaffold209|size844602	334151	C	158	37.43	[0, 36, 0, 122]	SmicGene12421	Watson	CT	0.77	1.01583e-205
Smic.scaffold209|size844602	334167	C	163	37.04	[0, 38, 0, 125]	SmicGene12421	Watson	CT	0.77	4.08261e-210
Smic.scaffold209|size844602	334174	G	181	36.36	[143, 0, 38, 0]	SmicGene12421	Watson	GA	0.79	4.03004e-244
Smic.scaffold209|size844602	334179	T	180	36.8	[0, 130, 0, 50]	SmicGene12421	Watson	TC	0.72	1.83133e-212
Smic.scaffold209|size844602	334187	C	196	37.02	[0, 178, 0, 18]	SmicGene12421	Watson	CT	0.09	1.59645e-09
Smic.scaffold209|size844602	334227	C	176	36.57	[0, 24, 0, 152]	SmicGene12421	Watson	CT	0.86	6.79498e-272
Smic.scaffold209|size844602	334262	A	146	37.26	[51, 0, 95, 0]	SmicGene12421	Watson	AG	0.65	1.01629e-147
Smic.scaffold209|size844602	334263	C	143	37.17	[0, 16, 0, 127]	SmicGene12421	Watson	CT	0.89	1.63209e-230
Smic.scaffold209|size844602	334306	C	159	36.94	[0, 17, 0, 142]	SmicGene12421	Watson	CT	0.89	8.85194e-259
Smic.scaffold209|size844602	334318	G	154	37.62	[0, 132, 22, 0]	SmicGene12421	Watson	GC	0.86	6.26207e-235
Smic.scaffold209|size844602	334338	C	131	37.06	[0, 12, 0, 119]	SmicGene12421	Watson	CT	0.91	8.49275e-219
Smic.scaffold209|size844602	334354	C	137	37.11	[0, 14, 0, 123]	SmicGene12421	Watson	CT	0.9	1.2659e-224
Smic.scaffold209|size844602	334355	C	139	37.09	[0, 16, 0, 123]	SmicGene12421	Watson	CT	0.88	9.85312e-223
Smic.scaffold209|size844602	334396	G	149	36.53	[128, 0, 21, 0]	SmicGene12421	Watson	GA	0.86	4.87258e-228
Smic.scaffold209|size844602	334400	G	157	37.68	[11, 0, 146, 0]	SmicGene12421	Watson	GA	0.07	0.00039835
Smic.scaffold209|size844602	334405	C	166	37.36	[0, 25, 0, 141]	SmicGene12421	Watson	CT	0.85	7.90337e-250
Smic.scaffold209|size844602	334484	A	182	38.42	[145, 0, 37, 0]	SmicGene12421	Watson	AG	0.2	1.28831e-33
Smic.scaffold209|size844602	334507	G	174	36.93	[142, 0, 32, 0]	SmicGene12421	Watson	GA	0.82	2.16345e-246
Smic.scaffold209|size844602	334512	G	171	37.49	[0, 123, 48, 0]	SmicGene12421	Watson	GC	0.72	1.44031e-200
Smic.scaffold209|size844602	334518	C	170	37.22	[0, 88, 0, 82]	SmicGene12421	Watson	CT	0.48	6.60872e-112
Smic.scaffold209|size844602	334527	T	181	36.59	[0, 26, 0, 155]	SmicGene12421	Watson	TC	0.14	3.25506e-19
Smic.scaffold209|size844602	334531	G	178	37.34	[0, 125, 53, 0]	SmicGene12421	Watson	GC	0.7	1.29666e-201
Smic.scaffold209|size844602	334540	G	171	37.23	[0, 109, 62, 0]	SmicGene12421	Watson	GC	0.64	3.68189e-168
Smic.scaffold209|size844602	334561	C	180	37.37	[0, 38, 0, 142]	SmicGene12421	Watson	CT	0.79	3.16304e-242
Smic.scaffold209|size844602	334590	C	145	36.59	[0, 32, 0, 113]	SmicGene12421	Watson	CT	0.78	2.71433e-191
Smic.scaffold209|size844602	334591	A	149	37.38	[31, 0, 118, 0]	SmicGene12421	Watson	AG	0.79	2.06004e-201
Smic.scaffold209|size844602	334599	A	150	37.2	[37, 0, 113, 0]	SmicGene12421	Watson	AG	0.75	3.46112e-188
Smic.scaffold209|size844602	334606	C	155	37.19	[0, 35, 0, 120]	SmicGene12421	Watson	CT	0.77	1.39222e-202
Smic.scaffold209|size844602	334624	T	166	37.54	[0, 99, 0, 67]	SmicGene12421	Watson	TC	0.6	3.13207e-148
Smic.scaffold209|size844602	334638	T	168	37.26	[0, 21, 0, 147]	SmicGene12421	Watson	TC	0.12	5.09011e-14
Smic.scaffold209|size844602	334639	C	169	37.38	[0, 29, 0, 140]	SmicGene12421	Watson	CT	0.83	8.77643e-245
Smic.scaffold209|size844602	334706	C	236	37.86	[0, 39, 0, 197]	SmicGene12421	Watson	CT	0.83	0
Smic.scaffold209|size844602	334707	C	236	38.05	[0, 30, 0, 206]	SmicGene12421	Watson	CT	0.87	0
Smic.scaffold209|size844602	334737	C	250	38.17	[0, 145, 0, 105]	SmicGene12421	Watson	CT	0.42	1.9097e-135
Smic.scaffold209|size844602	334742	C	270	37.8	[0, 247, 0, 23]	SmicGene12421	Watson	CT	0.09	8.08274e-12
Smic.scaffold209|size844602	334745	C	270	37.77	[0, 207, 0, 63]	SmicGene12421	Watson	CT	0.23	4.93152e-62
Smic.scaffold209|size844602	334783	C	236	37.97	[0, 28, 0, 208]	SmicGene12421	Watson	CT	0.88	0
Smic.scaffold209|size844602	334834	C	203	36.21	[0, 29, 0, 174]	SmicGene12421	Watson	CT	0.86	3.38336266927e-310
Smic.scaffold209|size844602	334835	C	204	37.35	[0, 192, 0, 12]	SmicGene12421	Watson	CT	0.06	0.000799472
Smic.scaffold209|size844602	334841	G	196	38.26	[0, 165, 31, 0]	SmicGene12421	Watson	GC	0.84	3.13478e-291
Smic.scaffold209|size844602	334860	G	173	36.38	[105, 0, 68, 0]	SmicGene12421	Watson	GA	0.61	1.68533e-158
Smic.scaffold209|size844602	334861	C	180	36.42	[0, 33, 0, 147]	SmicGene12421	Watson	CT	0.82	3.25378e-255
Smic.scaffold209|size844602	334864	G	172	36.77	[0, 123, 49, 0]	SmicGene12421	Watson	GC	0.72	4.99582e-200
Smic.scaffold209|size844602	334873	G	180	37.33	[0, 134, 46, 0]	SmicGene12421	Watson	GC	0.74	3.53e-222
Smic.scaffold209|size844602	334917	G	216	38.01	[162, 0, 54, 0]	SmicGene12421	Watson	GA	0.75	7.26842e-270
Smic.scaffold209|size844602	334923	C	230	38.12	[0, 40, 0, 190]	SmicGene12421	Watson	CT	0.83	0
Smic.scaffold209|size844602	334928	C	247	38.13	[0, 63, 0, 184]	SmicGene12421	Watson	CT	0.74	9.85334e-306
Smic.scaffold209|size844602	334933	G	249	38.19	[0, 203, 46, 0]	SmicGene12421	Watson	GC	0.82	0
Smic.scaffold209|size844602	334956	G	275	38.17	[0, 228, 47, 0]	SmicGene12421	Watson	GC	0.83	0
Smic.scaffold209|size844602	334963	C	285	38	[0, 60, 0, 225]	SmicGene12421	Watson	CT	0.79	0
Smic.scaffold209|size844602	335021	C	205	38.22	[0, 32, 0, 173]	SmicGene12421	Watson	CT	0.84	7.93002e-306
Smic.scaffold209|size844602	335039	C	221	37.8	[0, 37, 0, 184]	SmicGene12421	Watson	CT	0.83	0
Smic.scaffold209|size844602	335056	C	198	35.64	[0, 25, 0, 173]	SmicGene12421	Watson	CT	0.87	1.06928206558e-311
Smic.scaffold209|size844602	335062	G	190	36.46	[162, 0, 28, 0]	SmicGene12421	Watson	GA	0.85	7.26018e-288
Smic.scaffold209|size844602	335071	C	184	37.49	[0, 47, 0, 137]	SmicGene12421	Watson	CT	0.74	3.33124e-227
Smic.scaffold209|size844602	335082	G	202	36.64	[122, 0, 80, 0]	SmicGene12421	Watson	GA	0.6	5.40558e-184
Smic.scaffold209|size844602	335083	C	197	36.28	[0, 44, 0, 153]	SmicGene12421	Watson	CT	0.78	4.13066e-259
Smic.scaffold209|size844602	335115	C	236	37.15	[0, 27, 0, 209]	SmicGene12421	Watson	CT	0.89	0
Smic.scaffold209|size844602	335131	C	227	37.15	[0, 28, 0, 199]	SmicGene12421	Watson	CT	0.88	0
Smic.scaffold209|size844602	335140	G	240	37.48	[0, 208, 32, 0]	SmicGene12421	Watson	GC	0.87	0
Smic.scaffold209|size844602	335150	A	264	37.56	[155, 0, 109, 0]	SmicGene12421	Watson	AG	0.41	1.24675e-139
Smic.scaffold209|size844602	335161	C	249	37.56	[0, 27, 0, 222]	SmicGene12421	Watson	CT	0.89	0
Smic.scaffold209|size844602	335167	C	246	36.39	[0, 33, 0, 213]	SmicGene12421	Watson	CT	0.87	0
Smic.scaffold209|size844602	335193	C	205	37.69	[0, 166, 0, 39]	SmicGene12421	Watson	CT	0.19	2.60802e-34
Smic.scaffold209|size844602	335243	C	178	37.17	[0, 159, 0, 19]	SmicGene12421	Watson	CT	0.11	2.67525e-11
Smic.scaffold209|size844602	335304	G	200	36.57	[128, 0, 72, 0]	SmicGene12421	Watson	GA	0.64	4.55673e-198
Smic.scaffold209|size844602	335308	G	199	37.18	[0, 170, 29, 0]	SmicGene12421	Watson	GC	0.85	1.77892e-302
Smic.scaffold209|size844602	335317	G	221	37.77	[0, 191, 30, 0]	SmicGene12421	Watson	GC	0.86	0
Smic.scaffold209|size844602	335336	C	219	38.32	[0, 198, 0, 21]	SmicGene12421	Watson	CT	0.1	1.08471e-11
Smic.scaffold209|size844602	335376	A	252	37.62	[26, 0, 226, 0]	SmicGene12421	Watson	AG	0.9	0
Smic.scaffold209|size844602	335388	C	261	37.48	[0, 23, 0, 238]	SmicGene12421	Watson	CT	0.91	0
Smic.scaffold209|size844602	335395	G	254	37.77	[232, 0, 22, 0]	SmicGene12421	Watson	GA	0.91	0
Smic.scaffold209|size844602	335415	G	237	37.63	[47, 0, 190, 0]	SmicGene12421	Watson	GA	0.2	1.86985e-42
Smic.scaffold209|size844602	335417	C	229	37.67	[1, 214, 0, 14]	SmicGene12421	Watson	CT	0.07	1.01484e-05
Smic.scaffold209|size844602	335445	G	212	37.05	[14, 0, 198, 0]	SmicGene12421	Watson	GA	0.07	2.70012e-05
Smic.scaffold209|size844602	335447	C	217	37.29	[0, 179, 0, 38]	SmicGene12421	Watson	CT	0.18	5.66988e-32
Smic.scaffold209|size844602	335478	C	229	37.08	[0, 29, 0, 200]	SmicGene12421	Watson	CT	0.87	0
Smic.scaffold209|size844602	335482	G	232	36.42	[0, 202, 30, 0]	SmicGene12421	Watson	GC	0.87	0
Smic.scaffold209|size844602	335483	C	229	36.88	[0, 46, 0, 183]	SmicGene12421	Watson	CT	0.8	1.27812358347e-314
Smic.scaffold209|size844602	335486	C	233	36.74	[0, 81, 0, 152]	SmicGene12421	Watson	CT	0.65	1.81257e-237
Smic.scaffold209|size844602	335500	C	181	36.19	[0, 26, 0, 155]	SmicGene12421	Watson	CT	0.86	5.22428e-276
Smic.scaffold209|size844602	336369	C	76	36.72	[0, 11, 0, 65]	SmicGene12421	Watson	CT	0.86	1.00323e-114
Smic.scaffold209|size844602	336374	C	94	37.19	[0, 16, 0, 78]	SmicGene12421	Watson	CT	0.83	8.5422e-136
Smic.scaffold209|size844602	336388	A	142	37.39	[82, 0, 60, 0]	SmicGene12421	Watson	AG	0.42	4.6002e-77
Smic.scaffold209|size844602	337548	C	73	37.21	[0, 15, 0, 58]	SmicGene12421	Watson	CT	0.79	2.22997e-98
Smic.scaffold209|size844602	337571	G	85	37.16	[69, 0, 16, 0]	SmicGene12421	Watson	GA	0.81	1.34017e-118
Smic.scaffold209|size844602	337595	G	81	36.38	[0, 58, 22, 1]	SmicGene12421	Watson	GC	0.73	5.24193e-96
Smic.scaffold209|size844602	337785	C	80	36.94	[0, 20, 0, 60]	SmicGene12421	Watson	CT	0.75	5.17119e-99
Smic.scaffold209|size844602	337790	C	113	37.36	[0, 26, 0, 87]	SmicGene12421	Watson	CT	0.77	4.62588e-146
Smic.scaffold209|size844602	337806	C	159	37.19	[0, 32, 0, 127]	SmicGene12421	Watson	CT	0.8	8.12713e-218
Smic.scaffold209|size844602	337813	G	196	37.39	[161, 0, 35, 0]	SmicGene12421	Watson	GA	0.82	1.6601e-280
Smic.scaffold209|size844602	337822	C	222	37.16	[0, 55, 0, 167]	SmicGene12421	Watson	CT	0.75	1.22654e-278
Smic.scaffold209|size844602	337847	G	297	37.32	[26, 0, 271, 0]	SmicGene12421	Watson	GA	0.09	8.32483e-14
Smic.scaffold209|size844602	337865	C	253	37.06	[0, 229, 0, 24]	SmicGene12421	Watson	CT	0.09	1.96607e-13
Smic.scaffold209|size844602	337903	C	129	35.59	[0, 18, 0, 111]	SmicGene12421	Watson	CT	0.86	1.02968e-197
Smic.scaffold209|size844602	337924	G	37	36.27	[26, 0, 11, 0]	SmicGene12421	Watson	GA	0.7	7.59715e-41
Smic.scaffold209|size844602	337930	T	24	37.08	[0, 12, 0, 12]	SmicGene12421	Watson	TC	0.5	1.79159e-15
Smic.scaffold209|size844602	510405	A	56	35.5	[26, 2, 4, 24]	SmicGene12437	Watson	AT AG	0.54	5.22429e-42
Smic.scaffold210|size843944	821213	G	33	37.48	[0, 6, 27, 0]	SmicGene12480	Crick	CG	0.18	0.000531565
Smic.scaffold210|size843944	821216	C	31	38.13	[0, 19, 12, 0]	SmicGene12480	Crick	GC	0.39	8.58065e-14
Smic.scaffold210|size843944	821219	C	33	37.94	[0, 20, 13, 0]	SmicGene12480	Crick	GC	0.39	3.508e-15
Smic.scaffold211|size836939	299688	T	55	37.05	[0, 7, 0, 48]	intergenic		TC	0.13	0.00080241
Smic.scaffold213|size833778	72613	A	122	36.38	[112, 0, 0, 10]	SmicGene12565	Watson	AT	0.08	0.000303003
Smic.scaffold213|size833778	79993	A	424	36.54	[402, 0, 17, 5]	SmicGene12568	Watson	AG	0.05	4.4965e-07
Smic.scaffold213|size833778	131246	T	61	38.64	[28, 2, 0, 31]	SmicGene12573	Crick	AT	0.49	1.69702e-40
Smic.scaffold213|size833778	373445	C	23	37.7	[0, 14, 9, 0]	SmicGene12600	Watson	CG	0.39	4.9381e-10
Smic.scaffold213|size833778	510544	A	158	37.15	[72, 1, 41, 44]	intergenic		AT AG	0.54	1.25512e-123
Smic.scaffold213|size833778	510553	A	160	37.34	[65, 2, 41, 52]	intergenic		AT AG	0.59	6.50265e-142
Smic.scaffold213|size833778	576818	A	43	35.21	[22, 0, 14, 7]	SmicGene12623	Watson	AG AT	0.49	7.17619e-28
Smic.scaffold213|size833778	576825	A	51	36.1	[31, 0, 7, 13]	SmicGene12623	Watson	AT AG	0.39	4.68556e-24
Smic.scaffold214|size833775	79675	C	44	36.25	[0, 5, 0, 39]	intergenic		CT	0.89	1.46644e-69
Smic.scaffold214|size833775	84063	T	132	37.61	[0, 12, 0, 120]	intergenic		TC	0.09	7.29559e-06
Smic.scaffold214|size833775	84151	C	143	37.68	[0, 92, 51, 0]	SmicGene12654	Crick	GC	0.36	1.04539e-60
Smic.scaffold214|size833775	84160	A	137	37.45	[89, 0, 48, 0]	SmicGene12654	Crick	TC	0.35	1.26231e-56
Smic.scaffold214|size833775	84172	G	129	37.24	[64, 0, 65, 0]	SmicGene12654	Crick	CT	0.5	4.14268e-88
Smic.scaffold214|size833775	84178	A	132	37.22	[88, 0, 44, 0]	SmicGene12654	Crick	TC	0.33	1.09764e-50
Smic.scaffold214|size833775	84184	C	129	36.67	[0, 67, 0, 62]	SmicGene12654	Crick	GA	0.48	3.59447e-84
Smic.scaffold214|size833775	84208	C	147	36.75	[0, 65, 82, 0]	SmicGene12654	Crick	GC	0.56	4.62056e-119
Smic.scaffold214|size833775	84212	G	145	36.35	[82, 0, 63, 0]	SmicGene12654	Crick	CT	0.57	9.19192e-120
Smic.scaffold214|size833775	84243	G	143	37.06	[34, 0, 109, 0]	SmicGene12654	Crick	CT	0.24	2.76907e-33
Smic.scaffold214|size833775	84273	G	132	37.52	[11, 0, 121, 0]	SmicGene12654	Crick	CT	0.08	7.0621e-05
Smic.scaffold214|size833775	84282	G	141	37.48	[17, 0, 124, 0]	SmicGene12654	Crick	CT	0.12	7.60996e-11
Smic.scaffold214|size833775	84317	G	148	37.67	[90, 0, 58, 0]	SmicGene12654	Crick	CT	0.61	8.97113e-136
Smic.scaffold214|size833775	84319	C	145	37.62	[0, 59, 86, 0]	SmicGene12654	Crick	GC	0.59	2.80139e-128
Smic.scaffold214|size833775	84320	T	142	37.77	[0, 84, 0, 58]	SmicGene12654	Crick	AG	0.59	4.02031e-125
Smic.scaffold214|size833775	84321	T	148	37.61	[0, 89, 0, 59]	SmicGene12654	Crick	AG	0.6	1.3421e-133
Smic.scaffold214|size833775	84329	C	139	37.65	[0, 58, 0, 81]	SmicGene12654	Crick	GA	0.58	7.98458e-120
Smic.scaffold214|size833775	84397	G	107	37.55	[41, 0, 66, 0]	SmicGene12654	Crick	CT	0.38	4.02887e-50
Smic.scaffold214|size833775	84400	A	107	38.54	[72, 0, 35, 0]	SmicGene12654	Crick	TC	0.33	9.37403e-40
Smic.scaffold214|size833775	84418	G	85	38.05	[32, 0, 53, 0]	SmicGene12654	Crick	CT	0.38	1.42354e-38
Smic.scaffold214|size833775	84427	G	80	37.58	[27, 0, 53, 0]	SmicGene12654	Crick	CT	0.34	7.97625e-31
Smic.scaffold214|size833775	84428	G	79	37.23	[18, 0, 61, 0]	SmicGene12654	Crick	CT	0.23	1.15761e-16
Smic.scaffold214|size833775	84430	C	78	37.35	[0, 50, 28, 0]	SmicGene12654	Crick	GC	0.36	6.64654e-33
Smic.scaffold214|size833775	84448	G	66	37.8	[16, 0, 50, 0]	SmicGene12654	Crick	CT	0.24	3.93141e-15
Smic.scaffold214|size833775	84463	G	60	37.15	[7, 0, 53, 0]	SmicGene12654	Crick	CT	0.12	0.00144937
Smic.scaffold214|size833775	84539	G	73	37.49	[9, 1, 63, 0]	SmicGene12654	Crick	CT	0.14	2.24197e-06
Smic.scaffold214|size833775	84542	T	74	37.51	[0, 12, 0, 62]	SmicGene12654	Crick	AG	0.16	8.30297e-09
Smic.scaffold214|size833775	84543	T	78	37.72	[0, 13, 0, 65]	SmicGene12654	Crick	AG	0.17	8.22335e-10
Smic.scaffold214|size833775	84544	T	78	37.94	[0, 13, 0, 65]	SmicGene12654	Crick	AG	0.17	8.22335e-10
Smic.scaffold214|size833775	84545	G	78	37.4	[11, 0, 67, 0]	SmicGene12654	Crick	CT	0.14	2.74502e-07
Smic.scaffold214|size833775	84604	A	89	37.63	[70, 0, 19, 0]	SmicGene12654	Crick	TC	0.21	4.38874e-17
Smic.scaffold214|size833775	84616	G	84	38.19	[10, 0, 74, 0]	SmicGene12654	Crick	CT	0.12	8.90038e-06
Smic.scaffold214|size833775	84623	C	82	37.41	[0, 69, 13, 0]	SmicGene12654	Crick	GC	0.16	1.5954e-09
Smic.scaffold214|size833775	84635	G	77	38.27	[10, 0, 67, 0]	SmicGene12654	Crick	CT	0.13	3.79726e-06
Smic.scaffold214|size833775	84685	G	93	37.45	[19, 0, 74, 0]	SmicGene12654	Crick	CT	0.2	1.06665e-16
Smic.scaffold214|size833775	84718	G	87	38.09	[15, 0, 72, 0]	SmicGene12654	Crick	CT	0.17	9.41524e-12
Smic.scaffold214|size833775	84739	C	74	37.54	[0, 65, 0, 9]	SmicGene12654	Crick	GA	0.12	3.83519e-05
Smic.scaffold214|size833775	84751	G	66	37.42	[8, 0, 58, 0]	SmicGene12654	Crick	CT	0.12	0.000209471
Smic.scaffold214|size833775	84817	C	62	37.5	[0, 51, 11, 0]	SmicGene12654	Crick	GC	0.18	2.1193e-08
Smic.scaffold214|size833775	84826	A	72	37.64	[61, 0, 11, 0]	SmicGene12654	Crick	TC	0.15	1.1351e-07
Smic.scaffold214|size833775	84872	G	82	37.74	[33, 0, 49, 0]	SmicGene12654	Crick	CT	0.4	5.51979e-41
Smic.scaffold214|size833775	84874	T	96	37.79	[0, 1, 42, 53]	SmicGene12654	Crick	AC	0.45	2.82196e-56
Smic.scaffold214|size833775	84875	T	98	37.74	[0, 47, 0, 51]	SmicGene12654	Crick	AG	0.48	1.89469e-63
Smic.scaffold214|size833775	84878	G	103	37.48	[50, 0, 53, 0]	SmicGene12654	Crick	CT	0.49	6.32952e-68
Smic.scaffold214|size833775	84892	G	113	37.51	[62, 0, 51, 0]	SmicGene12654	Crick	CT	0.55	4.60266e-89
Smic.scaffold214|size833775	84937	C	93	36.43	[0, 83, 10, 0]	SmicGene12654	Crick	GC	0.11	2.37774e-05
Smic.scaffold214|size833775	84956	C	77	37.32	[0, 47, 30, 0]	SmicGene12654	Crick	GC	0.39	1.23033e-36
Smic.scaffold214|size833775	84961	C	69	36.64	[0, 43, 0, 26]	SmicGene12654	Crick	GA	0.38	4.02437e-31
Smic.scaffold214|size833775	84967	G	59	36.39	[22, 0, 37, 0]	SmicGene12654	Crick	CT	0.37	5.20047e-26
Smic.scaffold214|size833775	84987	T	65	36.65	[0, 19, 0, 46]	SmicGene12654	Crick	AG	0.29	6.18802e-20
Smic.scaffold214|size833775	84989	G	60	37.65	[18, 0, 42, 0]	SmicGene12654	Crick	CT	0.3	4.78987e-19
Smic.scaffold214|size833775	85002	G	65	37.18	[23, 0, 42, 0]	SmicGene12654	Crick	CT	0.35	1.26227e-26
Smic.scaffold214|size833775	85003	G	66	36.82	[24, 0, 42, 0]	SmicGene12654	Crick	CT	0.36	3.52031e-28
Smic.scaffold214|size833775	85021	C	73	37.21	[0, 59, 0, 14]	SmicGene12654	Crick	GA	0.19	1.49372e-11
Smic.scaffold214|size833775	85060	G	96	37.96	[37, 1, 58, 0]	SmicGene12654	Crick	CT	0.4	4.9786e-47
Smic.scaffold214|size833775	85079	G	76	37.47	[28, 0, 48, 0]	SmicGene12654	Crick	CT	0.37	2.77414e-33
Smic.scaffold214|size833775	85084	G	76	37.76	[31, 0, 45, 0]	SmicGene12654	Crick	CT	0.41	1.17928e-38
Smic.scaffold214|size833775	85098	T	82	37.43	[0, 36, 0, 46]	SmicGene12654	Crick	AG	0.44	1.60797e-46
Smic.scaffold214|size833775	85099	T	81	37.74	[0, 37, 0, 44]	SmicGene12654	Crick	AG	0.46	1.15218e-48
Smic.scaffold214|size833775	85240	G	57	36.14	[17, 0, 40, 0]	SmicGene12654	Crick	CT	0.3	7.27463e-18
Smic.scaffold214|size833775	85243	C	60	35.95	[0, 46, 0, 14]	SmicGene12654	Crick	GA	0.23	8.05664e-13
Smic.scaffold214|size833775	85273	G	86	37.37	[23, 0, 63, 0]	SmicGene12654	Crick	CT	0.27	2.08198e-23
Smic.scaffold214|size833775	85285	G	84	37.19	[22, 0, 62, 0]	SmicGene12654	Crick	CT	0.26	4.11873e-22
Smic.scaffold214|size833775	85289	A	82	36.5	[63, 0, 19, 0]	SmicGene12654	Crick	TC	0.23	8.2205e-18
Smic.scaffold214|size833775	85319	T	101	36.96	[0, 47, 0, 54]	SmicGene12654	Crick	AG	0.47	1.22899e-62
Smic.scaffold214|size833775	85320	T	96	37.31	[0, 45, 0, 51]	SmicGene12654	Crick	AG	0.47	4.18098e-60
Smic.scaffold214|size833775	85322	G	97	37.21	[45, 0, 52, 0]	SmicGene12654	Crick	CT	0.46	7.69934e-60
Smic.scaffold214|size833775	85324	C	97	37.26	[0, 55, 42, 0]	SmicGene12654	Crick	GC	0.43	3.78549e-54
Smic.scaffold214|size833775	85335	G	105	37.19	[31, 0, 74, 0]	SmicGene12654	Crick	CT	0.3	1.72099e-33
Smic.scaffold214|size833775	85381	A	86	37.63	[53, 0, 33, 0]	SmicGene12654	Crick	TC	0.38	3.81468e-40
Smic.scaffold214|size833775	85400	A	70	37.51	[53, 0, 17, 0]	SmicGene12654	Crick	TC	0.24	3.55711e-16
Smic.scaffold214|size833775	85463	G	42	36.5	[10, 0, 32, 0]	SmicGene12654	Crick	CT	0.24	7.39677e-09
Smic.scaffold214|size833775	85495	G	54	37.44	[9, 0, 45, 0]	SmicGene12654	Crick	CT	0.17	2.26922e-06
Smic.scaffold214|size833775	85557	G	47	36.43	[7, 0, 40, 0]	SmicGene12654	Crick	CT	0.15	0.000270002
Smic.scaffold214|size833775	85603	C	66	36.71	[0, 46, 20, 0]	SmicGene12654	Crick	GC	0.3	2.07412e-21
Smic.scaffold214|size833775	85615	G	75	36.69	[23, 0, 52, 0]	SmicGene12654	Crick	CT	0.31	5.91208e-25
Smic.scaffold214|size833775	85645	C	64	37.2	[0, 35, 29, 0]	SmicGene12654	Crick	GC	0.45	9.33461e-38
Smic.scaffold214|size833775	85652	T	74	36.76	[0, 36, 0, 38]	SmicGene12654	Crick	AG	0.49	1.31095e-48
Smic.scaffold214|size833775	85654	T	69	37.1	[0, 34, 0, 35]	SmicGene12654	Crick	AG	0.49	4.29896e-46
Smic.scaffold214|size833775	85668	G	75	37.65	[43, 0, 32, 0]	SmicGene12654	Crick	CT	0.57	1.50811e-62
Smic.scaffold214|size833775	85714	C	77	36.57	[0, 38, 39, 0]	SmicGene12654	Crick	GC	0.51	1.12574e-53
Smic.scaffold214|size833775	85744	G	42	37.6	[9, 0, 33, 0]	SmicGene12654	Crick	CT	0.21	2.16735e-07
Smic.scaffold214|size833775	85750	G	46	38.41	[13, 0, 33, 0]	SmicGene12654	Crick	CT	0.28	5.36059e-13
Smic.scaffold214|size833775	85757	T	62	37.9	[0, 18, 0, 44]	SmicGene12654	Crick	AG	0.29	9.35935e-19
Smic.scaffold214|size833775	85761	G	61	38.25	[13, 0, 48, 0]	SmicGene12654	Crick	CT	0.21	2.93535e-11
Smic.scaffold214|size833775	85762	T	59	37.69	[0, 1, 22, 36]	SmicGene12654	Crick	AC	0.39	8.58257e-28
Smic.scaffold214|size833775	85764	T	60	38	[0, 24, 0, 36]	SmicGene12654	Crick	AG	0.4	2.17777e-29
Smic.scaffold214|size833775	85796	G	70	37.49	[34, 0, 36, 0]	SmicGene12654	Crick	CT	0.49	8.26824e-46
Smic.scaffold214|size833775	85798	C	72	37.57	[0, 39, 0, 33]	SmicGene12654	Crick	GA	0.46	2.42297e-43
Smic.scaffold216|size831747	684096	A	39	37.74	[6, 33, 0, 0]	SmicGene12760	Watson	AC	0.85	3.82774e-57
Smic.scaffold216|size831747	684097	G	44	37.61	[0, 0, 6, 38]	SmicGene12760	Watson	GT	0.86	9.22107e-67
Smic.scaffold217|size828130	201653	A	151	36.34	[138, 0, 5, 8]	SmicGene12782	Watson	AT	0.09	3.54265e-06
Smic.scaffold217|size828130	201658	A	148	36.35	[138, 0, 3, 7]	SmicGene12782	Watson	AT	0.07	0.00172975
Smic.scaffold217|size828130	557848	C	112	37.38	[0, 86, 0, 26]	SmicGene12794	Crick	GA	0.23	7.20268e-25
Smic.scaffold218|size827583	416581	T	276	35.57	[18, 9, 0, 249]	intergenic		TA	0.1	1.32026e-15
Smic.scaffold219|size827514	195102	G	20	36.25	[0, 14, 6, 0]	SmicGene12880	Watson	GC	0.7	2.89732e-21
Smic.scaffold219|size827514	195103	C	27	37.41	[0, 7, 20, 0]	SmicGene12880	Watson	CG	0.74	7.27944e-32
Smic.scaffold219|size827514	195104	A	29	36.55	[7, 0, 22, 0]	SmicGene12880	Watson	AG	0.76	1.32511e-35
Smic.scaffold219|size827514	280404	T	335	37.73	[6, 10, 0, 319]	intergenic		TC	0.05	0.000253988
Smic.scaffold219|size827514	493377	A	209	38.05	[197, 0, 7, 5]	SmicGene12902	Watson	AG	0.06	0.00102554
Smic.scaffold219|size827514	493394	A	240	37.73	[226, 0, 6, 8]	SmicGene12902	Watson	AT	0.06	0.000122359
Smic.scaffold219|size827514	771917	C	27	36.52	[0, 6, 0, 21]	SmicGene12921	Crick	GA	0.78	2.50294e-34
Smic.scaffold219|size827514	771918	T	22	37.68	[0, 0, 16, 6]	SmicGene12921	Crick	AC	0.73	5.78185e-25
Smic.scaffold220|size827497	263068	T	51	35.25	[0, 0, 45, 6]	SmicGene12948	Crick	AC	0.88	2.6504e-80
Smic.scaffold220|size827497	263070	C	28	36.21	[22, 6, 0, 0]	SmicGene12948	Crick	GT	0.79	3.24418e-36
Smic.scaffold221|size826417	238735	T	82	37.27	[6, 4, 0, 72]	intergenic		TA	0.12	7.03835e-06
Smic.scaffold221|size826417	502134	A	66	37.82	[25, 0, 41, 0]	intergenic		AG	0.62	1.07917e-61
Smic.scaffold221|size826417	502161	G	40	36.58	[0, 8, 32, 0]	intergenic		GC	0.2	3.687e-06
Smic.scaffold225|size824160	124663	T	57	36.91	[7, 2, 0, 48]	intergenic		TA	0.16	3.71938e-06
Smic.scaffold225|size824160	221149	T	49	36.88	[8, 1, 0, 40]	intergenic		TA	0.18	9.25471e-07
Smic.scaffold227|size809824	631002	T	487	37.87	[78, 86, 6, 317]	intergenic		TC TA	0.35	2.97282e-203
Smic.scaffold227|size809824	759127	A	24	36.67	[8, 1, 15, 0]	SmicGene13249	Crick	TC	0.67	5.54043e-24
Smic.scaffold227|size809824	759147	A	32	36.34	[21, 0, 11, 0]	SmicGene13249	Crick	TC	0.34	7.50159e-12
Smic.scaffold228|size809658	617362	T	57	38.14	[7, 2, 0, 48]	intergenic		TA	0.16	3.71938e-06
Smic.scaffold228|size809658	617434	T	155	36.35	[10, 2, 0, 143]	intergenic		TA	0.08	4.30839e-05
Smic.scaffold228|size809658	617444	T	173	36.52	[19, 34, 1, 119]	intergenic		TC TA	0.31	1.14878e-60
Smic.scaffold228|size809658	617455	T	181	36.57	[17, 0, 0, 164]	intergenic		TA	0.09	4.44496e-09
Smic.scaffold229|size804679	48802	T	251	36.65	[8, 4, 0, 239]	intergenic		TA	0.05	0.0064662
Smic.scaffold231|size802074	310956	T	216	35.65	[6, 5, 0, 205]	SmicGene13379	Crick	AT	0.05	0.00824505
Smic.scaffold231|size802074	667574	T	123	37.59	[12, 0, 0, 111]	intergenic		TA	0.1	3.29038e-06
Smic.scaffold231|size802074	667587	T	137	36.66	[5, 6, 0, 126]	intergenic		TC	0.08	0.000102739
Smic.scaffold232|size801717	11831	G	54	36.2	[48, 0, 6, 0]	SmicGene13408	Watson	GA	0.89	3.9762e-86
Smic.scaffold232|size801717	35135	G	20	37.65	[0, 17, 3, 0]	intergenic		GC	0.85	9.42127e-29
Smic.scaffold232|size801717	278552	C	44	36.68	[0, 2, 0, 42]	intergenic		CT	0.95	1.42811e-78
Smic.scaffold232|size801717	278553	G	39	36.38	[0, 0, 2, 37]	intergenic		GT	0.95	1.02539e-68
Smic.scaffold232|size801717	278554	T	36	36.86	[0, 33, 0, 3]	intergenic		TC	0.92	8.92338e-60
Smic.scaffold232|size801717	278555	C	28	36.18	[0, 2, 26, 0]	intergenic		CG	0.93	4.04269e-47
Smic.scaffold232|size801717	748019	T	964	37.75	[46, 1, 1, 916]	SmicGene13468	Crick	AT	0.05	3.89062e-16
Smic.scaffold232|size801717	764308	T	31	37.45	[7, 6, 0, 18]	intergenic		TA TC	0.42	1.2934e-15
Smic.scaffold235|size796358	678994	T	471	36.08	[110, 0, 1, 360]	SmicGene13587	Crick	AT	0.24	1.13057e-110
Smic.scaffold235|size796358	679001	T	496	35.74	[130, 0, 0, 366]	SmicGene13587	Crick	AT	0.26	1.89024e-136
Smic.scaffold237|size793325	278077	A	76	38	[52, 0, 4, 20]	intergenic		AT	0.32	1.8978e-26
Smic.scaffold238|size791518	686684	T	27	37.74	[13, 0, 0, 14]	SmicGene13720	Crick	AT	0.48	1.32152e-16
Smic.scaffold240|size789717	421172	T	25	37	[6, 0, 0, 19]	intergenic		TA	0.24	9.2801e-05
Smic.scaffold241|size785862	471131	T	381	36.91	[17, 16, 5, 343]	intergenic		TA	0.1	9.44609e-23
Smic.scaffold243|size783751	219327	A	23	37.26	[18, 0, 5, 0]	SmicGene13884	Watson	AG	0.22	0.00172425
Smic.scaffold243|size783751	237052	A	157	38.43	[145, 0, 0, 12]	intergenic		AT	0.08	4.95485e-05
Smic.scaffold243|size783751	395020	T	28	36.82	[11, 2, 0, 15]	SmicGene13893	Crick	AT AG	0.46	2.4346e-16
Smic.scaffold243|size783751	395028	T	25	36.16	[8, 5, 0, 12]	SmicGene13893	Crick	AT AG	0.52	3.51577e-17
Smic.scaffold243|size783751	401049	C	20	35.75	[17, 3, 0, 0]	SmicGene13894	Crick	GT	0.85	9.42127e-29
Smic.scaffold248|size770337	459742	T	589	36.87	[113, 1, 3, 472]	SmicGene14062	Crick	AT	0.2	2.31718e-107
Smic.scaffold248|size770337	677530	T	140	36.37	[4, 10, 0, 126]	SmicGene14080	Crick	AG	0.1	1.31655e-07
Smic.scaffold248|size770337	677540	T	138	38.01	[12, 8, 0, 118]	SmicGene14080	Crick	AT	0.14	1.43813e-14
Smic.scaffold249|size770077	3837	A	250	38.55	[229, 1, 19, 1]	intergenic		AG	0.08	1.45063e-10
Smic.scaffold249|size770077	3864	A	58	37.1	[22, 1, 29, 6]	intergenic		AG AT	0.62	5.45538e-54
Smic.scaffold249|size770077	3888	A	24	37.83	[19, 1, 3, 1]	intergenic		AG	0.21	0.00215251
Smic.scaffold249|size770077	34132	A	31	38.16	[26, 0, 0, 5]	intergenic		AT	0.16	0.00796611
Smic.scaffold249|size770077	36052	A	91	36.37	[46, 0, 0, 45]	SmicGene14095	Watson	AT	0.49	1.7029e-61
Smic.scaffold249|size770077	36057	A	100	36.69	[46, 0, 0, 54]	SmicGene14095	Watson	AT	0.54	7.07931e-77
Smic.scaffold249|size770077	36696	A	34	34.5	[24, 1, 6, 3]	SmicGene14095	Watson	AG AT	0.29	7.20592e-10
Smic.scaffold249|size770077	36707	A	39	35.74	[33, 0, 1, 5]	SmicGene14095	Watson	AT	0.15	0.00146672
Smic.scaffold249|size770077	36708	A	41	36.68	[19, 0, 3, 19]	SmicGene14095	Watson	AT AG	0.54	1.75934e-30
Smic.scaffold249|size770077	36710	A	43	36.44	[33, 0, 4, 6]	SmicGene14095	Watson	AT AG	0.23	9.52549e-09
Smic.scaffold249|size770077	103231	A	349	36.68	[316, 0, 12, 21]	SmicGene14098	Watson	AT	0.09	7.01618e-19
Smic.scaffold249|size770077	103235	A	337	36.96	[287, 0, 1, 49]	SmicGene14098	Watson	AT	0.15	9.7351e-39
Smic.scaffold249|size770077	130179	A	411	36.61	[379, 0, 24, 8]	intergenic		AG	0.08	9.01438e-16
Smic.scaffold249|size770077	441197	A	161	37.43	[151, 0, 0, 10]	intergenic		AT	0.06	0.00362459
Smic.scaffold249|size770077	687526	A	150	36.41	[140, 0, 5, 5]	intergenic		AG	0.07	0.001949
Smic.scaffold249|size770077	687542	A	140	37.19	[125, 0, 2, 13]	intergenic		AT	0.11	1.13254e-08
Smic.scaffold249|size770077	711641	A	45	37.49	[37, 0, 4, 4]	intergenic		AG	0.18	9.79657e-06
Smic.scaffold249|size770077	711647	A	43	37.6	[36, 0, 2, 5]	intergenic		AT	0.16	0.000144285
Smic.scaffold249|size770077	721222	A	239	36.79	[128, 0, 97, 14]	intergenic		AG	0.46	1.6156e-149
Smic.scaffold250|size770026	572383	T	41	37.29	[13, 8, 0, 20]	SmicGene14176	Crick	AT AG	0.51	1.88167e-28
Smic.scaffold250|size770026	572388	T	32	36.69	[2, 4, 0, 26]	SmicGene14176	Crick	AG	0.19	0.000439569
Smic.scaffold250|size770026	572395	T	31	37.1	[11, 5, 0, 15]	SmicGene14176	Crick	AT AG	0.52	2.06601e-21
Smic.scaffold250|size770026	572409	T	28	36.71	[3, 2, 0, 23]	SmicGene14176	Crick	AT	0.18	0.00475905
Smic.scaffold250|size770026	572799	G	82	37.27	[0, 10, 72, 0]	SmicGene14176	Crick	CG	0.12	7.03835e-06
Smic.scaffold250|size770026	572800	T	86	36.41	[0, 0, 16, 70]	SmicGene14176	Crick	AC	0.19	3.58547e-13
Smic.scaffold251|size768168	82879	T	103	35.88	[22, 5, 0, 76]	SmicGene14200	Crick	AT	0.26	1.93838e-27
Smic.scaffold251|size768168	82882	T	90	35.56	[39, 4, 0, 47]	SmicGene14200	Crick	AT	0.48	7.55268e-58
Smic.scaffold251|size768168	82888	T	75	35.17	[4, 33, 0, 38]	SmicGene14200	Crick	AG	0.49	2.72368e-50
Smic.scaffold251|size768168	83080	T	26	37.19	[7, 0, 1, 18]	SmicGene14200	Crick	AT	0.31	8.77046e-08
Smic.scaffold251|size768168	707831	G	26	36.81	[5, 0, 21, 0]	SmicGene14242	Watson	GA	0.19	0.00325593
Smic.scaffold256|size762175	149119	A	68	36.06	[59, 0, 8, 1]	SmicGene14386	Watson	AG	0.13	1.81966e-05
Smic.scaffold259|size756430	646518	T	173	37.91	[0, 11, 0, 162]	SmicGene14500	Crick	AG	0.06	0.00102375
Smic.scaffold259|size756430	646528	T	169	37.36	[5, 15, 0, 149]	SmicGene14500	Crick	AG	0.12	7.9344e-13
Smic.scaffold260|size755560	499563	T	104	37.83	[0, 9, 0, 95]	intergenic		TC	0.09	0.000704609
Smic.scaffold261|size752422	231678	T	252	37.44	[10, 3, 0, 239]	SmicGene14550	Crick	AT	0.05	0.0012639
Smic.scaffold261|size752422	367917	A	834	36.55	[766, 0, 2, 66]	SmicGene14556	Watson	AT	0.08	4.93102e-36
Smic.scaffold261|size752422	395267	T	891	37.3	[0, 65, 0, 826]	SmicGene14559	Watson	TC	0.07	1.51735e-31
Smic.scaffold261|size752422	395273	T	805	37.46	[0, 66, 0, 739]	SmicGene14559	Watson	TC	0.08	4.3504e-35
Smic.scaffold261|size752422	395276	A	763	37.06	[696, 67, 0, 0]	SmicGene14559	Watson	AC	0.09	1.76256e-37
Smic.scaffold261|size752422	395300	T	409	36.73	[0, 2, 37, 370]	SmicGene14559	Watson	TG	0.1	1.16536e-22
Smic.scaffold261|size752422	395303	C	331	37.14	[37, 294, 0, 0]	SmicGene14559	Watson	CA	0.11	7.05231e-24
Smic.scaffold262|size752334	3723	T	51	37.18	[7, 0, 0, 44]	SmicGene14590	Crick	AT	0.14	0.000476987
Smic.scaffold262|size752334	484430	A	47	37.13	[32, 0, 10, 5]	SmicGene14613	Watson	AG AT	0.32	4.14779e-16
Smic.scaffold262|size752334	484442	A	54	36.26	[38, 0, 1, 15]	SmicGene14613	Watson	AT	0.3	1.10683e-16
Smic.scaffold262|size752334	699174	G	43	37.95	[0, 0, 11, 32]	SmicGene14631	Crick	CA	0.74	6.05111e-52
Smic.scaffold264|size750262	26552	A	31	38.42	[13, 0, 3, 15]	intergenic		AT AG	0.58	1.50222e-25
Smic.scaffold264|size750262	26562	A	75	37.8	[67, 0, 4, 4]	intergenic		AG	0.11	0.000561939
Smic.scaffold264|size750262	236823	T	91	36.62	[12, 4, 1, 74]	SmicGene14719	Crick	AT	0.19	4.14815e-14
Smic.scaffold264|size750262	283766	T	37	35.73	[9, 3, 0, 25]	SmicGene14719	Crick	AT AG	0.32	1.04878e-12
Smic.scaffold264|size750262	475206	T	45	36.89	[5, 2, 0, 38]	SmicGene14737	Crick	AT	0.16	0.000198914
Smic.scaffold264|size750262	475214	T	43	36.19	[5, 2, 0, 36]	SmicGene14737	Crick	AT	0.16	0.000144285
Smic.scaffold264|size750262	475225	T	38	36.29	[7, 1, 0, 30]	SmicGene14737	Crick	AT	0.21	2.39587e-06
Smic.scaffold266|size744936	71729	T	180	37.87	[11, 0, 0, 169]	SmicGene14813	Crick	AT	0.06	0.00149662
Smic.scaffold266|size744936	333202	T	360	37.46	[12, 10, 0, 338]	SmicGene14823	Crick	AT	0.06	2.09492e-08
Smic.scaffold266|size744936	591354	T	50	37.02	[9, 1, 0, 40]	intergenic		TA	0.2	4.72511e-08
Smic.scaffold266|size744936	591361	T	44	36.93	[5, 5, 0, 34]	intergenic		TC TA	0.23	1.21823e-08
Smic.scaffold266|size744936	591390	T	99	38.21	[9, 2, 1, 87]	intergenic		TA	0.12	2.70072e-07
Smic.scaffold269|size740732	312500	T	28	38.04	[1, 4, 0, 23]	intergenic		TC	0.18	0.00475905
Smic.scaffold270|size739307	202604	A	102	36.79	[93, 0, 8, 1]	SmicGene14943	Watson	AG	0.09	0.000599228
Smic.scaffold270|size739307	232399	T	949	37.39	[0, 87, 0, 862]	SmicGene14946	Watson	TC	0.09	1.88055e-50
Smic.scaffold270|size739307	232435	G	1261	37.54	[580, 0, 681, 0]	SmicGene14946	Watson	GA	0.46	0
Smic.scaffold270|size739307	232450	G	1288	37.09	[611, 0, 677, 0]	SmicGene14946	Watson	GA	0.47	0
Smic.scaffold270|size739307	232463	G	1419	36.9	[722, 0, 697, 0]	SmicGene14946	Watson	GA	0.51	0
Smic.scaffold270|size739307	232464	C	1417	37	[0, 685, 0, 732]	SmicGene14946	Watson	CT	0.52	0
Smic.scaffold270|size739307	232478	A	1556	37.44	[689, 0, 866, 1]	SmicGene14946	Watson	AG	0.56	0
Smic.scaffold270|size739307	232513	T	1471	37.6	[0, 788, 0, 683]	SmicGene14946	Watson	TC	0.54	0
Smic.scaffold270|size739307	232516	A	1460	38.12	[671, 789, 0, 0]	SmicGene14946	Watson	AC	0.54	0
Smic.scaffold270|size739307	232522	T	1405	37.97	[0, 767, 0, 638]	SmicGene14946	Watson	TC	0.55	0
Smic.scaffold270|size739307	232547	G	1392	37.68	[0, 0, 663, 729]	SmicGene14946	Watson	GT	0.52	0
Smic.scaffold270|size739307	232561	G	1354	37.99	[601, 0, 753, 0]	SmicGene14946	Watson	GA	0.44	0
Smic.scaffold270|size739307	232573	G	1353	37.62	[0, 528, 825, 0]	SmicGene14946	Watson	GC	0.39	0
Smic.scaffold270|size739307	232588	T	1339	37.94	[1, 411, 0, 927]	SmicGene14946	Watson	TC	0.31	0
Smic.scaffold270|size739307	232594	A	1392	37.87	[992, 0, 0, 400]	SmicGene14946	Watson	AT	0.29	0
Smic.scaffold270|size739307	232601	T	1398	37.26	[0, 401, 0, 997]	SmicGene14946	Watson	TC	0.29	0
Smic.scaffold270|size739307	232729	G	1174	36.81	[88, 0, 1086, 0]	SmicGene14946	Watson	GA	0.07	5.56759e-44
Smic.scaffold270|size739307	232736	T	1145	35.55	[0, 0, 100, 1045]	SmicGene14946	Watson	TG	0.09	3.58812e-56
Smic.scaffold270|size739307	368697	A	39	36.69	[31, 2, 6, 0]	SmicGene14953	Watson	AG	0.21	2.98172e-06
Smic.scaffold271|size737184	274180	A	36	35.42	[27, 0, 6, 3]	SmicGene15007	Watson	AG AT	0.25	4.88555e-08
Smic.scaffold271|size737184	558296	A	245	38.03	[233, 0, 5, 7]	SmicGene15029	Watson	AT	0.05	0.00508997
Smic.scaffold272|size735035	551064	T	47	36.51	[0, 10, 0, 37]	intergenic		TC	0.21	2.46049e-08
Smic.scaffold276|size728529	32017	A	21	36.19	[16, 0, 5, 0]	SmicGene15200	Watson	AG	0.24	0.00106745
Smic.scaffold276|size728529	349072	A	114	35.68	[100, 1, 8, 5]	intergenic		AG	0.12	8.24013e-09
Smic.scaffold276|size728529	349080	A	107	35.96	[83, 0, 12, 12]	intergenic		AT AG	0.22	1.80151e-22
Smic.scaffold276|size728529	349082	A	108	36	[88, 0, 0, 20]	intergenic		AT	0.19	9.51354e-17
Smic.scaffold278|size723494	172246	T	127	37.35	[7, 5, 0, 115]	SmicGene15312	Crick	AT	0.09	4.72668e-06
Smic.scaffold278|size723494	245453	G	20	37.35	[0, 18, 2, 0]	SmicGene15317	Crick	CG	0.9	1.62806e-31
Smic.scaffold278|size723494	420530	T	187	37.48	[61, 49, 3, 74]	SmicGene15328	Crick	AT AG	0.6	2.34239e-170
Smic.scaffold278|size723494	420544	T	224	35.55	[16, 31, 0, 177]	SmicGene15328	Crick	AG	0.21	1.11347e-43
Smic.scaffold282|size721150	83647	A	47	36.81	[40, 0, 1, 6]	SmicGene15440	Watson	AT	0.15	0.000270002
Smic.scaffold282|size721150	83653	A	52	36.79	[46, 0, 4, 2]	SmicGene15440	Watson	AG	0.12	0.00798833
Smic.scaffold282|size721150	83656	A	50	36.58	[43, 0, 3, 4]	SmicGene15440	Watson	AT	0.14	0.000415786
Smic.scaffold282|size721150	96466	G	28	36.14	[0, 24, 4, 0]	intergenic		GC	0.86	1.95636e-41
Smic.scaffold282|size721150	552426	T	20	38.45	[6, 0, 0, 14]	intergenic		TA	0.3	2.15655e-05
Smic.scaffold282|size721150	552428	T	21	36.43	[7, 0, 1, 13]	intergenic		TA	0.38	1.21396e-08
Smic.scaffold282|size721150	552432	T	20	38.25	[0, 6, 0, 14]	intergenic		TC	0.3	2.15655e-05
Smic.scaffold283|size717906	357537	T	237	36.31	[0, 12, 0, 225]	SmicGene15520	Crick	AG	0.05	0.00365993
Smic.scaffold283|size717906	380689	T	323	37.99	[11, 11, 0, 301]	SmicGene15524	Crick	AT	0.07	2.58338e-09
Smic.scaffold283|size717906	401949	G	61	38	[15, 0, 46, 0]	SmicGene15527	Crick	CT	0.25	3.33334e-14
Smic.scaffold283|size717906	401965	G	94	35.89	[40, 0, 54, 0]	SmicGene15527	Crick	CT	0.43	3.92287e-51
Smic.scaffold283|size717906	401999	T	174	36.74	[0, 17, 0, 157]	SmicGene15527	Crick	AG	0.1	2.36258e-09
Smic.scaffold283|size717906	402000	C	172	37.37	[0, 49, 123, 0]	SmicGene15527	Crick	GC	0.72	4.99582e-200
Smic.scaffold283|size717906	402003	G	175	36.69	[126, 0, 49, 0]	SmicGene15527	Crick	CT	0.72	1.37786e-205
Smic.scaffold283|size717906	402012	G	146	38.04	[99, 0, 47, 0]	SmicGene15527	Crick	CT	0.68	7.29653e-157
Smic.scaffold283|size717906	402047	T	166	36.92	[0, 18, 0, 148]	SmicGene15527	Crick	AG	0.11	9.35984e-11
Smic.scaffold283|size717906	402082	G	170	35.81	[101, 0, 69, 0]	SmicGene15527	Crick	CT	0.59	5.28098e-151
Smic.scaffold283|size717906	402548	T	198	39.65	[12, 0, 0, 186]	SmicGene15527	Crick	AT	0.06	0.000586527
Smic.scaffold283|size717906	425978	G	67	37.52	[0, 61, 6, 0]	SmicGene15527	Crick	CG	0.91	1.80582e-111
Smic.scaffold284|size717589	526586	A	52	35.9	[42, 0, 0, 10]	intergenic		AT	0.19	7.12064e-08
Smic.scaffold288|size713084	663431	A	126	36.28	[69, 0, 0, 57]	SmicGene15699	Watson	AT	0.45	2.58614e-75
Smic.scaffold290|size710709	151206	A	69	36.58	[43, 0, 17, 9]	SmicGene15749	Watson	AG AT	0.38	4.02437e-31
Smic.scaffold290|size710709	151220	A	80	37.39	[63, 1, 2, 14]	SmicGene15749	Watson	AT	0.21	4.11608e-15
Smic.scaffold290|size710709	159396	C	261	37.33	[59, 201, 1, 0]	SmicGene15749	Watson	CA	0.23	1.31856e-58
Smic.scaffold290|size710709	159413	T	306	36.78	[0, 73, 0, 233]	SmicGene15749	Watson	TC	0.24	8.03585e-73
Smic.scaffold290|size710709	159422	T	317	37.24	[0, 74, 0, 243]	SmicGene15749	Watson	TC	0.23	4.50762e-73
Smic.scaffold290|size710709	159425	C	330	36.61	[0, 257, 0, 73]	SmicGene15749	Watson	CT	0.22	3.21728e-70
Smic.scaffold290|size710709	159437	G	341	37.25	[0, 79, 262, 0]	SmicGene15749	Watson	GC	0.23	8.45125e-78
Smic.scaffold290|size710709	159440	T	360	37.48	[0, 84, 0, 276]	SmicGene15749	Watson	TC	0.23	4.42725e-83
Smic.scaffold290|size710709	347928	A	253	35.4	[241, 0, 4, 8]	SmicGene15754	Watson	AT	0.05	0.00698883
Smic.scaffold290|size710709	503050	A	86	36.02	[75, 0, 0, 11]	SmicGene15764	Watson	AT	0.13	7.94652e-07
Smic.scaffold293|size706412	494543	T	546	38.27	[44, 8, 1, 493]	SmicGene15867	Crick	AT	0.1	1.37694e-31
Smic.scaffold293|size706412	494556	T	488	37.67	[15, 9, 0, 464]	SmicGene15867	Crick	AT	0.05	2.28832e-07
Smic.scaffold299|size694335	94327	A	482	36.72	[389, 0, 6, 87]	intergenic		AT	0.19	7.21849e-84
Smic.scaffold300|size692969	675439	T	117	39.23	[9, 1, 0, 107]	intergenic		TA	0.09	0.000206074
Smic.scaffold303|size688247	666569	T	41	35.68	[13, 6, 1, 21]	SmicGene16137	Crick	AT AG	0.49	1.83131e-26
Smic.scaffold303|size688247	666580	T	41	35.29	[9, 2, 0, 30]	SmicGene16137	Crick	AT	0.27	1.65718e-10
Smic.scaffold304|size687737	281849	C	21	37.05	[20, 1, 0, 0]	SmicGene16150	Watson	CA	0.95	1.90664e-36
Smic.scaffold304|size687737	313604	A	29	36	[22, 1, 0, 6]	intergenic		AT	0.24	8.14441e-06
Smic.scaffold304|size687737	313748	A	51	36.29	[41, 0, 0, 10]	SmicGene16151	Watson	AT	0.2	5.81638e-08
Smic.scaffold305|size686974	104123	A	29	36.14	[18, 0, 11, 0]	intergenic		AG	0.38	2.08501e-12
Smic.scaffold305|size686974	104142	A	28	36.57	[16, 0, 5, 7]	intergenic		AT AG	0.43	1.91705e-14
Smic.scaffold305|size686974	106157	A	21	37.62	[7, 0, 0, 14]	intergenic		AT	0.67	8.5632e-21
Smic.scaffold305|size686974	645171	A	108	34.62	[52, 0, 0, 56]	intergenic		AT	0.52	2.12636e-78
Smic.scaffold306|size686720	339344	A	112	37.88	[97, 1, 2, 12]	SmicGene16220	Watson	AT	0.13	4.32784e-10
Smic.scaffold306|size686720	581593	T	41	36.32	[19, 0, 0, 22]	intergenic		TA	0.46	1.61896e-24
Smic.scaffold307|size681589	489755	T	20	37.3	[6, 0, 0, 14]	SmicGene16278	Crick	AT	0.3	2.15655e-05
Smic.scaffold313|size677039	507241	T	45	37.4	[8, 0, 0, 37]	SmicGene16454	Crick	AT	0.18	9.79657e-06
Smic.scaffold315|size675885	50819	G	28	36.64	[0, 0, 21, 7]	SmicGene16489	Watson	GT	0.25	6.25061e-06
Smic.scaffold315|size675885	50820	A	28	36.32	[22, 0, 0, 6]	SmicGene16489	Watson	AT	0.21	0.000190875
Smic.scaffold315|size675885	50821	T	29	36.17	[0, 0, 6, 23]	SmicGene16489	Watson	TG	0.21	0.000237925
Smic.scaffold315|size675885	50822	G	29	36.1	[0, 6, 23, 0]	SmicGene16489	Watson	GC	0.21	0.000237925
Smic.scaffold321|size667926	188518	T	579	37.67	[2, 50, 0, 527]	SmicGene16659	Crick	AG	0.09	2.53792e-29
Smic.scaffold321|size667926	188522	T	540	37.88	[35, 6, 0, 499]	SmicGene16659	Crick	AT	0.08	3.9519e-20
Smic.scaffold321|size667926	326852	A	23	36.96	[17, 0, 2, 4]	SmicGene16669	Watson	AT AG	0.26	5.4143e-05
Smic.scaffold323|size666680	525610	C	21	37.48	[0, 4, 0, 17]	SmicGene16779	Crick	GA	0.81	4.86311e-28
Smic.scaffold323|size666680	525674	G	22	36.73	[19, 0, 3, 0]	SmicGene16779	Crick	CT	0.86	1.31971e-32
Smic.scaffold323|size666680	525675	C	33	36.12	[0, 3, 30, 0]	SmicGene16779	Crick	GC	0.91	6.37334e-54
Smic.scaffold323|size666680	525676	A	46	35.22	[3, 0, 0, 43]	SmicGene16779	Crick	TA	0.93	2.2773e-79
Smic.scaffold323|size666680	525677	T	55	35.93	[0, 0, 52, 3]	SmicGene16779	Crick	AC	0.95	4.48373e-97
Smic.scaffold330|size649927	604512	T	25	38.4	[5, 0, 0, 20]	SmicGene16982	Crick	AT	0.2	0.00265941
Smic.scaffold330|size649927	604520	T	23	38.39	[5, 0, 0, 18]	SmicGene16982	Crick	AT	0.22	0.00172425
Smic.scaffold330|size649927	647519	T	100	36.25	[22, 10, 0, 68]	intergenic		TA TC	0.32	6.71492e-36
Smic.scaffold331|size648848	480307	C	79	36.66	[0, 24, 0, 55]	SmicGene17025	Crick	GA	0.7	1.48055e-87
Smic.scaffold331|size648848	480309	C	38	37.26	[0, 23, 15, 0]	SmicGene17025	Crick	GC	0.39	9.47056e-18
Smic.scaffold331|size648848	519917	C	101	38.71	[0, 73, 28, 0]	SmicGene17026	Crick	GC	0.28	2.90914e-29
Smic.scaffold335|size648064	174980	A	59	35.49	[49, 0, 0, 10]	SmicGene17144	Watson	AT	0.17	2.62702e-07
Smic.scaffold337|size647817	380048	T	46	39.09	[5, 1, 0, 40]	intergenic		TA	0.13	0.00390969
Smic.scaffold337|size647817	388656	T	181	36.3	[16, 2, 0, 163]	SmicGene17207	Crick	AT	0.1	4.13658e-10
Smic.scaffold338|size646490	168381	A	193	38.12	[182, 0, 6, 5]	intergenic		AG	0.06	0.00289666
Smic.scaffold339|size645285	449245	A	31	39.19	[20, 0, 8, 3]	intergenic		AG AT	0.35	4.98268e-12
Smic.scaffold339|size645285	493457	A	48	38.31	[42, 0, 0, 6]	SmicGene17269	Watson	AT	0.12	0.00501629
Smic.scaffold339|size645285	514829	A	49	36.49	[39, 0, 10, 0]	SmicGene17269	Watson	AG	0.2	3.82177e-08
Smic.scaffold339|size645285	514836	A	51	37.59	[44, 0, 0, 7]	SmicGene17269	Watson	AT	0.14	0.000476987
Smic.scaffold339|size645285	625130	T	179	37.03	[9, 2, 0, 168]	SmicGene17285	Crick	AT	0.06	0.00141951
Smic.scaffold341|size643868	68807	C	31	37.23	[0, 3, 0, 28]	SmicGene17310	Watson	CT	0.9	4.98542e-50
Smic.scaffold341|size643868	289939	G	28	37	[0, 21, 7, 0]	SmicGene17321	Watson	GC	0.75	9.86901e-34
Smic.scaffold341|size643868	289943	C	45	37.93	[0, 7, 38, 0]	SmicGene17321	Watson	CG	0.84	5.82919e-66
Smic.scaffold342|size642287	568940	G	20	36.75	[12, 0, 8, 0]	SmicGene17370	Watson	GA	0.6	8.80037e-17
Smic.scaffold343|size641443	594554	T	271	35.53	[3, 10, 0, 258]	intergenic		TC	0.05	0.00275818
Smic.scaffold344|size641171	626679	T	108	37.99	[8, 2, 0, 98]	SmicGene17451	Crick	AT	0.09	9.78773e-05
Smic.scaffold345|size640603	341303	A	508	36.48	[485, 0, 0, 23]	SmicGene17473	Watson	AT	0.05	2.45433e-06
Smic.scaffold345|size640603	401472	A	414	36.37	[384, 1, 22, 7]	intergenic		AG	0.07	7.26227e-14
Smic.scaffold345|size640603	558355	A	115	37.59	[71, 0, 3, 41]	intergenic		AT	0.38	7.73935e-54
Smic.scaffold345|size640603	558367	A	121	38.28	[101, 0, 17, 3]	intergenic		AG	0.17	9.97913e-16
Smic.scaffold353|size634795	9893	T	29	37.9	[7, 0, 0, 22]	intergenic		TA	0.24	8.14441e-06
Smic.scaffold353|size634795	418257	G	22	38.36	[0, 0, 1, 21]	SmicGene17749	Watson	GT	0.95	2.07402e-38
Smic.scaffold353|size634795	418258	C	22	38.64	[0, 1, 0, 21]	SmicGene17749	Watson	CT	0.95	2.07402e-38
Smic.scaffold354|size631071	292657	A	27	36.26	[21, 0, 3, 3]	SmicGene17768	Watson	AT AG	0.22	0.000151616
Smic.scaffold355|size628949	128576	A	60	34.33	[20, 0, 0, 40]	intergenic		AT	0.67	4.54108e-62
Smic.scaffold358|size625929	475355	A	33	37.64	[27, 0, 1, 5]	SmicGene17912	Watson	AT	0.18	0.000531565
Smic.scaffold358|size625929	475365	A	23	38.35	[4, 0, 19, 0]	SmicGene17912	Watson	AG	0.83	7.46789e-32
Smic.scaffold358|size625929	475376	A	25	37.52	[14, 0, 10, 1]	SmicGene17912	Watson	AG	0.44	2.82004e-13
Smic.scaffold358|size625929	475381	A	27	35.93	[8, 0, 0, 19]	SmicGene17912	Watson	AT	0.7	1.75955e-29
Smic.scaffold358|size625929	584258	A	26	36.35	[21, 0, 3, 2]	SmicGene17917	Watson	AG	0.19	0.00325593
Smic.scaffold358|size625929	584266	A	25	37.28	[18, 0, 0, 7]	SmicGene17917	Watson	AT	0.28	2.6249e-06
Smic.scaffold362|size621277	141792	A	94	37.29	[75, 0, 8, 11]	SmicGene17996	Watson	AT	0.2	1.32239e-16
Smic.scaffold362|size621277	141795	A	92	35.6	[80, 1, 7, 4]	SmicGene17996	Watson	AG	0.13	1.13859e-07
Smic.scaffold362|size621277	141805	A	93	37.26	[84, 0, 9, 0]	SmicGene17996	Watson	AG	0.1	0.000275045
Smic.scaffold362|size621277	400720	A	21	38.86	[1, 0, 20, 0]	SmicGene18009	Crick	TC	0.95	1.90664e-36
Smic.scaffold362|size621277	548096	T	68	37.04	[5, 8, 0, 55]	SmicGene18018	Crick	AG	0.19	1.30072e-10
Smic.scaffold362|size621277	548103	T	77	36.66	[14, 15, 1, 47]	SmicGene18018	Crick	AG AT	0.39	1.23033e-36
Smic.scaffold363|size620985	260234	T	78	37.54	[35, 3, 0, 40]	intergenic		TA	0.49	2.07362e-51
Smic.scaffold364|size620902	143676	A	280	38.3	[259, 0, 21, 0]	SmicGene18062	Watson	AG	0.07	1.27444e-09
Smic.scaffold364|size620902	247607	G	144	37.21	[92, 0, 52, 0]	SmicGene18069	Watson	GA	0.64	7.39834e-142
Smic.scaffold364|size620902	247613	C	57	36.98	[0, 48, 9, 0]	SmicGene18069	Watson	CG	0.16	3.71938e-06
Smic.scaffold365|size620883	84214	T	80	37.31	[4, 3, 1, 72]	SmicGene18094	Crick	AT	0.1	0.000917569
Smic.scaffold365|size620883	106440	T	132	37.39	[9, 2, 0, 121]	SmicGene18095	Crick	AT	0.08	7.0621e-05
Smic.scaffold365|size620883	106448	T	139	36.6	[2, 9, 0, 128]	SmicGene18095	Crick	AG	0.08	0.000118858
Smic.scaffold365|size620883	124541	T	177	36.85	[13, 2, 0, 162]	SmicGene18095	Crick	AT	0.08	3.10667e-07
Smic.scaffold367|size617412	45320	A	22	37.59	[15, 0, 1, 6]	SmicGene18139	Watson	AT	0.32	9.65573e-07
Smic.scaffold367|size617412	298132	A	116	35.97	[104, 0, 8, 4]	intergenic		AG	0.1	1.68848e-06
Smic.scaffold367|size617412	298145	A	104	35.69	[95, 0, 1, 8]	intergenic		AT	0.09	0.000704609
Smic.scaffold367|size617412	375543	A	354	38.3	[194, 4, 66, 90]	intergenic		AT AG	0.45	1.30131e-213
Smic.scaffold367|size617412	576632	A	22	39.05	[3, 19, 0, 0]	intergenic		AC	0.86	1.31971e-32
Smic.scaffold370|size614656	276020	A	74	37.65	[57, 0, 16, 1]	intergenic		AG	0.23	9.9247e-16
Smic.scaffold370|size614656	276034	A	72	37.5	[53, 0, 2, 17]	intergenic		AT	0.26	5.48231e-19
Smic.scaffold376|size610362	265517	T	27	36.93	[9, 0, 0, 18]	intergenic		TA	0.33	2.69845e-09
Smic.scaffold384|size602264	15354	A	96	36.06	[58, 0, 1, 37]	intergenic		AT	0.4	4.9786e-47
Smic.scaffold384|size602264	154422	A	323	37.24	[307, 1, 6, 9]	SmicGene18670	Watson	AT	0.05	0.000157185
Smic.scaffold387|size600541	303571	T	203	36.94	[0, 11, 0, 192]	SmicGene18772	Crick	AG	0.05	0.00464851
Smic.scaffold387|size600541	303906	G	54	37.19	[33, 0, 21, 0]	SmicGene18772	Crick	CT	0.61	4.7516e-49
Smic.scaffold387|size600541	303927	C	29	34.21	[0, 17, 0, 12]	SmicGene18772	Crick	GA	0.41	3.23057e-14
Smic.scaffold387|size600541	304074	G	73	36.88	[51, 0, 22, 0]	SmicGene18772	Crick	CT	0.7	3.23609e-81
Smic.scaffold387|size600541	304075	G	72	36	[51, 0, 21, 0]	SmicGene18772	Crick	CT	0.71	9.92275e-82
Smic.scaffold387|size600541	304077	C	72	36.26	[0, 25, 0, 47]	SmicGene18772	Crick	GA	0.65	1.74479e-72
Smic.scaffold387|size600541	304104	C	78	36.59	[0, 26, 52, 0]	SmicGene18772	Crick	GC	0.67	4.22169e-81
Smic.scaffold387|size600541	304108	C	76	37.21	[0, 49, 0, 27]	SmicGene18772	Crick	GA	0.36	1.54693e-31
Smic.scaffold387|size600541	304127	C	46	36.2	[0, 14, 26, 6]	SmicGene18772	Crick	GC GA	0.7	2.39977e-50
Smic.scaffold387|size600541	304337	G	90	37.83	[81, 0, 9, 0]	SmicGene18772	Crick	CT	0.9	1.48494e-147
Smic.scaffold387|size600541	304580	G	21	36.19	[15, 0, 6, 0]	SmicGene18772	Crick	CT	0.71	4.12998e-23
Smic.scaffold387|size600541	304587	T	34	37.65	[0, 26, 0, 8]	SmicGene18772	Crick	AG	0.76	1.71182e-42
Smic.scaffold387|size600541	304590	G	36	37.19	[30, 0, 6, 0]	SmicGene18772	Crick	CT	0.83	2.12396e-51
Smic.scaffold387|size600541	304626	G	50	36.8	[40, 0, 10, 0]	SmicGene18772	Crick	CT	0.8	1.30209e-67
Smic.scaffold387|size600541	304646	C	43	36.21	[0, 17, 26, 0]	SmicGene18772	Crick	GC	0.6	3.38343e-38
Smic.scaffold387|size600541	304793	T	25	37.88	[0, 7, 0, 18]	SmicGene18772	Crick	AG	0.28	2.6249e-06
Smic.scaffold387|size600541	304794	G	26	37.77	[7, 0, 19, 0]	SmicGene18772	Crick	CT	0.27	3.55234e-06
Smic.scaffold387|size600541	304807	G	33	37.36	[10, 0, 23, 0]	SmicGene18772	Crick	CT	0.3	5.14093e-10
Smic.scaffold387|size600541	304808	G	31	37.35	[11, 0, 20, 0]	SmicGene18772	Crick	CT	0.35	4.98268e-12
Smic.scaffold387|size600541	304844	C	41	36.73	[0, 32, 9, 0]	SmicGene18772	Crick	GC	0.22	1.7205e-07
Smic.scaffold387|size600541	304856	G	33	36.64	[12, 0, 21, 0]	SmicGene18772	Crick	CT	0.36	2.10563e-13
Smic.scaffold387|size600541	304865	G	23	37.96	[8, 0, 15, 0]	SmicGene18772	Crick	CT	0.35	2.85353e-08
Smic.scaffold387|size600541	305103	G	28	37.61	[6, 0, 22, 0]	SmicGene18772	Crick	CT	0.21	0.000190875
Smic.scaffold387|size600541	305124	C	33	37.21	[0, 27, 0, 6]	SmicGene18772	Crick	GA	0.18	0.000531565
Smic.scaffold387|size600541	305131	G	29	37.17	[5, 0, 24, 0]	SmicGene18772	Crick	CT	0.17	0.00568598
Smic.scaffold387|size600541	305145	G	24	37.79	[5, 0, 19, 0]	SmicGene18772	Crick	CT	0.21	0.00215251
Smic.scaffold390|size597287	362383	A	62	37.58	[41, 0, 3, 18]	SmicGene18895	Watson	AT	0.34	1.00712e-23
Smic.scaffold390|size597287	425431	T	24	37.29	[7, 1, 0, 16]	SmicGene18900	Crick	AT	0.33	4.22948e-08
Smic.scaffold391|size594715	116652	C	24	37.08	[0, 4, 0, 20]	SmicGene18926	Crick	GA	0.83	9.12178e-34
Smic.scaffold391|size594715	467422	T	265	37.39	[0, 91, 0, 174]	SmicGene18949	Crick	AG	0.34	1.84936e-107
Smic.scaffold392|size593549	97345	C	35	38.37	[28, 7, 0, 0]	SmicGene18973	Watson	CA	0.8	6.83623e-47
Smic.scaffold392|size593549	118631	T	20	37.25	[0, 0, 8, 12]	intergenic		TG	0.4	7.61506e-09
Smic.scaffold392|size593549	315935	A	22	38.41	[13, 0, 9, 0]	SmicGene18983	Watson	AG	0.41	3.04386e-10
Smic.scaffold392|size593549	315936	A	21	37.52	[12, 0, 9, 0]	SmicGene18983	Watson	AG	0.43	1.82131e-10
Smic.scaffold392|size593549	420880	T	24	36.79	[7, 0, 0, 17]	SmicGene18991	Crick	AT	0.29	1.91293e-06
Smic.scaffold394|size591120	264278	T	76	36.53	[28, 1, 0, 47]	SmicGene19029	Crick	AT	0.38	4.7217e-35
Smic.scaffold394|size591120	264292	T	65	36.63	[11, 0, 0, 54]	SmicGene19029	Crick	AT	0.17	3.61821e-08
Smic.scaffold394|size591120	264298	T	73	36.78	[6, 2, 2, 63]	SmicGene19029	Crick	AT	0.14	2.24197e-06
Smic.scaffold394|size591120	264307	T	75	37.79	[3, 5, 0, 67]	SmicGene19029	Crick	AG	0.11	0.000561939
Smic.scaffold394|size591120	307843	T	29	34.9	[12, 3, 0, 14]	SmicGene19030	Crick	AT AG	0.52	5.30238e-20
Smic.scaffold396|size589820	125245	C	52	36.46	[0, 46, 0, 6]	SmicGene19080	Watson	CT	0.12	0.00798833
Smic.scaffold396|size589820	352608	A	76	35.32	[55, 0, 20, 1]	SmicGene19099	Watson	AG	0.28	1.361e-21
Smic.scaffold396|size589820	354000	A	325	37.32	[307, 0, 5, 13]	SmicGene19099	Watson	AT	0.06	5.48227e-06
Smic.scaffold396|size589820	354005	A	309	37.64	[249, 1, 29, 30]	SmicGene19099	Watson	AT AG	0.19	6.66592e-54
Smic.scaffold396|size589820	354008	A	314	37	[298, 2, 2, 12]	SmicGene19099	Watson	AT	0.05	0.000108072
Smic.scaffold398|size588722	219271	A	53	37.75	[42, 0, 0, 11]	intergenic		AT	0.21	3.50205e-09
Smic.scaffold399|size586248	474263	A	71	37.03	[63, 0, 6, 2]	intergenic		AG	0.11	0.000368913
Smic.scaffold399|size586248	567649	A	55	38.78	[5, 50, 0, 0]	intergenic		AC	0.91	5.59793e-91
Smic.scaffold402|size585205	73750	A	48	34.81	[42, 2, 2, 2]	SmicGene19266	Crick	TG	0.12	0.00501629
Smic.scaffold404|size581915	92035	A	36	36.19	[30, 0, 0, 6]	SmicGene19342	Watson	AT	0.17	0.000904608
Smic.scaffold404|size581915	92045	A	35	36.89	[23, 0, 11, 1]	SmicGene19342	Watson	AG	0.34	4.83529e-13
Smic.scaffold404|size581915	125381	T	75	37.44	[5, 7, 0, 63]	SmicGene19349	Crick	AG	0.16	9.78334e-09
Smic.scaffold405|size581072	146859	A	164	36.98	[152, 0, 8, 4]	intergenic		AG	0.07	7.94568e-05
Smic.scaffold405|size581072	192951	A	43	37.05	[33, 0, 0, 10]	SmicGene19393	Watson	AT	0.23	9.52549e-09
Smic.scaffold405|size581072	281001	T	42	37.4	[3, 2, 1, 36]	SmicGene19399	Crick	AT	0.14	0.00228345
Smic.scaffold408|size580260	220395	A	21	37.57	[11, 0, 10, 0]	SmicGene19474	Watson	AG	0.48	2.267e-12
Smic.scaffold408|size580260	220396	G	30	37.8	[0, 0, 11, 19]	SmicGene19474	Watson	GT	0.63	4.15388e-28
Smic.scaffold408|size580260	478176	T	106	35.45	[7, 2, 2, 95]	intergenic		TA	0.1	7.36423e-06
Smic.scaffold408|size580260	478178	T	102	35.35	[10, 2, 0, 90]	intergenic		TA	0.12	3.82934e-07
Smic.scaffold408|size580260	478182	T	92	34.46	[8, 2, 0, 82]	intergenic		TA	0.11	2.14526e-05
Smic.scaffold408|size580260	524079	T	81	36.84	[8, 0, 0, 73]	intergenic		TA	0.1	0.00100846
Smic.scaffold412|size577913	61927	T	197	38.15	[8, 6, 0, 183]	SmicGene19582	Crick	AT	0.07	1.08313e-05
Smic.scaffold412|size577913	520770	C	617	37.69	[0, 580, 0, 37]	SmicGene19604	Crick	GA	0.06	1.07083e-14
Smic.scaffold413|size576936	45518	T	40	38.23	[2, 6, 1, 31]	SmicGene19611	Crick	AG	0.23	1.35774e-07
Smic.scaffold413|size576936	399401	A	44	37.09	[34, 0, 5, 5]	intergenic		AT AG	0.23	1.21823e-08
Smic.scaffold415|size576064	155100	A	26	36.5	[20, 1, 4, 1]	intergenic		AG	0.23	0.000119275
Smic.scaffold415|size576064	417172	T	65	36.49	[0, 9, 0, 56]	SmicGene19675	Crick	AG	0.14	1.21666e-05
Smic.scaffold415|size576064	417176	T	89	37.13	[0, 0, 25, 64]	SmicGene19675	Crick	AC	0.28	3.74849e-26
Smic.scaffold421|size569812	127636	A	78	37.67	[68, 0, 6, 4]	SmicGene19820	Watson	AG	0.13	4.31369e-06
Smic.scaffold421|size569812	177062	A	187	37.09	[171, 0, 8, 8]	SmicGene19821	Watson	AG	0.09	7.26809e-08
Smic.scaffold421|size569812	287765	G	1573	39.26	[1470, 0, 102, 1]	intergenic		GA	0.94	0
Smic.scaffold421|size569812	287837	A	1605	39.28	[142, 0, 1460, 3]	intergenic		AG	0.91	0
Smic.scaffold421|size569812	363846	G	21	36.57	[5, 0, 16, 0]	SmicGene19832	Crick	CT	0.24	0.00106745
Smic.scaffold421|size569812	363852	G	23	38.04	[5, 0, 18, 0]	SmicGene19832	Crick	CT	0.22	0.00172425
Smic.scaffold421|size569812	363861	G	22	37.68	[5, 0, 17, 0]	SmicGene19832	Crick	CT	0.23	0.00136537
Smic.scaffold421|size569812	363868	G	22	37.68	[6, 0, 16, 0]	SmicGene19832	Crick	CT	0.27	4.05106e-05
Smic.scaffold421|size569812	364001	G	22	36	[6, 0, 16, 0]	SmicGene19832	Crick	CT	0.27	4.05106e-05
Smic.scaffold421|size569812	364031	C	20	36.75	[0, 13, 7, 0]	SmicGene19832	Crick	GC	0.35	4.5006e-07
Smic.scaffold421|size569812	364036	G	21	37.24	[7, 0, 14, 0]	SmicGene19832	Crick	CT	0.33	6.66877e-07
Smic.scaffold421|size569812	429338	T	25	37.2	[0, 5, 0, 20]	SmicGene19835	Crick	AG	0.2	0.00265941
Smic.scaffold421|size569812	447801	C	22	36.73	[21, 1, 0, 0]	SmicGene19835	Crick	GT	0.95	2.07402e-38
Smic.scaffold421|size569812	447802	G	22	35.05	[21, 0, 1, 0]	SmicGene19835	Crick	CT	0.95	2.07402e-38
Smic.scaffold421|size569812	524810	T	28	35.68	[2, 3, 2, 21]	SmicGene19840	Crick	AG	0.25	6.25061e-06
Smic.scaffold421|size569812	524818	T	27	35.85	[0, 16, 0, 11]	SmicGene19840	Crick	AG	0.59	9.43319e-23
Smic.scaffold421|size569812	525163	C	22	38.32	[10, 12, 0, 0]	SmicGene19840	Crick	GT	0.45	4.10663e-12
Smic.scaffold421|size569812	525165	C	33	36.12	[0, 13, 0, 20]	SmicGene19840	Crick	GA	0.61	4.31479e-29
Smic.scaffold426|size563333	383039	T	62	34.39	[20, 0, 0, 42]	intergenic		TA	0.32	4.90858e-22
Smic.scaffold427|size561726	81867	A	58	36.67	[42, 0, 8, 8]	SmicGene20020	Watson	AT AG	0.28	4.01065e-16
Smic.scaffold427|size561726	522769	C	24	35.75	[0, 7, 17, 0]	SmicGene20047	Watson	CG	0.71	2.69009e-26
Smic.scaffold428|size560588	504313	A	71	38.18	[7, 0, 64, 0]	SmicGene20095	Crick	TC	0.9	2.44508e-116
Smic.scaffold430|size559772	246818	A	308	37.37	[292, 0, 0, 16]	SmicGene20145	Watson	AT	0.05	8.35462e-05
Smic.scaffold430|size559772	418580	T	42	38.26	[6, 0, 0, 36]	intergenic		TA	0.14	0.00228345
Smic.scaffold430|size559772	526737	T	67	37.31	[5, 9, 1, 52]	SmicGene20180	Crick	AG	0.22	1.53139e-13
Smic.scaffold430|size559772	526739	T	68	37.46	[4, 9, 2, 53]	SmicGene20180	Crick	AG	0.22	1.94364e-13
Smic.scaffold432|size558517	482786	A	220	36.69	[188, 0, 0, 32]	SmicGene20228	Watson	AT	0.15	4.1989e-24
Smic.scaffold433|size558492	26294	A	67	36.84	[59, 0, 4, 4]	intergenic		AG	0.12	0.000235541
Smic.scaffold433|size558492	26299	A	70	37.91	[62, 0, 1, 7]	intergenic		AT	0.11	0.000330679
Smic.scaffold436|size557647	165570	A	41	37.2	[34, 0, 2, 5]	SmicGene20310	Watson	AT	0.17	0.000102819
Smic.scaffold436|size557647	465321	T	28	36.21	[6, 0, 0, 22]	SmicGene20323	Crick	AT	0.21	0.000190875
Smic.scaffold439|size556319	54419	T	82	36.87	[12, 0, 0, 70]	SmicGene20372	Crick	AT	0.15	2.88243e-08
Smic.scaffold443|size555022	71546	A	295	36.83	[271, 0, 5, 19]	intergenic		AT	0.08	6.04959e-12
Smic.scaffold443|size555022	388547	T	23	39.91	[2, 5, 0, 16]	SmicGene20527	Crick	AG AT	0.3	1.37116e-06
Smic.scaffold445|size553102	399636	T	106	37.42	[0, 16, 0, 90]	SmicGene20587	Watson	TC	0.15	1.10932e-11
Smic.scaffold445|size553102	399639	C	101	36.63	[0, 89, 12, 0]	SmicGene20587	Watson	CG	0.12	3.412e-07
Smic.scaffold446|size553009	237659	T	104	37.4	[10, 4, 0, 90]	intergenic		TA	0.13	2.32258e-09
Smic.scaffold446|size553009	362313	G	25	36.28	[0, 15, 10, 0]	SmicGene20625	Crick	CG	0.6	2.35534e-21
Smic.scaffold446|size553009	362314	A	27	36.78	[11, 0, 0, 16]	SmicGene20625	Crick	TA	0.59	9.43319e-23
Smic.scaffold446|size553009	478052	A	325	37.49	[303, 0, 6, 16]	intergenic		AT	0.07	2.91398e-09
Smic.scaffold446|size553009	478063	A	341	37.87	[301, 1, 18, 21]	intergenic		AT	0.12	1.01101e-26
Smic.scaffold446|size553009	507303	A	86	37.84	[69, 0, 0, 17]	SmicGene20640	Watson	AT	0.2	1.51403e-14
Smic.scaffold446|size553009	507307	A	85	36.96	[73, 0, 4, 8]	SmicGene20640	Watson	AT	0.14	4.43585e-08
Smic.scaffold447|size552708	394521	A	41	36	[3, 0, 38, 0]	SmicGene20665	Watson	AG	0.93	1.46753e-69
Smic.scaffold447|size552708	477238	A	20	36.85	[13, 0, 0, 7]	intergenic		AT	0.35	4.5006e-07
Smic.scaffold452|size549283	49696	A	351	37.89	[335, 0, 6, 10]	SmicGene20799	Watson	AT	0.05	0.000466356
Smic.scaffold452|size549283	246710	A	544	36.94	[510, 0, 12, 22]	intergenic		AT	0.06	6.117e-14
Smic.scaffold452|size549283	332883	C	62	36.9	[0, 14, 0, 48]	SmicGene20826	Watson	CT	0.77	3.94958e-80
Smic.scaffold452|size549283	498031	T	39	35.56	[6, 1, 0, 32]	SmicGene20843	Crick	AT	0.18	7.18498e-05
Smic.scaffold452|size549283	498033	T	40	35.85	[5, 2, 0, 33]	SmicGene20843	Crick	AT	0.17	8.61838e-05
Smic.scaffold453|size548468	172179	A	381	37.11	[294, 0, 18, 69]	SmicGene20866	Watson	AT	0.23	3.3697e-85
Smic.scaffold453|size548468	287943	C	31	37.13	[0, 25, 0, 6]	SmicGene20879	Watson	CT	0.19	0.000360966
Smic.scaffold453|size548468	287948	C	29	36.79	[0, 23, 0, 6]	SmicGene20879	Watson	CT	0.21	0.000237925
Smic.scaffold453|size548468	289190	G	71	36.21	[0, 7, 64, 0]	SmicGene20879	Watson	GC	0.1	0.00445998
Smic.scaffold453|size548468	289197	C	70	35.9	[0, 61, 0, 9]	SmicGene20879	Watson	CT	0.13	2.35129e-05
Smic.scaffold458|size544999	100844	T	72	35.51	[5, 1, 1, 65]	intergenic		TA	0.1	0.0048906
Smic.scaffold458|size544999	191030	A	22	36.18	[3, 0, 0, 19]	SmicGene21048	Crick	TA	0.86	1.31971e-32
Smic.scaffold458|size544999	492247	T	20	36.85	[13, 0, 0, 7]	SmicGene21065	Crick	AT	0.65	5.60444e-19
Smic.scaffold458|size544999	492253	T	20	36.7	[3, 3, 0, 14]	SmicGene21065	Crick	AG AT	0.3	2.15655e-05
Smic.scaffold459|size544007	267167	A	48	36.52	[39, 0, 0, 9]	SmicGene21088	Watson	AT	0.19	7.63351e-07
Smic.scaffold459|size544007	288578	G	33	37	[26, 0, 7, 0]	intergenic		GA	0.79	4.08434e-43
Smic.scaffold459|size544007	523144	T	214	36.92	[17, 0, 0, 197]	SmicGene21110	Crick	AT	0.08	6.21347e-08
Smic.scaffold463|size542395	11119	A	118	39.1	[109, 0, 8, 1]	SmicGene21187	Watson	AG	0.08	0.00199222
Smic.scaffold464|size542056	174893	A	132	37.07	[119, 0, 11, 2]	intergenic		AG	0.1	6.90007e-07
Smic.scaffold464|size542056	174901	A	106	36.18	[81, 0, 21, 4]	intergenic		AG	0.24	4.73983e-24
Smic.scaffold464|size542056	174909	A	106	37.79	[74, 0, 16, 16]	intergenic		AT AG	0.3	5.7822e-35
Smic.scaffold464|size542056	174927	A	84	37.18	[62, 0, 18, 4]	intergenic		AG	0.26	4.11873e-22
Smic.scaffold464|size542056	193956	T	30	38.47	[0, 0, 27, 3]	intergenic		TG	0.9	4.3834e-48
Smic.scaffold467|size540494	69894	A	39	36.97	[32, 0, 0, 7]	intergenic		AT	0.18	7.18498e-05
Smic.scaffold467|size540494	69901	A	36	36.14	[23, 0, 3, 10]	intergenic		AT AG	0.36	1.36535e-14
Smic.scaffold467|size540494	69904	A	37	36.89	[21, 1, 10, 5]	intergenic		AG AT	0.43	8.2138e-20
Smic.scaffold467|size540494	69916	A	37	37.62	[28, 0, 2, 7]	intergenic		AT	0.24	6.38348e-08
Smic.scaffold467|size540494	104712	C	40	37.2	[0, 21, 19, 0]	SmicGene21327	Watson	CG	0.47	8.78772e-25
Smic.scaffold467|size540494	104713	C	35	37.91	[0, 21, 14, 0]	SmicGene21327	Watson	CG	0.4	1.42961e-16
Smic.scaffold469|size537885	25318	G	23	37.26	[21, 0, 2, 0]	SmicGene21391	Crick	CT	0.91	2.29415e-37
Smic.scaffold469|size537885	27129	G	28	37.75	[15, 0, 13, 0]	SmicGene21391	Crick	CT	0.54	2.59084e-20
Smic.scaffold469|size537885	27173	G	22	35.23	[10, 0, 12, 0]	SmicGene21391	Crick	CT	0.45	4.10663e-12
Smic.scaffold469|size537885	27403	G	35	38.31	[29, 0, 6, 0]	SmicGene21391	Crick	CT	0.83	1.7218e-49
Smic.scaffold469|size537885	27408	G	46	37.61	[38, 0, 8, 0]	SmicGene21391	Crick	CT	0.83	3.28208e-65
Smic.scaffold469|size537885	27419	G	58	37.59	[45, 0, 13, 0]	SmicGene21391	Crick	CT	0.78	4.14475e-75
Smic.scaffold469|size537885	27420	C	61	36.82	[0, 8, 53, 0]	SmicGene21391	Crick	GC	0.87	4.70859e-94
Smic.scaffold469|size537885	27487	A	37	37.08	[23, 0, 14, 0]	SmicGene21391	Crick	TC	0.38	3.67361e-16
Smic.scaffold469|size537885	27683	G	40	38.17	[17, 0, 23, 0]	SmicGene21391	Crick	CT	0.42	5.62129e-21
Smic.scaffold469|size537885	27684	G	40	37.05	[17, 0, 23, 0]	SmicGene21391	Crick	CT	0.42	5.62129e-21
Smic.scaffold469|size537885	28177	G	28	39.29	[5, 0, 23, 0]	SmicGene21391	Crick	CT	0.18	0.00475905
Smic.scaffold469|size537885	28180	G	28	39.36	[6, 0, 22, 0]	SmicGene21391	Crick	CT	0.21	0.000190875
Smic.scaffold469|size537885	28189	C	32	38.19	[0, 25, 0, 7]	SmicGene21391	Crick	GA	0.22	1.70054e-05
Smic.scaffold469|size537885	28213	T	56	37.73	[0, 0, 32, 24]	SmicGene21391	Crick	AC	0.57	3.72197e-46
Smic.scaffold469|size537885	28214	T	55	37.15	[0, 35, 0, 20]	SmicGene21391	Crick	AG	0.64	4.91667e-53
Smic.scaffold469|size537885	28231	G	66	37.39	[41, 0, 25, 0]	SmicGene21391	Crick	CT	0.62	1.07917e-61
Smic.scaffold469|size537885	28247	G	64	37.91	[44, 0, 20, 0]	SmicGene21391	Crick	CT	0.69	2.28257e-69
Smic.scaffold469|size537885	28249	C	64	37.17	[0, 25, 0, 39]	SmicGene21391	Crick	GA	0.61	3.97025e-58
Smic.scaffold469|size537885	28288	G	52	36.25	[11, 0, 41, 0]	SmicGene21391	Crick	CT	0.21	2.80503e-09
Smic.scaffold469|size537885	28342	G	41	37.59	[10, 0, 31, 0]	SmicGene21391	Crick	CT	0.24	5.69521e-09
Smic.scaffold469|size537885	28357	G	48	37.12	[18, 0, 30, 0]	SmicGene21391	Crick	CT	0.38	4.33433e-21
Smic.scaffold469|size537885	28358	G	42	36.86	[17, 0, 25, 0]	SmicGene21391	Crick	CT	0.4	1.5751e-20
Smic.scaffold469|size537885	28390	G	69	35.78	[49, 0, 20, 0]	SmicGene21391	Crick	CT	0.71	1.46109e-78
Smic.scaffold469|size537885	28429	C	85	37.68	[0, 20, 65, 0]	SmicGene21391	Crick	GC	0.76	2.17503e-108
Smic.scaffold469|size537885	28432	G	85	37.35	[68, 0, 17, 0]	SmicGene21391	Crick	CT	0.8	5.3109e-116
Smic.scaffold469|size537885	28433	G	83	37.65	[67, 0, 16, 0]	SmicGene21391	Crick	CT	0.81	8.62453e-115
Smic.scaffold469|size537885	28435	T	86	37.34	[0, 0, 65, 21]	SmicGene21391	Crick	AC	0.76	8.79597e-108
Smic.scaffold469|size537885	28468	G	49	36.67	[36, 0, 13, 0]	SmicGene21391	Crick	CT	0.73	2.92642e-58
Smic.scaffold469|size537885	28469	G	48	36.52	[35, 0, 13, 0]	SmicGene21391	Crick	CT	0.73	2.10301e-56
Smic.scaffold469|size537885	28550	G	27	36.78	[6, 0, 21, 0]	SmicGene21391	Crick	CT	0.22	0.000151616
Smic.scaffold469|size537885	28563	G	34	37.18	[12, 0, 22, 0]	SmicGene21391	Crick	CT	0.35	3.21525e-13
Smic.scaffold469|size537885	28564	G	34	36.32	[16, 0, 18, 0]	SmicGene21391	Crick	CT	0.47	1.45823e-20
Smic.scaffold469|size537885	28579	G	47	37.7	[28, 0, 19, 0]	SmicGene21391	Crick	CT	0.6	5.735e-41
Smic.scaffold469|size537885	28612	G	60	37.73	[41, 0, 19, 0]	SmicGene21391	Crick	CT	0.68	2.29582e-64
Smic.scaffold469|size537885	28613	C	61	37.75	[0, 28, 0, 33]	SmicGene21391	Crick	GA	0.54	1.58424e-46
Smic.scaffold469|size537885	28633	C	49	37.53	[0, 17, 0, 32]	SmicGene21391	Crick	GA	0.65	6.16792e-49
Smic.scaffold469|size537885	28640	G	43	37.3	[26, 0, 17, 0]	SmicGene21391	Crick	CT	0.6	3.38343e-38
Smic.scaffold469|size537885	28651	C	31	37.65	[0, 9, 22, 0]	SmicGene21391	Crick	GC	0.71	1.66335e-34
Smic.scaffold469|size537885	225231	C	238	38	[12, 226, 0, 0]	SmicGene21401	Crick	GT	0.05	0.00381857
Smic.scaffold469|size537885	426483	T	25	37.08	[5, 0, 0, 20]	SmicGene21412	Crick	AT	0.2	0.00265941
Smic.scaffold469|size537885	426706	A	39	37.97	[3, 0, 0, 36]	SmicGene21412	Crick	TA	0.92	1.21781e-65
Smic.scaffold474|size535236	88448	A	25	36.28	[6, 0, 0, 19]	SmicGene21519	Watson	AT	0.76	1.44536e-30
Smic.scaffold476|size530210	455749	G	76	37.34	[0, 0, 62, 14]	SmicGene21605	Crick	CA	0.18	2.68957e-11
Smic.scaffold477|size529946	109884	A	602	37.83	[554, 0, 16, 32]	intergenic		AT	0.08	1.09016e-24
Smic.scaffold477|size529946	109966	A	128	37.29	[106, 2, 6, 14]	intergenic		AT	0.17	8.22659e-18
Smic.scaffold477|size529946	194030	A	860	36.89	[764, 0, 1, 95]	SmicGene21629	Watson	AT	0.11	1.40738e-63
Smic.scaffold477|size529946	194034	A	809	37.01	[718, 0, 0, 91]	SmicGene21629	Watson	AT	0.11	1.66192e-60
Smic.scaffold479|size528199	206413	A	77	36.57	[69, 0, 0, 8]	intergenic		AT	0.1	0.000687047
Smic.scaffold481|size527444	8932	C	116	37.92	[0, 98, 0, 18]	SmicGene21715	Watson	CT	0.16	1.59958e-13
Smic.scaffold481|size527444	8957	G	104	37.38	[23, 0, 81, 0]	SmicGene21715	Watson	GA	0.22	2.49389e-21
Smic.scaffold481|size527444	8967	G	98	37.3	[0, 47, 51, 0]	SmicGene21715	Watson	GC	0.48	1.89469e-63
Smic.scaffold481|size527444	8968	C	97	37.73	[0, 67, 0, 30]	SmicGene21715	Watson	CT	0.31	4.58695e-33
Smic.scaffold481|size527444	8972	A	94	37.18	[54, 0, 40, 0]	SmicGene21715	Watson	AG	0.43	3.92287e-51
Smic.scaffold481|size527444	8984	C	77	37.48	[0, 47, 0, 30]	SmicGene21715	Watson	CT	0.39	1.23033e-36
Smic.scaffold481|size527444	8991	G	79	37.15	[25, 0, 54, 0]	SmicGene21715	Watson	GA	0.32	1.24595e-27
Smic.scaffold481|size527444	9012	C	75	37.72	[0, 57, 0, 18]	SmicGene21715	Watson	CT	0.24	4.19971e-17
Smic.scaffold481|size527444	9038	C	77	35.75	[0, 62, 0, 15]	SmicGene21715	Watson	CT	0.19	1.40255e-12
Smic.scaffold481|size527444	9039	C	78	37.08	[0, 65, 0, 13]	SmicGene21715	Watson	CT	0.17	8.22335e-10
Smic.scaffold481|size527444	9055	C	71	37.58	[0, 60, 0, 11]	SmicGene21715	Watson	CT	0.15	9.71649e-08
Smic.scaffold481|size527444	9071	A	86	37.06	[66, 0, 20, 0]	SmicGene21715	Watson	AG	0.23	7.4929e-19
Smic.scaffold481|size527444	9074	C	93	37.19	[0, 66, 0, 27]	SmicGene21715	Watson	CT	0.29	8.76196e-29
Smic.scaffold481|size527444	9096	G	112	37.27	[48, 0, 64, 0]	SmicGene21715	Watson	GA	0.43	8.78337e-62
Smic.scaffold481|size527444	9102	T	117	37.52	[0, 47, 0, 70]	SmicGene21715	Watson	TC	0.4	8.16805e-59
Smic.scaffold481|size527444	9117	C	128	37.93	[0, 57, 0, 71]	SmicGene21715	Watson	CT	0.55	1.16083e-102
Smic.scaffold481|size527444	9120	G	131	37.92	[0, 74, 57, 0]	SmicGene21715	Watson	GC	0.56	6.76871e-108
Smic.scaffold481|size527444	9165	C	110	37.99	[0, 49, 0, 61]	intergenic		CT	0.55	5.24923e-88
Smic.scaffold481|size527444	9177	G	111	37.96	[0, 55, 56, 0]	intergenic		GC	0.5	1.68162e-75
Smic.scaffold481|size527444	9183	A	108	37.2	[53, 55, 0, 0]	intergenic		AC	0.51	2.18943e-76
Smic.scaffold481|size527444	9186	C	98	37.45	[0, 54, 0, 44]	intergenic		CT	0.45	1.13712e-57
Smic.scaffold481|size527444	9214	T	114	37.87	[0, 10, 0, 104]	intergenic		TC	0.09	0.000162006
Smic.scaffold481|size527444	9219	C	113	37.65	[0, 72, 0, 41]	intergenic		CT	0.36	6.02133e-49
Smic.scaffold481|size527444	9228	C	107	37.94	[0, 69, 0, 38]	intergenic		CT	0.36	7.35275e-45
Smic.scaffold481|size527444	9231	G	105	37.86	[0, 34, 71, 0]	intergenic		GC	0.32	2.0503e-38
Smic.scaffold481|size527444	9260	C	87	37.32	[0, 69, 0, 18]	intergenic		CT	0.21	7.42622e-16
Smic.scaffold481|size527444	9318	G	82	36.7	[14, 0, 68, 0]	intergenic		GA	0.17	8.07941e-11
Smic.scaffold481|size527444	9327	C	88	36.91	[0, 70, 0, 18]	intergenic		CT	0.2	9.23244e-16
Smic.scaffold481|size527444	9339	C	94	37	[0, 72, 0, 22]	intergenic		CT	0.23	6.22977e-21
Smic.scaffold481|size527444	9371	C	104	37.04	[0, 81, 0, 23]	intergenic		CT	0.22	2.49389e-21
Smic.scaffold481|size527444	9387	C	89	37.55	[0, 72, 0, 17]	intergenic		CT	0.19	2.79351e-14
Smic.scaffold481|size527444	9434	G	72	37.12	[0, 7, 65, 0]	SmicGene21716	Watson	GC	0.1	0.0048906
Smic.scaffold481|size527444	9482	C	70	36.17	[0, 43, 0, 27]	SmicGene21716	Watson	CT	0.39	1.05996e-32
Smic.scaffold481|size527444	9483	C	70	36.81	[0, 43, 0, 27]	SmicGene21716	Watson	CT	0.39	1.05996e-32
Smic.scaffold481|size527444	9512	C	84	36.77	[0, 49, 0, 35]	SmicGene21716	Watson	CT	0.42	3.41775e-44
Smic.scaffold481|size527444	9517	C	88	37.2	[0, 55, 0, 33]	SmicGene21716	Watson	CT	0.38	9.61366e-40
Smic.scaffold481|size527444	9518	C	88	36.95	[0, 44, 0, 44]	SmicGene21716	Watson	CT	0.5	2.20287e-60
Smic.scaffold481|size527444	9521	A	87	36.8	[47, 0, 40, 0]	SmicGene21716	Watson	AG	0.46	7.44103e-53
Smic.scaffold481|size527444	9540	G	112	36.92	[36, 0, 76, 0]	SmicGene21716	Watson	GA	0.32	1.32121e-40
Smic.scaffold481|size527444	9552	C	115	37.67	[0, 51, 0, 64]	SmicGene21716	Watson	CT	0.56	1.53556e-92
Smic.scaffold481|size527444	9560	G	120	37.69	[60, 0, 60, 0]	SmicGene21716	Watson	GA	0.5	8.48483e-83
Smic.scaffold481|size527444	9563	C	122	37.06	[0, 110, 0, 12]	SmicGene21716	Watson	CT	0.1	2.99871e-06
Smic.scaffold481|size527444	9659	C	179	37.54	[0, 154, 0, 25]	SmicGene21716	Watson	CT	0.14	4.02095e-18
Smic.scaffold481|size527444	9675	A	157	36.94	[147, 0, 10, 0]	SmicGene21716	Watson	AG	0.06	0.00290982
Smic.scaffold481|size527444	50577	A	78	36.9	[69, 0, 3, 6]	SmicGene21718	Watson	AT	0.12	6.06799e-05
Smic.scaffold481|size527444	50584	A	83	37.65	[71, 0, 3, 9]	intergenic		AT	0.14	3.3356e-08
Smic.scaffold481|size527444	93945	T	187	37.85	[17, 0, 0, 170]	SmicGene21723	Crick	AT	0.09	7.47927e-09
Smic.scaffold481|size527444	102249	T	116	37.41	[0, 9, 0, 107]	SmicGene21724	Crick	AG	0.08	0.00173187
Smic.scaffold481|size527444	264949	T	59	37.63	[0, 13, 0, 46]	SmicGene21738	Watson	TC	0.22	1.8489e-11
Smic.scaffold481|size527444	264952	C	61	37.13	[0, 47, 14, 0]	SmicGene21738	Watson	CG	0.23	1.03474e-12
Smic.scaffold481|size527444	302541	C	27	36.11	[0, 2, 0, 25]	intergenic		CT	0.93	3.64256e-45
Smic.scaffold481|size527444	344177	G	39	38.44	[6, 0, 33, 0]	SmicGene21745	Watson	GA	0.15	0.00146672
Smic.scaffold481|size527444	465357	C	36	36.25	[0, 19, 0, 17]	SmicGene21755	Watson	CT	0.47	5.71771e-22
Smic.scaffold481|size527444	465359	A	32	34.91	[17, 0, 15, 0]	SmicGene21755	Watson	AG	0.47	3.72596e-19
Smic.scaffold481|size527444	468842	T	27	38.33	[8, 0, 0, 19]	intergenic		TA	0.3	1.23225e-07
Smic.scaffold481|size527444	468843	C	40	37.45	[21, 19, 0, 0]	intergenic		CA	0.53	9.30501e-29
Smic.scaffold481|size527444	468844	G	58	37.19	[0, 39, 19, 0]	intergenic		GC	0.67	1.01898e-60
Smic.scaffold482|size526324	20872	A	91	37.62	[83, 0, 0, 8]	SmicGene21759	Watson	AT	0.09	0.00240813
Smic.scaffold483|size523622	155689	A	369	37.72	[339, 1, 19, 10]	SmicGene21794	Watson	AG	0.08	3.16197e-15
Smic.scaffold483|size523622	264387	G	21	37.71	[5, 0, 16, 0]	SmicGene21804	Crick	CT	0.24	0.00106745
Smic.scaffold483|size523622	308847	T	248	36.85	[17, 2, 0, 229]	SmicGene21806	Crick	AT	0.08	9.606e-09
Smic.scaffold483|size523622	321242	G	131	37.93	[0, 76, 55, 0]	SmicGene21810	Crick	CG	0.58	3.94887e-112
Smic.scaffold483|size523622	321248	A	228	37.55	[40, 0, 188, 0]	SmicGene21810	Crick	TC	0.82	0
Smic.scaffold483|size523622	321249	A	244	37.85	[37, 0, 207, 0]	SmicGene21810	Crick	TC	0.85	0
Smic.scaffold483|size523622	321261	C	431	37.94	[0, 404, 0, 27]	SmicGene21810	Crick	GA	0.06	7.57505e-11
Smic.scaffold483|size523622	321326	A	148	36.76	[75, 0, 73, 0]	SmicGene21810	Crick	TC	0.49	1.97148e-100
Smic.scaffold483|size523622	321327	C	157	36.5	[0, 76, 0, 81]	SmicGene21810	Crick	GA	0.52	9.81119e-114
Smic.scaffold483|size523622	469548	A	56	36.95	[46, 0, 0, 10]	intergenic		AT	0.18	1.53647e-07
Smic.scaffold487|size522571	482002	G	31	34.68	[0, 29, 2, 0]	SmicGene21957	Watson	GC	0.94	5.39442e-53
Smic.scaffold490|size521562	210706	C	34	35.91	[27, 7, 0, 0]	intergenic		CA	0.79	5.30614e-45
Smic.scaffold492|size520699	396423	T	77	39.05	[8, 2, 0, 67]	SmicGene22103	Crick	AT	0.13	3.79726e-06
Smic.scaffold493|size519811	123220	T	140	37.14	[21, 18, 0, 101]	SmicGene22115	Crick	AT AG	0.28	2.58216e-41
Smic.scaffold493|size519811	123227	T	134	37.09	[16, 4, 0, 114]	SmicGene22115	Crick	AT	0.15	7.95797e-15
Smic.scaffold493|size519811	281594	T	154	38.18	[10, 0, 0, 144]	SmicGene22129	Crick	AT	0.06	0.00245815
Smic.scaffold493|size519811	472353	T	42	34.36	[3, 8, 1, 30]	SmicGene22144	Crick	AG	0.29	5.91771e-12
Smic.scaffold493|size519811	472363	T	44	35.91	[3, 8, 0, 33]	SmicGene22144	Crick	AG	0.25	3.88861e-10
Smic.scaffold493|size519811	472368	T	43	35.86	[1, 5, 0, 37]	SmicGene22144	Crick	AG	0.14	0.0026266
Smic.scaffold493|size519811	511372	T	79	39.08	[9, 0, 0, 70]	intergenic		TA	0.11	6.78145e-05
Smic.scaffold494|size519687	68614	T	38	37.08	[0, 6, 0, 32]	SmicGene22155	Crick	AG	0.16	0.00125477
Smic.scaffold496|size518338	69224	T	55	37.05	[12, 5, 1, 37]	SmicGene22201	Crick	AT AG	0.33	7.88478e-20
Smic.scaffold496|size518338	69561	T	108	38.86	[11, 2, 0, 95]	intergenic		TA	0.12	5.62872e-08
Smic.scaffold496|size518338	167724	C	28	36.96	[0, 4, 0, 24]	SmicGene22208	Watson	CT	0.86	1.95636e-41
Smic.scaffold496|size518338	513938	C	57	36.39	[0, 6, 0, 51]	intergenic		CT	0.89	5.83664e-92
Smic.scaffold497|size517301	267938	A	120	36.82	[96, 0, 11, 13]	SmicGene22262	Watson	AT AG	0.2	3.40274e-21
Smic.scaffold497|size517301	267953	A	108	36.06	[100, 0, 6, 2]	SmicGene22262	Watson	AG	0.07	0.00842707
Smic.scaffold500|size515166	401007	T	44	38.95	[5, 1, 0, 38]	intergenic		TA	0.14	0.00300831
Smic.scaffold501|size514721	176015	T	49	36.35	[5, 3, 0, 41]	SmicGene22388	Crick	AT	0.16	1.96659e-05
Smic.scaffold501|size514721	176023	T	50	36.66	[5, 8, 0, 37]	SmicGene22388	Crick	AG AT	0.26	1.78881e-12
Smic.scaffold501|size514721	287156	T	135	37.69	[4, 4, 1, 126]	intergenic		TA	0.07	0.00588949
Smic.scaffold501|size514721	326604	T	246	36.76	[19, 1, 0, 226]	SmicGene22398	Crick	AT	0.08	9.66679e-10
Smic.scaffold501|size514721	414993	T	94	37.47	[13, 12, 2, 67]	intergenic		TA TC	0.29	1.21371e-28
Smic.scaffold501|size514721	415000	T	84	38.1	[59, 0, 0, 25]	intergenic		TA	0.7	2.08693e-94
Smic.scaffold501|size514721	426812	T	851	36.91	[7, 40, 0, 804]	intergenic		TC	0.06	1.52355e-17
Smic.scaffold502|size514517	32427	T	80	37.51	[12, 2, 0, 66]	intergenic		TA	0.17	5.6589e-11
Smic.scaffold502|size514517	101290	T	28	36.89	[3, 2, 0, 23]	SmicGene22426	Crick	AT	0.18	0.00475905
Smic.scaffold502|size514517	115460	T	29	37.03	[5, 0, 0, 24]	SmicGene22426	Crick	AT	0.17	0.00568598
Smic.scaffold502|size514517	115470	T	31	36.94	[2, 3, 0, 26]	SmicGene22426	Crick	AG	0.16	0.00796611
Smic.scaffold502|size514517	146548	T	37	36.57	[8, 1, 0, 28]	SmicGene22427	Crick	AT	0.24	6.38348e-08
Smic.scaffold503|size513983	101169	A	87	37.13	[67, 0, 8, 12]	intergenic		AT AG	0.23	9.62737e-19
Smic.scaffold510|size509690	95485	C	22	37.32	[5, 17, 0, 0]	SmicGene22615	Crick	GT	0.23	0.00136537
Smic.scaffold510|size509690	95486	C	40	37.25	[23, 17, 0, 0]	SmicGene22615	Crick	GT	0.57	6.65876e-33
Smic.scaffold510|size509690	95487	G	42	37.21	[0, 0, 16, 26]	SmicGene22615	Crick	CA	0.62	1.35912e-38
Smic.scaffold511|size508278	483083	T	398	36.89	[1, 18, 1, 378]	SmicGene22677	Crick	AG	0.05	4.37452e-06
Smic.scaffold511|size508278	483085	T	398	37.27	[15, 12, 0, 371]	SmicGene22677	Crick	AT	0.07	1.14287e-11
Smic.scaffold516|size507329	89806	A	27	38.22	[2, 25, 0, 0]	SmicGene22783	Crick	TG	0.93	3.64256e-45
Smic.scaffold518|size506246	310113	G	138	37.4	[92, 0, 46, 0]	intergenic		GA	0.67	1.45047e-144
Smic.scaffold518|size506246	310114	C	141	37.58	[1, 93, 0, 47]	intergenic		CT	0.34	6.52137e-56
Smic.scaffold518|size506246	310121	G	147	37.5	[11, 0, 136, 0]	intergenic		GA	0.07	0.000207798
Smic.scaffold518|size506246	310123	G	151	37.62	[12, 0, 139, 0]	intergenic		GA	0.08	3.23932e-05
Smic.scaffold518|size506246	310134	C	166	34.98	[0, 52, 0, 114]	intergenic		CT	0.69	6.87616e-182
Smic.scaffold518|size506246	310139	G	168	36.97	[47, 0, 121, 0]	intergenic		GA	0.28	4.19315e-50
Smic.scaffold518|size506246	310141	G	177	36.54	[116, 0, 61, 0]	intergenic		GA	0.66	2.90591e-181
Smic.scaffold518|size506246	310145	G	172	36.55	[12, 0, 160, 0]	intergenic		GA	0.07	0.00013257
Smic.scaffold518|size506246	310193	G	145	35.5	[40, 0, 105, 0]	intergenic		GA	0.28	3.30248e-42
Smic.scaffold518|size506246	310194	C	149	36.46	[0, 113, 0, 36]	intergenic		CT	0.24	1.3808e-35
Smic.scaffold518|size506246	310242	G	88	37.8	[48, 0, 40, 0]	SmicGene22863	Watson	GA	0.55	1.73846e-68
Smic.scaffold518|size506246	310272	C	45	37.87	[0, 38, 7, 0]	SmicGene22863	Watson	CG	0.16	0.000198914
Smic.scaffold518|size506246	310278	T	44	37	[0, 2, 4, 38]	SmicGene22863	Watson	TG	0.14	0.00300831
Smic.scaffold518|size506246	310295	G	42	35.36	[8, 0, 34, 0]	SmicGene22863	Watson	GA	0.19	5.53893e-06
Smic.scaffold518|size506246	310312	G	68	35.6	[30, 0, 38, 0]	SmicGene22863	Watson	GA	0.44	1.17792e-38
Smic.scaffold518|size506246	310314	C	71	35.96	[0, 51, 0, 20]	SmicGene22863	Watson	CT	0.28	1.08645e-20
Smic.scaffold518|size506246	310341	A	69	36.39	[57, 0, 12, 0]	SmicGene22863	Watson	AG	0.17	3.51518e-09
Smic.scaffold518|size506246	310344	G	66	37.02	[36, 0, 30, 0]	SmicGene22863	Watson	GA	0.55	4.74188e-51
Smic.scaffold518|size506246	310345	C	67	36.31	[0, 54, 0, 13]	SmicGene22863	Watson	CT	0.19	1.06309e-10
Smic.scaffold518|size506246	310353	G	64	37.25	[24, 0, 40, 0]	SmicGene22863	Watson	GA	0.38	1.44507e-28
Smic.scaffold518|size506246	310387	G	76	37.22	[41, 0, 35, 0]	SmicGene22863	Watson	GA	0.54	4.88219e-58
Smic.scaffold518|size506246	310388	G	71	37.68	[39, 0, 32, 0]	SmicGene22863	Watson	GA	0.55	1.40973e-55
Smic.scaffold518|size506246	310391	T	73	38.03	[1, 41, 0, 31]	SmicGene22863	Watson	TC	0.58	3.71328e-61
Smic.scaffold518|size506246	310393	G	75	38.07	[41, 0, 34, 0]	SmicGene22863	Watson	GA	0.55	2.27934e-58
Smic.scaffold518|size506246	310488	G	52	37.94	[12, 0, 40, 0]	SmicGene22863	Watson	GA	0.23	9.88572e-11
Smic.scaffold518|size506246	310497	G	50	37.48	[10, 0, 40, 0]	SmicGene22863	Watson	GA	0.2	4.72511e-08
Smic.scaffold518|size506246	310504	G	50	37.68	[7, 0, 43, 0]	SmicGene22863	Watson	GA	0.14	0.000415786
Smic.scaffold518|size506246	310509	C	52	37.4	[0, 42, 10, 0]	SmicGene22863	Watson	CG	0.19	7.12064e-08
Smic.scaffold518|size506246	310534	G	60	36.25	[24, 0, 36, 0]	SmicGene22863	Watson	GA	0.4	2.17777e-29
Smic.scaffold518|size506246	310613	T	45	37.16	[0, 8, 0, 37]	SmicGene22863	Watson	TC	0.18	9.79657e-06
Smic.scaffold518|size506246	310614	T	43	36.95	[0, 8, 0, 35]	SmicGene22863	Watson	TC	0.19	6.73187e-06
Smic.scaffold518|size506246	310615	G	43	36.07	[6, 0, 37, 0]	SmicGene22863	Watson	GA	0.14	0.0026266
Smic.scaffold518|size506246	310628	G	43	36.84	[9, 0, 34, 0]	SmicGene22863	Watson	GA	0.21	2.71054e-07
Smic.scaffold518|size506246	310629	G	40	36.55	[15, 0, 25, 0]	SmicGene22863	Watson	GA	0.38	2.40681e-17
Smic.scaffold518|size506246	310647	C	40	36.9	[0, 34, 0, 6]	SmicGene22863	Watson	CT	0.15	0.00170793
Smic.scaffold518|size506246	310705	G	43	35.72	[8, 0, 35, 0]	SmicGene22863	Watson	GA	0.19	6.73187e-06
Smic.scaffold518|size506246	310710	G	49	36.59	[23, 0, 26, 0]	SmicGene22863	Watson	GA	0.47	3.90976e-30
Smic.scaffold518|size506246	310717	T	63	36.48	[0, 22, 0, 41]	SmicGene22863	Watson	TC	0.35	2.92207e-25
Smic.scaffold518|size506246	310719	G	64	36.06	[33, 0, 31, 0]	SmicGene22863	Watson	GA	0.52	1.39372e-45
Smic.scaffold518|size506246	310725	T	75	37.25	[0, 43, 0, 32]	SmicGene22863	Watson	TC	0.57	1.50811e-62
Smic.scaffold518|size506246	310779	C	138	37.75	[0, 118, 20, 0]	SmicGene22863	Watson	CG	0.14	1.43813e-14
Smic.scaffold518|size506246	310785	G	128	37.16	[12, 0, 116, 0]	SmicGene22863	Watson	GA	0.09	5.16226e-06
Smic.scaffold518|size506246	310830	G	65	36.95	[40, 0, 25, 0]	intergenic		GA	0.62	6.56992e-60
Smic.scaffold518|size506246	310831	G	62	36.73	[36, 0, 26, 0]	intergenic		GA	0.58	1.91651e-52
Smic.scaffold518|size506246	310832	G	62	36.84	[31, 0, 31, 0]	intergenic		GA	0.5	3.48714e-42
Smic.scaffold518|size506246	310835	T	56	36.07	[0, 30, 0, 26]	intergenic		TC	0.54	5.22429e-42
Smic.scaffold518|size506246	310837	G	52	35.9	[27, 0, 25, 0]	intergenic		GA	0.52	3.45491e-37
Smic.scaffold518|size506246	310850	G	40	37.42	[10, 0, 30, 0]	intergenic		GA	0.25	4.3524e-09
Smic.scaffold518|size506246	310851	G	38	36.55	[16, 0, 22, 0]	intergenic		GA	0.42	1.4024e-19
Smic.scaffold518|size506246	310866	G	40	36.17	[8, 0, 32, 0]	intergenic		GA	0.2	3.687e-06
Smic.scaffold518|size506246	310915	C	39	36	[0, 23, 16, 0]	SmicGene22864	Crick	GC	0.41	2.35039e-19
Smic.scaffold518|size506246	310919	C	39	36.38	[0, 18, 21, 0]	SmicGene22864	Crick	GC	0.54	4.47241e-29
Smic.scaffold518|size506246	310932	G	30	36.27	[16, 0, 14, 0]	SmicGene22864	Crick	CT	0.53	1.01206e-21
Smic.scaffold518|size506246	453679	T	206	36.5	[7, 4, 0, 195]	intergenic		TA	0.05	0.00532626
Smic.scaffold518|size506246	453687	T	173	36.81	[21, 23, 1, 128]	intergenic		TC TA	0.26	2.46604e-46
Smic.scaffold518|size506246	453700	T	163	35.53	[24, 67, 0, 72]	intergenic		TC TA	0.56	2.53784e-132
Smic.scaffold518|size506246	454013	T	224	35.53	[78, 29, 7, 110]	intergenic		TA TC	0.51	1.12072e-159
Smic.scaffold519|size505282	299060	T	510	35.9	[126, 3, 1, 380]	SmicGene22907	Crick	AT	0.25	1.06764e-134
Smic.scaffold519|size505282	424431	G	30	37.03	[0, 0, 2, 28]	SmicGene22915	Crick	CA	0.93	4.91661e-51
Smic.scaffold519|size505282	424832	G	23	37.91	[13, 0, 10, 0]	SmicGene22916	Crick	CT	0.57	7.93133e-18
Smic.scaffold519|size505282	434463	G	20	38.9	[0, 19, 1, 0]	SmicGene22916	Crick	CG	0.95	1.7816e-34
Smic.scaffold519|size505282	464847	T	21	37.76	[0, 0, 18, 3]	SmicGene22918	Crick	AC	0.86	1.11882e-30
Smic.scaffold520|size504390	146256	A	625	37.1	[499, 1, 27, 98]	intergenic		AT	0.2	1.44534e-116
Smic.scaffold520|size504390	490732	A	20	37.15	[3, 0, 1, 16]	intergenic		AT	0.85	9.42127e-29
Smic.scaffold523|size502601	46933	A	347	37.5	[286, 2, 25, 34]	SmicGene23008	Watson	AT	0.18	4.56612e-52
Smic.scaffold523|size502601	148736	A	146	37.17	[133, 0, 2, 11]	intergenic		AT	0.09	2.35843e-06
Smic.scaffold523|size502601	225814	A	167	36.44	[152, 1, 4, 10]	intergenic		AT	0.09	1.38122e-07
Smic.scaffold523|size502601	225820	A	172	36.91	[152, 0, 1, 19]	intergenic		AT	0.12	1.11738e-12
Smic.scaffold523|size502601	284576	G	23	37.35	[21, 0, 2, 0]	SmicGene23035	Crick	CT	0.91	2.29415e-37
Smic.scaffold523|size502601	284665	T	30	36.8	[0, 0, 25, 5]	SmicGene23035	Crick	AC	0.83	1.38416e-42
Smic.scaffold524|size501956	365845	T	140	35.2	[0, 0, 17, 123]	intergenic		TG	0.12	6.76032e-11
Smic.scaffold524|size501956	365855	T	167	36.37	[5, 30, 1, 131]	intergenic		TC	0.22	1.1814e-33
Smic.scaffold526|size500647	43449	T	209	38.03	[11, 1, 1, 196]	SmicGene23095	Crick	AT	0.06	0.000158337
Smic.scaffold529|size498484	66127	T	120	36.77	[7, 25, 0, 88]	intergenic		TC	0.27	5.14491e-33
Smic.scaffold530|size498122	161231	T	21	38.33	[4, 1, 0, 16]	intergenic		TA	0.24	0.00106745
Smic.scaffold531|size497948	12612	A	22	36.82	[1, 21, 0, 0]	SmicGene23202	Watson	AC	0.95	2.07402e-38
Smic.scaffold531|size497948	12864	A	135	34.92	[119, 0, 6, 10]	SmicGene23202	Watson	AT	0.12	5.14093e-10
Smic.scaffold531|size497948	82794	A	22	36.09	[16, 0, 0, 6]	SmicGene23208	Watson	AT	0.27	4.05106e-05
Smic.scaffold531|size497948	82807	A	21	37.05	[15, 0, 0, 6]	SmicGene23208	Watson	AT	0.29	2.98222e-05
Smic.scaffold531|size497948	137748	A	31	35	[2, 29, 0, 0]	SmicGene23213	Watson	AC	0.94	5.39442e-53
Smic.scaffold532|size497350	104358	A	46	37.22	[39, 0, 0, 7]	intergenic		AT	0.15	0.000232235
Smic.scaffold532|size497350	104379	A	43	38.63	[37, 0, 0, 6]	intergenic		AT	0.14	0.0026266
Smic.scaffold532|size497350	258070	A	105	35.66	[95, 0, 1, 9]	SmicGene23243	Watson	AT	0.1	7.51288e-05
Smic.scaffold532|size497350	258089	A	116	37.34	[105, 0, 5, 6]	SmicGene23243	Watson	AT	0.09	1.88472e-05
Smic.scaffold533|size497138	80046	A	27	38.41	[21, 0, 0, 6]	intergenic		AT	0.22	0.000151616
Smic.scaffold535|size494902	483627	A	21	38.38	[16, 0, 3, 2]	intergenic		AG AT	0.24	0.00106745
Smic.scaffold538|size494010	276203	T	49	35.39	[4, 2, 0, 43]	intergenic		TA	0.12	0.00566006
Smic.scaffold538|size494010	276208	T	47	36.36	[3, 4, 0, 40]	intergenic		TC	0.15	0.000270002
Smic.scaffold538|size494010	291510	G	30	36.87	[0, 0, 23, 7]	intergenic		CA	0.23	1.05075e-05
Smic.scaffold538|size494010	293323	G	32	37.75	[30, 0, 2, 0]	intergenic		CT	0.94	5.9015e-55
Smic.scaffold540|size493697	74240	A	167	37.46	[120, 0, 0, 47]	SmicGene23496	Watson	AT	0.28	3.05847e-50
Smic.scaffold540|size493697	83889	A	172	37.82	[158, 0, 0, 14]	intergenic		AT	0.08	1.93505e-06
Smic.scaffold540|size493697	229174	A	72	37.04	[65, 0, 0, 7]	SmicGene23506	Watson	AT	0.1	0.0048906
Smic.scaffold542|size492748	236301	T	48	37.17	[12, 0, 0, 36]	intergenic		TA	0.25	3.48494e-11
Smic.scaffold542|size492748	280194	T	28	36.96	[3, 2, 0, 23]	SmicGene23550	Crick	AT	0.18	0.00475905
Smic.scaffold542|size492748	420716	T	284	36.27	[129, 2, 10, 143]	intergenic		TA	0.5	9.72165e-196
Smic.scaffold551|size483893	287188	T	124	37.6	[7, 2, 0, 115]	SmicGene23761	Crick	AT	0.07	0.00297941
Smic.scaffold551|size483893	287190	T	127	37.52	[9, 7, 0, 111]	SmicGene23761	Crick	AT	0.13	1.97685e-10
Smic.scaffold551|size483893	453475	T	330	37.48	[193, 1, 1, 135]	SmicGene23771	Crick	AT	0.59	3.94998e-292
Smic.scaffold551|size483893	453483	T	333	36.95	[47, 26, 5, 255]	SmicGene23771	Crick	AT	0.23	3.29838e-77
Smic.scaffold551|size483893	453501	T	357	37.65	[216, 1, 6, 134]	SmicGene23771	Crick	AT	0.62	0
Smic.scaffold551|size483893	453509	T	346	36.19	[169, 10, 0, 167]	SmicGene23771	Crick	AT	0.52	3.15508e-253
Smic.scaffold554|size483235	146126	A	172	37.14	[153, 0, 0, 19]	SmicGene23829	Watson	AT	0.11	1.4298e-11
Smic.scaffold554|size483235	307597	T	80	36.92	[7, 1, 0, 72]	intergenic		TA	0.1	0.000917569
Smic.scaffold555|size482893	100159	G	623	37.61	[0, 83, 540, 0]	SmicGene23870	Watson	GC	0.13	4.44641e-61
Smic.scaffold555|size482893	100173	A	649	35.45	[570, 0, 79, 0]	SmicGene23870	Watson	AG	0.12	4.94356e-55
Smic.scaffold555|size482893	100175	C	686	36.78	[76, 609, 0, 1]	SmicGene23870	Watson	CA	0.11	5.60062e-51
Smic.scaffold555|size482893	100193	G	736	35.39	[50, 0, 686, 0]	SmicGene23870	Watson	GA	0.07	1.24212e-22
Smic.scaffold555|size482893	391051	C	475	37.68	[0, 315, 160, 0]	SmicGene23893	Watson	CG	0.34	2.84339e-188
Smic.scaffold555|size482893	391054	T	463	36.53	[0, 161, 0, 302]	SmicGene23893	Watson	TC	0.35	4.16754e-192
Smic.scaffold555|size482893	421098	A	300	36.83	[268, 1, 7, 24]	SmicGene23895	Watson	AT	0.11	7.27095e-20
Smic.scaffold555|size482893	446824	T	30	37.1	[12, 0, 0, 18]	SmicGene23896	Crick	AT	0.4	5.31878e-14
Smic.scaffold556|size481942	47321	G	6203	37.78	[1572, 0, 4629, 2]	SmicGene23901	Crick	CT	0.25	0
Smic.scaffold556|size481942	213300	T	111	37.69	[3, 6, 0, 102]	intergenic		TC	0.08	0.00120772
Smic.scaffold560|size476371	59302	A	100	37.86	[84, 0, 7, 9]	intergenic		AT	0.16	4.30944e-12
Smic.scaffold562|size475764	256095	C	55	38.44	[0, 38, 0, 17]	SmicGene24033	Crick	GA	0.31	3.63454e-18
Smic.scaffold563|size474154	24552	G	257	38.08	[15, 0, 242, 0]	SmicGene24046	Watson	GA	0.06	4.57258e-05
Smic.scaffold563|size474154	24605	C	276	37.79	[0, 261, 0, 15]	SmicGene24046	Watson	CT	0.05	0.000113812
Smic.scaffold563|size474154	24621	C	289	37.45	[0, 274, 0, 15]	SmicGene24046	Watson	CT	0.05	0.000203306
Smic.scaffold563|size474154	24714	C	245	37.08	[0, 232, 0, 13]	SmicGene24046	Watson	CT	0.05	0.00092971
Smic.scaffold563|size474154	24750	C	248	36.62	[0, 235, 0, 13]	SmicGene24046	Watson	CT	0.05	0.00106232
Smic.scaffold563|size474154	24925	C	287	37.45	[0, 274, 0, 13]	SmicGene24046	Watson	CT	0.05	0.00505968
Smic.scaffold563|size474154	192551	A	249	37.07	[230, 0, 1, 18]	SmicGene24062	Watson	AT	0.08	1.02973e-08
Smic.scaffold563|size474154	192565	A	236	38.02	[218, 1, 3, 14]	SmicGene24062	Watson	AT	0.08	3.4771e-08
Smic.scaffold563|size474154	241754	A	70	37.19	[48, 0, 17, 5]	intergenic		AG	0.31	4.40182e-24
Smic.scaffold563|size474154	242584	A	24	39.29	[19, 0, 0, 5]	intergenic		AT	0.21	0.00215251
Smic.scaffold563|size474154	376072	T	137	35.56	[27, 3, 0, 107]	SmicGene24078	Crick	AT	0.22	4.59774e-28
Smic.scaffold563|size474154	376081	T	148	35.64	[14, 5, 0, 129]	SmicGene24078	Crick	AT	0.13	8.82675e-13
Smic.scaffold564|size473909	429715	A	112	38.74	[96, 0, 1, 15]	SmicGene24127	Watson	AT	0.14	2.68911e-11
Smic.scaffold564|size473909	429956	A	299	37.29	[285, 0, 0, 14]	SmicGene24127	Watson	AT	0.05	0.00161126
Smic.scaffold566|size472546	128243	A	207	37.14	[192, 0, 6, 9]	intergenic		AT	0.07	2.63436e-06
Smic.scaffold566|size472546	128246	A	207	37.13	[147, 0, 55, 5]	intergenic		AG	0.29	2.56781e-65
Smic.scaffold566|size472546	128250	A	197	36.71	[148, 0, 37, 12]	intergenic		AG	0.25	1.68573e-49
Smic.scaffold566|size472546	128326	A	192	37.97	[137, 2, 40, 13]	intergenic		AG	0.29	1.8393e-59
Smic.scaffold567|size470287	208756	A	225	37.21	[202, 0, 10, 13]	intergenic		AT	0.1	1.57647e-13
Smic.scaffold567|size470287	208762	A	209	37.3	[167, 0, 0, 42]	intergenic		AT	0.2	4.38515e-38
Smic.scaffold568|size470068	199993	T	21	38	[4, 1, 0, 16]	SmicGene24243	Crick	AT	0.24	0.00106745
Smic.scaffold569|size469691	198699	A	118	36.32	[54, 0, 26, 38]	intergenic		AT AG	0.54	1.5949e-91
Smic.scaffold569|size469691	198710	A	107	36.88	[58, 0, 0, 49]	intergenic		AT	0.46	6.58045e-65
Smic.scaffold570|size469266	20263	G	174	36.73	[23, 0, 151, 0]	SmicGene24280	Watson	GA	0.13	5.02427e-16
Smic.scaffold570|size469266	20265	C	169	36.18	[0, 144, 0, 25]	SmicGene24280	Watson	CT	0.15	9.50205e-19
Smic.scaffold570|size469266	20299	A	103	37.19	[12, 0, 91, 0]	SmicGene24280	Watson	AG	0.88	3.34007e-164
Smic.scaffold570|size469266	20300	G	101	37.16	[0, 89, 12, 0]	SmicGene24280	Watson	GC	0.88	2.56469e-160
Smic.scaffold570|size469266	20317	C	55	37.4	[0, 11, 0, 44]	SmicGene24280	Watson	CT	0.8	1.59753e-74
Smic.scaffold570|size469266	20325	G	33	37.21	[0, 17, 16, 0]	SmicGene24280	Watson	GC	0.52	8.05294e-23
Smic.scaffold570|size469266	20798	C	79	36.97	[0, 16, 0, 63]	SmicGene24280	Watson	CT	0.8	3.45061e-107
Smic.scaffold570|size469266	20826	T	77	37.16	[0, 16, 0, 61]	SmicGene24280	Watson	TC	0.21	5.58023e-14
Smic.scaffold570|size469266	20828	A	78	36.67	[64, 0, 14, 0]	SmicGene24280	Watson	AG	0.18	3.92234e-11
Smic.scaffold570|size469266	20831	C	77	37.16	[1, 17, 0, 59]	SmicGene24280	Watson	CT	0.78	7.47044e-101
Smic.scaffold570|size469266	20839	G	77	36.62	[56, 0, 21, 0]	SmicGene24280	Watson	GA	0.73	5.49134e-91
Smic.scaffold570|size469266	20840	C	76	37.17	[0, 13, 0, 63]	SmicGene24280	Watson	CT	0.83	2.54436e-109
Smic.scaffold570|size469266	20965	C	36	37.22	[0, 7, 0, 29]	SmicGene24280	Watson	CT	0.81	8.72817e-49
Smic.scaffold570|size469266	20975	G	51	36.9	[0, 39, 12, 0]	SmicGene24280	Watson	GC	0.76	1.91031e-64
Smic.scaffold570|size469266	20981	C	56	37.34	[0, 13, 0, 43]	SmicGene24280	Watson	CT	0.77	2.40131e-71
Smic.scaffold570|size469266	20994	G	60	37.15	[0, 42, 18, 0]	SmicGene24280	Watson	GC	0.7	1.07249e-66
Smic.scaffold570|size469266	21002	C	57	37.21	[0, 14, 0, 43]	SmicGene24280	Watson	CT	0.75	9.65253e-71
Smic.scaffold570|size469266	21005	C	66	36.53	[0, 22, 0, 44]	SmicGene24280	Watson	CT	0.67	2.06455e-68
Smic.scaffold570|size469266	22234	C	27	34.22	[0, 22, 0, 5]	SmicGene24280	Watson	CT	0.19	0.00395092
Smic.scaffold570|size469266	22245	C	20	36.25	[0, 4, 0, 16]	SmicGene24280	Watson	CT	0.8	3.8675e-26
Smic.scaffold570|size469266	23922	C	23	37.87	[0, 12, 0, 11]	SmicGene24280	Watson	CT	0.48	8.77447e-14
Smic.scaffold570|size469266	23928	C	23	38.48	[0, 12, 0, 11]	SmicGene24280	Watson	CT	0.48	8.77447e-14
Smic.scaffold570|size469266	24501	C	42	37.24	[0, 12, 0, 30]	SmicGene24280	Watson	CT	0.71	1.09094e-47
Smic.scaffold570|size469266	24509	G	43	38.3	[28, 0, 15, 0]	SmicGene24280	Watson	GA	0.65	1.33584e-42
Smic.scaffold570|size469266	24510	C	41	38.02	[0, 9, 0, 32]	SmicGene24280	Watson	CT	0.78	3.80035e-53
Smic.scaffold570|size469266	24997	A	21	35.95	[14, 0, 7, 0]	SmicGene24280	Watson	AG	0.33	6.66877e-07
Smic.scaffold570|size469266	25007	G	28	36.71	[8, 0, 20, 0]	SmicGene24280	Watson	GA	0.29	1.70582e-07
Smic.scaffold570|size469266	25008	C	31	35.87	[0, 14, 0, 17]	SmicGene24280	Watson	CT	0.55	1.876e-23
Smic.scaffold570|size469266	108532	A	55	38.96	[47, 0, 3, 5]	SmicGene24289	Watson	AT	0.15	4.97699e-05
Smic.scaffold570|size469266	218005	G	109	37.27	[17, 0, 92, 0]	SmicGene24293	Crick	CT	0.16	9.74656e-13
Smic.scaffold570|size469266	222823	G	62	36.44	[54, 0, 8, 0]	SmicGene24293	Crick	CT	0.87	5.47318e-96
Smic.scaffold570|size469266	222856	G	164	37.13	[139, 0, 25, 0]	SmicGene24293	Crick	CT	0.85	5.63579e-246
Smic.scaffold570|size469266	222863	G	167	37.28	[143, 0, 24, 0]	SmicGene24293	Crick	CT	0.86	1.66644e-254
Smic.scaffold570|size469266	222901	G	110	37.72	[72, 0, 38, 0]	SmicGene24293	Crick	CT	0.65	6.54587e-112
Smic.scaffold570|size469266	222907	G	97	37.85	[64, 0, 33, 0]	SmicGene24293	Crick	CT	0.66	1.12888e-99
Smic.scaffold570|size469266	222913	A	75	37.97	[32, 0, 43, 0]	SmicGene24293	Crick	TC	0.57	1.50811e-62
Smic.scaffold570|size469266	222922	G	51	37.67	[15, 0, 36, 0]	SmicGene24293	Crick	CT	0.29	1.68344e-15
Smic.scaffold570|size469266	223013	G	63	36.44	[47, 0, 16, 0]	SmicGene24293	Crick	CT	0.75	4.75204e-77
Smic.scaffold570|size469266	223014	T	64	35.66	[0, 49, 0, 15]	SmicGene24293	Crick	AG	0.77	2.15988e-81
Smic.scaffold570|size469266	223027	G	88	36.38	[72, 0, 16, 0]	SmicGene24293	Crick	CT	0.82	2.54475e-124
Smic.scaffold570|size469266	223049	G	146	37.47	[136, 0, 10, 0]	SmicGene24293	Crick	CT	0.93	2.69569e-254
Smic.scaffold570|size469266	223166	G	120	36.37	[106, 0, 14, 0]	SmicGene24293	Crick	CT	0.88	1.58824e-191
Smic.scaffold570|size469266	223171	T	103	37.72	[1, 88, 0, 14]	SmicGene24293	Crick	AG	0.86	1.44287e-158
Smic.scaffold570|size469266	223174	G	83	37.49	[70, 0, 13, 0]	SmicGene24293	Crick	CT	0.84	9.48914e-123
Smic.scaffold570|size469266	223178	A	79	37.77	[14, 0, 65, 0]	SmicGene24293	Crick	TC	0.82	2.08875e-112
Smic.scaffold570|size469266	223192	G	56	36.2	[42, 0, 14, 0]	SmicGene24293	Crick	CT	0.75	7.14694e-69
Smic.scaffold570|size469266	223201	A	41	38.41	[16, 0, 25, 0]	SmicGene24293	Crick	TC	0.61	8.1184e-37
Smic.scaffold570|size469266	223250	A	29	36.69	[15, 0, 14, 0]	SmicGene24293	Crick	TC	0.48	5.13994e-18
Smic.scaffold570|size469266	223255	G	44	36.95	[29, 0, 15, 0]	SmicGene24293	Crick	CT	0.66	2.08924e-44
Smic.scaffold570|size469266	223264	G	70	37.17	[55, 0, 15, 0]	SmicGene24293	Crick	CT	0.79	1.06551e-92
Smic.scaffold570|size469266	223273	A	91	37.56	[15, 0, 76, 0]	SmicGene24293	Crick	TC	0.84	1.01511e-132
Smic.scaffold570|size469266	223304	G	168	37.01	[154, 0, 14, 0]	intergenic		GA	0.92	3.00337e-285
Smic.scaffold570|size469266	223348	A	165	36.48	[10, 0, 155, 0]	intergenic		AG	0.94	1.06133e-291
Smic.scaffold570|size469266	223374	G	150	38.13	[34, 0, 116, 0]	intergenic		GA	0.23	1.6195e-32
Smic.scaffold570|size469266	223375	A	140	37.42	[23, 0, 117, 0]	intergenic		AG	0.84	3.00002e-205
Smic.scaffold570|size469266	223390	G	107	37.65	[89, 0, 18, 0]	SmicGene24294	Watson	GA	0.83	2.30852e-155
Smic.scaffold570|size469266	223405	G	65	37.25	[46, 0, 19, 0]	SmicGene24294	Watson	GA	0.71	1.50359e-73
Smic.scaffold570|size469266	223411	A	52	37.13	[14, 0, 38, 0]	SmicGene24294	Watson	AG	0.73	2.00945e-61
Smic.scaffold570|size469266	223414	G	35	36.66	[25, 0, 10, 0]	SmicGene24294	Watson	GA	0.71	1.60174e-39
Smic.scaffold570|size469266	223423	T	25	35.6	[0, 10, 0, 15]	SmicGene24294	Watson	TC	0.4	1.99767e-11
Smic.scaffold570|size469266	223436	G	25	36.68	[7, 0, 18, 0]	SmicGene24294	Watson	GA	0.28	2.6249e-06
Smic.scaffold570|size469266	223477	G	39	37.15	[20, 0, 19, 0]	SmicGene24294	Watson	GA	0.51	4.80354e-27
Smic.scaffold570|size469266	223480	G	39	37.15	[19, 0, 20, 0]	SmicGene24294	Watson	GA	0.49	4.67416e-25
Smic.scaffold570|size469266	223492	A	57	36.93	[17, 0, 40, 0]	SmicGene24294	Watson	AG	0.7	1.57499e-63
Smic.scaffold570|size469266	223498	G	51	35.75	[39, 0, 12, 0]	SmicGene24294	Watson	GA	0.76	1.91031e-64
Smic.scaffold570|size469266	223529	G	43	36.88	[35, 0, 8, 0]	SmicGene24294	Watson	GA	0.81	1.70958e-59
Smic.scaffold570|size469266	223534	G	44	35.48	[35, 0, 9, 0]	SmicGene24294	Watson	GA	0.8	8.23929e-59
Smic.scaffold570|size469266	223951	A	27	38.26	[11, 0, 16, 0]	SmicGene24294	Watson	AG	0.59	9.43319e-23
Smic.scaffold570|size469266	223987	A	22	37.55	[12, 0, 10, 0]	SmicGene24294	Watson	AG	0.45	4.10663e-12
Smic.scaffold570|size469266	223988	G	23	36.52	[9, 0, 14, 0]	SmicGene24294	Watson	GA	0.39	4.9381e-10
Smic.scaffold570|size469266	224491	A	30	36.3	[7, 0, 23, 0]	SmicGene24294	Watson	AG	0.77	1.76133e-37
Smic.scaffold570|size469266	224509	T	58	37.16	[0, 51, 0, 7]	SmicGene24294	Watson	TC	0.88	4.74517e-91
Smic.scaffold570|size469266	224537	G	56	35.18	[50, 0, 6, 0]	SmicGene24294	Watson	GA	0.89	5.14833e-90
Smic.scaffold570|size469266	224560	G	45	35.76	[31, 0, 14, 0]	SmicGene24294	Watson	GA	0.69	1.62688e-48
Smic.scaffold570|size469266	224563	A	31	37.84	[10, 0, 21, 0]	SmicGene24294	Watson	AG	0.68	3.53954e-32
Smic.scaffold570|size469266	224573	G	26	36.08	[15, 0, 11, 0]	SmicGene24294	Watson	GA	0.58	5.49032e-21
Smic.scaffold570|size469266	224578	G	24	36.96	[13, 0, 11, 0]	SmicGene24294	Watson	GA	0.54	1.70834e-17
Smic.scaffold570|size469266	224869	T	23	37.3	[0, 8, 0, 15]	SmicGene24294	Watson	TC	0.35	2.85353e-08
Smic.scaffold570|size469266	224998	G	20	37.1	[14, 0, 6, 0]	SmicGene24294	Watson	GA	0.7	2.89732e-21
Smic.scaffold570|size469266	225020	A	20	38.45	[7, 0, 13, 0]	SmicGene24294	Watson	AG	0.65	5.60444e-19
Smic.scaffold570|size469266	225292	G	23	36.48	[7, 0, 16, 0]	SmicGene24294	Watson	GA	0.3	1.37116e-06
Smic.scaffold570|size469266	225298	A	24	36.12	[16, 0, 8, 0]	SmicGene24294	Watson	AG	0.33	4.22948e-08
Smic.scaffold570|size469266	225304	G	25	36.28	[13, 0, 12, 0]	SmicGene24294	Watson	GA	0.52	3.51577e-17
Smic.scaffold570|size469266	225322	G	40	36.67	[33, 0, 7, 0]	SmicGene24294	Watson	GA	0.82	2.15494e-56
Smic.scaffold570|size469266	225325	A	40	37.02	[8, 0, 32, 0]	SmicGene24294	Watson	AG	0.8	8.54352e-54
Smic.scaffold570|size469266	225334	A	45	36.29	[8, 0, 37, 0]	SmicGene24294	Watson	AG	0.82	2.65222e-63
Smic.scaffold570|size469266	225361	A	69	37.83	[10, 0, 59, 0]	SmicGene24294	Watson	AG	0.86	5.67609e-104
Smic.scaffold570|size469266	225376	G	99	37.67	[86, 0, 13, 0]	SmicGene24294	Watson	GA	0.87	1.28341e-153
Smic.scaffold570|size469266	225391	T	104	37.62	[0, 82, 0, 22]	SmicGene24294	Watson	TC	0.79	3.42718e-139
Smic.scaffold570|size469266	225397	A	94	37.61	[11, 0, 83, 0]	SmicGene24294	Watson	AG	0.88	1.43546e-149
Smic.scaffold570|size469266	225406	A	95	36.48	[12, 0, 83, 0]	SmicGene24294	Watson	AG	0.87	1.12106e-148
Smic.scaffold570|size469266	225412	G	98	36.2	[71, 0, 27, 0]	SmicGene24294	Watson	GA	0.72	1.52911e-115
Smic.scaffold570|size469266	225434	T	77	36.9	[0, 7, 0, 70]	SmicGene24294	Watson	TC	0.09	0.0075974
Smic.scaffold570|size469266	225448	G	46	38.07	[23, 0, 23, 0]	SmicGene24294	Watson	GA	0.5	5.72517e-31
Smic.scaffold570|size469266	225463	G	23	37.96	[15, 0, 8, 0]	SmicGene24294	Watson	GA	0.65	3.62951e-22
Smic.scaffold570|size469266	228213	T	21	37.05	[0, 8, 0, 13]	SmicGene24294	Watson	TC	0.38	1.21396e-08
Smic.scaffold570|size469266	228225	T	27	38	[0, 12, 0, 15]	SmicGene24294	Watson	TC	0.44	1.10942e-14
Smic.scaffold570|size469266	233459	G	24	39.38	[17, 0, 7, 0]	intergenic		GA	0.71	2.69009e-26
Smic.scaffold570|size469266	233460	G	23	39.17	[16, 0, 7, 0]	intergenic		GA	0.7	1.8718e-24
Smic.scaffold570|size469266	233471	A	23	38.13	[5, 0, 18, 0]	intergenic		AG	0.78	2.74113e-29
Smic.scaffold570|size469266	237014	A	22	37.82	[11, 0, 11, 0]	SmicGene24296	Watson	AG	0.5	4.63779e-14
Smic.scaffold570|size469266	237039	G	26	38.27	[21, 0, 5, 0]	SmicGene24296	Watson	GA	0.81	5.66282e-35
Smic.scaffold570|size469266	237050	A	30	37.27	[4, 0, 26, 0]	SmicGene24296	Watson	AG	0.87	2.79278e-45
Smic.scaffold570|size469266	237188	G	24	36.5	[20, 0, 4, 0]	SmicGene24296	Watson	GA	0.83	9.12178e-34
Smic.scaffold570|size469266	237201	G	30	36.7	[25, 0, 5, 0]	SmicGene24296	Watson	GA	0.83	1.38416e-42
Smic.scaffold570|size469266	237203	A	29	37.17	[4, 0, 25, 0]	SmicGene24296	Watson	AG	0.86	2.34362e-43
Smic.scaffold570|size469266	242295	G	22	36.95	[20, 0, 2, 0]	SmicGene24297	Crick	CT	0.91	2.05527e-35
Smic.scaffold570|size469266	242303	A	25	36.88	[2, 0, 23, 0]	SmicGene24297	Crick	TC	0.92	2.91732e-41
Smic.scaffold570|size469266	242373	G	38	37.45	[36, 0, 2, 0]	SmicGene24297	Crick	CT	0.95	9.54723e-67
Smic.scaffold570|size469266	309897	G	21	37	[15, 0, 6, 0]	SmicGene24306	Crick	CT	0.71	4.12998e-23
Smic.scaffold570|size469266	314623	G	21	36.95	[16, 0, 5, 0]	SmicGene24308	Crick	CT	0.76	1.59929e-25
Smic.scaffold570|size469266	317070	A	20	37.7	[1, 0, 19, 0]	SmicGene24308	Crick	TC	0.95	1.7816e-34
Smic.scaffold570|size469266	317073	T	21	38.38	[0, 19, 0, 2]	SmicGene24308	Crick	AG	0.9	1.83214e-33
Smic.scaffold570|size469266	317133	A	21	35.95	[3, 0, 18, 0]	SmicGene24308	Crick	TC	0.86	1.11882e-30
Smic.scaffold570|size469266	317136	G	21	37.33	[17, 0, 4, 0]	SmicGene24308	Crick	CT	0.81	4.86311e-28
Smic.scaffold570|size469266	329765	A	434	36.35	[401, 0, 33, 0]	SmicGene24309	Crick	TC	0.08	5.40852e-16
Smic.scaffold570|size469266	336330	G	22	34.73	[18, 0, 4, 0]	intergenic		GA	0.82	6.04962e-30
Smic.scaffold570|size469266	336335	G	32	36.19	[28, 0, 4, 0]	intergenic		GA	0.88	3.88177e-49
Smic.scaffold570|size469266	336389	G	60	37.12	[56, 0, 4, 0]	intergenic		GA	0.93	8.63044e-104
Smic.scaffold570|size469266	336392	A	56	37.29	[4, 0, 52, 0]	intergenic		AG	0.93	6.18233e-96
Smic.scaffold570|size469266	336718	G	66	36.21	[44, 0, 22, 0]	intergenic		GA	0.67	2.06455e-68
Smic.scaffold570|size469266	336730	G	72	35.97	[52, 0, 20, 0]	intergenic		GA	0.72	4.12107e-84
Smic.scaffold570|size469266	336734	A	84	36.36	[26, 0, 58, 0]	intergenic		AG	0.69	4.61823e-92
Smic.scaffold570|size469266	336739	G	99	37.23	[73, 0, 26, 0]	intergenic		GA	0.74	8.05008e-120
Smic.scaffold570|size469266	336748	G	135	36.61	[109, 0, 26, 0]	intergenic		GA	0.81	9.58262e-188
Smic.scaffold570|size469266	336751	A	147	37.06	[24, 0, 123, 0]	intergenic		AG	0.84	5.39227e-216
Smic.scaffold570|size469266	336752	G	147	36.85	[120, 0, 27, 0]	intergenic		GA	0.82	5.27105e-208
Smic.scaffold570|size469266	336802	G	204	37.25	[177, 0, 27, 0]	intergenic		GA	0.87	1.0689337518e-317
Smic.scaffold570|size469266	336826	G	115	37.29	[96, 0, 19, 0]	SmicGene24310	Watson	GA	0.83	5.01296e-168
Smic.scaffold570|size469266	336830	G	107	37.25	[84, 0, 23, 0]	SmicGene24310	Watson	GA	0.79	2.55963e-142
Smic.scaffold570|size469266	336832	A	101	37.88	[20, 0, 81, 0]	SmicGene24310	Watson	AG	0.8	1.20955e-138
Smic.scaffold570|size469266	336838	G	89	37.27	[67, 0, 22, 0]	SmicGene24310	Watson	GA	0.75	6.18896e-111
Smic.scaffold570|size469266	336862	G	26	37.46	[6, 0, 20, 0]	SmicGene24310	Watson	GA	0.23	0.000119275
Smic.scaffold570|size469266	336871	T	24	35.83	[0, 6, 0, 18]	SmicGene24310	Watson	TC	0.25	7.13618e-05
Smic.scaffold570|size469266	336961	G	41	37.83	[28, 0, 13, 0]	SmicGene24310	Watson	GA	0.68	1.59499e-43
Smic.scaffold570|size469266	336964	G	44	37.43	[30, 0, 14, 0]	SmicGene24310	Watson	GA	0.68	1.09013e-46
Smic.scaffold570|size469266	336967	A	46	37.96	[15, 0, 31, 0]	SmicGene24310	Watson	AG	0.67	4.911e-48
Smic.scaffold570|size469266	336968	G	46	37.65	[30, 0, 16, 0]	SmicGene24310	Watson	GA	0.65	9.1371e-46
Smic.scaffold570|size469266	336970	G	46	38.09	[33, 0, 13, 0]	SmicGene24310	Watson	GA	0.72	1.05776e-52
Smic.scaffold570|size469266	336979	T	55	37.89	[0, 39, 0, 16]	SmicGene24310	Watson	TC	0.71	3.36049e-62
Smic.scaffold570|size469266	337033	G	66	36.47	[58, 0, 8, 0]	SmicGene24310	Watson	GA	0.88	9.7687e-104
Smic.scaffold570|size469266	337046	G	58	36.16	[47, 0, 11, 0]	SmicGene24310	Watson	GA	0.81	3.18707e-80
Smic.scaffold570|size469266	337055	A	48	36.17	[11, 0, 37, 0]	SmicGene24310	Watson	AG	0.77	2.64158e-61
Smic.scaffold570|size469266	338023	G	20	37.5	[12, 0, 8, 0]	SmicGene24310	Watson	GA	0.6	8.80037e-17
Smic.scaffold570|size469266	338045	G	25	38.24	[16, 0, 9, 0]	SmicGene24310	Watson	GA	0.64	1.51763e-23
Smic.scaffold570|size469266	338056	T	25	38.48	[0, 17, 0, 8]	SmicGene24310	Watson	TC	0.68	8.28275e-26
Smic.scaffold570|size469266	338155	G	26	37.92	[17, 0, 9, 0]	SmicGene24310	Watson	GA	0.65	2.35914e-25
Smic.scaffold570|size469266	338513	G	41	36.8	[35, 0, 6, 0]	SmicGene24310	Watson	GA	0.85	5.51094e-61
Smic.scaffold570|size469266	338542	G	42	38.24	[32, 0, 10, 0]	SmicGene24310	Watson	GA	0.76	1.57347e-52
Smic.scaffold570|size469266	338549	G	37	37.19	[28, 0, 9, 0]	SmicGene24310	Watson	GA	0.76	1.21026e-45
Smic.scaffold570|size469266	338554	A	37	36.92	[7, 0, 30, 0]	SmicGene24310	Watson	AG	0.81	1.10494e-50
Smic.scaffold570|size469266	338689	G	34	35.47	[28, 0, 6, 0]	SmicGene24310	Watson	GA	0.82	1.3878e-47
Smic.scaffold570|size469266	338695	G	41	35.76	[35, 0, 6, 0]	SmicGene24310	Watson	GA	0.85	5.51094e-61
Smic.scaffold570|size469266	338698	A	41	36.98	[9, 0, 32, 0]	SmicGene24310	Watson	AG	0.78	3.80035e-53
Smic.scaffold570|size469266	338699	G	44	37.55	[35, 0, 9, 0]	SmicGene24310	Watson	GA	0.8	8.23929e-59
Smic.scaffold570|size469266	338773	G	58	36.86	[54, 0, 4, 0]	SmicGene24310	Watson	GA	0.93	7.32241e-100
Smic.scaffold570|size469266	338779	A	48	36.77	[3, 0, 45, 0]	SmicGene24310	Watson	AG	0.94	2.67633e-83
Smic.scaffold570|size469266	338782	T	39	36.56	[0, 36, 0, 3]	SmicGene24310	Watson	TC	0.92	1.21781e-65
Smic.scaffold570|size469266	338992	A	28	35.89	[3, 0, 25, 0]	SmicGene24310	Watson	AG	0.89	3.33116e-44
Smic.scaffold570|size469266	338993	G	28	36.29	[22, 0, 6, 0]	SmicGene24310	Watson	GA	0.79	3.24418e-36
Smic.scaffold570|size469266	338998	T	29	36.41	[0, 26, 0, 3]	SmicGene24310	Watson	TC	0.9	3.83161e-46
Smic.scaffold570|size469266	339019	G	38	37.11	[33, 0, 5, 0]	SmicGene24310	Watson	GA	0.87	6.02746e-58
Smic.scaffold570|size469266	339031	A	39	37.05	[4, 0, 35, 0]	SmicGene24310	Watson	AG	0.9	1.04815e-62
Smic.scaffold570|size469266	339275	G	72	37.62	[64, 0, 8, 0]	SmicGene24310	Watson	GA	0.89	2.16491e-115
Smic.scaffold570|size469266	339307	G	66	37.8	[55, 0, 11, 0]	SmicGene24310	Watson	GA	0.83	1.68299e-95
Smic.scaffold570|size469266	339313	G	66	38.03	[53, 0, 13, 0]	SmicGene24310	Watson	GA	0.8	3.02964e-90
Smic.scaffold570|size469266	339316	A	68	37.81	[29, 0, 39, 0]	SmicGene24310	Watson	AG	0.57	1.28241e-56
Smic.scaffold570|size469266	339320	G	62	37.42	[50, 0, 12, 0]	SmicGene24310	Watson	GA	0.81	3.10526e-85
Smic.scaffold570|size469266	340189	G	24	35.75	[21, 0, 3, 0]	SmicGene24310	Watson	GA	0.88	1.80411e-36
Smic.scaffold570|size469266	340213	G	49	37.47	[43, 0, 6, 0]	SmicGene24310	Watson	GA	0.88	1.99602e-76
Smic.scaffold570|size469266	340225	G	66	37.71	[56, 0, 10, 0]	SmicGene24310	Watson	GA	0.85	3.39513e-98
Smic.scaffold570|size469266	340249	G	66	35.91	[63, 0, 3, 0]	SmicGene24310	Watson	GA	0.95	8.87163e-119
Smic.scaffold570|size469266	340265	A	48	36.02	[9, 0, 39, 0]	SmicGene24310	Watson	AG	0.81	2.12077e-66
Smic.scaffold570|size469266	340283	G	28	36.86	[23, 0, 5, 0]	SmicGene24310	Watson	GA	0.82	8.9387e-39
Smic.scaffold570|size469266	340291	A	21	35.95	[3, 0, 18, 0]	SmicGene24310	Watson	AG	0.86	1.11882e-30
Smic.scaffold570|size469266	341107	G	28	37.5	[16, 0, 12, 0]	SmicGene24311	Crick	CT	0.57	2.17217e-22
Smic.scaffold570|size469266	341111	G	29	37.59	[16, 0, 13, 0]	SmicGene24311	Crick	CT	0.55	4.78406e-22
Smic.scaffold570|size469266	341113	G	28	37.5	[16, 0, 12, 0]	SmicGene24311	Crick	CT	0.57	2.17217e-22
Smic.scaffold570|size469266	341116	A	29	37.66	[12, 0, 17, 0]	SmicGene24311	Crick	TC	0.59	3.76761e-24
Smic.scaffold570|size469266	341119	A	29	37.41	[12, 0, 17, 0]	SmicGene24311	Crick	TC	0.59	3.76761e-24
Smic.scaffold570|size469266	341146	A	43	36.05	[12, 0, 31, 0]	SmicGene24311	Crick	TC	0.72	1.5354e-49
Smic.scaffold570|size469266	341539	G	53	38.49	[48, 0, 5, 0]	SmicGene24311	Crick	CT	0.91	4.48166e-87
Smic.scaffold570|size469266	341544	T	44	38.02	[0, 30, 0, 14]	SmicGene24311	Crick	AG	0.68	1.09013e-46
Smic.scaffold570|size469266	341557	G	31	38.52	[28, 0, 3, 0]	SmicGene24311	Crick	CT	0.9	4.98542e-50
Smic.scaffold570|size469266	342155	G	24	38.71	[21, 0, 3, 0]	SmicGene24311	Crick	CT	0.88	1.80411e-36
Smic.scaffold570|size469266	342163	A	31	38.06	[4, 0, 27, 0]	SmicGene24311	Crick	TC	0.87	3.3037e-47
Smic.scaffold570|size469266	342164	G	30	37.17	[24, 0, 6, 0]	SmicGene24311	Crick	CT	0.8	5.48579e-40
Smic.scaffold570|size469266	342169	G	33	37.94	[29, 0, 4, 0]	SmicGene24311	Crick	CT	0.88	4.53868e-51
Smic.scaffold570|size469266	342202	T	69	37.07	[0, 62, 0, 7]	SmicGene24311	Crick	AG	0.9	1.94134e-112
Smic.scaffold570|size469266	342229	G	45	36.49	[39, 0, 6, 0]	SmicGene24311	Crick	CT	0.87	1.08279e-68
Smic.scaffold570|size469266	342241	G	30	37.77	[25, 0, 5, 0]	SmicGene24311	Crick	CT	0.83	1.38416e-42
Smic.scaffold570|size469266	342245	A	29	37.21	[8, 0, 21, 0]	SmicGene24311	Crick	TC	0.72	3.52311e-33
Smic.scaffold570|size469266	343753	G	38	37.89	[29, 0, 9, 0]	SmicGene24311	Crick	CT	0.76	1.63259e-47
Smic.scaffold570|size469266	343780	A	56	37.04	[8, 0, 48, 0]	SmicGene24311	Crick	TC	0.86	2.11459e-84
Smic.scaffold570|size469266	343786	T	48	37.88	[0, 41, 0, 7]	SmicGene24311	Crick	AG	0.85	1.00033e-71
Smic.scaffold570|size469266	343798	G	47	37.21	[41, 0, 6, 0]	SmicGene24311	Crick	CT	0.87	1.48027e-72
Smic.scaffold570|size469266	343816	A	30	36.33	[4, 0, 26, 0]	SmicGene24311	Crick	TC	0.87	2.79278e-45
Smic.scaffold570|size469266	343871	G	41	35.9	[37, 0, 4, 0]	SmicGene24311	Crick	CT	0.9	1.34642e-66
Smic.scaffold570|size469266	343907	G	41	37.41	[33, 0, 8, 0]	SmicGene24311	Crick	CT	0.8	1.0874e-55
Smic.scaffold570|size469266	343918	A	39	37.85	[3, 0, 36, 0]	SmicGene24311	Crick	TC	0.92	1.21781e-65
Smic.scaffold570|size469266	343919	G	39	37.67	[31, 0, 7, 1]	SmicGene24311	Crick	CT	0.82	1.73786e-54
Smic.scaffold570|size469266	343927	A	30	37.23	[2, 0, 28, 0]	SmicGene24311	Crick	TC	0.93	4.91661e-51
Smic.scaffold570|size469266	346720	G	23	38.35	[19, 0, 4, 0]	SmicGene24312	Crick	CT	0.83	7.46789e-32
Smic.scaffold570|size469266	346733	G	31	36.81	[28, 0, 3, 0]	SmicGene24312	Crick	CT	0.9	4.98542e-50
Smic.scaffold570|size469266	346762	G	27	37.22	[21, 0, 6, 0]	SmicGene24312	Crick	CT	0.78	2.50294e-34
Smic.scaffold570|size469266	350606	G	23	35.48	[19, 0, 4, 0]	SmicGene24312	Crick	CT	0.83	7.46789e-32
Smic.scaffold570|size469266	350641	A	23	36.57	[3, 0, 20, 0]	SmicGene24312	Crick	TC	0.87	1.54952e-34
Smic.scaffold570|size469266	358504	G	33	37.58	[31, 0, 2, 0]	SmicGene24312	Crick	CT	0.94	6.43165e-57
Smic.scaffold570|size469266	358513	G	29	37.45	[27, 0, 2, 0]	SmicGene24312	Crick	CT	0.93	4.46654e-49
Smic.scaffold570|size469266	358522	A	27	38.41	[2, 0, 25, 0]	SmicGene24312	Crick	TC	0.93	3.64256e-45
Smic.scaffold570|size469266	368774	T	20	37.45	[0, 6, 0, 14]	SmicGene24313	Crick	AG	0.3	2.15655e-05
Smic.scaffold570|size469266	378280	G	24	37.17	[22, 0, 2, 0]	SmicGene24315	Crick	CT	0.92	2.59598e-39
Smic.scaffold570|size469266	378291	A	20	36.85	[2, 0, 18, 0]	SmicGene24315	Crick	TC	0.9	1.62806e-31
Smic.scaffold570|size469266	388288	G	31	37.71	[28, 0, 3, 0]	SmicGene24315	Crick	CT	0.9	4.98542e-50
Smic.scaffold570|size469266	388296	A	29	38.24	[4, 0, 25, 0]	SmicGene24315	Crick	TC	0.86	2.34362e-43
Smic.scaffold570|size469266	388306	A	26	37.85	[3, 0, 23, 0]	SmicGene24315	Crick	TC	0.88	2.48031e-40
Smic.scaffold570|size469266	392458	G	21	36.19	[19, 0, 2, 0]	SmicGene24316	Crick	CT	0.9	1.83214e-33
Smic.scaffold570|size469266	392464	A	23	37.04	[2, 0, 21, 0]	SmicGene24316	Crick	TC	0.91	2.29415e-37
Smic.scaffold570|size469266	392465	G	23	37.35	[21, 0, 2, 0]	SmicGene24316	Crick	CT	0.91	2.29415e-37
Smic.scaffold570|size469266	392492	G	31	36.26	[29, 0, 2, 0]	SmicGene24316	Crick	CT	0.94	5.39442e-53
Smic.scaffold570|size469266	394180	G	23	36.39	[20, 0, 3, 0]	SmicGene24316	Crick	CT	0.87	1.54952e-34
Smic.scaffold570|size469266	394198	G	23	35.78	[21, 0, 2, 0]	SmicGene24316	Crick	CT	0.91	2.29415e-37
Smic.scaffold570|size469266	414632	A	24	37.17	[2, 0, 22, 0]	SmicGene24320	Crick	TC	0.92	2.59598e-39
Smic.scaffold570|size469266	414641	A	21	36.24	[4, 0, 17, 0]	SmicGene24320	Crick	TC	0.81	4.86311e-28
Smic.scaffold570|size469266	415317	G	26	38.31	[23, 0, 3, 0]	SmicGene24320	Crick	CT	0.88	2.48031e-40
Smic.scaffold570|size469266	416505	G	20	37.6	[16, 0, 4, 0]	SmicGene24320	Crick	CT	0.8	3.8675e-26
Smic.scaffold570|size469266	416510	A	20	37.85	[4, 0, 16, 0]	SmicGene24320	Crick	TC	0.8	3.8675e-26
Smic.scaffold570|size469266	417344	T	22	36.95	[0, 18, 0, 4]	SmicGene24320	Crick	AG	0.82	6.04962e-30
Smic.scaffold570|size469266	417369	G	26	37.96	[24, 0, 2, 0]	SmicGene24320	Crick	CT	0.92	3.26559e-43
Smic.scaffold571|size467943	163787	C	161	38.22	[0, 144, 0, 17]	SmicGene24338	Crick	GA	0.11	6.72852e-10
Smic.scaffold571|size467943	357608	T	97	37.98	[5, 11, 0, 81]	intergenic		TC	0.16	2.61943e-12
Smic.scaffold571|size467943	357726	T	57	37.47	[16, 0, 0, 41]	intergenic		TA	0.28	2.93584e-16
Smic.scaffold571|size467943	357733	T	50	36.42	[24, 0, 0, 26]	intergenic		TA	0.48	8.28092e-32
Smic.scaffold571|size467943	357737	T	55	37.02	[1, 28, 0, 26]	intergenic		TC	0.53	2.71321e-40
Smic.scaffold572|size467269	287691	T	399	37.12	[36, 0, 0, 363]	SmicGene24373	Crick	AT	0.09	5.13241e-20
Smic.scaffold572|size467269	288002	T	303	36.22	[9, 7, 0, 287]	SmicGene24373	Crick	AT	0.05	6.71019e-05
Smic.scaffold572|size467269	288798	T	600	37.42	[9, 68, 1, 522]	SmicGene24373	Crick	AG	0.13	1.63083e-56
Smic.scaffold573|size465856	136045	G	256	36.48	[30, 0, 226, 0]	SmicGene24397	Crick	CT	0.12	9.83539e-20
Smic.scaffold573|size465856	136071	C	269	37.38	[0, 254, 15, 0]	SmicGene24397	Crick	GC	0.06	8.2068e-05
Smic.scaffold573|size465856	136085	G	248	37.46	[49, 0, 199, 0]	SmicGene24397	Crick	CT	0.2	3.19598e-44
Smic.scaffold573|size465856	136086	G	251	37.47	[214, 0, 37, 0]	SmicGene24397	Crick	CT	0.85	0
Smic.scaffold573|size465856	136089	A	254	37.47	[46, 0, 208, 0]	SmicGene24397	Crick	TC	0.82	0
Smic.scaffold573|size465856	136101	G	255	37.67	[225, 0, 29, 1]	SmicGene24397	Crick	CT	0.89	0
Smic.scaffold573|size465856	136117	G	273	38.11	[239, 0, 34, 0]	SmicGene24397	Crick	CT	0.88	0
Smic.scaffold573|size465856	136153	G	257	37.61	[227, 0, 30, 0]	SmicGene24397	Crick	CT	0.88	0
Smic.scaffold573|size465856	136155	T	256	37.67	[0, 1, 12, 243]	SmicGene24397	Crick	AC	0.05	0.00149838
Smic.scaffold573|size465856	136158	T	252	37.96	[0, 18, 0, 234]	SmicGene24397	Crick	AG	0.07	1.0075e-07
Smic.scaffold573|size465856	136173	G	250	38.14	[200, 0, 50, 0]	SmicGene24397	Crick	CT	0.8	0
Smic.scaffold573|size465856	136202	C	230	38.38	[0, 218, 12, 0]	SmicGene24397	Crick	GC	0.05	0.00271005
Smic.scaffold573|size465856	136203	G	225	38.53	[176, 0, 49, 0]	SmicGene24397	Crick	CT	0.78	2.45926e-299
Smic.scaffold573|size465856	136211	G	225	38	[12, 0, 213, 0]	SmicGene24397	Crick	CT	0.05	0.00217254
Smic.scaffold573|size465856	136232	G	261	38.26	[13, 0, 248, 0]	SmicGene24397	Crick	CT	0.05	0.0018448
Smic.scaffold573|size465856	136245	C	265	38.17	[1, 32, 232, 0]	SmicGene24397	Crick	GC	0.88	0
Smic.scaffold573|size465856	136302	G	167	37.06	[119, 0, 48, 0]	SmicGene24397	Crick	CT	0.71	3.69455e-193
Smic.scaffold573|size465856	136303	A	164	36.92	[118, 0, 46, 0]	SmicGene24397	Crick	TC	0.28	4.47992e-49
Smic.scaffold573|size465856	136313	G	117	37.27	[59, 0, 58, 0]	SmicGene24397	Crick	CT	0.5	1.08424e-81
Smic.scaffold573|size465856	136322	C	95	36.51	[0, 55, 37, 3]	SmicGene24397	Crick	GC	0.42	6.69303e-51
Smic.scaffold573|size465856	136323	C	95	36.29	[0, 39, 0, 56]	SmicGene24397	Crick	GA	0.59	7.704e-83
Smic.scaffold573|size465856	136341	C	142	37.39	[0, 33, 109, 0]	SmicGene24397	Crick	GC	0.77	4.08309e-183
Smic.scaffold573|size465856	136344	G	147	37.34	[117, 0, 30, 0]	SmicGene24397	Crick	CT	0.8	3.43039e-200
Smic.scaffold573|size465856	136348	T	142	37.89	[0, 113, 0, 29]	SmicGene24397	Crick	AG	0.8	2.80852e-193
Smic.scaffold573|size465856	136382	G	216	37.5	[116, 0, 100, 0]	SmicGene24397	Crick	CT	0.54	2.8987e-166
Smic.scaffold573|size465856	136383	C	215	37.37	[0, 104, 0, 111]	SmicGene24397	Crick	GA	0.52	2.16513e-156
Smic.scaffold573|size465856	136424	G	229	37.79	[49, 0, 180, 0]	SmicGene24397	Crick	CT	0.21	5.05876e-46
Smic.scaffold573|size465856	136440	G	215	37.76	[195, 0, 20, 0]	SmicGene24397	Crick	CT	0.91	0
Smic.scaffold573|size465856	136450	T	209	36.66	[0, 50, 0, 159]	SmicGene24397	Crick	AG	0.24	1.3217e-49
Smic.scaffold573|size465856	136457	T	220	37.24	[1, 47, 0, 172]	SmicGene24397	Crick	AG	0.22	1.68233e-45
Smic.scaffold573|size465856	136459	T	219	37.02	[0, 200, 0, 19]	SmicGene24397	Crick	AG	0.91	0
Smic.scaffold573|size465856	136461	T	226	37.35	[0, 208, 0, 18]	SmicGene24397	Crick	AG	0.92	0
Smic.scaffold573|size465856	136508	C	204	38.26	[0, 182, 4, 18]	SmicGene24397	Crick	GA	0.11	2.24077e-13
Smic.scaffold573|size465856	136518	C	190	38.47	[0, 156, 34, 0]	SmicGene24397	Crick	GC	0.18	8.15332e-29
Smic.scaffold573|size465856	136522	G	176	38.27	[27, 0, 149, 0]	SmicGene24397	Crick	CT	0.15	8.86396e-21
Smic.scaffold573|size465856	136532	G	141	38.28	[112, 0, 29, 0]	SmicGene24397	Crick	CT	0.79	2.21992e-191
Smic.scaffold573|size465856	136549	G	110	37.72	[78, 0, 32, 0]	SmicGene24397	Crick	CT	0.71	8.06117e-126
Smic.scaffold573|size465856	136560	C	85	37.21	[0, 24, 61, 0]	SmicGene24397	Crick	GC	0.72	1.25577e-98
Smic.scaffold573|size465856	136564	G	87	36.89	[65, 0, 22, 0]	SmicGene24397	Crick	CT	0.75	3.42799e-107
Smic.scaffold573|size465856	136566	C	89	37.04	[0, 23, 66, 0]	SmicGene24397	Crick	GC	0.74	1.76466e-108
Smic.scaffold573|size465856	136568	T	91	37.15	[0, 67, 0, 24]	SmicGene24397	Crick	AG	0.74	8.96722e-110
Smic.scaffold573|size465856	136600	G	85	37.47	[62, 0, 23, 0]	SmicGene24397	Crick	CT	0.73	4.97457e-101
Smic.scaffold573|size465856	136629	A	89	37.91	[29, 0, 60, 0]	SmicGene24397	Crick	TC	0.67	2.91804e-94
Smic.scaffold573|size465856	136632	G	89	37.8	[69, 0, 20, 0]	SmicGene24397	Crick	CT	0.78	6.39832e-116
Smic.scaffold573|size465856	136653	C	93	37.28	[1, 26, 0, 66]	SmicGene24397	Crick	GA	0.72	1.14913e-108
Smic.scaffold573|size465856	136660	G	85	37	[58, 0, 27, 0]	SmicGene24397	Crick	CT	0.68	1.43462e-91
Smic.scaffold573|size465856	136665	G	81	37.14	[57, 0, 24, 0]	SmicGene24397	Crick	CT	0.7	3.07991e-91
Smic.scaffold573|size465856	136672	T	86	36.5	[0, 53, 0, 33]	SmicGene24397	Crick	AG	0.62	7.32982e-80
Smic.scaffold573|size465856	136677	C	89	36.44	[0, 25, 64, 0]	SmicGene24397	Crick	GC	0.72	1.20442e-103
Smic.scaffold573|size465856	136695	G	111	37.82	[83, 0, 28, 0]	SmicGene24397	Crick	CT	0.75	2.43382e-137
Smic.scaffold573|size465856	136711	G	110	36.98	[80, 0, 30, 0]	SmicGene24397	Crick	CT	0.73	1.32045e-130
Smic.scaffold573|size465856	136740	C	81	37.48	[0, 64, 17, 0]	SmicGene24397	Crick	GC	0.21	5.15482e-15
Smic.scaffold573|size465856	136743	G	76	37.42	[39, 0, 37, 0]	SmicGene24397	Crick	CT	0.51	5.62307e-54
Smic.scaffold573|size465856	136745	T	71	37.96	[0, 8, 0, 63]	SmicGene24397	Crick	AG	0.11	0.000368913
Smic.scaffold573|size465856	136758	A	65	37.71	[44, 0, 21, 0]	SmicGene24397	Crick	TC	0.32	3.21123e-23
Smic.scaffold573|size465856	136759	A	65	37.49	[51, 0, 14, 0]	SmicGene24397	Crick	TC	0.22	2.68448e-12
Smic.scaffold573|size465856	136787	G	44	36.55	[6, 0, 38, 0]	SmicGene24397	Crick	CT	0.14	0.00300831
Smic.scaffold573|size465856	136791	T	42	38.19	[0, 9, 0, 33]	SmicGene24397	Crick	AG	0.21	2.16735e-07
Smic.scaffold573|size465856	136792	G	42	37.71	[9, 0, 33, 0]	SmicGene24397	Crick	CT	0.21	2.16735e-07
Smic.scaffold573|size465856	136806	G	58	37.6	[21, 0, 37, 0]	SmicGene24397	Crick	CT	0.36	1.91173e-24
Smic.scaffold573|size465856	136822	G	86	37.57	[43, 0, 43, 0]	SmicGene24397	Crick	CT	0.5	5.53297e-59
Smic.scaffold573|size465856	136866	G	126	36.94	[82, 0, 44, 0]	SmicGene24397	Crick	CT	0.65	2.53365e-127
Smic.scaffold573|size465856	136870	C	128	37.45	[0, 47, 81, 0]	SmicGene24397	Crick	GC	0.63	3.32039e-124
Smic.scaffold573|size465856	136882	G	135	37.05	[103, 0, 32, 0]	SmicGene24397	Crick	CT	0.76	1.90733e-172
Smic.scaffold573|size465856	136887	G	134	37.88	[115, 0, 19, 0]	SmicGene24397	Crick	CT	0.86	1.33016e-204
Smic.scaffold573|size465856	136893	C	143	37.85	[0, 43, 100, 0]	SmicGene24397	Crick	GC	0.7	1.08163e-160
Smic.scaffold573|size465856	136933	G	202	37.27	[182, 0, 20, 0]	SmicGene24397	Crick	CT	0.9	0
Smic.scaffold573|size465856	136967	T	257	37.37	[0, 53, 0, 204]	SmicGene24397	Crick	AG	0.21	5.82992e-49
Smic.scaffold573|size465856	136972	G	264	37.76	[36, 0, 228, 0]	SmicGene24397	Crick	CT	0.14	2.96844e-26
Smic.scaffold573|size465856	136985	A	257	37.69	[233, 0, 24, 0]	SmicGene24397	Crick	TC	0.09	2.80139e-13
Smic.scaffold573|size465856	136999	G	236	37.74	[209, 0, 27, 0]	SmicGene24397	Crick	CT	0.89	0
Smic.scaffold573|size465856	137004	G	235	37	[202, 0, 33, 0]	SmicGene24397	Crick	CT	0.86	0
Smic.scaffold573|size465856	137085	C	221	38.14	[0, 57, 164, 0]	SmicGene24397	Crick	GC	0.74	7.61014e-272
Smic.scaffold573|size465856	137087	G	221	37.81	[22, 0, 199, 0]	SmicGene24397	Crick	CT	0.1	1.20344e-12
Smic.scaffold573|size465856	137104	C	215	37.39	[0, 40, 174, 1]	SmicGene24397	Crick	GC	0.81	1.31698e-303
Smic.scaffold573|size465856	137116	G	208	36.93	[167, 0, 41, 0]	SmicGene24397	Crick	CT	0.8	1.18303e-287
Smic.scaffold573|size465856	137127	C	230	37.01	[0, 49, 181, 0]	SmicGene24397	Crick	GC	0.79	0
Smic.scaffold573|size465856	137135	T	206	37.48	[0, 156, 0, 50]	SmicGene24397	Crick	AG	0.76	5.14159e-261
Smic.scaffold573|size465856	137151	G	169	35.72	[142, 0, 27, 0]	SmicGene24397	Crick	CT	0.84	3.68694e-250
Smic.scaffold573|size465856	137159	T	168	36.88	[0, 11, 0, 157]	SmicGene24397	Crick	AG	0.07	0.00077129
Smic.scaffold573|size465856	337150	T	646	37.62	[15, 15, 0, 616]	intergenic		TA	0.05	6.64181e-09
Smic.scaffold573|size465856	375160	T	216	37.47	[16, 0, 0, 200]	SmicGene24413	Crick	AT	0.07	5.98689e-07
Smic.scaffold573|size465856	375174	T	225	36.75	[19, 1, 1, 204]	SmicGene24413	Crick	AT	0.09	1.85e-11
Smic.scaffold574|size465752	47038	A	29	37.03	[24, 0, 3, 2]	intergenic		AG	0.17	0.00568598
Smic.scaffold574|size465752	87860	A	52	38.1	[46, 0, 0, 6]	SmicGene24430	Crick	TA	0.12	0.00798833
Smic.scaffold575|size465703	100844	G	54	36.2	[0, 0, 29, 25]	SmicGene24465	Crick	CA	0.46	1.1228e-32
Smic.scaffold575|size465703	380696	T	51	38.8	[10, 2, 0, 39]	intergenic		TA	0.24	7.6883e-11
Smic.scaffold576|size465467	404388	T	467	37.41	[15, 18, 0, 434]	intergenic		TC	0.07	4.76884e-15
Smic.scaffold576|size465467	404397	T	427	36.86	[3, 19, 2, 403]	intergenic		TC	0.06	1.56315e-08
Smic.scaffold577|size465407	25939	A	162	35.98	[125, 0, 20, 17]	intergenic		AG AT	0.23	1.26915e-35
Smic.scaffold577|size465407	65639	A	21	36.14	[15, 0, 0, 6]	SmicGene24548	Watson	AT	0.29	2.98222e-05
Smic.scaffold577|size465407	65647	A	21	36.33	[16, 0, 0, 5]	SmicGene24548	Watson	AT	0.24	0.00106745
Smic.scaffold577|size465407	206568	G	40	35.27	[0, 19, 2, 19]	intergenic		GT GC	0.95	1.10029e-70
Smic.scaffold577|size465407	277187	C	38	38.92	[0, 2, 36, 0]	intergenic		CG	0.95	9.54723e-67
Smic.scaffold578|size464150	16702	T	152	37.61	[0, 24, 0, 128]	SmicGene24579	Watson	TC	0.16	1.22653e-18
Smic.scaffold578|size464150	16774	G	270	37.74	[24, 0, 246, 0]	SmicGene24579	Watson	GA	0.09	8.47471e-13
Smic.scaffold581|size460572	14353	A	55	36.53	[48, 0, 1, 6]	intergenic		AT	0.13	0.00080241
Smic.scaffold581|size460572	14379	A	37	36.65	[29, 1, 3, 4]	intergenic		AT	0.22	1.91293e-06
Smic.scaffold585|size457697	28096	A	110	36.2	[99, 0, 9, 2]	SmicGene24735	Watson	AG	0.1	1.08451e-05
Smic.scaffold585|size457697	319572	T	55	37.49	[2, 5, 0, 48]	SmicGene24759	Crick	AG	0.13	0.00080241
Smic.scaffold589|size454755	395767	T	287	37.99	[10, 3, 0, 274]	intergenic		TA	0.05	0.00505968
Smic.scaffold589|size454755	416975	G	21	36.33	[0, 7, 14, 0]	SmicGene24890	Crick	CG	0.33	6.66877e-07
Smic.scaffold589|size454755	416980	A	114	34.88	[13, 0, 0, 101]	SmicGene24890	Crick	TA	0.89	1.00385e-182
Smic.scaffold595|size450140	158881	A	25	37.16	[20, 2, 1, 2]	intergenic		AC	0.2	0.00265941
Smic.scaffold595|size450140	255453	G	36	37.36	[0, 0, 6, 30]	intergenic		GT	0.83	2.12396e-51
Smic.scaffold595|size450140	371090	T	26	37.42	[0, 0, 5, 21]	SmicGene25061	Crick	AC	0.19	0.00325593
Smic.scaffold596|size448761	384818	T	22	36.73	[11, 2, 0, 9]	SmicGene25098	Crick	AT AG	0.59	3.49514e-18
Smic.scaffold598|size447648	359381	C	38	37.87	[0, 2, 0, 36]	intergenic		GA	0.95	9.54723e-67
Smic.scaffold598|size447648	359383	C	27	37.85	[0, 2, 25, 0]	intergenic		GC	0.93	3.64256e-45
Smic.scaffold598|size447648	359384	G	21	36.24	[19, 0, 2, 0]	intergenic		CT	0.9	1.83214e-33
Smic.scaffold600|size447111	104202	A	115	37.1	[103, 0, 0, 12]	SmicGene25188	Watson	AT	0.1	1.52881e-06
Smic.scaffold600|size447111	104214	A	208	38.22	[178, 0, 7, 23]	SmicGene25188	Watson	AT	0.14	2.06887e-22
Smic.scaffold602|size445071	214327	T	41	34.54	[2, 4, 0, 35]	SmicGene25230	Crick	AG	0.15	0.00197823
Smic.scaffold602|size445071	214447	C	51	37.45	[0, 19, 32, 0]	SmicGene25230	Crick	GC	0.63	4.47308e-48
Smic.scaffold602|size445071	287566	T	79	37.52	[5, 3, 0, 71]	SmicGene25235	Crick	AT	0.1	0.000834327
Smic.scaffold604|size443627	322018	A	170	37.06	[157, 0, 7, 6]	SmicGene25274	Watson	AG	0.08	1.45497e-05
Smic.scaffold605|size442727	128244	A	253	36.28	[167, 3, 8, 75]	SmicGene25294	Watson	AT	0.34	4.87683e-101
Smic.scaffold605|size442727	173820	C	27	35.93	[0, 4, 23, 0]	intergenic		CG	0.85	1.62249e-39
Smic.scaffold605|size442727	341489	T	145	37.32	[5, 10, 0, 130]	intergenic		TC	0.1	1.87263e-08
Smic.scaffold607|size441468	160297	G	20	37.45	[0, 16, 4, 0]	intergenic		GC	0.8	3.8675e-26
Smic.scaffold607|size441468	275423	T	43	37.79	[4, 4, 5, 30]	intergenic		TG TC TA	0.3	1.99446e-13
Smic.scaffold607|size441468	351538	C	100	36.74	[0, 75, 0, 25]	SmicGene25401	Crick	GA	0.25	9.61026e-25
Smic.scaffold610|size440971	306026	A	23	37.09	[18, 0, 1, 4]	SmicGene25474	Watson	AT	0.22	0.00172425
Smic.scaffold611|size440927	256475	G	137	35.61	[0, 9, 128, 0]	SmicGene25500	Watson	GC	0.07	0.00662398
Smic.scaffold611|size440927	256476	A	141	35.85	[105, 1, 16, 19]	SmicGene25500	Watson	AT AG	0.26	1.55149e-36
Smic.scaffold611|size440927	293853	A	25	36.88	[3, 22, 0, 0]	intergenic		AC	0.88	2.12018e-38
Smic.scaffold613|size439814	80827	G	33	35.48	[0, 30, 3, 0]	SmicGene25545	Crick	CG	0.91	6.37334e-54
Smic.scaffold613|size439814	258652	A	117	36.51	[106, 0, 1, 10]	SmicGene25555	Watson	AT	0.09	2.06015e-05
Smic.scaffold619|size434818	42061	A	118	37.21	[109, 0, 8, 1]	SmicGene25662	Watson	AG	0.08	0.00199222
Smic.scaffold619|size434818	42063	A	114	36.37	[101, 1, 10, 2]	SmicGene25662	Watson	AG	0.11	1.11394e-07
Smic.scaffold619|size434818	42075	A	100	36.74	[76, 2, 18, 4]	SmicGene25662	Watson	AG	0.24	3.09168e-23
Smic.scaffold619|size434818	42098	A	99	36.12	[86, 0, 4, 9]	SmicGene25662	Watson	AT	0.13	1.85425e-08
Smic.scaffold619|size434818	259920	C	81	37.32	[0, 55, 26, 0]	SmicGene25683	Watson	CG	0.32	5.66361e-29
Smic.scaffold619|size434818	420048	A	696	37.97	[635, 0, 30, 31]	intergenic		AT	0.09	5.54322e-34
Smic.scaffold619|size434818	420050	A	682	37.98	[642, 0, 8, 32]	intergenic		AT	0.06	1.19065e-15
Smic.scaffold619|size434818	420066	A	606	37.91	[523, 2, 38, 43]	intergenic		AT	0.14	4.53699e-62
Smic.scaffold623|size432602	203592	T	205	37.2	[8, 21, 2, 174]	SmicGene25784	Crick	AG	0.15	7.68402e-24
Smic.scaffold625|size431461	407893	A	461	37.03	[405, 0, 0, 56]	intergenic		AT	0.12	1.11299e-38
Smic.scaffold627|size429883	382171	A	198	37.49	[182, 3, 3, 10]	intergenic		AT	0.08	1.6886e-07
Smic.scaffold629|size426870	175824	T	33	36.88	[16, 0, 0, 17]	SmicGene25942	Crick	AT	0.48	7.81723e-21
Smic.scaffold629|size426870	175830	T	31	36.23	[1, 1, 4, 25]	SmicGene25942	Crick	AC	0.19	0.000360966
Smic.scaffold629|size426870	175834	T	35	35.83	[9, 3, 2, 21]	SmicGene25942	Crick	AT AG	0.4	1.42961e-16
Smic.scaffold629|size426870	175843	T	39	36.18	[5, 5, 0, 29]	SmicGene25942	Crick	AG AT	0.26	3.30069e-09
Smic.scaffold629|size426870	313217	T	247	37.47	[161, 4, 0, 82]	SmicGene25955	Crick	AT	0.67	1.22887e-260
Smic.scaffold629|size426870	313224	T	223	37.5	[3, 12, 1, 207]	SmicGene25955	Crick	AG	0.07	9.46607e-07
Smic.scaffold629|size426870	313885	C	137	37.44	[0, 125, 0, 12]	SmicGene25955	Crick	GA	0.09	1.10511e-05
Smic.scaffold629|size426870	313886	T	138	37.2	[1, 10, 0, 127]	SmicGene25955	Crick	AG	0.08	0.000110539
Smic.scaffold630|size426325	100857	T	117	37.09	[2, 7, 1, 107]	SmicGene25985	Crick	AG	0.09	0.000206074
Smic.scaffold630|size426325	313630	T	53	36.72	[18, 0, 0, 35]	SmicGene25998	Watson	TA	0.34	3.61632e-20
Smic.scaffold634|size423592	86345	T	47	36.6	[14, 8, 0, 25]	SmicGene26073	Crick	AT AG	0.47	9.90646e-29
Smic.scaffold634|size423592	86352	T	45	36.69	[8, 8, 0, 29]	SmicGene26073	Crick	AG AT	0.36	3.75321e-18
Smic.scaffold635|size423240	78047	A	249	35.24	[210, 1, 29, 9]	intergenic		AG	0.16	6.64787e-31
Smic.scaffold635|size423240	78054	A	247	35.78	[232, 0, 11, 4]	intergenic		AG	0.06	2.73668e-05
Smic.scaffold635|size423240	78056	A	233	37.03	[192, 1, 3, 37]	intergenic		AT	0.18	1.11922e-34
Smic.scaffold635|size423240	78063	A	257	36.65	[229, 0, 9, 19]	intergenic		AT	0.11	1.76656e-17
Smic.scaffold635|size423240	125731	A	20	36.95	[14, 1, 1, 4]	SmicGene26111	Watson	AT	0.3	2.15655e-05
Smic.scaffold636|size423127	28474	A	100	36.2	[88, 0, 1, 11]	SmicGene26140	Watson	AT	0.12	3.03844e-07
Smic.scaffold636|size423127	160085	A	470	38.11	[418, 0, 22, 30]	intergenic		AT	0.11	8.54653e-34
Smic.scaffold636|size423127	160088	A	464	38.06	[434, 0, 14, 16]	intergenic		AT	0.06	1.51316e-12
Smic.scaffold636|size423127	189984	C	38	38.66	[0, 18, 0, 20]	SmicGene26160	Watson	CT	0.53	2.36935e-27
Smic.scaffold636|size423127	277384	T	100	37.77	[12, 6, 1, 81]	intergenic		TA	0.19	4.5555e-16
Smic.scaffold636|size423127	277408	T	82	35.46	[1, 13, 0, 68]	intergenic		TC	0.17	8.07941e-11
Smic.scaffold636|size423127	277417	T	102	37.24	[30, 3, 0, 69]	intergenic		TA	0.32	3.04437e-37
Smic.scaffold638|size422806	122876	A	79	36.29	[68, 0, 11, 0]	SmicGene26211	Watson	AG	0.14	3.15658e-07
Smic.scaffold638|size422806	122878	A	82	36.01	[73, 3, 6, 0]	SmicGene26211	Watson	AG	0.11	9.36133e-05
Smic.scaffold638|size422806	122963	C	75	34.79	[0, 63, 0, 12]	SmicGene26211	Watson	CT	0.16	9.78334e-09
Smic.scaffold638|size422806	123022	G	59	35.29	[37, 0, 22, 0]	SmicGene26211	Watson	GA	0.63	8.89696e-56
Smic.scaffold638|size422806	123042	T	91	37.78	[0, 19, 0, 72]	SmicGene26211	Watson	TC	0.21	6.88566e-17
Smic.scaffold638|size422806	123126	C	111	37.33	[0, 15, 0, 96]	SmicGene26211	Watson	CT	0.86	2.95831e-171
Smic.scaffold638|size422806	123153	G	90	37.59	[26, 0, 64, 0]	SmicGene26211	Watson	GA	0.29	1.31315e-27
Smic.scaffold638|size422806	123154	C	92	37.11	[0, 10, 0, 82]	SmicGene26211	Watson	CT	0.89	1.50754e-148
Smic.scaffold638|size422806	123157	G	86	37.48	[0, 75, 11, 0]	SmicGene26211	Watson	GC	0.87	4.74662e-134
Smic.scaffold638|size422806	123186	C	53	35.51	[0, 7, 0, 46]	SmicGene26211	Watson	CT	0.87	2.25828e-81
Smic.scaffold638|size422806	123202	C	39	37.1	[0, 8, 0, 31]	SmicGene26211	Watson	CT	0.79	6.6637e-52
Smic.scaffold638|size422806	125300	C	22	35.82	[0, 11, 0, 11]	SmicGene26211	Watson	CT	0.5	4.63779e-14
Smic.scaffold638|size422806	125305	C	24	36.25	[0, 18, 0, 6]	SmicGene26211	Watson	CT	0.25	7.13618e-05
Smic.scaffold638|size422806	125306	C	24	36.62	[0, 11, 0, 13]	SmicGene26211	Watson	CT	0.54	1.70834e-17
Smic.scaffold638|size422806	125310	G	24	35.79	[0, 6, 18, 0]	SmicGene26211	Watson	GC	0.25	7.13618e-05
Smic.scaffold638|size422806	125328	G	30	36.5	[11, 0, 19, 0]	SmicGene26211	Watson	GA	0.37	3.25246e-12
Smic.scaffold638|size422806	125337	C	29	36.76	[0, 20, 0, 9]	SmicGene26211	Watson	CT	0.31	5.63635e-09
Smic.scaffold638|size422806	125348	G	26	36.42	[7, 0, 19, 0]	SmicGene26211	Watson	GA	0.27	3.55234e-06
Smic.scaffold638|size422806	125349	C	29	36.9	[0, 19, 0, 10]	SmicGene26211	Watson	CT	0.34	1.16659e-10
Smic.scaffold638|size422806	125397	C	25	37.2	[0, 18, 0, 7]	SmicGene26211	Watson	CT	0.28	2.6249e-06
Smic.scaffold638|size422806	125406	G	20	36.75	[0, 5, 14, 1]	SmicGene26211	Watson	GC	0.3	2.15655e-05
Smic.scaffold638|size422806	125427	C	31	36.42	[0, 23, 0, 8]	SmicGene26211	Watson	CT	0.26	4.18508e-07
Smic.scaffold638|size422806	125444	G	42	36.64	[0, 16, 26, 0]	SmicGene26211	Watson	GC	0.38	1.00145e-18
Smic.scaffold638|size422806	125459	T	58	35.83	[0, 8, 0, 50]	SmicGene26211	Watson	TC	0.14	7.58978e-05
Smic.scaffold638|size422806	125491	C	84	37.93	[0, 66, 0, 18]	SmicGene26211	Watson	CT	0.21	3.78762e-16
Smic.scaffold638|size422806	125522	C	110	37.48	[0, 18, 0, 92]	SmicGene26211	Watson	CT	0.84	4.05212e-161
Smic.scaffold638|size422806	125527	C	109	37.15	[0, 27, 0, 82]	SmicGene26211	Watson	CT	0.75	4.65981e-136
Smic.scaffold638|size422806	125543	C	106	35.75	[0, 24, 0, 82]	SmicGene26211	Watson	CT	0.77	6.74284e-138
Smic.scaffold638|size422806	125571	C	120	36.98	[0, 23, 0, 97]	SmicGene26211	Watson	CT	0.81	5.32172e-167
Smic.scaffold638|size422806	125574	G	118	37.51	[0, 90, 28, 0]	SmicGene26211	Watson	GC	0.76	1.82203e-150
Smic.scaffold638|size422806	125603	C	49	37.63	[0, 13, 0, 36]	SmicGene26211	Watson	CT	0.73	2.92642e-58
Smic.scaffold638|size422806	125694	G	26	36.96	[0, 12, 14, 0]	SmicGene26211	Watson	GC	0.46	6.23902e-15
Smic.scaffold638|size422806	125730	C	23	36.22	[0, 10, 0, 13]	SmicGene26211	Watson	CT	0.57	7.93133e-18
Smic.scaffold638|size422806	125731	C	25	36.88	[0, 12, 0, 13]	SmicGene26211	Watson	CT	0.52	3.51577e-17
Smic.scaffold638|size422806	125750	C	29	36.38	[0, 15, 0, 14]	SmicGene26211	Watson	CT	0.48	5.13994e-18
Smic.scaffold638|size422806	125754	G	29	36.48	[0, 13, 16, 0]	SmicGene26211	Watson	GC	0.45	4.35898e-16
Smic.scaffold638|size422806	125760	C	33	36	[0, 15, 0, 18]	SmicGene26211	Watson	CT	0.55	7.36033e-25
Smic.scaffold638|size422806	125765	C	36	35.58	[0, 18, 0, 18]	SmicGene26211	Watson	CT	0.5	6.20929e-24
Smic.scaffold638|size422806	125772	G	34	36.18	[21, 0, 13, 0]	SmicGene26211	Watson	GA	0.62	7.10414e-31
Smic.scaffold638|size422806	125793	C	62	35.71	[0, 13, 0, 49]	SmicGene26211	Watson	CT	0.79	1.1611e-82
Smic.scaffold638|size422806	125841	C	87	36.49	[0, 13, 0, 74]	SmicGene26211	Watson	CT	0.85	1.91088e-130
Smic.scaffold638|size422806	125855	C	80	36.3	[0, 19, 0, 61]	SmicGene26211	Watson	CT	0.76	1.74229e-101
Smic.scaffold638|size422806	125861	C	80	36.35	[0, 17, 0, 63]	SmicGene26211	Watson	CT	0.79	1.60324e-106
Smic.scaffold638|size422806	125865	G	74	36.3	[0, 51, 23, 0]	SmicGene26211	Watson	GC	0.69	1.02899e-80
Smic.scaffold638|size422806	125888	T	67	36.22	[0, 42, 0, 25]	SmicGene26211	Watson	TC	0.63	1.744e-63
Smic.scaffold638|size422806	125907	G	70	37.67	[0, 39, 31, 0]	SmicGene26211	Watson	GC	0.56	6.49587e-56
Smic.scaffold638|size422806	125936	C	103	36.68	[0, 13, 0, 90]	SmicGene26211	Watson	CT	0.87	2.29065e-161
Smic.scaffold638|size422806	125937	C	110	37.29	[0, 16, 0, 94]	SmicGene26211	Watson	CT	0.85	1.47859e-166
Smic.scaffold638|size422806	125970	G	98	36.67	[0, 79, 19, 0]	SmicGene26211	Watson	GC	0.81	1.56284e-135
Smic.scaffold638|size422806	126047	C	56	35.82	[0, 24, 0, 32]	SmicGene26211	Watson	CT	0.57	3.72197e-46
Smic.scaffold638|size422806	126209	C	77	37.73	[0, 40, 0, 37]	SmicGene26211	Watson	CT	0.48	9.95586e-50
Smic.scaffold638|size422806	126216	G	77	37.1	[41, 0, 36, 0]	SmicGene26211	Watson	GA	0.53	1.03141e-57
Smic.scaffold638|size422806	126240	G	102	37.29	[1, 71, 30, 0]	SmicGene26211	Watson	GC	0.71	8.64448e-116
Smic.scaffold638|size422806	126301	A	121	36.5	[20, 0, 101, 0]	SmicGene26211	Watson	AG	0.83	7.46367e-177
Smic.scaffold638|size422806	126303	G	133	36.01	[0, 111, 22, 0]	SmicGene26211	Watson	GC	0.83	1.66167e-194
Smic.scaffold638|size422806	126304	C	136	36.32	[0, 26, 0, 110]	SmicGene26211	Watson	CT	0.81	1.19303e-189
Smic.scaffold638|size422806	126309	G	130	36.04	[0, 108, 22, 0]	SmicGene26211	Watson	GC	0.83	9.39951e-189
Smic.scaffold638|size422806	126322	C	135	35.52	[0, 122, 0, 13]	SmicGene26211	Watson	CT	0.1	9.09411e-07
Smic.scaffold638|size422806	126396	C	98	37.32	[0, 28, 0, 70]	SmicGene26211	Watson	CT	0.71	3.78197e-113
Smic.scaffold638|size422806	126412	A	58	37.43	[21, 0, 37, 0]	SmicGene26211	Watson	AG	0.64	3.36522e-56
Smic.scaffold638|size422806	126414	A	56	37.55	[21, 35, 0, 0]	SmicGene26211	Watson	AC	0.62	1.29381e-52
Smic.scaffold638|size422806	126416	C	54	37.39	[0, 21, 0, 33]	SmicGene26211	Watson	CT	0.61	4.7516e-49
Smic.scaffold638|size422806	126426	C	33	36.3	[0, 17, 0, 16]	SmicGene26211	Watson	CT	0.48	7.81723e-21
Smic.scaffold638|size422806	127353	A	24	38.04	[19, 0, 5, 0]	SmicGene26211	Watson	AG	0.21	0.00215251
Smic.scaffold638|size422806	127354	A	25	37.16	[20, 0, 5, 0]	SmicGene26211	Watson	AG	0.2	0.00265941
Smic.scaffold638|size422806	127374	C	31	36.39	[0, 25, 0, 6]	SmicGene26211	Watson	CT	0.19	0.000360966
Smic.scaffold638|size422806	127555	A	36	37.39	[10, 0, 26, 0]	SmicGene26211	Watson	AG	0.72	2.28976e-41
Smic.scaffold638|size422806	127556	G	36	37.78	[0, 26, 10, 0]	SmicGene26211	Watson	GC	0.72	2.28976e-41
Smic.scaffold638|size422806	127558	C	38	37.47	[0, 10, 0, 28]	SmicGene26211	Watson	CT	0.74	4.53036e-45
Smic.scaffold638|size422806	127574	C	38	35.37	[0, 12, 0, 26]	SmicGene26211	Watson	CT	0.68	2.36815e-40
Smic.scaffold638|size422806	127580	G	38	36.37	[10, 0, 28, 0]	SmicGene26211	Watson	GA	0.26	2.48178e-09
Smic.scaffold638|size422806	165519	C	27	37.63	[24, 3, 0, 0]	intergenic		CA	0.89	2.88159e-42
Smic.scaffold638|size422806	313373	A	20	38.5	[4, 16, 0, 0]	SmicGene26220	Watson	AC	0.8	3.8675e-26
Smic.scaffold638|size422806	413258	A	304	38.6	[271, 0, 12, 21]	SmicGene26231	Watson	AT	0.11	9.1677e-21
Smic.scaffold642|size420666	354245	T	131	37.18	[13, 4, 0, 114]	SmicGene26308	Crick	AT	0.13	2.22665e-11
Smic.scaffold646|size419890	199701	A	45	37.42	[39, 0, 3, 3]	SmicGene26397	Watson	AG	0.13	0.00343397
Smic.scaffold648|size417912	203849	A	676	38.16	[643, 0, 1, 32]	SmicGene26445	Watson	AT	0.05	1.69461e-10
Smic.scaffold648|size417912	209998	A	128	37.04	[100, 0, 0, 28]	SmicGene26445	Watson	AT	0.22	4.25579e-26
Smic.scaffold654|size415379	185746	T	44	37	[12, 0, 0, 32]	SmicGene26590	Crick	AT	0.27	1.10346e-11
Smic.scaffold655|size415218	83592	C	38	37.87	[0, 20, 0, 18]	SmicGene26612	Crick	GA	0.47	2.24117e-23
Smic.scaffold658|size414343	84419	T	112	37.05	[10, 3, 0, 99]	SmicGene26688	Crick	AT	0.12	8.90859e-08
Smic.scaffold658|size414343	370854	T	33	38.64	[2, 4, 0, 27]	intergenic		TC	0.18	0.000531565
Smic.scaffold661|size410121	252421	A	68	37.24	[55, 0, 3, 10]	SmicGene26769	Watson	AT	0.19	1.30072e-10
Smic.scaffold661|size410121	275446	T	318	38.16	[4, 15, 0, 299]	SmicGene26772	Crick	AG	0.06	6.31196e-07
Smic.scaffold661|size410121	275457	T	289	37.63	[24, 0, 0, 265]	SmicGene26772	Crick	AT	0.08	3.84644e-12
Smic.scaffold664|size407365	107155	A	32	36.78	[27, 0, 5, 0]	intergenic		AG	0.16	0.0093415
Smic.scaffold664|size407365	172388	A	166	35.86	[149, 0, 0, 17]	SmicGene26826	Watson	AT	0.1	1.10567e-09
Smic.scaffold664|size407365	241655	C	389	37.69	[0, 55, 0, 334]	SmicGene26830	Crick	GA	0.86	0
Smic.scaffold664|size407365	241861	C	330	36.78	[0, 63, 0, 267]	SmicGene26830	Crick	GA	0.81	0
Smic.scaffold664|size407365	299972	T	303	37.17	[25, 0, 0, 278]	SmicGene26835	Crick	AT	0.08	1.2369e-12
Smic.scaffold664|size407365	326872	T	445	37.59	[22, 6, 0, 417]	SmicGene26837	Crick	AT	0.06	2.43041e-11
Smic.scaffold665|size406982	156431	T	237	37.3	[41, 1, 0, 195]	SmicGene26856	Crick	AT	0.18	1.09829e-35
Smic.scaffold666|size406615	17891	A	123	37.43	[114, 0, 0, 9]	SmicGene26879	Watson	AT	0.07	0.00278925
Smic.scaffold666|size406615	234518	G	33	37.09	[6, 0, 27, 0]	SmicGene26902	Crick	CT	0.18	0.000531565
Smic.scaffold668|size405809	355972	T	286	37.24	[137, 6, 1, 142]	intergenic		TA	0.5	3.99152e-201
Smic.scaffold674|size404607	112629	A	78	34.77	[71, 0, 7, 0]	SmicGene27060	Watson	AG	0.09	0.00826077
Smic.scaffold674|size404607	113309	A	96	36.16	[86, 0, 5, 5]	intergenic		AG	0.1	3.2202e-05
Smic.scaffold676|size402678	122596	T	122	36.54	[9, 0, 0, 113]	intergenic		TA	0.07	0.00261344
Smic.scaffold676|size402678	135781	C	40	36.42	[0, 3, 37, 0]	intergenic		CG	0.93	1.34125e-67
Smic.scaffold676|size402678	186373	T	100	36.92	[15, 0, 0, 85]	SmicGene27131	Crick	AT	0.15	7.91287e-11
Smic.scaffold677|size401995	19243	A	20	36.55	[8, 0, 0, 12]	SmicGene27154	Watson	AT	0.6	8.80037e-17
Smic.scaffold677|size401995	19252	A	20	36.1	[13, 0, 7, 0]	SmicGene27154	Watson	AG	0.35	4.5006e-07
Smic.scaffold677|size401995	179566	T	51	37.67	[8, 2, 0, 41]	SmicGene27169	Crick	AT	0.2	5.81638e-08
Smic.scaffold677|size401995	260971	G	116	36.84	[0, 30, 86, 0]	SmicGene27173	Crick	CG	0.26	1.97413e-30
Smic.scaffold678|size401019	213773	A	335	37.84	[310, 0, 4, 21]	SmicGene27201	Watson	AT	0.07	1.21875e-11
Smic.scaffold678|size401019	214973	G	24	37.67	[0, 11, 13, 0]	SmicGene27201	Watson	GC	0.46	1.59958e-13
Smic.scaffold678|size401019	248553	A	152	37.05	[141, 0, 0, 11]	SmicGene27204	Watson	AT	0.07	0.000289523
Smic.scaffold678|size401019	248564	A	137	38.04	[107, 0, 16, 14]	SmicGene27204	Watson	AG AT	0.22	4.59774e-28
Smic.scaffold678|size401019	248576	A	173	37.28	[149, 1, 11, 12]	SmicGene27204	Watson	AT	0.14	2.81362e-17
Smic.scaffold678|size401019	322622	C	60	37.63	[12, 48, 0, 0]	SmicGene27211	Watson	CA	0.2	6.14155e-10
Smic.scaffold678|size401019	322623	A	60	37.97	[48, 0, 0, 12]	SmicGene27211	Watson	AT	0.2	6.14155e-10
Smic.scaffold678|size401019	351147	T	33	36.73	[0, 0, 8, 25]	SmicGene27213	Crick	AC	0.24	7.19454e-07
Smic.scaffold678|size401019	351148	T	30	36.3	[0, 5, 0, 25]	SmicGene27213	Crick	AG	0.17	0.00675434
Smic.scaffold679|size400782	315764	T	26	38.42	[4, 2, 0, 20]	intergenic		TA	0.23	0.000119275
Smic.scaffold680|size400211	176115	G	98	36.02	[0, 39, 59, 0]	intergenic		GC	0.4	2.08749e-48
Smic.scaffold680|size400211	258638	A	172	36.83	[125, 0, 25, 22]	SmicGene27265	Watson	AG AT	0.27	1.44232e-49
Smic.scaffold680|size400211	258646	A	166	36.97	[67, 0, 7, 92]	SmicGene27265	Watson	AT	0.6	3.13207e-148
Smic.scaffold680|size400211	258654	A	176	36.6	[69, 0, 5, 102]	SmicGene27265	Watson	AT	0.61	1.15687e-161
Smic.scaffold681|size400002	262376	C	23	38	[0, 18, 5, 0]	SmicGene27300	Crick	GC	0.22	0.00172425
Smic.scaffold682|size399846	111073	T	91	36.09	[27, 14, 0, 50]	SmicGene27311	Crick	AT AG	0.45	9.77059e-54
Smic.scaffold682|size399846	399365	G	29	36.28	[27, 0, 2, 0]	intergenic		GA	0.93	4.46654e-49
Smic.scaffold684|size399212	104425	G	261	36.06	[0, 0, 249, 12]	SmicGene27348	Crick	CA	0.05	0.00947866
Smic.scaffold687|size398759	89879	A	85	36.95	[56, 1, 13, 15]	intergenic		AT AG	0.34	2.30915e-33
Smic.scaffold687|size398759	93986	C	91	36.15	[0, 82, 0, 9]	intergenic		CT	0.1	0.000228739
Smic.scaffold687|size398759	93987	A	91	35.96	[57, 0, 34, 0]	intergenic		AG	0.37	6.40496e-41
Smic.scaffold689|size397318	64543	T	125	37.08	[6, 18, 1, 100]	intergenic		TC	0.2	3.94931e-22
[truncated: 1,308 more rows]
