# Supplementary material for: Condition-specific RNA editing in the coral symbiont Symbiodinium microadriaticum
Source: PLoS Genet. 2017 Feb 28;13(2):e1006619. doi: 10.1371/journal.pgen.1006619 (PMC5357065; doi:10.1371/journal.pgen.1006619)
Supplement: S4 Table — (XLSX) [file pgen.1006619.s013.xlsx]

## Sheet: comparison_to_prev_published
S4 Table: Summary of editing frequencies in dinoflagellate organelles from past studies
Edited positions are tallied by codon position (if the edits are located in exons) and editing type
Reference and species studied	Genes studied	Codon				Editing type
		n	1st	2nd	3rd	n	A → C	A → G	A → T	C → A	C → G	C → T	G → A	G → C	G → T	T → A	T → C	T → G	multiple
Lin et al., 2002	Mitochondrial cox1 and cob	158	97	48	13	158	0	74	0	0	0	27	3	15	0	1	37	1	0
3 dinoflagellates			0.613924	0.303797	0.0822785		0	0.468354	0	0	0	0.170886	0.0189873	0.0949367	0	0.00632911	0.234177	0.00632911	0
Zauner et al., 2004	Plastid psaA, psbB, psbE and 16S rRNA	203	124	61	18	235	1	102	0	0	0	29	24	15	0	0	63	1	0
Ceratium horridum			0.610837	0.300493	0.08867		0.00425532	0.434043	0	0	0	0.123404	0.102128	0.0638298	0	0	0.268085	0.00425532	0
Zhang and Lin, 2005	Mitochondrial cob	181	110	58	13	181	0	66	0	0	0	51	4	16	0	0	44	0	0
6 dinoflagellates			0.607735	0.320442	0.0718232		0	0.364641	0	0	0	0.281768	0.0220994	0.0883978	0	0	0.243094	0	0
Wang and Morse, 2006	12 plastid-encoded genes	25	15	9	1	44	0	31	0	0	0	4	3	3	0	1	1	1	0
Lingulodinium polyedrum			0.6	0.36	0.04		0	0.704545	0	0	0	0.0909091	0.0681818	0.0681818	0	0.0227273	0.0227273	0.0227273	0
Jackson et al., 2007	Mitochondrial cox1 and cox3	92	85		7	92	0	41	0	0	0	21	3	7	0	0	20	0	0
Crypthecodinium cohnii, Karlodinium micrum			0.923913		0.076087		0	0.445652	0	0	0	0.228261	0.0326087	0.076087	0	0	0.217391	0	0
Nash et al., 2007	Mitochondrial cox1, cob and cox3	32	18	9	5	32	0	22	1	0	0	4	1	0	1	0	3	0	0
Amphidinium carterae			0.5625	0.28125	0.15625		0	0.6875	0.03125	0	0	0.125	0.03125	0	0.03125	0	0.09375	0	0
Zhang and Lin, 2008	Mitochondrial cox1 and cob	46	27	10	9	46	0	41	0	0	0	1	0	0	0	0	4	0	0
Amphidinium carterae, Amphidinium operculatum			0.586957	0.217391	0.195652		0	0.891304	0	0	0	0.0217391	0	0	0	0	0.0869565	0	0
Zhang et al., 2008	Mitochondrial cox1 and cob	-	"Predominant"		-	525	2	233	0	0	0	90	6	67	0	0	127	0	0
13 dinoflagellates			(data not shown)				0.00380952	0.44381	0	0	0	0.171429	0.0114286	0.127619	0	0	0.241905	0	0
Dang and Green, 2009	10 plastid-encoded genes	24	11	7	6	88	1	67	3	0	0	1	4	3	0	2	7	0	0
Heterocapsa triquetra			0.458333	0.291667	0.25		0.0113636	0.761364	0.0340909	0	0	0.0113636	0.0454545	0.0340909	0	0.0227273	0.0795455	0	0
Dorrell and Howe, 2012	Plastid psbA, psbC, psbD, psaA, rbcL	257	90	82	85	260	26	59	0	1	0	17	15	24	0	0	116	2	0
Karenia mikimotoi			0.350195	0.319066	0.330739		0.1	0.226923	0	0.00384615	0	0.0653846	0.0576923	0.0923077	0	0	0.446154	0.00769231	0
Jackson et al., 2013	14 plastid-encoded genes	-	(data not shown)			221	0	131	0	0	0	8	15	0	0	0	67	0	0
Karlodinium veneficum			0.93		0.07		0	0.59276	0	0	0	0.0361991	0.0678733	0	0	0	0.303167	0	0
Mungpakdee et al., 2014	14 plastid-encoded genes	364	(data not shown)			481	10	264	1	0	0	81	28	34	4	0	58	1	0
Symbiodinium minutum			0.61	0.32	0.07		0.02079	0.548857	0.002079	0	0	0.168399	0.0582121	0.0706861	0.00831601	0	0.120582	0.002079	0
Richardson et al., 2014	81 plastid-encoded genes	-	(data not shown)			1551	15	789	16	8	4	49	99	8	1	11	540	11	0
Karlodinium veneficum							0.00967118	0.508704	0.0103159	0.00515796	0.00257898	0.0315925	0.0638298	0.00515796	0.000644745	0.0070922	0.348162	0.0070922	0
This study	774 nuclear genes	1140	360	509	271	3304	65	424	618	54	54	837	328	233	52	165	265	41	168
Symbiodinium microadriaticum			0.315789	0.446491	0.237719		0.0196731	0.128329	0.187046	0.0163438	0.0163438	0.253329	0.0992736	0.0705206	0.0157385	0.0499395	0.0802058	0.0124092	0.0508475
