# Supplementary material for: Condition-specific RNA editing in the coral symbiont Symbiodinium microadriaticum
Source: PLoS Genet. 2017 Feb 28;13(2):e1006619. doi: 10.1371/journal.pgen.1006619 (PMC5357065; doi:10.1371/journal.pgen.1006619)
Supplement: S5 Table — (XLSX) [file pgen.1006619.s014.xlsx]

## Sheet: meme_output
S5 Table: MEME output for exonic and genic contexts
Exonic context
		Positive test set		Negative test set
Pattern ID	Edit type	True positives	False negatives	False positives	True negatives	Corrected p	Diagnostic odds ratio	Sensitivity	Specificity	Accuracy
CT_logo1e	CT	286	108	331	9669	1.02e-300	77.3563	0.725888	0.9669	0.957764
GC_logo1e	GC	65	13	331	9669	2.63e-291	146.057	0.833333	0.9669	0.965866
CT_logo2e	CT	100	294	308	9692	7.65e-278	10.7032	0.253807	0.9692	0.942082
GA_logo1e	GA	54	51	350	9650	1.1e-171	29.1933	0.514286	0.965	0.960317
AG_logo1e	AG	36	53	410	9590	3.08e-134	15.8877	0.404494	0.959	0.954108
TC_logo1e	TC	31	51	324	9676	4.26e-114	18.1527	0.378049	0.9676	0.962805
GC_logo2e	GC	16	62	271	9729	3.11e-59	9.26461	0.205128	0.9729	0.966958
TC_logo2e	TC	19	63	468	9532	4.47e-46	6.14259	0.231707	0.9532	0.947332
GA_logo4e	GA	19	86	507	9493	3.38e-38	4.13667	0.180952	0.9493	0.941316
GA_logo3e	GA	13	92	340	9660	8.07e-38	4.01471	0.12381	0.966	0.957249
TC_logo3e	TC	8	74	294	9706	3.85e-34	3.56904	0.097561	0.9706	0.963499
GA_logo2e	GA	3	102	746	9254	5.01e-30	0.364848	0.0285714	0.9254	0.916081
GA_logo5e	GA	3	102	470	9530	7.51e-24	0.59637	0.0285714	0.953	0.943394
CG_logo1e	CG	1	8	977	9023	4.16e-21	1.15443	0.111111	0.9023	0.901589
Genic context
		Positive test set		Negative test set
Pattern ID	Edit type	True positives	False negatives	False positives	True negatives	Corrected p	Diagnostic odds ratio	Sensitivity	Specificity	Accuracy
CT_logo1g	CT	246	360	433	9567	1.78584e-145	15.098	0.405941	0.9567	0.925231
CT_logo2g	CT	229	377	407	9593	1.37424e-133	14.3171	0.377888	0.9593	0.92608
GC_logo1g	GC	85	45	333	9667	2.63281e-87	54.8345	0.653846	0.9667	0.962685
GA_logo1g	GA	65	124	337	9663	1.84022e-44	15.0305	0.343915	0.9663	0.954755
TC_logo1g	TC	47	69	260	9740	1.61674e-41	25.5173	0.405172	0.974	0.967477
AG_logo1g	AG	39	213	404	9596	2.53579e-12	4.34904	0.154762	0.9596	0.939817
AT_logo1g	AT	42	279	511	9489	7.67402e-08	2.7954	0.130841	0.9489	0.923457
GC_logo2g	GC	21	109	663	9337	0.000154403	2.71323	0.161538	0.9337	0.923791
