# Supplementary material for: Condition-specific RNA editing in the coral symbiont Symbiodinium microadriaticum
Source: PLoS Genet. 2017 Feb 28;13(2):e1006619. doi: 10.1371/journal.pgen.1006619 (PMC5357065; doi:10.1371/journal.pgen.1006619)
Supplement: S6 Table — (XLSX) [file pgen.1006619.s015.xlsx]

## Sheet: GLM_results
S6 Table: Symbiodinium microadraticum genes differentially edited in at least one stressor
Note: "ln FC" = natural-log of the fold change of editing frequencies in stressor relative to control, i.e. ln FC > 0 implies increase in editing under stress; ln FC < 0 implies reduction in editing under stress.
Shown here are genes that undergo significant editing (p < 0.05) under at least one stressor; remove the filter in "lowest p" to see all genes that were in the GLM analysis.
	16C vs. noon			36C vs. noon			DS vs. noon					Annotation
Gene	Edited sites	ln FC	p value	Edited sites	ln FC	p value	Edited sites	ln FC	p value	Avg. edits	lowest p	Annot source	Annot ID	Description	GO terms
Smic31324 SmicGene31324	110	0.092495	5.89751e-07	97	-0.178003	9.39075e-188	115	0.303338	1.53193e-57	107.333	9.39075e-188	Swiss-Prot	sp|Q1XDP2|ATPX_PYRYE	ATP synthase subunit b', chloroplastic OS=Pyropia yezoensis GN=atpG PE=3 SV=1	GO:0000166,GO:0001882,GO:0001883,GO:0003674,GO:0005215,GO:0005488,GO:0005524,GO:0005575,GO:0006139,GO:0006163,GO:0006164,GO:0006725,GO:0006753,GO:0006754,GO:0006793,GO:0006796,GO:0006807,GO:0006810,GO:0006811,GO:0006812,GO:0006818,GO:0008150,GO:0008152,GO:0008324,GO:0009058,GO:0009116,GO:0009117,GO:0009119,GO:0009123,GO:0009124,GO:0009126,GO:0009127,GO:0009141,GO:0009142,GO:0009144,GO:0009145,GO:…
Smic12421 SmicGene12421	98	0.062243	0.000324089	99	0.288739	5.02374e-69	97	0.108708	1.51134e-09	98	5.02374e-69	TrEMBL	tr|C1FHW0|C1FHW0_MICSR	Predicted protein OS=Micromonas sp. (strain RCC299 / NOUM17) GN=MICPUN_61664 PE=4 SV=1	GO:0003674,GO:0003824,GO:0008150,GO:0008152,GO:0016491,GO:0044699,GO:0044710,GO:0055114
Smic12654 SmicGene12654	71	0.0880095	6.81527e-05	68	0.745495	9.49879e-57	73	0	1	70.6667	9.49879e-57	no_hit
Smic10746 SmicGene10746	4	0	1	4	0.74251	2.30514e-31	4	-0.133491	0.20387	4	2.30514e-31	Swiss-Prot	sp|O96099|FAD5B_DICDI	Delta(5) fatty acid desaturase B OS=Dictyostelium discoideum GN=fadB PE=1 SV=1	GO:0003674,GO:0003824,GO:0005488,GO:0005506,GO:0005575,GO:0005886,GO:0006082,GO:0006629,GO:0006631,GO:0006633,GO:0006636,GO:0008150,GO:0008152,GO:0008610,GO:0009058,GO:0009987,GO:0016020,GO:0016021,GO:0016053,GO:0016491,GO:0016705,GO:0016717,GO:0019752,GO:0020037,GO:0032787,GO:0033559,GO:0043167,GO:0043169,GO:0043436,GO:0044237,GO:0044238,GO:0044249,GO:0044255,GO:0044281,GO:0044283,GO:0044425,GO:…
Smic36637 SmicGene36637	91	0.321907	7.59206e-08	70	0.554304	6.60348e-31	90	0.220683	0.396763	83.6667	6.60348e-31	Swiss-Prot	sp|Q0CY48|DBP9_ASPTN	ATP-dependent RNA helicase dbp9 OS=Aspergillus terreus (strain NIH 2624 / FGSC A1156) GN=dbp9 PE=3 SV=2	GO:0000166,GO:0001882,GO:0001883,GO:0003674,GO:0003676,GO:0003723,GO:0003824,GO:0004386,GO:0005488,GO:0005524,GO:0005575,GO:0005634,GO:0005730,GO:0006139,GO:0006364,GO:0006396,GO:0006725,GO:0006807,GO:0008150,GO:0008152,GO:0009987,GO:0016070,GO:0016072,GO:0016462,GO:0016787,GO:0016817,GO:0016818,GO:0017076,GO:0017111,GO:0022613,GO:0030554,GO:0032549,GO:0032550,GO:0032553,GO:0032555,GO:0032559,GO:…
Smic8535 SmicGene8535	31	0	1	31	0.549595	7.24678e-30	36	0	1	32.6667	7.24678e-30	Swiss-Prot	sp|Q9SR00|PP213_ARATH	Pentatricopeptide repeat-containing protein At3g04760, chloroplastic OS=Arabidopsis thaliana GN=At3g04760 PE=2 SV=1	GO:0005575,GO:0008150,GO:0009507,GO:0009536,GO:0009653,GO:0009886,GO:0010103,GO:0032502,GO:0043226,GO:0043227,GO:0043229,GO:0043231,GO:0044424,GO:0044444,GO:0044464,GO:0044699,GO:0044767
Smic21715 SmicGene21715	14	0.16342	0.100029	14	0.917377	3.66873e-26	12	0	1	13.3333	3.66873e-26	Swiss-Prot	sp|Q54TR4|CC130_DICDI	Coiled-coil domain-containing protein 130 homolog OS=Dictyostelium discoideum GN=DDB_G0281599 PE=3 SV=1	GO:0003674,GO:0005575,GO:0008150
Smic24397 SmicGene24397	70	0.0597108	0.478894	64	0.532307	1.6505e-21	69	0.226637	0.000571373	67.6667	1.6505e-21	Swiss-Prot	sp|Q87N15|RLUC_VIBPA	Ribosomal large subunit pseudouridine synthase C OS=Vibrio parahaemolyticus serotype O3:K6 (strain RIMD 2210633) GN=rluC PE=3 SV=1	GO:0001522,GO:0003674,GO:0003676,GO:0003723,GO:0003824,GO:0005488,GO:0006139,GO:0006364,GO:0006396,GO:0006725,GO:0006807,GO:0008150,GO:0008152,GO:0009451,GO:0009982,GO:0009987,GO:0016070,GO:0016072,GO:0016853,GO:0016866,GO:0034470,GO:0034641,GO:0034660,GO:0043170,GO:0043412,GO:0044237,GO:0044238,GO:0044260,GO:0046483,GO:0071704,GO:0090304,GO:0097159,GO:1901360,GO:1901363
Smic12072 SmicGene12072	65	0	1	61	0.469669	4.08361e-14	60	-0.132684	1.40516e-05	62	4.08361e-14	Swiss-Prot	sp|Q9M8K7|DUS1B_ARATH	Dual specificity protein phosphatase 1B OS=Arabidopsis thaliana GN=DSPTP1B PE=1 SV=1	GO:0000188,GO:0000302,GO:0001101,GO:0001932,GO:0001933,GO:0002682,GO:0002683,GO:0003674,GO:0003824,GO:0004721,GO:0004725,GO:0005488,GO:0005515,GO:0005575,GO:0005634,GO:0005737,GO:0005886,GO:0006464,GO:0006469,GO:0006470,GO:0006793,GO:0006796,GO:0006950,GO:0006979,GO:0008138,GO:0008150,GO:0008152,GO:0009605,GO:0009607,GO:0009892,GO:0009966,GO:0009968,GO:0009987,GO:0010035,GO:0010193,GO:0010363,GO:…
Smic41708 SmicGene41708	3	-0.182214	0.668407	3	-7.42901	1.6842e-13	3	-0.545964	0.00520309	3	1.6842e-13	TrEMBL	tr|B0VJT4|B0VJT4_CLOAI	D-3-phosphoglycerate dehydrogenase (PGDH) OS=Cloacamonas acidaminovorans (strain Evry) GN=serA PE=3 SV=1	GO:0000166,GO:0003674,GO:0003824,GO:0004617,GO:0005488,GO:0008150,GO:0008152,GO:0016491,GO:0016614,GO:0016616,GO:0036094,GO:0044699,GO:0044710,GO:0048037,GO:0050662,GO:0051287,GO:0055114,GO:0097159,GO:1901265,GO:1901363
Smic32547 SmicGene32547	3	0.219054	0.230152	3	0.584513	6.34741e-08	3	0.721511	1.48003e-11	3	1.48003e-11	no_hit
Smic21716 SmicGene21716	10	0	1	10	0.820923	1.53006e-11	11	0.30247	0.00123433	10.3333	1.53006e-11	Swiss-Prot	sp|Q75AA5|NTF2_ASHGO	Nuclear transport factor 2 OS=Ashbya gossypii (strain ATCC 10895 / CBS 109.51 / FGSC 9923 / NRRL Y-1056) GN=NTF2 PE=3 SV=1	GO:0003674,GO:0005488,GO:0005515,GO:0005575,GO:0005622,GO:0005635,GO:0005737,GO:0006606,GO:0006810,GO:0006886,GO:0006913,GO:0008150,GO:0008536,GO:0015031,GO:0016482,GO:0017016,GO:0017038,GO:0019899,GO:0031267,GO:0031967,GO:0031975,GO:0044422,GO:0044424,GO:0044428,GO:0044446,GO:0044464,GO:0044699,GO:0044765,GO:0045184,GO:0046907,GO:0051020,GO:0051169,GO:0051170,GO:0051234,GO:0051649,GO:0071702,GO:…
Smic26211 SmicGene26211	57	-0.161728	0.354306	47	0.204162	2.87648e-11	51	0.284942	0.000910745	51.6667	2.87648e-11	Swiss-Prot	sp|Q9VCA5|SYFB_DROME	Probable phenylalanine--tRNA ligase beta subunit OS=Drosophila melanogaster GN=CG5706 PE=2 SV=1	GO:0000166,GO:0000287,GO:0001882,GO:0001883,GO:0003674,GO:0003676,GO:0003723,GO:0003824,GO:0004812,GO:0004826,GO:0005488,GO:0005524,GO:0005575,GO:0005737,GO:0006082,GO:0006139,GO:0006399,GO:0006412,GO:0006418,GO:0006432,GO:0006520,GO:0006725,GO:0006807,GO:0008150,GO:0008152,GO:0009058,GO:0009059,GO:0009987,GO:0016070,GO:0016874,GO:0016875,GO:0016876,GO:0017076,GO:0019538,GO:0019752,GO:0030554,GO:…
Smic28554 SmicGene28554	18	0.619806	4.12495e-11	17	0.592698	8.00564e-11	16	0.280799	1.37143e-06	17	4.12495e-11	no_hit
Smic19832 SmicGene19832	6	13.9629	4.12495e-11							6	4.12495e-11	no_hit
Smic24310 SmicGene24310	41	-0.117798	8.36961e-05	30	0.0297134	7.09868e-11	43	0.0225825	0.000783496	38	7.09868e-11	no_hit
Smic43538 SmicGene43538	2	0	1	2	-0.510826	1.97849e-10	2	0	1	2	1.97849e-10	Swiss-Prot	sp|Q8W4S4|VHAA3_ARATH	Vacuolar proton ATPase a3 OS=Arabidopsis thaliana GN=VHA-a3 PE=1 SV=1	GO:0000220,GO:0000325,GO:0000902,GO:0003674,GO:0003824,GO:0005215,GO:0005575,GO:0005773,GO:0005774,GO:0005794,GO:0005886,GO:0006139,GO:0006163,GO:0006164,GO:0006461,GO:0006725,GO:0006753,GO:0006754,GO:0006793,GO:0006796,GO:0006807,GO:0006810,GO:0006811,GO:0006812,GO:0006816,GO:0006818,GO:0006950,GO:0006970,GO:0006996,GO:0007030,GO:0007033,GO:0007154,GO:0008150,GO:0008152,GO:0008324,GO:0009058,GO:…
Smic16489 SmicGene16489				4	20.5132	2.75696e-10				4	2.75696e-10	Swiss-Prot	sp|Q92625|ANS1A_HUMAN	Ankyrin repeat and SAM domain-containing protein 1A OS=Homo sapiens GN=ANKS1A PE=1 SV=4	GO:0003674,GO:0005102,GO:0005488,GO:0005515,GO:0005575,GO:0005634,GO:0005737,GO:0006928,GO:0006929,GO:0007165,GO:0007166,GO:0007167,GO:0007169,GO:0008150,GO:0009987,GO:0016322,GO:0016477,GO:0021700,GO:0032502,GO:0040011,GO:0042551,GO:0042995,GO:0043005,GO:0043226,GO:0043227,GO:0043229,GO:0043231,GO:0044424,GO:0044464,GO:0044699,GO:0044763,GO:0044767,GO:0046875,GO:0048013,GO:0048469,GO:0048869,GO:…
Smic34387 SmicGene34387	3	20.9876	1.38439e-09							3	1.38439e-09	no_hit
Smic42967 SmicGene42967	2	-0.369312	0.0405459	2	-1.07101	2.68598e-09	2	-0.65037	0.000657008	2	2.68598e-09	no_hit
Smic24280 SmicGene24280	24	0.141195	0.0375759	17	0.307505	3.31511e-09	24	0.265146	1.90885e-05	21.6667	3.31511e-09	Swiss-Prot	sp|P54677|PI4K_DICDI	Phosphatidylinositol 4-kinase OS=Dictyostelium discoideum GN=pikD PE=3 SV=3	GO:0000166,GO:0001882,GO:0001883,GO:0003006,GO:0003674,GO:0003824,GO:0004430,GO:0005488,GO:0005524,GO:0005575,GO:0005737,GO:0006629,GO:0006644,GO:0006650,GO:0006661,GO:0006793,GO:0006796,GO:0006935,GO:0007165,GO:0008150,GO:0008152,GO:0008610,GO:0008654,GO:0009058,GO:0009605,GO:0009719,GO:0009987,GO:0010033,GO:0010243,GO:0014070,GO:0014074,GO:0016301,GO:0016310,GO:0016740,GO:0016772,GO:0016773,GO:…
Smic24294 SmicGene24294	37	0	1	22	0.27011	4.12879e-09	35	0.0842941	0.0235455	31.3333	4.12879e-09	no_hit
Smic37090 SmicGene37090	23	-0.0611832	0.885251	21	0.215139	6.81164e-09	21	0.172567	3.53335e-06	21.6667	6.81164e-09	nr	gi|397646149|gb|EJK77145.1|	hypothetical protein THAOC_01042 [Thalassiosira oceanica]
Smic23771 SmicGene23771	4	0.109732	0.0753795	4	-0.627845	1.2173e-08	4	-0.202569	0.100872	4	1.2173e-08	Swiss-Prot	sp|Q5DU56|NLRC3_MOUSE	Protein NLRC3 OS=Mus musculus GN=Nlrc3 PE=2 SV=2	GO:0000166,GO:0001775,GO:0001882,GO:0001883,GO:0002237,GO:0002376,GO:0003674,GO:0005488,GO:0005515,GO:0005524,GO:0005575,GO:0005737,GO:0006355,GO:0007165,GO:0007249,GO:0008150,GO:0009605,GO:0009607,GO:0009889,GO:0009966,GO:0009968,GO:0009987,GO:0010033,GO:0010468,GO:0010556,GO:0010646,GO:0010648,GO:0017076,GO:0019219,GO:0019222,GO:0023051,GO:0023057,GO:0030554,GO:0031323,GO:0031326,GO:0031396,GO:…
Smic30125 SmicGene30125	20	0.230277	0.0020762	18	0.400873	1.374e-08	23	0.56874	0.0920278	20.3333	1.374e-08	Swiss-Prot	sp|Q8L850|PI5K9_ARATH	Phosphatidylinositol 4-phosphate 5-kinase 9 OS=Arabidopsis thaliana GN=PIP5K9 PE=1 SV=2	GO:0000166,GO:0001882,GO:0001883,GO:0003674,GO:0003824,GO:0005488,GO:0005515,GO:0005524,GO:0005575,GO:0005634,GO:0005829,GO:0005975,GO:0006082,GO:0006520,GO:0006629,GO:0006644,GO:0006650,GO:0006793,GO:0006796,GO:0006807,GO:0008150,GO:0008152,GO:0009987,GO:0016020,GO:0016301,GO:0016307,GO:0016308,GO:0016310,GO:0016740,GO:0016772,GO:0016773,GO:0017076,GO:0019637,GO:0019752,GO:0030258,GO:0030554,GO:…
Smic23870 SmicGene23870	4	0	1	4	-0.669719	5.33338e-08	4	-0.319335	0.00738677	4	5.33338e-08	Swiss-Prot	sp|Q64M78|OML4_ORYSJ	Protein MEI2-like 4 OS=Oryza sativa subsp. japonica GN=ML4 PE=2 SV=1	GO:0000166,GO:0003674,GO:0003676,GO:0003723,GO:0005488,GO:0008150,GO:0009888,GO:0010564,GO:0010638,GO:0032502,GO:0033043,GO:0036094,GO:0040020,GO:0045836,GO:0048507,GO:0048518,GO:0048522,GO:0048856,GO:0050789,GO:0050794,GO:0051128,GO:0051130,GO:0051302,GO:0051445,GO:0051726,GO:0051783,GO:0051785,GO:0065007,GO:0090068,GO:0097159,GO:1901265,GO:1901363
Smic24296 SmicGene24296	5	0.24116	0.0400055	5	0.435318	5.38988e-08	5	0.367012	0.00300302	5	5.38988e-08	no_hit
Smic15749 SmicGene15749	7	0.474954	2.05673e-07	7	0	1	7	0	1	7	2.05673e-07	Swiss-Prot	sp|Q968X7|PNO_CRYPV	Pyruvate dehydrogenase [NADP(+)] OS=Cryptosporidium parvum GN=PFOR PE=2 SV=1	GO:0000166,GO:0003674,GO:0003824,GO:0005488,GO:0005506,GO:0005575,GO:0005739,GO:0006082,GO:0006090,GO:0006091,GO:0008150,GO:0008152,GO:0009987,GO:0010181,GO:0015980,GO:0016491,GO:0016620,GO:0016903,GO:0019752,GO:0019842,GO:0022900,GO:0030976,GO:0032553,GO:0032787,GO:0036094,GO:0043167,GO:0043168,GO:0043169,GO:0043226,GO:0043227,GO:0043229,GO:0043231,GO:0043436,GO:0044237,GO:0044281,GO:0044424,GO:…
Smic5667 SmicGene5667	13	0.144684	2.23928e-07	13	0.102015	0.00386325	13	0.0421857	0.026234	13	2.23928e-07	Swiss-Prot	sp|P50430|ARSB_RAT	Arylsulfatase B OS=Rattus norvegicus GN=Arsb PE=2 SV=2	GO:0000323,GO:0003674,GO:0003824,GO:0003943,GO:0004065,GO:0005488,GO:0005575,GO:0005739,GO:0005764,GO:0005773,GO:0005783,GO:0005791,GO:0005794,GO:0006914,GO:0007417,GO:0007584,GO:0008150,GO:0008152,GO:0008484,GO:0009056,GO:0009268,GO:0009605,GO:0009628,GO:0009719,GO:0009725,GO:0009987,GO:0009991,GO:0010033,GO:0014070,GO:0016787,GO:0016788,GO:0031667,GO:0032502,GO:0033993,GO:0042221,GO:0043167,GO:…
Smic38622 SmicGene38622	2	0	1	2	21.0751	6.23821e-07	3	0.95488	1.54526e-05	2.33333	6.23821e-07	Swiss-Prot	sp|Q6ZRS2|SRCAP_HUMAN	Helicase SRCAP OS=Homo sapiens GN=SRCAP PE=1 SV=3	GO:0000166,GO:0000988,GO:0000989,GO:0001882,GO:0001883,GO:0003674,GO:0003676,GO:0003677,GO:0003712,GO:0003713,GO:0003824,GO:0004386,GO:0004402,GO:0005488,GO:0005524,GO:0005575,GO:0005634,GO:0005794,GO:0006139,GO:0006325,GO:0006351,GO:0006355,GO:0006357,GO:0006464,GO:0006473,GO:0006475,GO:0006725,GO:0006807,GO:0006996,GO:0008080,GO:0008150,GO:0008152,GO:0009058,GO:0009059,GO:0009889,GO:0009987,GO:…
Smic9487 SmicGene9487	2	-0.858388	0.00549933	2	-1.07247	0.00707647	2	-2.1129	9.1865e-07	2	9.1865e-07	Swiss-Prot	sp|Q9EPI9|KCNH5_RAT	Potassium voltage-gated channel subfamily H member 5 OS=Rattus norvegicus GN=Kcnh5 PE=2 SV=1	GO:0000155,GO:0000160,GO:0003674,GO:0003824,GO:0004672,GO:0004673,GO:0004871,GO:0004872,GO:0005215,GO:0005216,GO:0005244,GO:0005249,GO:0005261,GO:0005267,GO:0005488,GO:0005515,GO:0005516,GO:0005575,GO:0005622,GO:0005887,GO:0006793,GO:0006796,GO:0006810,GO:0006811,GO:0006812,GO:0006813,GO:0007165,GO:0007346,GO:0008150,GO:0008152,GO:0008324,GO:0009986,GO:0009987,GO:0010389,GO:0010564,GO:0015075,GO:…
Smic2692 SmicGene2692	3	0.312256	1.45129e-06	3	0	1	2	0.164421	0.0195664	2.66667	1.45129e-06	no_hit
Smic36396 SmicGene36396	3	0.722135	0.000180499	3	0.823917	1.49868e-06	3	0.798508	0.000564108	3	1.49868e-06	no_hit
Smic25500 SmicGene25500	2	-9.80699	0.0144259	2	-1.81994	2.60674e-06	2	0.0879641	0.632648	2	2.60674e-06	Swiss-Prot	sp|O49839|APK2A_ARATH	Protein kinase 2A, chloroplastic OS=Arabidopsis thaliana GN=APK2A PE=2 SV=1	GO:0000166,GO:0001882,GO:0001883,GO:0003674,GO:0003824,GO:0004672,GO:0004674,GO:0005488,GO:0005524,GO:0005575,GO:0005886,GO:0006464,GO:0006468,GO:0006793,GO:0006796,GO:0008150,GO:0008152,GO:0009536,GO:0009987,GO:0016020,GO:0016301,GO:0016310,GO:0016740,GO:0016772,GO:0016773,GO:0017076,GO:0019538,GO:0030554,GO:0032549,GO:0032550,GO:0032553,GO:0032555,GO:0032559,GO:0035639,GO:0036094,GO:0036211,GO:…
Smic25942 SmicGene25942	2	-2.30659	3.65853e-06	2	-0.464826	0.0731074	2	-0.22182	0.564004	2	3.65853e-06	Swiss-Prot	sp|Q9H270|VPS11_HUMAN	Vacuolar protein sorting-associated protein 11 homolog OS=Homo sapiens GN=VPS11 PE=1 SV=1	GO:0000166,GO:0000323,GO:0003674,GO:0005488,GO:0005515,GO:0005575,GO:0005764,GO:0005765,GO:0005768,GO:0005773,GO:0005774,GO:0006810,GO:0006886,GO:0008150,GO:0008270,GO:0010008,GO:0015031,GO:0016020,GO:0016023,GO:0016192,GO:0030139,GO:0030897,GO:0031090,GO:0031410,GO:0031902,GO:0031982,GO:0031988,GO:0032991,GO:0036094,GO:0043167,GO:0043169,GO:0043226,GO:0043227,GO:0043229,GO:0043231,GO:0043234,GO:…
Smic16779 SmicGene16779	5	0.228259	5.46246e-06	5	0.246532	5.69901e-05	5	0.104645	0.245592	5	5.46246e-06	Swiss-Prot	sp|Q5FV41|FBT2_ARATH	Probable folate-biopterin transporter 2 OS=Arabidopsis thaliana GN=At5g25050 PE=2 SV=1	GO:0005575,GO:0006810,GO:0008150,GO:0016020,GO:0016021,GO:0044425,GO:0051234
Smic696 SmicGene696	3	-0.139644	0.0504986	3	-0.320562	1.28295e-05	3	-0.175892	0.00506187	3	1.28295e-05	no_hit
Smic39692 SmicGene39692	3	-0.312236	0.131904	3	-0.783111	1.52459e-05	3	-0.0985918	0.483847	3	1.52459e-05	nr	gi|551627226|ref|XP_005793594.1|	hypothetical protein EMIHUDRAFT_448707 [Emiliania huxleyi CCMP1516] >gi|485648256|gb|EOD41165.1| hypothetical protein EMIHUDRAFT_448707 [Emiliania huxleyi CCMP1516]
Smic36588 SmicGene36588	3	-0.548529	2.0225e-05	4	0	1	4	-0.406054	0.000564108	3.66667	2.0225e-05	no_hit
Smic21327 SmicGene21327	2	0	1	2	1.29928	2.04429e-05	2	0.813775	0.0044381	2	2.04429e-05	nr	gi|223996283|ref|XP_002287815.1|	hypothetical protein THAPSDRAFT_21271 [Thalassiosira pseudonana CCMP1335] >gi|220976931|gb|EED95258.1| hypothetical protein THAPSDRAFT_21271 [Thalassiosira pseudonana CCMP1335]
Smic14946 SmicGene14946	14	0	1	4	-0.192857	5.56199e-05	11	-0.0386994	0.543607	9.66667	5.56199e-05	Swiss-Prot	sp|P25822|PUM_DROME	Maternal protein pumilio OS=Drosophila melanogaster GN=pum PE=1 SV=2	GO:0000280,GO:0000288,GO:0000578,GO:0000900,GO:0000956,GO:0001709,GO:0003006,GO:0003008,GO:0003674,GO:0003676,GO:0003723,GO:0003729,GO:0003730,GO:0005488,GO:0005575,GO:0005635,GO:0005737,GO:0006139,GO:0006355,GO:0006401,GO:0006402,GO:0006417,GO:0006725,GO:0006807,GO:0006928,GO:0006996,GO:0007067,GO:0007154,GO:0007267,GO:0007268,GO:0007275,GO:0007276,GO:0007280,GO:0007281,GO:0007292,GO:0007389,GO:…
Smic32093 SmicGene32093	7	0.350734	0.323879	2	0.430783	6.1834e-05	15	0.022951	0.980482	8	6.1834e-05	no_hit
Smic14080 SmicGene14080	2	-0.964739	0.0987177	2	-10.7816	9.34947e-05	2	0	1	2	9.34947e-05	Swiss-Prot	sp|Q32PX9|LACE1_RAT	Lactation elevated protein 1 OS=Rattus norvegicus GN=Lace1 PE=2 SV=1	GO:0000166,GO:0001882,GO:0001883,GO:0003674,GO:0005488,GO:0005524,GO:0017076,GO:0030554,GO:0032549,GO:0032550,GO:0032553,GO:0032555,GO:0032559,GO:0035639,GO:0036094,GO:0043167,GO:0043168,GO:0097159,GO:0097367,GO:1901265,GO:1901363
Smic33159 SmicGene33159	2	0.619039	9.35647e-05				2	0.451985	0.0512154	2	9.35647e-05	nr	gi|496000040|ref|WP_008724619.1|	hypothetical protein [Brachyspira hampsonii] >gi|426279653|gb|EKV56674.1| hypothetical protein A966_09019 [Brachyspira hampsonii 30446]
Smic9207 SmicGene9207	2	-0.863161	0.00010085				2	-0.253576	0.122447	2	0.00010085	no_hit
Smic24293 SmicGene24293	21	-0.11144	0.000122582	17	0.181099	0.177633	22	0.138211	0.0629781	20	0.000122582	no_hit
Smic39084 SmicGene39084	3	0.559616	0.000122582	3	0	1	3	0.390866	0.0347652	3	0.000122582	TrEMBL	tr|S3J2V4|S3J2V4_MICAE	Methyltransferase, FkbM family OS=Microcystis aeruginosa SPC777 GN=MAESPC_04160 PE=4 SV=1	GO:0003674,GO:0003824,GO:0008150,GO:0008152,GO:0008168,GO:0016740,GO:0016741,GO:0032259
Smic2023 SmicGene2023	2	0	1	2	0.707529	0.000174085				2	0.000174085	Swiss-Prot	sp|Q8K4Y7|CANT1_RAT	Soluble calcium-activated nucleotidase 1 OS=Rattus norvegicus GN=Cant1 PE=1 SV=1	GO:0000139,GO:0003674,GO:0003824,GO:0004871,GO:0005488,GO:0005509,GO:0005575,GO:0005783,GO:0005789,GO:0005794,GO:0006029,GO:0007165,GO:0008150,GO:0008152,GO:0009058,GO:0009059,GO:0009100,GO:0009101,GO:0009966,GO:0009967,GO:0009987,GO:0010646,GO:0010647,GO:0016020,GO:0016021,GO:0016462,GO:0016787,GO:0016817,GO:0016818,GO:0017110,GO:0019538,GO:0023051,GO:0023056,GO:0030166,GO:0031090,GO:0032580,GO:…
Smic24046 SmicGene24046	3	-0.544537	0.0902422	3	-1.23214	0.000179513	3	-1.10539	0.000564108	3	0.000179513	Swiss-Prot	sp|Q1HPW4|EIF3I_BOMMO	Eukaryotic translation initiation factor 3 subunit I OS=Bombyx mori PE=2 SV=1	GO:0001731,GO:0003674,GO:0003676,GO:0003723,GO:0003743,GO:0005488,GO:0005575,GO:0005737,GO:0005852,GO:0006412,GO:0006413,GO:0006417,GO:0006446,GO:0008135,GO:0008150,GO:0008152,GO:0009058,GO:0009059,GO:0009889,GO:0009987,GO:0010468,GO:0010556,GO:0010608,GO:0016043,GO:0016282,GO:0019222,GO:0019538,GO:0022607,GO:0022618,GO:0030529,GO:0031323,GO:0031326,GO:0032268,GO:0032991,GO:0033290,GO:0034622,GO:…
Smic22863 SmicGene22863	20	-0.232962	0.0144259	17	0.465408	0.000184922	20	0.211951	0.0720456	19	0.000184922	no_hit
Smic29839 SmicGene29839	3	0.0719118	1	3	-0.704779	0.000206882	3	0.00976527	1	3	0.000206882	Swiss-Prot	sp|Q16NS8|ANM7_AEDAE	Protein arginine N-methyltransferase 7 OS=Aedes aegypti GN=Art7 PE=3 SV=1	GO:0003674,GO:0003824,GO:0005575,GO:0006464,GO:0006479,GO:0008150,GO:0008152,GO:0008168,GO:0008170,GO:0008213,GO:0008276,GO:0008757,GO:0009987,GO:0016273,GO:0016274,GO:0016740,GO:0016741,GO:0018193,GO:0018195,GO:0018216,GO:0019538,GO:0019918,GO:0032259,GO:0035243,GO:0035246,GO:0035247,GO:0036211,GO:0043170,GO:0043412,GO:0043414,GO:0044237,GO:0044238,GO:0044260,GO:0044267,GO:0071704
Smic31613 SmicGene31613	9	0	1	9	0.608199	0.000354255	9	-0.0246191	0.982656	9	0.000354255	no_hit
Smic8387 SmicGene8387	2	-0.601534	0.00552854	2	-0.767629	0.00105614	2	-10.17	0.000354657	2	0.000354657	Swiss-Prot	sp|P25600|YCH4_YEAST	Putative transposon Ty5-1 protein YCL074W OS=Saccharomyces cerevisiae (strain ATCC 204508 / S288c) GN=TY5A PE=5 SV=2	GO:0000943,GO:0003674,GO:0003676,GO:0003723,GO:0003824,GO:0003887,GO:0003964,GO:0004518,GO:0004540,GO:0005488,GO:0005575,GO:0006139,GO:0006259,GO:0006260,GO:0006261,GO:0006278,GO:0006508,GO:0006725,GO:0006807,GO:0008150,GO:0008152,GO:0008233,GO:0009058,GO:0009059,GO:0009987,GO:0016070,GO:0016740,GO:0016772,GO:0016779,GO:0016787,GO:0016788,GO:0019538,GO:0032196,GO:0032197,GO:0034061,GO:0034641,GO:…
Smic43532 SmicGene43532	27	0.0980599	0.000395861	24	0.0692769	0.0349668	26	-0.0229838	0.982656	25.6667	0.000395861	no_hit
Smic15527 SmicGene15527	6	0.129205	0.0796363	7	0.231644	0.000415197	9	0.338631	0.000783496	7.33333	0.000415197	Swiss-Prot	sp|Q8BL66|EEA1_MOUSE	Early endosome antigen 1 OS=Mus musculus GN=Eea1 PE=1 SV=2	GO:0003674,GO:0005488,GO:0005515,GO:0005543,GO:0005545,GO:0005575,GO:0005737,GO:0005768,GO:0005769,GO:0005829,GO:0005886,GO:0005969,GO:0006810,GO:0006897,GO:0006906,GO:0006996,GO:0008150,GO:0008289,GO:0009987,GO:0010008,GO:0016020,GO:0016043,GO:0016050,GO:0016192,GO:0019897,GO:0019898,GO:0030742,GO:0031090,GO:0031410,GO:0031901,GO:0031982,GO:0032991,GO:0033267,GO:0035091,GO:0042802,GO:0042803,GO:…
Smic21391 SmicGene21391	26	-0.217374	0.0074697	23	0.14753	0.00615102	28	0.479914	0.000564108	25.6667	0.000564108	Swiss-Prot	sp|Q922R0|PRKX_MOUSE	cAMP-dependent protein kinase catalytic subunit PRKX OS=Mus musculus GN=Prkx PE=1 SV=1	GO:0000166,GO:0001525,GO:0001667,GO:0001882,GO:0001883,GO:0001935,GO:0002009,GO:0003674,GO:0003824,GO:0004672,GO:0004674,GO:0004690,GO:0004691,GO:0005488,GO:0005524,GO:0005575,GO:0005634,GO:0005737,GO:0006464,GO:0006468,GO:0006793,GO:0006796,GO:0006928,GO:0007155,GO:0007275,GO:0008150,GO:0008152,GO:0008283,GO:0009653,GO:0009887,GO:0009987,GO:0010631,GO:0016301,GO:0016310,GO:0016477,GO:0016740,GO:…
Smic24311 SmicGene24311	27	0	1	21	0.0160467	0.123423	27	0.0385514	0.000564108	25	0.000564108	no_hit
Smic36545 SmicGene36545	2	0	1	2	-0.916579	0.000602564	2	-0.451133	0.21848	2	0.000602564	Swiss-Prot	sp|B4SFX7|GUAA_PELPB	GMP synthase [glutamine-hydrolyzing] OS=Pelodictyon phaeoclathratiforme (strain DSM 5477 / BU-1) GN=guaA PE=3 SV=1	GO:0000166,GO:0001882,GO:0001883,GO:0003674,GO:0003824,GO:0003922,GO:0005488,GO:0005524,GO:0006082,GO:0006139,GO:0006163,GO:0006164,GO:0006177,GO:0006520,GO:0006541,GO:0006725,GO:0006753,GO:0006793,GO:0006796,GO:0006807,GO:0008150,GO:0008152,GO:0009058,GO:0009064,GO:0009116,GO:0009117,GO:0009119,GO:0009123,GO:0009124,GO:0009126,GO:0009127,GO:0009150,GO:0009152,GO:0009156,GO:0009161,GO:0009163,GO:…
Smic39099 SmicGene39099	2	0.336472	0.000840329	2	-0.229923	0.191293	2	0	1	2	0.000840329	Swiss-Prot	sp|Q8N5L8|RP25L_HUMAN	Ribonuclease P protein subunit p25-like protein OS=Homo sapiens GN=RPP25L PE=1 SV=1	GO:0003674,GO:0003676,GO:0003723,GO:0005488,GO:0005575,GO:0005634,GO:0043226,GO:0043227,GO:0043229,GO:0043231,GO:0044424,GO:0044464,GO:0044822,GO:0097159,GO:1901363
Smic24308 SmicGene24308	5	0.00582166	0.00106819				4	0.00244638	0.539304	4.5	0.00106819	no_hit
Smic29797 SmicGene29797	37	-0.636119	1	27	-2.20293	0.00114491	38	0.0670785	0.0436563	34	0.00114491	Swiss-Prot	sp|Q9CQQ8|LSM7_MOUSE	U6 snRNA-associated Sm-like protein LSm7 OS=Mus musculus GN=Lsm7 PE=3 SV=1	GO:0003674,GO:0003676,GO:0003723,GO:0005488,GO:0005575,GO:0005634,GO:0005681,GO:0006139,GO:0006396,GO:0006397,GO:0006725,GO:0006807,GO:0008150,GO:0008152,GO:0008380,GO:0009987,GO:0016070,GO:0016071,GO:0030529,GO:0032991,GO:0034641,GO:0043170,GO:0043226,GO:0043227,GO:0043229,GO:0043231,GO:0044237,GO:0044238,GO:0044260,GO:0044422,GO:0044424,GO:0044428,GO:0044446,GO:0044464,GO:0046483,GO:0071704,GO:…
Smic14559 SmicGene14559	5	0	1	5	-0.452906	0.0011998	5	0	1	5	0.0011998	Swiss-Prot	sp|P90519|EF1A_CRYPV	Elongation factor 1-alpha OS=Cryptosporidium parvum PE=2 SV=1	GO:0000166,GO:0001882,GO:0001883,GO:0003674,GO:0003676,GO:0003723,GO:0003746,GO:0003824,GO:0003924,GO:0005488,GO:0005525,GO:0005575,GO:0005737,GO:0006139,GO:0006152,GO:0006163,GO:0006184,GO:0006195,GO:0006412,GO:0006414,GO:0006725,GO:0006753,GO:0006793,GO:0006796,GO:0006807,GO:0008135,GO:0008150,GO:0008152,GO:0009056,GO:0009058,GO:0009059,GO:0009116,GO:0009117,GO:0009119,GO:0009141,GO:0009143,GO:…
Smic1936 SmicGene1936	11	0	1	11	0.156083	0.00148807	11	0.0655502	0.534735	11	0.00148807	Swiss-Prot	sp|Q9P7F1|YKK5_SCHPO	Carbohydrate-binding domain-containing protein C2E1P3.05c OS=Schizosaccharomyces pombe (strain 972 / ATCC 24843) GN=SPAC2E1P3.05c PE=4 SV=1	GO:0001871,GO:0003674,GO:0003824,GO:0004553,GO:0005488,GO:0005575,GO:0005576,GO:0005975,GO:0005976,GO:0008150,GO:0008152,GO:0009986,GO:0009987,GO:0016787,GO:0016798,GO:0030246,GO:0030247,GO:0030248,GO:0043170,GO:0044237,GO:0044238,GO:0044260,GO:0044262,GO:0044264,GO:0044464,GO:0046379,GO:0071704
Smic6162 SmicGene6162	2	-0.237499	0.225752	2	-0.648976	0.00148807	2	0	1	2	0.00148807	TrEMBL	tr|C5KEK9|C5KEK9_PERM5	Putative uncharacterized protein OS=Perkinsus marinus (strain ATCC 50983 / TXsc) GN=Pmar_PMAR009582 PE=4 SV=1	GO:0003674,GO:0003824,GO:0005575,GO:0006629,GO:0006643,GO:0006665,GO:0006672,GO:0006807,GO:0008150,GO:0008152,GO:0009987,GO:0016021,GO:0016787,GO:0016810,GO:0016811,GO:0044237,GO:0044238,GO:0044255,GO:0044425,GO:0044699,GO:0044710,GO:0044763,GO:0071704,GO:1901564
Smic9118 SmicGene9118	2	0	1	2	-0.435318	0.00188445				2	0.00188445	Swiss-Prot	sp|Q5F3A6|OTU1_CHICK	Ubiquitin thioesterase OTU1 OS=Gallus gallus GN=YOD1 PE=2 SV=1	GO:0003674,GO:0003824,GO:0004843,GO:0005488,GO:0006082,GO:0006464,GO:0006508,GO:0006511,GO:0006520,GO:0006807,GO:0006950,GO:0006984,GO:0006986,GO:0007165,GO:0008150,GO:0008152,GO:0008233,GO:0008234,GO:0009056,GO:0009057,GO:0009987,GO:0010033,GO:0010498,GO:0016579,GO:0016787,GO:0019538,GO:0019752,GO:0019783,GO:0019941,GO:0030163,GO:0030433,GO:0030968,GO:0033554,GO:0034620,GO:0034976,GO:0035523,GO:…
Smic31312 SmicGene31312	3	-1.23167	0.0400055	2	-7.51437e-05	0.00234698	3	0	1	2.66667	0.00234698	nr	gi|499874285|ref|WP_011555019.1|	hypothetical protein [Myxococcus xanthus] >gi|108762059|ref|YP_633198.1| lipoprotein [Myxococcus xanthus DK 1622] >gi|108465939|gb|ABF91124.1| putative lipoprotein [Myxococcus xanthus DK 1622]
Smic32096 SmicGene32096				3	0	1	3	0.223144	0.00242349	3	0.00242349	no_hit
Smic13587 SmicGene13587	2	-0.380072	0.0136777	2	0	1	2	-0.426917	0.00289717	2	0.00289717	Swiss-Prot	sp|Q9D9R9|F186A_MOUSE	Protein FAM186A OS=Mus musculus GN=FAM186A PE=2 SV=2	GO:0003674,GO:0005575,GO:0008150
Smic14200 SmicGene14200	2	0.673729	0.00309512	3	0.376478	0.050906	2	0.405465	0.0920278	2.33333	0.00309512	TrEMBL	tr|K0T019|K0T019_THAOC	Uncharacterized protein OS=Thalassiosira oceanica GN=THAOC_08064 PE=4 SV=1	GO:0003674,GO:0003824,GO:0004175,GO:0004222,GO:0005575,GO:0006508,GO:0007155,GO:0008150,GO:0008152,GO:0008233,GO:0008237,GO:0016020,GO:0016787,GO:0019538,GO:0022610,GO:0043170,GO:0044238,GO:0070011,GO:0071704
Smic30680 SmicGene30680	5	-3.2189	0.994189	4	0	1	5	0.294032	0.00321271	4.66667	0.00321271	Swiss-Prot	sp|Q75DK1|SEC14_ASHGO	SEC14 cytosolic factor OS=Ashbya gossypii (strain ATCC 10895 / CBS 109.51 / FGSC 9923 / NRRL Y-1056) GN=SEC14 PE=3 SV=2	GO:0000139,GO:0003674,GO:0005215,GO:0005575,GO:0005622,GO:0005634,GO:0005794,GO:0006810,GO:0008150,GO:0015031,GO:0016020,GO:0031090,GO:0043226,GO:0043227,GO:0043229,GO:0043231,GO:0044422,GO:0044424,GO:0044431,GO:0044444,GO:0044446,GO:0044464,GO:0045184,GO:0051234,GO:0071702,GO:0098588
Smic6904 SmicGene6904	2	0.479573	0.0215321				2	0.530217	0.00321271	2	0.00321271	Swiss-Prot	sp|Q03049|YD541_YEAST	Putative uncharacterized oxidoreductase YDR541C OS=Saccharomyces cerevisiae (strain ATCC 204508 / S288c) GN=YDR541C PE=3 SV=2	GO:0003674,GO:0003824,GO:0004090,GO:0005488,GO:0005575,GO:0008150,GO:0008152,GO:0009987,GO:0016491,GO:0016614,GO:0016616,GO:0044237,GO:0044699,GO:0044710,GO:0048037,GO:0050662,GO:0055114
Smic5352 SmicGene5352	2	0	1	2	0	1	2	0.182322	0.0034485	2	0.0034485	Swiss-Prot	sp|O15527|OGG1_HUMAN	N-glycosylase/DNA lyase OS=Homo sapiens GN=OGG1 PE=1 SV=2	GO:0000702,GO:0000737,GO:0001101,GO:0002526,GO:0003674,GO:0003676,GO:0003677,GO:0003684,GO:0003824,GO:0003906,GO:0004518,GO:0004519,GO:0004520,GO:0004536,GO:0005488,GO:0005515,GO:0005575,GO:0005634,GO:0005654,GO:0005739,GO:0006139,GO:0006163,GO:0006195,GO:0006259,GO:0006281,GO:0006284,GO:0006285,GO:0006289,GO:0006304,GO:0006308,GO:0006355,GO:0006725,GO:0006753,GO:0006793,GO:0006796,GO:0006807,GO:…
Smic31573 SmicGene31573	2	0	1	2	-0.287682	0.00394432	2	0	1	2	0.00394432	Swiss-Prot	sp|P19269|AMY1_SCHOC	Alpha-amylase 1 OS=Schwanniomyces occidentalis GN=AMY1 PE=3 SV=1	GO:0003674,GO:0003824,GO:0004553,GO:0004556,GO:0005488,GO:0005509,GO:0005975,GO:0008150,GO:0008152,GO:0009056,GO:0016052,GO:0016160,GO:0016787,GO:0016798,GO:0043167,GO:0043169,GO:0044238,GO:0046872,GO:0071704,GO:1901575
Smic6852 SmicGene6852	3	0.00313079	0.00407352				2	0	1	2.5	0.00407352	Swiss-Prot	sp|Q07307|UAPA_EMENI	Uric acid-xanthine permease OS=Emericella nidulans (strain FGSC A4 / ATCC 38163 / CBS 112.46 / NRRL 194 / M139) GN=uapA PE=1 SV=3	GO:0000322,GO:0000323,GO:0000324,GO:0002054,GO:0002060,GO:0003674,GO:0005215,GO:0005342,GO:0005345,GO:0005488,GO:0005575,GO:0005773,GO:0005775,GO:0005886,GO:0006810,GO:0006811,GO:0006820,GO:0006863,GO:0008150,GO:0009987,GO:0010008,GO:0015143,GO:0015205,GO:0015711,GO:0015747,GO:0015849,GO:0015851,GO:0015932,GO:0016020,GO:0016021,GO:0022857,GO:0022891,GO:0022892,GO:0031090,GO:0031974,GO:0034423,GO:…
Smic24297 SmicGene24297	3	-0.213574	0.00430751				3	0	1	3	0.00430751	no_hit
Smic31608 SmicGene31608	9	-0.330078	0.00433852	6	-0.31667	0.0069473	9	0.254027	0.408795	8	0.00433852	no_hit
Smic28862 SmicGene28862	4	0	1	4	-0.164131	0.0904528	4	0.13815	0.00439718	4	0.00439718	Swiss-Prot	sp|C4LLD6|MSHA_CORK4	D-inositol 3-phosphate glycosyltransferase OS=Corynebacterium kroppenstedtii (strain DSM 44385 / CCUG 35717) GN=mshA PE=3 SV=1	GO:0000287,GO:0003674,GO:0003824,GO:0005488,GO:0006790,GO:0008150,GO:0008152,GO:0008194,GO:0008375,GO:0009058,GO:0009987,GO:0010125,GO:0010126,GO:0016137,GO:0016138,GO:0016740,GO:0016757,GO:0016758,GO:0043167,GO:0043169,GO:0044237,GO:0044249,GO:0044272,GO:0044699,GO:0044710,GO:0044711,GO:0044763,GO:0046872,GO:0051186,GO:0051188,GO:0071704,GO:1901135,GO:1901137,GO:1901576,GO:1901657,GO:1901659
Smic29287 SmicGene29287				3	0	1	3	0.200671	0.0049225	3	0.0049225	Swiss-Prot	sp|P21849|TSA4_GIAIN	Major surface-labeled trophozoite antigen 417 OS=Giardia intestinalis GN=TSA 417 PE=2 SV=1	GO:0005575,GO:0005886,GO:0016020,GO:0016021,GO:0044425,GO:0044464
Smic26830 SmicGene26830	2	0	1	2	0.00349948	1	2	-0.110829	0.00506187	2	0.00506187	Swiss-Prot	sp|O93257|XRCC6_CHICK	X-ray repair cross-complementing protein 5 OS=Gallus gallus GN=XRCC6 PE=2 SV=1	GO:0000166,GO:0000723,GO:0000726,GO:0001882,GO:0001883,GO:0003674,GO:0003676,GO:0003677,GO:0003678,GO:0003684,GO:0003824,GO:0004003,GO:0004386,GO:0005488,GO:0005524,GO:0005575,GO:0005634,GO:0005654,GO:0005694,GO:0006139,GO:0006259,GO:0006281,GO:0006302,GO:0006303,GO:0006310,GO:0006351,GO:0006355,GO:0006725,GO:0006807,GO:0006950,GO:0006974,GO:0006996,GO:0008026,GO:0008094,GO:0008150,GO:0008152,GO:…
Smic18772 SmicGene18772	17	-0.206673	0.457234	17	-4.08564	0.0851752	20	-1.01011	0.00520309	18	0.00520309	nr	gi|545354982|ref|XP_005643311.1|	hypothetical protein COCSUDRAFT_49195 [Coccomyxa subellipsoidea C-169] >gi|384245272|gb|EIE18767.1| hypothetical protein COCSUDRAFT_49195 [Coccomyxa subellipsoidea C-169]
Smic3189 SmicGene3189							4	1.01412	0.00536575	4	0.00536575	nr	gi|294921663|ref|XP_002778704.1|	U4/U6.U5 tri-snRNP-associated protein, putative [Perkinsus marinus ATCC 50983] >gi|239887424|gb|EER10499.1| U4/U6.U5 tri-snRNP-associated protein, putative [Perkinsus marinus ATCC 50983]
Smic22115 SmicGene22115	2	0.635849	0.00537046	2	-0.63235	0.0447839	2	-0.610443	0.0867414	2	0.00537046	no_hit
Smic12760 SmicGene12760	2	-0.223144	0.00552854	2	-0.182322	0.00641801	2	-0.211309	0.00572883	2	0.00552854	Swiss-Prot	sp|P36982|PP2C_LEICH	Protein phosphatase 2C OS=Leishmania chagasi PE=2 SV=1	GO:0003674,GO:0003824,GO:0004721,GO:0004722,GO:0005488,GO:0006464,GO:0006470,GO:0006793,GO:0006796,GO:0008150,GO:0008152,GO:0009987,GO:0016311,GO:0016787,GO:0016788,GO:0016791,GO:0019538,GO:0036211,GO:0042578,GO:0043167,GO:0043169,GO:0043170,GO:0043412,GO:0044237,GO:0044238,GO:0044260,GO:0044267,GO:0046872,GO:0071704
Smic1445 SmicGene1445	2	0	1	2	0	1	2	-1.14681	0.00612184	2	0.00612184	Swiss-Prot	sp|O75179|ANR17_HUMAN	Ankyrin repeat domain-containing protein 17 OS=Homo sapiens GN=ANKRD17 PE=1 SV=3	GO:0001955,GO:0003674,GO:0003676,GO:0003723,GO:0005488,GO:0005575,GO:0005634,GO:0005737,GO:0008150,GO:0009987,GO:0016020,GO:0016032,GO:0021700,GO:0032502,GO:0043226,GO:0043227,GO:0043229,GO:0043231,GO:0044403,GO:0044419,GO:0044424,GO:0044464,GO:0044699,GO:0044764,GO:0044767,GO:0044822,GO:0045595,GO:0045596,GO:0048519,GO:0048523,GO:0050789,GO:0050793,GO:0050794,GO:0051093,GO:0051147,GO:0051148,GO:…
Smic27739 SmicGene27739	3	0	1				5	-0.491095	0.00612184	4	0.00612184	no_hit
Smic24312 SmicGene24312	8	0.0156888	0.531986	6	0.00688949	0.0071531	8	0.0173054	1	7.33333	0.0071531	no_hit
Smic7781 SmicGene7781	5	0.19516	0.170173	5	-4.14007	0.0240493	5	-0.33788	0.00872327	5	0.00872327	Swiss-Prot	sp|Q57772|Y326_METJA	Putative permease MJ0326 OS=Methanocaldococcus jannaschii (strain ATCC 43067 / DSM 2661 / JAL-1 / JCM 10045 / NBRC 100440) GN=MJ0326 PE=3 SV=1	GO:0003674,GO:0005215,GO:0005575,GO:0005886,GO:0006810,GO:0008150,GO:0009987,GO:0016020,GO:0016021,GO:0044425,GO:0044464,GO:0044699,GO:0044763,GO:0044765,GO:0051234,GO:0055085
Smic24320 SmicGene24320	6	1.14352e-05	1	5	-0.00672257	0.0117557	4	-0.15413	0.54881	5	0.0117557	no_hit
Smic9841 SmicGene9841	2	0	1	2	0.309899	0.0127797	2	0	1	2	0.0127797	Swiss-Prot	sp|P38545|RAN_PLAFA	GTP-binding nuclear protein Ran OS=Plasmodium falciparum PE=2 SV=1	GO:0000166,GO:0001882,GO:0001883,GO:0003674,GO:0003824,GO:0003924,GO:0005488,GO:0005525,GO:0005575,GO:0005634,GO:0006139,GO:0006152,GO:0006163,GO:0006184,GO:0006195,GO:0006725,GO:0006753,GO:0006793,GO:0006796,GO:0006807,GO:0006810,GO:0006886,GO:0006913,GO:0007165,GO:0007264,GO:0008150,GO:0008152,GO:0009056,GO:0009116,GO:0009117,GO:0009119,GO:0009141,GO:0009143,GO:0009144,GO:0009146,GO:0009150,GO:…
Smic9716 SmicGene9716	2	0	1	2	-0.771833	0.0138239	2	-0.410625	0.201103	2	0.0138239	Swiss-Prot	sp|Q8C2P3|DUS1L_MOUSE	tRNA-dihydrouridine(16/17) synthase [NAD(P)(+)]-like OS=Mus musculus GN=Dus1l PE=2 SV=1	GO:0000166,GO:0002943,GO:0003674,GO:0003824,GO:0005488,GO:0005575,GO:0006139,GO:0006396,GO:0006399,GO:0006400,GO:0006725,GO:0006807,GO:0008033,GO:0008150,GO:0008152,GO:0009451,GO:0009987,GO:0016070,GO:0016491,GO:0016627,GO:0017150,GO:0034470,GO:0034641,GO:0034660,GO:0036094,GO:0043167,GO:0043168,GO:0043170,GO:0043412,GO:0044237,GO:0044238,GO:0044260,GO:0044699,GO:0044710,GO:0046483,GO:0048037,GO:…
Smic23202 SmicGene23202	2	0	1	2	-0.000143788	0.0138239				2	0.0138239	Swiss-Prot	sp|O81148|PSA4A_ARATH	Proteasome subunit alpha type-4-A OS=Arabidopsis thaliana GN=PAC1 PE=1 SV=1	GO:0000502,GO:0003674,GO:0003824,GO:0004175,GO:0004298,GO:0005575,GO:0005634,GO:0005737,GO:0005773,GO:0005829,GO:0005839,GO:0005840,GO:0005975,GO:0005996,GO:0006006,GO:0006082,GO:0006090,GO:0006091,GO:0006094,GO:0006096,GO:0006508,GO:0006511,GO:0006950,GO:0006970,GO:0008150,GO:0008152,GO:0008233,GO:0009056,GO:0009057,GO:0009058,GO:0009628,GO:0009651,GO:0009987,GO:0010035,GO:0010038,GO:0016051,GO:…
Smic35737 SmicGene35737	2	0	1	2	-1.01393	0.0142182	2	0	1	2	0.0142182	no_hit
Smic39432 SmicGene39432	2	0	1	2	0.100083	0.0148039	2	0	1	2	0.0148039	no_hit
Smic41053 SmicGene41053	2	-0.487703	0.0243738	2	-0.461729	0.0176986	2	-0.485642	0.0149691	2	0.0149691	no_hit
Smic17749 SmicGene17749	2	0.223144	0.0798966	2	0.223144	0.0360612	2	0.223144	0.0157619	2	0.0157619	no_hit
Smic34437 SmicGene34437				2	0.556369	0.267726	2	0.957129	0.0157619	2	0.0157619	Swiss-Prot	sp|Q8IZN3|ZDH14_HUMAN	Probable palmitoyltransferase ZDHHC14 OS=Homo sapiens GN=ZDHHC14 PE=1 SV=1	GO:0003674,GO:0003824,GO:0005488,GO:0005575,GO:0005783,GO:0006464,GO:0006497,GO:0008150,GO:0008152,GO:0008270,GO:0009987,GO:0016020,GO:0016021,GO:0016409,GO:0016417,GO:0016740,GO:0016746,GO:0016747,GO:0018345,GO:0019538,GO:0019706,GO:0019707,GO:0036211,GO:0043167,GO:0043169,GO:0043170,GO:0043226,GO:0043227,GO:0043229,GO:0043231,GO:0043412,GO:0043543,GO:0044237,GO:0044238,GO:0044260,GO:0044267,GO:…
Smic30702 SmicGene30702	3	-0.655115	0.0796363	3	-0.915192	0.0176325				3	0.0176325	Swiss-Prot	sp|Q5R7B5|KCRS_PONAB	Creatine kinase S-type, mitochondrial OS=Pongo abelii GN=CKMT2 PE=2 SV=1	GO:0000166,GO:0001882,GO:0001883,GO:0003674,GO:0003824,GO:0004111,GO:0005488,GO:0005524,GO:0005575,GO:0005739,GO:0005743,GO:0006793,GO:0006796,GO:0008150,GO:0008152,GO:0009987,GO:0016020,GO:0016301,GO:0016310,GO:0016740,GO:0016772,GO:0016775,GO:0017076,GO:0019866,GO:0030554,GO:0031090,GO:0031966,GO:0032549,GO:0032550,GO:0032553,GO:0032555,GO:0032559,GO:0035639,GO:0036094,GO:0043167,GO:0043168,GO:…
Smic33522 SmicGene33522	2	0.262364	0.0183766	3	0	1	2	0	1	2.33333	0.0183766	Swiss-Prot	sp|P34624|YOJ1_CAEEL	Uncharacterized cyclin-like protein ZK353.1 OS=Caenorhabditis elegans GN=ZK353.1 PE=1 SV=3	GO:0000079,GO:0001932,GO:0003674,GO:0005488,GO:0005515,GO:0005575,GO:0007049,GO:0008150,GO:0009987,GO:0019220,GO:0019222,GO:0019899,GO:0019900,GO:0019901,GO:0030424,GO:0030425,GO:0031323,GO:0031399,GO:0032268,GO:0042325,GO:0042995,GO:0043005,GO:0043549,GO:0044464,GO:0044699,GO:0044763,GO:0045859,GO:0050789,GO:0050790,GO:0050794,GO:0051174,GO:0051246,GO:0051301,GO:0051338,GO:0051726,GO:0060255,GO:…
Smic27211 SmicGene27211	2	1.09861	0.0215321							2	0.0215321	Swiss-Prot	sp|Q8TAT5|NEIL3_HUMAN	Endonuclease 8-like 3 OS=Homo sapiens GN=NEIL3 PE=1 SV=3	GO:0000217,GO:0000405,GO:0000737,GO:0003674,GO:0003676,GO:0003677,GO:0003684,GO:0003690,GO:0003697,GO:0003824,GO:0003906,GO:0004518,GO:0004519,GO:0004520,GO:0004536,GO:0005488,GO:0005575,GO:0005634,GO:0006139,GO:0006259,GO:0006281,GO:0006284,GO:0006289,GO:0006308,GO:0006725,GO:0006807,GO:0006950,GO:0006974,GO:0008150,GO:0008152,GO:0008270,GO:0009056,GO:0009057,GO:0009987,GO:0016787,GO:0016788,GO:…
Smic42604 SmicGene42604							2	0.200671	0.0235455	2	0.0235455	nr	gi|512193876|gb|EPE09633.1|	ankyrin repeat protein [Ophiostoma piceae UAMH 11346]
Smic41779 SmicGene41779	2	0.481014	0.0243738	2	0.654646	0.0942124				2	0.0243738	Swiss-Prot	sp|Q00808|HETE1_PODAS	Vegetative incompatibility protein HET-E-1 OS=Podospora anserina GN=HET-E1 PE=4 SV=1	GO:0000166,GO:0001882,GO:0001883,GO:0003674,GO:0005488,GO:0005525,GO:0017076,GO:0019001,GO:0032549,GO:0032550,GO:0032553,GO:0032555,GO:0032561,GO:0035639,GO:0036094,GO:0043167,GO:0043168,GO:0097159,GO:0097367,GO:1901265,GO:1901363
Smic8487 SmicGene8487	2	0.377729	0.0290762	2	0.642586	0.177633				2	0.0290762	Swiss-Prot	sp|Q8GYT9|SIS3_ARATH	E3 ubiquitin-protein ligase SIS3 OS=Arabidopsis thaliana GN=SIS3 PE=2 SV=2	GO:0000271,GO:0000302,GO:0003674,GO:0003824,GO:0004842,GO:0005488,GO:0005575,GO:0005975,GO:0005976,GO:0006464,GO:0006950,GO:0006979,GO:0007165,GO:0008150,GO:0008152,GO:0008270,GO:0009058,GO:0009059,GO:0009314,GO:0009416,GO:0009628,GO:0009642,GO:0009644,GO:0009743,GO:0009756,GO:0009987,GO:0010033,GO:0010035,GO:0010182,GO:0010383,GO:0010410,GO:0010413,GO:0016020,GO:0016021,GO:0016051,GO:0016567,GO:…
Smic19099 SmicGene19099	3	0.0765152	0.366121	3	0.230644	0.50596	2	-0.122452	0.0307059	2.66667	0.0307059	Swiss-Prot	sp|Q96Q83|ALKB3_HUMAN	Alpha-ketoglutarate-dependent dioxygenase alkB homolog 3 OS=Homo sapiens GN=ALKBH3 PE=1 SV=1	GO:0003674,GO:0003824,GO:0005488,GO:0005506,GO:0005515,GO:0005575,GO:0005634,GO:0005654,GO:0005737,GO:0006139,GO:0006259,GO:0006281,GO:0006304,GO:0006307,GO:0006725,GO:0006807,GO:0006950,GO:0006974,GO:0008150,GO:0008152,GO:0008198,GO:0008283,GO:0009987,GO:0010468,GO:0016491,GO:0016705,GO:0016706,GO:0016787,GO:0019222,GO:0019842,GO:0030246,GO:0031406,GO:0031418,GO:0032451,GO:0033554,GO:0034641,GO:…
Smic12056 SmicGene12056	3	0.192143	0.0938575	3	0.230485	0.03102	3	0	1	3	0.03102	Swiss-Prot	sp|Q9NQE7|TSSP_HUMAN	Thymus-specific serine protease OS=Homo sapiens GN=PRSS16 PE=2 SV=2	GO:0000323,GO:0003674,GO:0003824,GO:0005575,GO:0005764,GO:0005768,GO:0005773,GO:0006508,GO:0008150,GO:0008152,GO:0008233,GO:0008236,GO:0009056,GO:0009057,GO:0016023,GO:0016787,GO:0017171,GO:0019538,GO:0030163,GO:0031410,GO:0031982,GO:0031988,GO:0043170,GO:0043226,GO:0043227,GO:0043229,GO:0043231,GO:0044238,GO:0044424,GO:0044444,GO:0044464,GO:0070011,GO:0071704,GO:1901575
Smic23035 SmicGene23035				2	-0.167054	0.0331203	2	-6.06703e-06	0.0471143	2	0.0331203	no_hit
Smic34676 SmicGene34676	2	0.769228	0.0334506							2	0.0334506	Swiss-Prot	sp|Q38931|FKB62_ARATH	Peptidyl-prolyl cis-trans isomerase FKBP62 OS=Arabidopsis thaliana GN=FKBP62 PE=1 SV=2	GO:0000413,GO:0003674,GO:0003755,GO:0003824,GO:0005488,GO:0005515,GO:0005516,GO:0005575,GO:0005634,GO:0005737,GO:0006457,GO:0006464,GO:0006950,GO:0008150,GO:0008152,GO:0009266,GO:0009408,GO:0009628,GO:0009987,GO:0010286,GO:0016853,GO:0016859,GO:0018193,GO:0018208,GO:0019538,GO:0033554,GO:0034605,GO:0036211,GO:0043170,GO:0043226,GO:0043227,GO:0043229,GO:0043231,GO:0043412,GO:0044237,GO:0044238,GO:…
Smic38876 SmicGene38876	3	0.101783	0.0343996	3	0	1	3	0	1	3	0.0343996	nr	gi|551610350|ref|XP_005786304.1|	hypothetical protein EMIHUDRAFT_111551 [Emiliania huxleyi CCMP1516] >gi|485639570|gb|EOD33875.1| putative membrane protein [Emiliania huxleyi CCMP1516]
Smic39814 SmicGene39814	12	0.110235	0.269114	10	0.186642	0.0363259	8	-0.22507	0.357896	10	0.0363259	Swiss-Prot	sp|P50513|RLUD_ZYMMO	Ribosomal large subunit pseudouridine synthase D OS=Zymomonas mobilis subsp. mobilis (strain ATCC 31821 / ZM4 / CP4) GN=rluD PE=3 SV=2	GO:0001522,GO:0003674,GO:0003676,GO:0003723,GO:0003824,GO:0005488,GO:0006139,GO:0006364,GO:0006396,GO:0006725,GO:0006807,GO:0008150,GO:0008152,GO:0009451,GO:0009982,GO:0009987,GO:0016070,GO:0016072,GO:0016853,GO:0016866,GO:0034470,GO:0034641,GO:0034660,GO:0043170,GO:0043412,GO:0044237,GO:0044238,GO:0044260,GO:0046483,GO:0071704,GO:0090304,GO:0097159,GO:1901360,GO:1901363
Smic32092 SmicGene32092	24	-0.103764	0.0389188	21	-0.0979136	0.0552449	31	0	1	25.3333	0.0389188	TrEMBL	tr|C5LRK3|C5LRK3_PERM5	Putative uncharacterized protein (Fragment) OS=Perkinsus marinus (strain ATCC 50983 / TXsc) GN=Pmar_PMAR003958 PE=3 SV=1	GO:0000139,GO:0003674,GO:0003824,GO:0005575,GO:0005794,GO:0005975,GO:0006464,GO:0006486,GO:0008150,GO:0008152,GO:0008417,GO:0009987,GO:0016020,GO:0016021,GO:0016740,GO:0016757,GO:0016758,GO:0019538,GO:0031090,GO:0032580,GO:0036065,GO:0036211,GO:0043170,GO:0043226,GO:0043227,GO:0043229,GO:0043231,GO:0043412,GO:0043413,GO:0044237,GO:0044238,GO:0044260,GO:0044267,GO:0044422,GO:0044424,GO:0044425,GO:…
Smic12880 SmicGene12880	3	-0.184922	0.305122	2	0	1	2	-0.346042	0.0429026	2.33333	0.0429026	Swiss-Prot	sp|Q70FG7|DODA_BETVU	4,5-DOPA dioxygenase extradiol OS=Beta vulgaris GN=DODA PE=1 SV=1	GO:0003674,GO:0003824,GO:0005488,GO:0005506,GO:0005575,GO:0005737,GO:0006725,GO:0008150,GO:0008152,GO:0008198,GO:0008270,GO:0009987,GO:0016491,GO:0016701,GO:0016702,GO:0043167,GO:0043169,GO:0044237,GO:0044424,GO:0044464,GO:0044699,GO:0044710,GO:0046566,GO:0046872,GO:0046914,GO:0050297,GO:0051213,GO:0055114
Smic24127 SmicGene24127	2	-9.61633	0.0429594	2	-0.623502	0.0823911				2	0.0429594	Swiss-Prot	sp|Q8TC29|ENKUR_HUMAN	Enkurin OS=Homo sapiens GN=ENKUR PE=2 SV=1	GO:0003674,GO:0005488,GO:0005515,GO:0005516,GO:0005575,GO:0005929,GO:0017124,GO:0019904,GO:0042995,GO:0043226,GO:0043227,GO:0044464
Smic24579 SmicGene24579	2	-0.296669	0.366121	2	-0.892645	0.0447839	2	0	1	2	0.0447839	Swiss-Prot	sp|Q08586|FCPC_PHATR	Fucoxanthin-chlorophyll a-c binding protein C, chloroplastic OS=Phaeodactylum tricornutum GN=FCPC PE=2 SV=1	GO:0003674,GO:0005488,GO:0005575,GO:0006091,GO:0006464,GO:0008150,GO:0008152,GO:0009507,GO:0009521,GO:0009523,GO:0009535,GO:0009536,GO:0009579,GO:0009765,GO:0009987,GO:0015979,GO:0016020,GO:0016021,GO:0016168,GO:0018298,GO:0019538,GO:0030076,GO:0032991,GO:0034357,GO:0036211,GO:0042651,GO:0043170,GO:0043226,GO:0043227,GO:0043229,GO:0043231,GO:0043234,GO:0043412,GO:0044237,GO:0044238,GO:0044260,GO:…
Smic7312 SmicGene7312				3	-0.505925	0.0496009				3	0.0496009	Swiss-Prot	sp|P46466|PRS4_ORYSJ	26S protease regulatory subunit 4 homolog OS=Oryza sativa subsp. japonica GN=TBP2 PE=2 SV=2	GO:0000166,GO:0000502,GO:0001882,GO:0001883,GO:0003674,GO:0003824,GO:0005488,GO:0005524,GO:0005575,GO:0005634,GO:0005737,GO:0005829,GO:0005886,GO:0006461,GO:0006508,GO:0006511,GO:0006950,GO:0007276,GO:0007292,GO:0008150,GO:0008152,GO:0009056,GO:0009057,GO:0009266,GO:0009408,GO:0009628,GO:0009653,GO:0009791,GO:0009887,GO:0009933,GO:0009965,GO:0009987,GO:0010015,GO:0010033,GO:0010035,GO:0010038,GO:…
Smic12948 SmicGene12948	2	0	1	2	0	1	2	0.133531	0.0496598	2	0.0496598	Swiss-Prot	sp|P10978|POLX_TOBAC	Retrovirus-related Pol polyprotein from transposon TNT 1-94 OS=Nicotiana tabacum PE=2 SV=1	GO:0003674,GO:0003676,GO:0003824,GO:0003964,GO:0004175,GO:0004190,GO:0004518,GO:0004519,GO:0005488,GO:0006139,GO:0006259,GO:0006260,GO:0006278,GO:0006508,GO:0006725,GO:0006807,GO:0008150,GO:0008152,GO:0008233,GO:0008270,GO:0009058,GO:0009059,GO:0009987,GO:0015074,GO:0016740,GO:0016772,GO:0016779,GO:0016787,GO:0016788,GO:0019538,GO:0034061,GO:0034641,GO:0034645,GO:0043167,GO:0043169,GO:0043170,GO:…
Smic37110 SmicGene37110	2	0	1	2	0	1	2	-0.746011	0.0519438	2	0.0519438	Swiss-Prot	sp|Q7RTR2|NLRC3_HUMAN	Protein NLRC3 OS=Homo sapiens GN=NLRC3 PE=2 SV=2	GO:0000166,GO:0001775,GO:0001882,GO:0001883,GO:0002376,GO:0003674,GO:0005488,GO:0005524,GO:0005575,GO:0005737,GO:0006355,GO:0007165,GO:0007249,GO:0008150,GO:0009889,GO:0009966,GO:0009968,GO:0009987,GO:0010468,GO:0010556,GO:0010646,GO:0010648,GO:0017076,GO:0019219,GO:0019222,GO:0023051,GO:0023057,GO:0030554,GO:0031323,GO:0031326,GO:0032088,GO:0032549,GO:0032550,GO:0032553,GO:0032555,GO:0032559,GO:…
Smic41618 SmicGene41618	6	0.343142	0.0522009	6	-0.0166388	0.74266	5	0.212615	0.408795	5.66667	0.0522009	Swiss-Prot	sp|Q93VG8|PPDEX_ARATH	DeSI-like protein At4g17486 OS=Arabidopsis thaliana GN=At4g17486 PE=2 SV=1	GO:0003674,GO:0003824,GO:0006508,GO:0008150,GO:0008152,GO:0008233,GO:0016787,GO:0019538,GO:0043170,GO:0044238,GO:0071704
Smic24315 SmicGene24315	3	-0.0666914	0.0561799							3	0.0561799	no_hit
Smic8425 SmicGene8425	2	-0.494611	0.0599526				2	0	1	2	0.0599526	Swiss-Prot	sp|Q93075|TATD2_HUMAN	Putative deoxyribonuclease TATDN2 OS=Homo sapiens GN=TATDN2 PE=2 SV=2	GO:0000737,GO:0001932,GO:0001934,GO:0003674,GO:0003824,GO:0004518,GO:0004519,GO:0004520,GO:0004536,GO:0005488,GO:0005575,GO:0005634,GO:0005654,GO:0006139,GO:0006259,GO:0006308,GO:0006725,GO:0006807,GO:0006950,GO:0006984,GO:0006986,GO:0006987,GO:0007165,GO:0008150,GO:0008152,GO:0009056,GO:0009057,GO:0009893,GO:0009987,GO:0010033,GO:0010562,GO:0010604,GO:0016787,GO:0016788,GO:0016888,GO:0016893,GO:…
Smic34031 SmicGene34031	2	-0.117783	0.0599526	2	0	1	2	-0.100083	0.0745467	2	0.0599526	Swiss-Prot	sp|Q9P7T8|YIW2_SCHPO	Uncharacterized helicase C694.02 OS=Schizosaccharomyces pombe (strain 972 / ATCC 24843) GN=SPAC694.02 PE=3 SV=1	GO:0000166,GO:0001882,GO:0001883,GO:0003674,GO:0003676,GO:0003824,GO:0004386,GO:0005488,GO:0005524,GO:0005575,GO:0005737,GO:0005829,GO:0008150,GO:0008152,GO:0016462,GO:0016787,GO:0016817,GO:0016818,GO:0017076,GO:0017111,GO:0030554,GO:0032549,GO:0032550,GO:0032553,GO:0032555,GO:0032559,GO:0035639,GO:0036094,GO:0043167,GO:0043168,GO:0044424,GO:0044444,GO:0044464,GO:0097159,GO:0097367,GO:1901265,GO:…
Smic1734 SmicGene1734	2	1.06439	0.0628879							2	0.0628879	Swiss-Prot	sp|Q9AR38|PPOC_ORYSJ	Protoporphyrinogen oxidase, chloroplastic OS=Oryza sativa subsp. japonica GN=PPOX1 PE=2 SV=1	GO:0003674,GO:0003824,GO:0004729,GO:0005575,GO:0006725,GO:0006778,GO:0006779,GO:0006782,GO:0006783,GO:0006807,GO:0008150,GO:0008152,GO:0009058,GO:0009507,GO:0009526,GO:0009534,GO:0009536,GO:0009579,GO:0009941,GO:0009987,GO:0015994,GO:0015995,GO:0016491,GO:0016627,GO:0016634,GO:0018130,GO:0019438,GO:0031967,GO:0031975,GO:0031976,GO:0031984,GO:0033013,GO:0033014,GO:0034641,GO:0042168,GO:0042440,GO:…
Smic15328 SmicGene15328	2	0	1	2	-0.212941	0.179491	2	-0.295356	0.0629781	2	0.0629781	Swiss-Prot	sp|Q552J0|TCPQ_DICDI	T-complex protein 1 subunit theta OS=Dictyostelium discoideum GN=cct8 PE=3 SV=1	GO:0000166,GO:0001882,GO:0001883,GO:0003674,GO:0005488,GO:0005515,GO:0005524,GO:0005575,GO:0005737,GO:0005832,GO:0005856,GO:0006457,GO:0006810,GO:0006897,GO:0006907,GO:0006996,GO:0007010,GO:0008150,GO:0008152,GO:0009987,GO:0016043,GO:0016192,GO:0017076,GO:0019538,GO:0030554,GO:0032549,GO:0032550,GO:0032553,GO:0032555,GO:0032559,GO:0032991,GO:0035639,GO:0036094,GO:0043167,GO:0043168,GO:0043170,GO:…
Smic39810 SmicGene39810	2	0.117783	0.123164	2	0	1	2	0.117783	0.0629781	2	0.0629781	Swiss-Prot	sp|Q55CV9|Y9880_DICDI	CaiB/baiF CoA-transferase family protein DDB_G0269880 OS=Dictyostelium discoideum GN=DDB_G0269880 PE=3 SV=1	GO:0003674,GO:0003824,GO:0005575,GO:0008150,GO:0008152,GO:0016740
Smic28782 SmicGene28782	2	0	1	2	0	1	2	-9.60395	0.0755897	2	0.0755897	TrEMBL	tr|K0SDD8|K0SDD8_THAOC	Uncharacterized protein OS=Thalassiosira oceanica GN=THAOC_20861 PE=4 SV=1	GO:0000166,GO:0001882,GO:0001883,GO:0003674,GO:0003824,GO:0004672,GO:0004674,GO:0005488,GO:0005524,GO:0006464,GO:0006468,GO:0006793,GO:0006796,GO:0008150,GO:0008152,GO:0009987,GO:0016301,GO:0016310,GO:0016740,GO:0016772,GO:0016773,GO:0017076,GO:0019538,GO:0030554,GO:0032549,GO:0032550,GO:0032553,GO:0032555,GO:0032559,GO:0035639,GO:0036094,GO:0036211,GO:0043167,GO:0043168,GO:0043170,GO:0043412,GO:…
Smic17321 SmicGene17321	2	0	1	2	-0.262364	0.0769063	2	-0.162903	0.264513	2	0.0769063	Swiss-Prot	sp|Q54VW7|GACGG_DICDI	Rho GTPase-activating protein gacGG OS=Dictyostelium discoideum GN=gacGG PE=3 SV=1	GO:0003674,GO:0005096,GO:0005575,GO:0005622,GO:0005737,GO:0006140,GO:0007165,GO:0008047,GO:0008150,GO:0009118,GO:0009894,GO:0009987,GO:0019219,GO:0019220,GO:0019222,GO:0030234,GO:0030695,GO:0030811,GO:0031323,GO:0031329,GO:0033121,GO:0033124,GO:0043085,GO:0043087,GO:0043547,GO:0044093,GO:0044424,GO:0044464,GO:0050789,GO:0050790,GO:0050794,GO:0050896,GO:0051171,GO:0051174,GO:0051336,GO:0051345,GO:…
Smic21810 SmicGene21810	6	0.286347	0.110472	5	-0.0903523	0.46274	5	-0.116041	0.0814767	5.33333	0.0814767	no_hit
Smic39933 SmicGene39933	3	0.111224	0.305122	3	0	1	3	-0.190605	0.0814767	3	0.0814767	Swiss-Prot	sp|P39986|ATC6_YEAST	Probable cation-transporting ATPase 1 OS=Saccharomyces cerevisiae (strain ATCC 204508 / S288c) GN=SPF1 PE=1 SV=1	GO:0000166,GO:0001882,GO:0001883,GO:0003674,GO:0003824,GO:0005215,GO:0005488,GO:0005524,GO:0005575,GO:0005783,GO:0005789,GO:0005801,GO:0006139,GO:0006152,GO:0006163,GO:0006195,GO:0006200,GO:0006725,GO:0006753,GO:0006793,GO:0006796,GO:0006807,GO:0006810,GO:0006811,GO:0006812,GO:0006873,GO:0006874,GO:0006875,GO:0008150,GO:0008152,GO:0008324,GO:0009056,GO:0009116,GO:0009117,GO:0009119,GO:0009123,GO:…
Smic46644 SmicGene46644	3	0.164506	1	2	0.45759	0.0851752	2	0	1	2.33333	0.0851752	Swiss-Prot	sp|Q5E814|METH_VIBF1	Methionine synthase OS=Vibrio fischeri (strain ATCC 700601 / ES114) GN=metH PE=3 SV=1	GO:0000096,GO:0000097,GO:0003674,GO:0003824,GO:0005488,GO:0005575,GO:0005622,GO:0006082,GO:0006520,GO:0006555,GO:0006725,GO:0006790,GO:0006807,GO:0008150,GO:0008152,GO:0008168,GO:0008172,GO:0008270,GO:0008652,GO:0008705,GO:0008757,GO:0008898,GO:0009058,GO:0009066,GO:0009067,GO:0009086,GO:0009987,GO:0016053,GO:0016740,GO:0016741,GO:0019752,GO:0019842,GO:0031419,GO:0032259,GO:0036094,GO:0042084,GO:…
Smic27265 SmicGene27265	3	0	1	3	-0.212652	0.0855014	3	0	1	3	0.0855014	Swiss-Prot	sp|Q03400|SANT_PLAF7	S-antigen protein OS=Plasmodium falciparum (isolate 3D7) GN=PF10_0343 PE=2 SV=2	GO:0005575,GO:0020003,GO:0033643,GO:0033646,GO:0033655,GO:0043226,GO:0043227,GO:0043230,GO:0044217,GO:0044421,GO:0065010
Smic30815 SmicGene30815	2	0.287682	0.0876086	2	0	1	2	0	1	2	0.0876086	Swiss-Prot	sp|F4K128|CHR23_ARATH	Probable ATP-dependent DNA helicase CHR23 OS=Arabidopsis thaliana GN=CHR23 PE=2 SV=1	GO:0000166,GO:0000280,GO:0000338,GO:0001882,GO:0001883,GO:0003674,GO:0003676,GO:0003677,GO:0003824,GO:0004386,GO:0005488,GO:0005515,GO:0005524,GO:0005575,GO:0005634,GO:0006139,GO:0006259,GO:0006325,GO:0006342,GO:0006355,GO:0006464,GO:0006479,GO:0006725,GO:0006807,GO:0006996,GO:0007059,GO:0007062,GO:0007126,GO:0007275,GO:0008150,GO:0008152,GO:0008213,GO:0009314,GO:0009416,GO:0009628,GO:0009639,GO:…
Smic25188 SmicGene25188	2	-0.590324	0.143253	2	-0.799647	0.0933955	2	0	1	2	0.0933955	Swiss-Prot	sp|Q8HXY0|ETFA_MACFA	Electron transfer flavoprotein subunit alpha, mitochondrial OS=Macaca fascicularis GN=ETFA PE=2 SV=1	GO:0000166,GO:0003674,GO:0005488,GO:0005575,GO:0005739,GO:0005759,GO:0008150,GO:0008152,GO:0009055,GO:0031974,GO:0036094,GO:0043167,GO:0043168,GO:0043226,GO:0043227,GO:0043229,GO:0043231,GO:0043233,GO:0044422,GO:0044424,GO:0044429,GO:0044444,GO:0044446,GO:0044464,GO:0044699,GO:0044710,GO:0048037,GO:0050660,GO:0050662,GO:0055114,GO:0070013,GO:0097159,GO:1901265,GO:1901363
Smic2285 SmicGene2285	2	-0.405465	0.305122				2	-9.61807	0.094386	2	0.094386	TrEMBL	tr|U1FP29|U1FP29_9ACTO	Phosphoglycerate mutase family protein OS=Propionibacterium granulosum TM11 GN=H640_05058 PE=4 SV=1	GO:0003674,GO:0003824,GO:0008150,GO:0008152
Smic33245 SmicGene33245	3	0.399034	0.0971831	3	0	1	2	-0.516946	1	2.66667	0.0971831	Swiss-Prot	sp|P26259|DAPA_MAIZE	4-hydroxy-tetrahydrodipicolinate synthase, chloroplastic OS=Zea mays PE=1 SV=2	GO:0003674,GO:0003824,GO:0005575,GO:0006082,GO:0006520,GO:0006553,GO:0006807,GO:0008150,GO:0008152,GO:0008652,GO:0008840,GO:0009058,GO:0009066,GO:0009067,GO:0009085,GO:0009089,GO:0009507,GO:0009536,GO:0009987,GO:0016053,GO:0016829,GO:0016835,GO:0016836,GO:0019752,GO:0019877,GO:0043226,GO:0043227,GO:0043229,GO:0043231,GO:0043436,GO:0043648,GO:0043650,GO:0044237,GO:0044238,GO:0044249,GO:0044281,GO:…
Smic14095 SmicGene14095	3	-0.394671	0.10221	3	0.0929027	0.790369	2	-0.200418	0.320879	2.66667	0.10221	Swiss-Prot	sp|Q9C718|RH20_ARATH	DEAD-box ATP-dependent RNA helicase 20 OS=Arabidopsis thaliana GN=RH20 PE=2 SV=1	GO:0000166,GO:0000184,GO:0000956,GO:0001882,GO:0001883,GO:0003674,GO:0003676,GO:0003723,GO:0003824,GO:0004386,GO:0005488,GO:0005524,GO:0005575,GO:0005634,GO:0005829,GO:0006139,GO:0006152,GO:0006163,GO:0006195,GO:0006200,GO:0006364,GO:0006396,GO:0006401,GO:0006402,GO:0006725,GO:0006753,GO:0006793,GO:0006796,GO:0006807,GO:0008026,GO:0008150,GO:0008152,GO:0009056,GO:0009057,GO:0009116,GO:0009117,GO:…
Smic19835 SmicGene19835	2	0.111226	0.292336	2	0.111226	0.103204	2	0.111226	0.117757	2	0.103204	Swiss-Prot	sp|Q5IFN2|CRYD_OSTTA	Cryptochrome DASH, chloroplastic/mitochondrial OS=Ostreococcus tauri GN=Ot01g06320 PE=3 SV=1	GO:0003674,GO:0003676,GO:0003677,GO:0003824,GO:0003913,GO:0005488,GO:0005575,GO:0005739,GO:0006139,GO:0006259,GO:0006281,GO:0006464,GO:0006725,GO:0006807,GO:0006950,GO:0006974,GO:0008150,GO:0008152,GO:0009507,GO:0009536,GO:0009987,GO:0016829,GO:0016830,GO:0018298,GO:0019538,GO:0033554,GO:0034641,GO:0036211,GO:0043170,GO:0043226,GO:0043227,GO:0043229,GO:0043231,GO:0043412,GO:0044237,GO:0044238,GO:…
Smic4329 SmicGene4329	3	-0.244431	0.10457	3	-0.231551	0.119411	3	0	1	3	0.10457	Swiss-Prot	sp|A5JTQ3|XYL2_MEDSV	Beta-xylosidase/alpha-L-arabinofuranosidase 2 OS=Medicago sativa subsp. varia GN=Xyl2 PE=2 SV=1	GO:0000272,GO:0003674,GO:0003824,GO:0004553,GO:0005575,GO:0005576,GO:0005578,GO:0005975,GO:0005976,GO:0008150,GO:0008152,GO:0009044,GO:0009056,GO:0009057,GO:0009987,GO:0010383,GO:0010410,GO:0016052,GO:0016787,GO:0016798,GO:0031012,GO:0043170,GO:0044036,GO:0044237,GO:0044238,GO:0044260,GO:0044421,GO:0045491,GO:0045493,GO:0046556,GO:0071704,GO:0097599,GO:1901575
Smic30607 SmicGene30607	2	-0.143101	0.10935							2	0.10935	Swiss-Prot	sp|Q2XWK0|SVOP_XENLA	Synaptic vesicle 2-related protein OS=Xenopus laevis GN=svop PE=2 SV=1	GO:0003674,GO:0005215,GO:0005575,GO:0006810,GO:0008150,GO:0009987,GO:0016020,GO:0016021,GO:0022857,GO:0030054,GO:0030672,GO:0031090,GO:0031410,GO:0031982,GO:0043226,GO:0043229,GO:0044422,GO:0044424,GO:0044425,GO:0044433,GO:0044444,GO:0044446,GO:0044456,GO:0044464,GO:0044699,GO:0044763,GO:0044765,GO:0045202,GO:0051234,GO:0055085,GO:0098588
Smic35363 SmicGene35363				3	0.109863	1	3	-0.199376	0.112937	3	0.112937	Swiss-Prot	sp|Q3UN02|LCLT1_MOUSE	Lysocardiolipin acyltransferase 1 OS=Mus musculus GN=Lclat1 PE=2 SV=2	GO:0003674,GO:0003824,GO:0003841,GO:0005575,GO:0005783,GO:0005789,GO:0006629,GO:0006644,GO:0006650,GO:0006793,GO:0006796,GO:0007275,GO:0008150,GO:0008152,GO:0008374,GO:0008610,GO:0008654,GO:0009058,GO:0009987,GO:0016020,GO:0016021,GO:0016024,GO:0016411,GO:0016740,GO:0016746,GO:0016747,GO:0019637,GO:0031090,GO:0032501,GO:0032502,GO:0042171,GO:0043226,GO:0043227,GO:0043229,GO:0043231,GO:0044237,GO:…
Smic21738 SmicGene21738	2	0.535518	0.115639	2	0	1	2	-0.729079	0.11972	2	0.115639	Swiss-Prot	sp|Q54J47|PDX1_DICDI	Probable pyridoxine biosynthesis protein pdx1 OS=Dictyostelium discoideum GN=pdx1 PE=1 SV=1	GO:0003674,GO:0003824,GO:0005575,GO:0005615,GO:0006081,GO:0006725,GO:0006732,GO:0006766,GO:0006767,GO:0006793,GO:0006796,GO:0006807,GO:0006810,GO:0006897,GO:0006907,GO:0008150,GO:0008152,GO:0008614,GO:0008615,GO:0009058,GO:0009108,GO:0009110,GO:0009987,GO:0016023,GO:0016192,GO:0018130,GO:0019438,GO:0019637,GO:0030139,GO:0031410,GO:0031982,GO:0031988,GO:0034641,GO:0042364,GO:0042816,GO:0042819,GO:…
Smic39337 SmicGene39337	2	0	1	2	-0.262348	0.115871	2	-0.136604	0.591271	2	0.115871	Swiss-Prot	sp|P62343|CDPK1_PLAFK	Calcium-dependent protein kinase 1 OS=Plasmodium falciparum (isolate K1 / Thailand) GN=CPK1 PE=1 SV=2	GO:0000166,GO:0001882,GO:0001883,GO:0003674,GO:0003824,GO:0004672,GO:0004674,GO:0005488,GO:0005509,GO:0005524,GO:0005575,GO:0006464,GO:0006468,GO:0006793,GO:0006796,GO:0008150,GO:0008152,GO:0009987,GO:0016020,GO:0016301,GO:0016310,GO:0016740,GO:0016772,GO:0016773,GO:0017076,GO:0019538,GO:0030554,GO:0032549,GO:0032550,GO:0032553,GO:0032555,GO:0032559,GO:0035639,GO:0036094,GO:0036211,GO:0043167,GO:…
Smic32095 SmicGene32095	2	0	1	2	0.207639	0.117355	2	0	1	2	0.117355	no_hit
Smic29831 SmicGene29831	2	-0.427746	0.121742	2	-0.322324	0.365877	2	0	1	2	0.121742	Swiss-Prot	sp|Q5V0S5|KATG1_HALMA	Catalase-peroxidase 1 OS=Haloarcula marismortui (strain ATCC 43049 / DSM 3752 / JCM 8966 / VKM B-1809) GN=katG1 PE=3 SV=1	GO:0000302,GO:0003674,GO:0003824,GO:0004096,GO:0004601,GO:0005488,GO:0006950,GO:0006979,GO:0008150,GO:0008152,GO:0009056,GO:0009987,GO:0010035,GO:0016209,GO:0016491,GO:0016684,GO:0020037,GO:0033554,GO:0034599,GO:0034614,GO:0042221,GO:0042542,GO:0042743,GO:0042744,GO:0043167,GO:0043169,GO:0044237,GO:0044248,GO:0044699,GO:0044710,GO:0044712,GO:0044763,GO:0046872,GO:0046906,GO:0050896,GO:0051716,GO:…
Smic16659 SmicGene16659	2	-0.21169	0.230152	2	-0.208687	0.12328	2	-0.267573	0.122447	2	0.122447	Swiss-Prot	sp|Q9P7P8|DDH1_SCHPO	2-hydroxyacid dehydrogenase homolog 1 OS=Schizosaccharomyces pombe (strain 972 / ATCC 24843) GN=SPAC186.07c PE=3 SV=1	GO:0000166,GO:0003674,GO:0003824,GO:0005488,GO:0005575,GO:0005634,GO:0005737,GO:0005829,GO:0008150,GO:0008152,GO:0016491,GO:0016614,GO:0016616,GO:0036094,GO:0043226,GO:0043227,GO:0043229,GO:0043231,GO:0044424,GO:0044444,GO:0044464,GO:0044699,GO:0044710,GO:0048037,GO:0050662,GO:0051287,GO:0055114,GO:0097159,GO:1901265,GO:1901363
Smic24078 SmicGene24078	2	0.458018	0.122907	2	-0.470139	0.166675	2	0	1	2	0.122907	Swiss-Prot	sp|Q54WA3|PEX7_DICDI	Peroxisomal targeting signal 2 receptor OS=Dictyostelium discoideum GN=pex7 PE=3 SV=1	GO:0000268,GO:0003674,GO:0005048,GO:0005053,GO:0005488,GO:0005575,GO:0005737,GO:0005777,GO:0006810,GO:0006996,GO:0007031,GO:0008150,GO:0009987,GO:0015031,GO:0016043,GO:0033218,GO:0042277,GO:0042579,GO:0043226,GO:0043227,GO:0043229,GO:0043231,GO:0044424,GO:0044444,GO:0044464,GO:0045184,GO:0051234,GO:0071702,GO:0071840
Smic26073 SmicGene26073	2	-0.0466188	1	2	-0.386651	0.123423	2	0	1	2	0.123423	Swiss-Prot	sp|Q91ZG2|MPPD1_MOUSE	Metallophosphoesterase domain-containing protein 1 OS=Mus musculus GN=Mpped1 PE=2 SV=1	GO:0003674,GO:0003824,GO:0005575,GO:0008150,GO:0008152,GO:0016787
Smic17912 SmicGene17912				2	0.494601	0.123423				2	0.123423	no_hit
Smic32053 SmicGene32053				2	0.904456	0.13943				2	0.13943	Swiss-Prot	sp|O28058|Y2225_ARCFU	Uncharacterized protein AF_2225 OS=Archaeoglobus fulgidus (strain ATCC 49558 / VC-16 / DSM 4304 / JCM 9628 / NBRC 100126) GN=AF_2225 PE=3 SV=1	GO:0003674,GO:0003824,GO:0005488,GO:0008150,GO:0008152,GO:0043167,GO:0043169,GO:0046872
Smic40440 SmicGene40440	2	0	1	2	0.50049	0.147847	3	-0.198305	0.786145	2.33333	0.147847	TrEMBL	tr|D2W4W1|D2W4W1_NAEGR	Predicted protein OS=Naegleria gruberi GN=NAEGRDRAFT_76449 PE=4 SV=1	GO:0000166,GO:0001882,GO:0001883,GO:0003674,GO:0003779,GO:0003824,GO:0004672,GO:0004674,GO:0005488,GO:0005515,GO:0005524,GO:0006464,GO:0006468,GO:0006793,GO:0006796,GO:0008092,GO:0008150,GO:0008152,GO:0009987,GO:0016301,GO:0016310,GO:0016740,GO:0016772,GO:0016773,GO:0017076,GO:0019538,GO:0030554,GO:0032549,GO:0032550,GO:0032553,GO:0032555,GO:0032559,GO:0035639,GO:0036094,GO:0036211,GO:0043167,GO:…
Smic23893 SmicGene23893	2	0	1	2	-0.157777	0.177292	2	0	1	2	0.177292	Swiss-Prot	sp|Q86IV5|CTNA_DICDI	Countin-1 OS=Dictyostelium discoideum GN=ctnA PE=1 SV=1	GO:0003674,GO:0004871,GO:0005575,GO:0005576,GO:0006109,GO:0006110,GO:0006140,GO:0006461,GO:0006810,GO:0006897,GO:0006907,GO:0006928,GO:0007015,GO:0007162,GO:0007165,GO:0007275,GO:0008150,GO:0008154,GO:0009889,GO:0009890,GO:0009892,GO:0009894,GO:0009987,GO:0010563,GO:0010675,GO:0010921,GO:0016043,GO:0016192,GO:0019219,GO:0019220,GO:0019222,GO:0022607,GO:0030041,GO:0030155,GO:0030799,GO:0030800,GO:…
Smic37368 SmicGene37368				2	-0.384846	0.177292				2	0.177292	Swiss-Prot	sp|Q9ULJ7|ANR50_HUMAN	Ankyrin repeat domain-containing protein 50 OS=Homo sapiens GN=ANKRD50 PE=1 SV=4	GO:0003674,GO:0005488,GO:0005515
Smic7764 SmicGene7764	2	0	1	2	0.382992	0.179491	2	0	1	2	0.179491	no_hit
Smic28784 SmicGene28784	4	0	1	2	-0.546238	0.179491	4	0	1	3.33333	0.179491	Swiss-Prot	sp|Q8ICR0|CDPK2_PLAF7	Calcium-dependent protein kinase 2 OS=Plasmodium falciparum (isolate 3D7) GN=CPK2 PE=2 SV=3	GO:0000166,GO:0001882,GO:0001883,GO:0003674,GO:0003824,GO:0004672,GO:0004674,GO:0005488,GO:0005509,GO:0005524,GO:0006464,GO:0006468,GO:0006793,GO:0006796,GO:0008150,GO:0008152,GO:0009931,GO:0009987,GO:0010857,GO:0016301,GO:0016310,GO:0016740,GO:0016772,GO:0016773,GO:0017076,GO:0019538,GO:0030554,GO:0032549,GO:0032550,GO:0032553,GO:0032555,GO:0032559,GO:0035639,GO:0036094,GO:0036211,GO:0043167,GO:…
Smic6097 SmicGene6097	2	0	1	2	0	1	2	0.268592	0.201103	2	0.201103	Swiss-Prot	sp|P14248|RPB1_PLAFD	DNA-directed RNA polymerase II subunit RPB1 OS=Plasmodium falciparum (isolate CDC / Honduras) GN=RPII PE=3 SV=1	GO:0000428,GO:0003674,GO:0003676,GO:0003677,GO:0003824,GO:0003899,GO:0005488,GO:0005575,GO:0005634,GO:0005665,GO:0006139,GO:0006351,GO:0006366,GO:0006725,GO:0006807,GO:0008150,GO:0008152,GO:0009058,GO:0009059,GO:0009987,GO:0016070,GO:0016740,GO:0016772,GO:0016779,GO:0018130,GO:0019438,GO:0030880,GO:0032774,GO:0032991,GO:0034062,GO:0034641,GO:0034645,GO:0034654,GO:0043167,GO:0043169,GO:0043170,GO:…
Smic8428 SmicGene8428	2	-0.479335	0.209943	2	0	1	2	0	1	2	0.209943	TrEMBL	tr|C5KC68|C5KC68_PERM5	Putative uncharacterized protein OS=Perkinsus marinus (strain ATCC 50983 / TXsc) GN=Pmar_PMAR027596 PE=4 SV=1	GO:0000166,GO:0003674,GO:0005488,GO:0036094,GO:0097159,GO:1901265,GO:1901363
Smic27204 SmicGene27204	2	-0.488994	0.212424	3	0	1	3	0	1	2.66667	0.212424	Swiss-Prot	sp|P83871|PHF5A_RAT	PHD finger-like domain-containing protein 5A OS=Rattus norvegicus GN=Phf5a PE=2 SV=1	GO:0000375,GO:0000377,GO:0000398,GO:0001071,GO:0003674,GO:0003676,GO:0003677,GO:0003700,GO:0005488,GO:0005575,GO:0005634,GO:0005681,GO:0005686,GO:0005689,GO:0006139,GO:0006351,GO:0006355,GO:0006396,GO:0006397,GO:0006725,GO:0006807,GO:0008150,GO:0008152,GO:0008380,GO:0009058,GO:0009059,GO:0009889,GO:0009891,GO:0009893,GO:0009987,GO:0010468,GO:0010556,GO:0010557,GO:0010604,GO:0010628,GO:0016070,GO:…
Smic29798 SmicGene29798	4	0	1	7	-0.379718	0.221213	7	0.121824	0.591271	6	0.221213	no_hit
Smic2753 SmicGene2753	2	-0.114261	0.225724				2	0	1	2	0.225724	Swiss-Prot	sp|B5DGI7|RBM8A_SALSA	RNA-binding protein 8A OS=Salmo salar GN=rbm8a PE=2 SV=1	GO:0000166,GO:0000184,GO:0000381,GO:0000956,GO:0003674,GO:0003676,GO:0003723,GO:0005488,GO:0005575,GO:0005634,GO:0005737,GO:0006139,GO:0006396,GO:0006397,GO:0006401,GO:0006402,GO:0006417,GO:0006725,GO:0006807,GO:0006810,GO:0008150,GO:0008152,GO:0008380,GO:0009056,GO:0009057,GO:0009889,GO:0009987,GO:0010468,GO:0010556,GO:0010608,GO:0015931,GO:0016070,GO:0016071,GO:0016604,GO:0016607,GO:0019219,GO:…
Smic21755 SmicGene21755	2	0.462624	0.230152	2	0	1	2	0	1	2	0.230152	Swiss-Prot	sp|Q9CZD3|SYG_MOUSE	Glycine--tRNA ligase OS=Mus musculus GN=Gars PE=1 SV=1	GO:0000166,GO:0001882,GO:0001883,GO:0003674,GO:0003824,GO:0004812,GO:0004820,GO:0005488,GO:0005515,GO:0005524,GO:0005575,GO:0005737,GO:0005739,GO:0006082,GO:0006139,GO:0006399,GO:0006412,GO:0006418,GO:0006426,GO:0006520,GO:0006725,GO:0006753,GO:0006793,GO:0006796,GO:0006807,GO:0008150,GO:0008152,GO:0009058,GO:0009059,GO:0009117,GO:0009165,GO:0009987,GO:0015959,GO:0015960,GO:0015965,GO:0015966,GO:…
Smic31607 SmicGene31607	6	0.196786	0.995123				2	-0.399087	0.230846	4	0.230846	no_hit
Smic30188 SmicGene30188	2	0.726336	0.827609				2	0.726247	0.234155	2	0.234155	Swiss-Prot	sp|Q9D819|IPYR_MOUSE	Inorganic pyrophosphatase OS=Mus musculus GN=Ppa1 PE=1 SV=1	GO:0000287,GO:0003674,GO:0003824,GO:0004427,GO:0005488,GO:0005575,GO:0005737,GO:0006793,GO:0006796,GO:0008150,GO:0008152,GO:0009987,GO:0016462,GO:0016787,GO:0016817,GO:0016818,GO:0043167,GO:0043169,GO:0044237,GO:0044424,GO:0044464,GO:0046872
Smic36052 SmicGene36052							2	0.517943	0.235711	2	0.235711	Swiss-Prot	sp|Q1CX51|G6PI_MYXXD	Glucose-6-phosphate isomerase OS=Myxococcus xanthus (strain DK 1622) GN=pgi PE=3 SV=1	GO:0003674,GO:0003824,GO:0004347,GO:0005575,GO:0005737,GO:0005975,GO:0005996,GO:0006006,GO:0006082,GO:0006090,GO:0006091,GO:0006094,GO:0006096,GO:0008150,GO:0008152,GO:0009056,GO:0009058,GO:0009987,GO:0016051,GO:0016052,GO:0016853,GO:0016860,GO:0016861,GO:0019318,GO:0019319,GO:0019752,GO:0032787,GO:0043436,GO:0044237,GO:0044238,GO:0044281,GO:0044424,GO:0044464,GO:0044699,GO:0044710,GO:0044711,GO:…
Smic38602 SmicGene38602	2	0.249877	0.243404	2	0	1	2	-0.261048	0.336634	2	0.243404	Swiss-Prot	sp|Q54GB2|CTSL2_DICDI	CTD small phosphatase-like protein 2 OS=Dictyostelium discoideum GN=ctdspl2 PE=3 SV=1	GO:0003674,GO:0003824,GO:0004721,GO:0005575,GO:0006793,GO:0006796,GO:0008150,GO:0008152,GO:0009987,GO:0016311,GO:0016787,GO:0016788,GO:0016791,GO:0042578,GO:0044237
Smic11887 SmicGene11887	3	0	1	3	-0.189796	0.244524	3	0	1	3	0.244524	Swiss-Prot	sp|Q9LQ14|PPR96_ARATH	Pentatricopeptide repeat-containing protein At1g62930, chloroplastic OS=Arabidopsis thaliana GN=At1g62930 PE=2 SV=2	GO:0005575,GO:0005739,GO:0006139,GO:0006396,GO:0006397,GO:0006725,GO:0006807,GO:0008150,GO:0008152,GO:0009507,GO:0009536,GO:0009987,GO:0016070,GO:0016071,GO:0034641,GO:0043170,GO:0043226,GO:0043227,GO:0043229,GO:0043231,GO:0044237,GO:0044238,GO:0044260,GO:0044424,GO:0044444,GO:0044464,GO:0046483,GO:0071704,GO:0090304,GO:1901360
Smic42325 SmicGene42325							2	0.356652	0.264513	2	0.264513	no_hit
Smic33921 SmicGene33921	2	-0.307092	0.269114	2	0	1	2	0	1	2	0.269114	Swiss-Prot	sp|P43535|GCN20_YEAST	Protein GCN20 OS=Saccharomyces cerevisiae (strain ATCC 204508 / S288c) GN=GCN20 PE=1 SV=1	GO:0000166,GO:0001882,GO:0001883,GO:0003674,GO:0003824,GO:0005488,GO:0005515,GO:0005524,GO:0005575,GO:0005829,GO:0005840,GO:0006139,GO:0006152,GO:0006163,GO:0006195,GO:0006200,GO:0006417,GO:0006448,GO:0006725,GO:0006753,GO:0006793,GO:0006796,GO:0006807,GO:0008150,GO:0008152,GO:0009056,GO:0009116,GO:0009117,GO:0009119,GO:0009123,GO:0009125,GO:0009126,GO:0009128,GO:0009141,GO:0009143,GO:0009144,GO:…
Smic10774 SmicGene10774							2	0.454643	0.27876	2	0.27876	Swiss-Prot	sp|Q58466|Y1066_METJA	Uncharacterized protein MJ1066 OS=Methanocaldococcus jannaschii (strain ATCC 43067 / DSM 2661 / JAL-1 / JCM 10045 / NBRC 100440) GN=MJ1066 PE=3 SV=1	GO:0003674,GO:0003824,GO:0005488,GO:0008150,GO:0008152,GO:0030170,GO:0043167,GO:0043168,GO:0048037,GO:0097159,GO:1901363
Smic20180 SmicGene20180	2	-0.16299	1	2	-0.536694	0.285827	2	-0.359921	0.483847	2	0.285827	Swiss-Prot	sp|Q6L5F5|IMCE_ORYSJ	Probable isoprenylcysteine alpha-carbonyl methylesterase ICME OS=Oryza sativa subsp. japonica GN=IMCE PE=2 SV=1	GO:0000139,GO:0003674,GO:0003824,GO:0005575,GO:0005783,GO:0005789,GO:0005794,GO:0008150,GO:0008152,GO:0016020,GO:0016021,GO:0016787,GO:0016788,GO:0031090,GO:0043226,GO:0043227,GO:0043229,GO:0043231,GO:0044422,GO:0044424,GO:0044425,GO:0044431,GO:0044432,GO:0044444,GO:0044446,GO:0044464,GO:0052689,GO:0098588,GO:0098589
Smic10215 SmicGene10215	5	0	1	5	0.160453	0.323109	5	-0.142646	0.292465	5	0.292465	Swiss-Prot	sp|Q0EEE2|PTHD3_MOUSE	Patched domain-containing protein 3 OS=Mus musculus GN=Ptchd3 PE=1 SV=1	GO:0003674,GO:0004871,GO:0004872,GO:0004888,GO:0005575,GO:0007165,GO:0008150,GO:0008158,GO:0009987,GO:0016020,GO:0016021,GO:0038023,GO:0044422,GO:0044425,GO:0044441,GO:0044463,GO:0044464,GO:0050789,GO:0050794,GO:0050896,GO:0051716,GO:0060089,GO:0065007,GO:0097223,GO:0097225
Smic19474 SmicGene19474							2	0.401358	0.292465	2	0.292465	Swiss-Prot	sp|Q9DE46|DPOLA_XENLA	DNA polymerase alpha catalytic subunit OS=Xenopus laevis GN=pola1 PE=1 SV=1	GO:0000084,GO:0000166,GO:0000726,GO:0000785,GO:0001882,GO:0003674,GO:0003676,GO:0003677,GO:0003682,GO:0003824,GO:0003887,GO:0003896,GO:0003899,GO:0005488,GO:0005515,GO:0005575,GO:0005634,GO:0005635,GO:0005654,GO:0005658,GO:0005730,GO:0006139,GO:0006259,GO:0006260,GO:0006269,GO:0006270,GO:0006271,GO:0006272,GO:0006273,GO:0006281,GO:0006302,GO:0006303,GO:0006725,GO:0006807,GO:0006950,GO:0006974,GO:…
Smic19029 SmicGene19029	2	-0.37282	0.855544	3	-5.99298	0.303371	2	-0.535302	0.982656	2.33333	0.303371	TrEMBL	tr|W4GVE8|W4GVE8_9STRA	Uncharacterized protein OS=Aphanomyces astaci GN=H257_04757 PE=4 SV=1	GO:0003674,GO:0003824,GO:0005575,GO:0008150,GO:0008152,GO:0016021,GO:0016740,GO:0016757,GO:0016758,GO:0044425
Smic7830 SmicGene7830	2	-0.0716375	0.323879	2	-0.060113	0.352547	2	0	1	2	0.323879	no_hit
Smic22916 SmicGene22916	2	0	1	2	-0.327274	0.341705				2	0.341705	Swiss-Prot	sp|Q7TSP2|KIF15_RAT	Kinesin-like protein KIF15 OS=Rattus norvegicus GN=Kif15 PE=2 SV=1	GO:0000166,GO:0001882,GO:0001883,GO:0003674,GO:0003774,GO:0003777,GO:0003824,GO:0005488,GO:0005515,GO:0005524,GO:0005575,GO:0005737,GO:0005819,GO:0005856,GO:0005871,GO:0005874,GO:0005875,GO:0006928,GO:0007017,GO:0007018,GO:0008017,GO:0008092,GO:0008150,GO:0008152,GO:0009987,GO:0015631,GO:0016462,GO:0016787,GO:0016817,GO:0016818,GO:0017076,GO:0017111,GO:0030554,GO:0032403,GO:0032549,GO:0032550,GO:…
Smic25662 SmicGene25662	3	0.326929	0.354306				2	0	1	2.5	0.354306	Swiss-Prot	sp|Q7ZW78|RN181_DANRE	E3 ubiquitin-protein ligase RNF181 OS=Danio rerio GN=rnf181 PE=2 SV=2	GO:0003674,GO:0003824,GO:0005488,GO:0006464,GO:0008150,GO:0008152,GO:0008270,GO:0009987,GO:0016567,GO:0016874,GO:0019538,GO:0032446,GO:0036211,GO:0043167,GO:0043169,GO:0043170,GO:0043412,GO:0044237,GO:0044238,GO:0044260,GO:0044267,GO:0046872,GO:0046914,GO:0070647,GO:0071704
Smic30807 SmicGene30807				2	0	1	3	0.340474	0.393037	2.5	0.393037	Swiss-Prot	sp|Q0D4Z6|GH38_ORYSJ	Probable indole-3-acetic acid-amido synthetase GH3.8 OS=Oryza sativa subsp. japonica GN=GH3.8 PE=2 SV=1	GO:0003674,GO:0003824,GO:0008150,GO:0008152,GO:0016874
Smic26772 SmicGene26772	2	0.420989	0.396242							2	0.396242	Swiss-Prot	sp|Q9SYA6|RPBAL_ARATH	DNA-directed RNA polymerase subunit 10-like protein OS=Arabidopsis thaliana GN=NRPB10L PE=3 SV=1	GO:0003674,GO:0003676,GO:0003677,GO:0003824,GO:0003899,GO:0005488,GO:0005575,GO:0005634,GO:0006139,GO:0006351,GO:0006725,GO:0006807,GO:0008150,GO:0008152,GO:0008270,GO:0009058,GO:0009059,GO:0009987,GO:0016070,GO:0016740,GO:0016772,GO:0016779,GO:0018130,GO:0019438,GO:0032774,GO:0034062,GO:0034641,GO:0034645,GO:0034654,GO:0043167,GO:0043169,GO:0043170,GO:0043226,GO:0043227,GO:0043229,GO:0043231,GO:…
Smic33093 SmicGene33093	2	0	1	2	-8.49437e-06	0.470791	2	0	1	2	0.470791	no_hit
Smic43531 SmicGene43531	4	-0.125156	0.485744	3	0	1	4	0	1	3.66667	0.485744	no_hit
Smic16137 SmicGene16137							2	9.02699	0.504265	2	0.504265	no_hit
Smic33578 SmicGene33578	2	0	1				2	0.380297	0.523743	2	0.523743	Swiss-Prot	sp|Q84MB6|DIOX2_ARATH	Probable 2-oxoglutarate-dependent dioxygenase At3g49630 OS=Arabidopsis thaliana GN=At3g50210 PE=2 SV=1	GO:0003674,GO:0003824,GO:0005488,GO:0005506,GO:0008150,GO:0008152,GO:0016491,GO:0016705,GO:0016706,GO:0043167,GO:0043169,GO:0044699,GO:0044710,GO:0046872,GO:0046914,GO:0051213,GO:0055114
Smic14176 SmicGene14176	2	0.420293	0.539993	2	0	1				2	0.539993	Swiss-Prot	sp|P20904|ACT_VOLCA	Actin OS=Volvox carteri PE=3 SV=1	GO:0000166,GO:0001882,GO:0001883,GO:0003674,GO:0005488,GO:0005524,GO:0005575,GO:0005737,GO:0005856,GO:0017076,GO:0030554,GO:0032549,GO:0032550,GO:0032553,GO:0032555,GO:0032559,GO:0035639,GO:0036094,GO:0043167,GO:0043168,GO:0043226,GO:0043228,GO:0043229,GO:0043232,GO:0044424,GO:0044464,GO:0097159,GO:0097367,GO:1901265,GO:1901363
Smic5197 SmicGene5197	2	-0.431153	0.621093	2	0	1	2	-0.383036	0.632648	2	0.621093	no_hit
Smic7069 SmicGene7069	2	0.166491	1	2	0	1	2	-0.0275881	0.668996	2	0.668996	no_hit
Smic3092 SmicGene3092	2	0	1	2	0	1	2	0.0759848	0.682865	2	0.682865	no_hit
Smic6252 SmicGene6252	2	-0.0600519	1	2	-0.19869	0.801376	2	0.0691228	1	2	0.801376	TrEMBL	tr|T5AFC6|T5AFC6_OPHSC	Protein kinase-like domain protein OS=Ophiocordyceps sinensis (strain Co18 / CGMCC 3.14243) GN=OCS_03733 PE=4 SV=1	GO:0000166,GO:0001882,GO:0001883,GO:0003674,GO:0003824,GO:0004672,GO:0005488,GO:0005524,GO:0006464,GO:0006468,GO:0006793,GO:0006796,GO:0008150,GO:0008152,GO:0009987,GO:0016301,GO:0016310,GO:0016740,GO:0016772,GO:0016773,GO:0017076,GO:0019538,GO:0030554,GO:0032549,GO:0032550,GO:0032553,GO:0032555,GO:0032559,GO:0035639,GO:0036094,GO:0036211,GO:0043167,GO:0043168,GO:0043170,GO:0043412,GO:0044237,GO:…
Smic29637 SmicGene29637							3	-0.0304187	0.847008	3	0.847008	Swiss-Prot	sp|Q4R8Y8|RU2A_MACFA	U2 small nuclear ribonucleoprotein A' OS=Macaca fascicularis GN=SNRPA1 PE=2 SV=1	GO:0003674,GO:0003676,GO:0003723,GO:0005488,GO:0005575,GO:0005634,GO:0005681,GO:0006139,GO:0006396,GO:0006397,GO:0006725,GO:0006807,GO:0008150,GO:0008152,GO:0008380,GO:0009987,GO:0016070,GO:0016071,GO:0030529,GO:0032991,GO:0034641,GO:0043170,GO:0043226,GO:0043227,GO:0043229,GO:0043231,GO:0044237,GO:0044238,GO:0044260,GO:0044422,GO:0044424,GO:0044428,GO:0044446,GO:0044464,GO:0046483,GO:0071704,GO:…
Smic44641 SmicGene44641							2	0.179389	0.847008	2	0.847008	Swiss-Prot	sp|Q9M8J9|BPM2_ARATH	BTB/POZ and MATH domain-containing protein 2 OS=Arabidopsis thaliana GN=BPM2 PE=1 SV=1	GO:0000956,GO:0001101,GO:0003674,GO:0005488,GO:0005515,GO:0005575,GO:0005634,GO:0006139,GO:0006401,GO:0006402,GO:0006464,GO:0006725,GO:0006807,GO:0006950,GO:0006970,GO:0007154,GO:0008150,GO:0008152,GO:0009056,GO:0009057,GO:0009414,GO:0009415,GO:0009605,GO:0009628,GO:0009651,GO:0009987,GO:0009991,GO:0010035,GO:0016070,GO:0016071,GO:0016567,GO:0019439,GO:0019538,GO:0031668,GO:0032446,GO:0033554,GO:…
Smic29640 SmicGene29640	3	0	1	3	0	1	3	0.284868	0.868378	3	0.868378	Swiss-Prot	sp|Q96NN9|AIFM3_HUMAN	Apoptosis-inducing factor 3 OS=Homo sapiens GN=AIFM3 PE=1 SV=1	GO:0000166,GO:0003674,GO:0003824,GO:0005488,GO:0005575,GO:0005739,GO:0005743,GO:0005783,GO:0006915,GO:0008150,GO:0008152,GO:0008219,GO:0009987,GO:0012501,GO:0016020,GO:0016265,GO:0016491,GO:0019725,GO:0019866,GO:0031090,GO:0031966,GO:0036094,GO:0042592,GO:0043167,GO:0043168,GO:0043169,GO:0043226,GO:0043227,GO:0043229,GO:0043231,GO:0044422,GO:0044424,GO:0044429,GO:0044444,GO:0044446,GO:0044464,GO:…
Smic30817 SmicGene30817	2	0	1	2	0.122505	1	2	0.0183261	0.888333	2	0.888333	Swiss-Prot	sp|P0CP46|PABP_CRYNJ	Polyadenylate-binding protein, cytoplasmic and nuclear OS=Cryptococcus neoformans var. neoformans serotype D (strain JEC21 / ATCC MYA-565) GN=PAB1 PE=3 SV=1	GO:0000166,GO:0003674,GO:0003676,GO:0003723,GO:0005488,GO:0005575,GO:0005634,GO:0005737,GO:0006139,GO:0006396,GO:0006397,GO:0006417,GO:0006725,GO:0006807,GO:0006810,GO:0008150,GO:0008152,GO:0009889,GO:0009987,GO:0010468,GO:0010556,GO:0010608,GO:0015931,GO:0016070,GO:0016071,GO:0019222,GO:0031323,GO:0031326,GO:0032268,GO:0034641,GO:0036094,GO:0043170,GO:0043226,GO:0043227,GO:0043229,GO:0043231,GO:…
Smic38189 SmicGene38189	2	-0.0266167	0.894359							2	0.894359	no_hit
Smic11238 SmicGene11238							2	-0.199185	0.90296	2	0.90296	no_hit
Smic2467 SmicGene2467	2	0.675939	1				2	-0.104751	0.979549	2	0.979549	no_hit
Smic29036 SmicGene29036	4	0.00764928	0.983197	4	0	1	4	0	1	4	0.983197	TrEMBL	tr|B3QU53|B3QU53_CHLT3	Tetratricopeptide TPR_2 repeat protein OS=Chloroherpeton thalassium (strain ATCC 35110 / GB-78) GN=Ctha_0380 PE=4 SV=1	GO:0000166,GO:0003674,GO:0003824,GO:0005488,GO:0008150,GO:0008152,GO:0016462,GO:0016787,GO:0016817,GO:0016818,GO:0017111,GO:0036094,GO:0097159,GO:1901265,GO:1901363
Smic43155 SmicGene43155	2	9.46338	1							2	1	Swiss-Prot	sp|O78516|FTSH_GUITH	ATP-dependent zinc metalloprotease FtsH OS=Guillardia theta GN=ftsH PE=3 SV=1	GO:0000166,GO:0001882,GO:0001883,GO:0003674,GO:0003824,GO:0004175,GO:0004222,GO:0005488,GO:0005524,GO:0005575,GO:0006139,GO:0006152,GO:0006163,GO:0006195,GO:0006200,GO:0006508,GO:0006725,GO:0006753,GO:0006793,GO:0006796,GO:0006807,GO:0008150,GO:0008152,GO:0008233,GO:0008237,GO:0008270,GO:0009056,GO:0009057,GO:0009116,GO:0009117,GO:0009119,GO:0009123,GO:0009125,GO:0009126,GO:0009128,GO:0009141,GO:…
Smic29641 SmicGene29641	3	-0.487189	1	4	-1.2367	1	4	0	1	3.66667	1	Swiss-Prot	sp|P56273|MDM2_XENLA	E3 ubiquitin-protein ligase Mdm2 OS=Xenopus laevis GN=mdm2 PE=1 SV=2	GO:0000122,GO:0003674,GO:0003824,GO:0005488,GO:0005575,GO:0005634,GO:0005654,GO:0005730,GO:0005737,GO:0006355,GO:0006357,GO:0006464,GO:0008150,GO:0008152,GO:0008270,GO:0009889,GO:0009890,GO:0009892,GO:0009987,GO:0010468,GO:0010556,GO:0010558,GO:0010564,GO:0010605,GO:0010629,GO:0010941,GO:0010948,GO:0016567,GO:0016874,GO:0019219,GO:0019222,GO:0019538,GO:0031323,GO:0031324,GO:0031326,GO:0031327,GO:…
Smic33089 SmicGene33089	2	-0.0117521	1	3	0	1	2	0	1	2.33333	1	no_hit
Smic29321 SmicGene29321	2	-0.0348513	1							2	1	no_hit
Smic5176 SmicGene5176	2	0	1	2	0	1	2	0	1	2	1	Swiss-Prot	sp|Q5ZHT1|ACD11_CHICK	Acyl-CoA dehydrogenase family member 11 OS=Gallus gallus GN=ACAD11 PE=2 SV=1	GO:0000166,GO:0003674,GO:0003824,GO:0003995,GO:0005488,GO:0005575,GO:0005777,GO:0008150,GO:0008152,GO:0016491,GO:0016627,GO:0016740,GO:0016772,GO:0036094,GO:0042579,GO:0043167,GO:0043168,GO:0043226,GO:0043227,GO:0043229,GO:0043231,GO:0044424,GO:0044444,GO:0044464,GO:0044699,GO:0044710,GO:0048037,GO:0050660,GO:0050662,GO:0055114,GO:0097159,GO:1901265,GO:1901363
Smic7475 SmicGene7475	2	0	1				2	0	1	2	1	Swiss-Prot	sp|P07346|ASPA_PSEFL	Aspartate ammonia-lyase OS=Pseudomonas fluorescens GN=aspA PE=3 SV=1	GO:0003674,GO:0003824,GO:0006082,GO:0006099,GO:0006520,GO:0006531,GO:0006807,GO:0008150,GO:0008152,GO:0008797,GO:0009066,GO:0009987,GO:0016829,GO:0016840,GO:0016841,GO:0019752,GO:0043436,GO:0043648,GO:0044237,GO:0044238,GO:0044281,GO:0044699,GO:0044710,GO:0044763,GO:0071704,GO:1901564,GO:1901605
Smic8481 SmicGene8481	2	0	1				2	0	1	2	1	no_hit
Smic8711 SmicGene8711	2	0	1				2	0	1	2	1	Swiss-Prot	sp|Q75V57|SAPK9_ORYSJ	Serine/threonine-protein kinase SAPK9 OS=Oryza sativa subsp. japonica GN=SAPK9 PE=2 SV=1	GO:0000166,GO:0001101,GO:0001882,GO:0001883,GO:0003674,GO:0003824,GO:0004672,GO:0004674,GO:0005488,GO:0005524,GO:0006464,GO:0006468,GO:0006793,GO:0006796,GO:0007165,GO:0008150,GO:0008152,GO:0009719,GO:0009725,GO:0009737,GO:0009738,GO:0009755,GO:0009987,GO:0010033,GO:0016301,GO:0016310,GO:0016740,GO:0016772,GO:0016773,GO:0017076,GO:0019538,GO:0030554,GO:0032549,GO:0032550,GO:0032553,GO:0032555,GO:…
Smic12303 SmicGene12303	2	0	1	2	0	1	2	0	1	2	1	Swiss-Prot	sp|Q15751|HERC1_HUMAN	Probable E3 ubiquitin-protein ligase HERC1 OS=Homo sapiens GN=HERC1 PE=1 SV=2	GO:0003008,GO:0003674,GO:0003824,GO:0004842,GO:0005085,GO:0005086,GO:0005575,GO:0005737,GO:0005794,GO:0005829,GO:0006140,GO:0006464,GO:0006810,GO:0008150,GO:0008152,GO:0009118,GO:0009892,GO:0009894,GO:0009895,GO:0009987,GO:0010506,GO:0010507,GO:0016020,GO:0016043,GO:0016567,GO:0016740,GO:0016874,GO:0019219,GO:0019220,GO:0019222,GO:0019538,GO:0021533,GO:0021702,GO:0021953,GO:0030030,GO:0030154,GO:…
Smic12623 SmicGene12623	2	0	1							2	1	Swiss-Prot	sp|A7IFX8|EFG_XANP2	Elongation factor G OS=Xanthobacter autotrophicus (strain ATCC BAA-1158 / Py2) GN=fusA PE=3 SV=1	GO:0000166,GO:0001882,GO:0001883,GO:0003674,GO:0003676,GO:0003723,GO:0003746,GO:0003824,GO:0003924,GO:0005488,GO:0005525,GO:0005575,GO:0005622,GO:0005737,GO:0006139,GO:0006152,GO:0006163,GO:0006184,GO:0006195,GO:0006412,GO:0006414,GO:0006725,GO:0006753,GO:0006793,GO:0006796,GO:0006807,GO:0008135,GO:0008150,GO:0008152,GO:0009056,GO:0009058,GO:0009059,GO:0009116,GO:0009117,GO:0009119,GO:0009141,GO:…
Smic14098 SmicGene14098	2	0	1	2	0	1	2	0	1	2	1	nr	gi|504386931|ref|WP_014574033.1|	hypothetical protein [Neisseria meningitidis] >gi|385324178|ref|YP_005878617.1| hypothetical protein NMV_1273 [Neisseria meningitidis 8013] >gi|261392565|emb|CAX50123.1| conserved hypothetical protein [Neisseria meningitidis 8013]
Smic15867 SmicGene15867	2	0	1							2	1	Swiss-Prot	sp|P30156|TBB5_ECTVR	Tubulin beta-5 chain OS=Ectocarpus variabilis GN=TUBB5 PE=2 SV=1	GO:0000166,GO:0001882,GO:0001883,GO:0003674,GO:0003824,GO:0003924,GO:0005198,GO:0005200,GO:0005488,GO:0005525,GO:0005575,GO:0005737,GO:0005856,GO:0005874,GO:0006139,GO:0006152,GO:0006163,GO:0006184,GO:0006195,GO:0006461,GO:0006725,GO:0006753,GO:0006793,GO:0006796,GO:0006807,GO:0007017,GO:0008150,GO:0008152,GO:0009056,GO:0009116,GO:0009117,GO:0009119,GO:0009141,GO:0009143,GO:0009144,GO:0009146,GO:…
Smic18018 SmicGene18018	2	0	1							2	1	no_hit
Smic20587 SmicGene20587	2	0	1	2	0	1	2	0	1	2	1	no_hit
Smic20625 SmicGene20625	2	0	1							2	1	TrEMBL	tr|R1DNI7|R1DNI7_EMIHU	Uncharacterized protein OS=Emiliania huxleyi CCMP1516 GN=EMIHUDRAFT_213644 PE=4 SV=1	GO:0003674,GO:0003824,GO:0004175,GO:0004190,GO:0006508,GO:0008150,GO:0008152,GO:0008233,GO:0016787,GO:0019538,GO:0043170,GO:0044238,GO:0070001,GO:0070011,GO:0071704
Smic22615 SmicGene22615	2	0	1	2	0	1	2	0	1	2	1	TrEMBL	tr|W8P5L2|W8P5L2_PROMN	TIC20 protein OS=Prorocentrum minimum GN=TIC20-5 PE=2 SV=1	GO:0003674,GO:0005488,GO:0005509,GO:0043167,GO:0043169,GO:0046872
Smic22864 SmicGene22864	3	0	1							3	1	no_hit
Smic24316 SmicGene24316	3	0	1				4	0	1	3.5	1	nr	gi|343472758|emb|CCD15166.1|	unnamed protein product, partial [Trypanosoma congolense IL3000]
Smic24373 SmicGene24373	3	0	1							3	1	Swiss-Prot	sp|Q9I7M2|GTPBA_DROME	GTP-binding protein 10 homolog OS=Drosophila melanogaster GN=CG10628 PE=2 SV=2	GO:0000166,GO:0000287,GO:0001882,GO:0001883,GO:0003674,GO:0003824,GO:0003924,GO:0005488,GO:0005525,GO:0005575,GO:0005634,GO:0005730,GO:0006139,GO:0006152,GO:0006163,GO:0006184,GO:0006195,GO:0006725,GO:0006753,GO:0006793,GO:0006796,GO:0006807,GO:0008150,GO:0008152,GO:0009056,GO:0009116,GO:0009117,GO:0009119,GO:0009141,GO:0009143,GO:0009144,GO:0009146,GO:0009150,GO:0009154,GO:0009164,GO:0009166,GO:…
Smic30597 SmicGene30597	2	0	1	2	0	1	2	0	1	2	1	Swiss-Prot	sp|Q0WRB2|P2C73_ARATH	Probable protein phosphatase 2C 73 OS=Arabidopsis thaliana GN=PPC6-7 PE=2 SV=1	GO:0003674,GO:0003824,GO:0004721,GO:0005488,GO:0006793,GO:0006796,GO:0008150,GO:0008152,GO:0009987,GO:0016311,GO:0016787,GO:0016788,GO:0016791,GO:0042578,GO:0043167,GO:0043169,GO:0044237,GO:0046872
Smic31718 SmicGene31718	2	0	1	2	0	1	2	0	1	2	1	nr	gi|255072599|ref|XP_002499974.1|	carbonic anhydrase [Micromonas sp. RCC299] >gi|226515236|gb|ACO61232.1| carbonic anhydrase [Micromonas sp. RCC299]
Smic36635 SmicGene36635	3	0	1				3	0	1	3	1	Swiss-Prot	sp|Q84P52|GATP3_SOLLC	Gamma aminobutyrate transaminase 3, chloroplastic OS=Solanum lycopersicum GN=GABA-TP3 PE=1 SV=1	GO:0003674,GO:0003824,GO:0005488,GO:0005575,GO:0008150,GO:0008152,GO:0008483,GO:0009507,GO:0009536,GO:0016740,GO:0016769,GO:0030170,GO:0043167,GO:0043168,GO:0043226,GO:0043227,GO:0043229,GO:0043231,GO:0044424,GO:0044444,GO:0044464,GO:0048037,GO:0097159,GO:1901363
Smic38108 SmicGene38108	2	0	1	2	0	1	2	0	1	2	1	Swiss-Prot	sp|O54898|CAC1G_RAT	Voltage-dependent T-type calcium channel subunit alpha-1G OS=Rattus norvegicus GN=Cacna1g PE=2 SV=2	GO:0003008,GO:0003012,GO:0003013,GO:0003018,GO:0003674,GO:0005215,GO:0005216,GO:0005244,GO:0005245,GO:0005261,GO:0005262,GO:0005575,GO:0005886,GO:0005891,GO:0006810,GO:0006811,GO:0006812,GO:0006816,GO:0006873,GO:0006874,GO:0006875,GO:0006936,GO:0006939,GO:0007204,GO:0008150,GO:0008324,GO:0008332,GO:0009719,GO:0009725,GO:0009987,GO:0010033,GO:0010959,GO:0014070,GO:0014820,GO:0014824,GO:0014829,GO:…
Smic40528 SmicGene40528	4	0	1							4	1	Swiss-Prot	sp|Q59641|PPIA_PSEAE	Peptidyl-prolyl cis-trans isomerase A OS=Pseudomonas aeruginosa (strain ATCC 15692 / PAO1 / 1C / PRS 101 / LMG 12228) GN=ppiA PE=3 SV=2	GO:0000413,GO:0003674,GO:0003755,GO:0003824,GO:0005575,GO:0006457,GO:0006464,GO:0008150,GO:0008152,GO:0009987,GO:0016853,GO:0016859,GO:0018193,GO:0018208,GO:0019538,GO:0036211,GO:0042597,GO:0043170,GO:0043412,GO:0044237,GO:0044238,GO:0044260,GO:0044267,GO:0044464,GO:0071704
Smic40549 SmicGene40549	2	0	1							2	1	Swiss-Prot	sp|Q0JKV1|AKT1_ORYSJ	Potassium channel AKT1 OS=Oryza sativa subsp. japonica GN=AKT1 PE=2 SV=1	GO:0001101,GO:0003674,GO:0005215,GO:0005216,GO:0005242,GO:0005244,GO:0005249,GO:0005261,GO:0005267,GO:0005488,GO:0005515,GO:0005575,GO:0006810,GO:0006811,GO:0006812,GO:0006813,GO:0006950,GO:0006970,GO:0008150,GO:0008324,GO:0009414,GO:0009415,GO:0009628,GO:0009651,GO:0009987,GO:0010035,GO:0010107,GO:0010119,GO:0015075,GO:0015077,GO:0015079,GO:0015267,GO:0015276,GO:0015672,GO:0016020,GO:0016021,GO:…
Smic42224 SmicGene42224	2	0	1	2	0	1				2	1	TrEMBL	tr|Q013F0|Q013F0_OSTTA	Glutathione S-transferase (ISS) OS=Ostreococcus tauri GN=Ot08g02420 PE=4 SV=1	GO:0003674,GO:0003824,GO:0008150,GO:0008152,GO:0016740
Smic42560 SmicGene42560	2	0	1							2	1	Swiss-Prot	sp|Q9C040|TRIM2_HUMAN	Tripartite motif-containing protein 2 OS=Homo sapiens GN=TRIM2 PE=1 SV=1	GO:0003674,GO:0003824,GO:0004842,GO:0005488,GO:0005515,GO:0005575,GO:0005622,GO:0005737,GO:0006464,GO:0008150,GO:0008152,GO:0008219,GO:0008270,GO:0009987,GO:0010941,GO:0016265,GO:0016567,GO:0016740,GO:0016874,GO:0019538,GO:0032446,GO:0036211,GO:0042981,GO:0043067,GO:0043167,GO:0043169,GO:0043170,GO:0043412,GO:0043523,GO:0044237,GO:0044238,GO:0044260,GO:0044267,GO:0044424,GO:0044464,GO:0044699,GO:…
Smic12921 SmicGene12921				2	0	1	2	0	1	2	1	Swiss-Prot	sp|Q9W770|SPON1_CHICK	Spondin-1 OS=Gallus gallus GN=SPON1 PE=2 SV=1	GO:0005575,GO:0005576,GO:0005578,GO:0007155,GO:0008150,GO:0022610,GO:0031012,GO:0044421
Smic17025 SmicGene17025				2	0	1				2	1	Swiss-Prot	sp|Q9SJD4|LACS8_ARATH	Long chain acyl-CoA synthetase 8 OS=Arabidopsis thaliana GN=LACS8 PE=1 SV=1	GO:0000166,GO:0001676,GO:0001882,GO:0001883,GO:0003674,GO:0003824,GO:0004467,GO:0005488,GO:0005524,GO:0005575,GO:0005783,GO:0005794,GO:0006082,GO:0006629,GO:0006631,GO:0008150,GO:0008152,GO:0009526,GO:0009941,GO:0009987,GO:0015645,GO:0016874,GO:0016877,GO:0017076,GO:0019752,GO:0030554,GO:0031967,GO:0031975,GO:0032549,GO:0032550,GO:0032553,GO:0032555,GO:0032559,GO:0032787,GO:0035639,GO:0036094,GO:…
Smic21629 SmicGene21629							2	0	1	2	1	Swiss-Prot	sp|P31692|ADT_PARKE	ADP,ATP carrier protein OS=Parachlorella kessleri PE=3 SV=1	GO:0003674,GO:0005215,GO:0005575,GO:0005739,GO:0005743,GO:0006810,GO:0008150,GO:0009987,GO:0016020,GO:0016021,GO:0019866,GO:0031090,GO:0031966,GO:0043226,GO:0043227,GO:0043229,GO:0043231,GO:0044422,GO:0044424,GO:0044425,GO:0044429,GO:0044444,GO:0044446,GO:0044464,GO:0044699,GO:0044763,GO:0044765,GO:0051234,GO:0055085
Smic24062 SmicGene24062							2	0	1	2	1	Swiss-Prot	sp|P43077|HEX1_CANAX	Beta-hexosaminidase OS=Candida albicans GN=HEX1 PE=1 SV=1	GO:0003674,GO:0003824,GO:0004553,GO:0004563,GO:0005975,GO:0008150,GO:0008152,GO:0015929,GO:0016787,GO:0016798,GO:0044238,GO:0071704
Smic24413 SmicGene24413							2	0	1	2	1	Swiss-Prot	sp|P31049|FAMT_PSEPU	Probable fatty acid methyltransferase OS=Pseudomonas putida PE=3 SV=1	GO:0003674,GO:0003824,GO:0006629,GO:0008150,GO:0008152,GO:0008168,GO:0008610,GO:0009058,GO:0016740,GO:0016741,GO:0032259,GO:0044238,GO:0044699,GO:0044710,GO:0044711,GO:0071704,GO:1901576
Smic25955 SmicGene25955				3	0	1				3	1	Swiss-Prot	sp|Q9HX48|RLUE_PSEAE	Ribosomal large subunit pseudouridine synthase E OS=Pseudomonas aeruginosa (strain ATCC 15692 / PAO1 / 1C / PRS 101 / LMG 12228) GN=rluE PE=3 SV=1	GO:0001522,GO:0003674,GO:0003676,GO:0003723,GO:0003824,GO:0005488,GO:0006139,GO:0006364,GO:0006396,GO:0006725,GO:0006807,GO:0008150,GO:0008152,GO:0009451,GO:0009982,GO:0009987,GO:0016070,GO:0016072,GO:0016853,GO:0016866,GO:0034470,GO:0034641,GO:0034660,GO:0043170,GO:0043412,GO:0044237,GO:0044238,GO:0044260,GO:0046483,GO:0071704,GO:0090304,GO:0097159,GO:1901360,GO:1901363
Smic27213 SmicGene27213							2	0	1	2	1	Swiss-Prot	sp|Q03685|BIP5_TOBAC	Luminal-binding protein 5 OS=Nicotiana tabacum GN=BIP5 PE=2 SV=1	GO:0000166,GO:0001882,GO:0001883,GO:0003674,GO:0005488,GO:0005524,GO:0005575,GO:0005783,GO:0005788,GO:0017076,GO:0030554,GO:0031974,GO:0032549,GO:0032550,GO:0032553,GO:0032555,GO:0032559,GO:0035639,GO:0036094,GO:0043167,GO:0043168,GO:0043226,GO:0043227,GO:0043229,GO:0043231,GO:0043233,GO:0044422,GO:0044424,GO:0044432,GO:0044444,GO:0044446,GO:0044464,GO:0070013,GO:0097159,GO:0097367,GO:1901265,GO:…
Smic29853 SmicGene29853							2	0	1	2	1	Swiss-Prot	sp|P37634|RLMJ_ECOLI	Ribosomal RNA large subunit methyltransferase J OS=Escherichia coli (strain K12) GN=rlmJ PE=1 SV=1	GO:0000154,GO:0001510,GO:0003674,GO:0003676,GO:0003723,GO:0003824,GO:0005488,GO:0006139,GO:0006364,GO:0006396,GO:0006725,GO:0006807,GO:0008150,GO:0008152,GO:0008168,GO:0008170,GO:0008173,GO:0008649,GO:0008757,GO:0008988,GO:0009451,GO:0009987,GO:0015976,GO:0016070,GO:0016072,GO:0016433,GO:0016740,GO:0016741,GO:0031167,GO:0032259,GO:0034470,GO:0034641,GO:0034660,GO:0036307,GO:0043170,GO:0043412,GO:…
Smic35441 SmicGene35441							2	0	1	2	1	Swiss-Prot	sp|P31777|RLMJ_HAEIN	Ribosomal RNA large subunit methyltransferase J OS=Haemophilus influenzae (strain ATCC 51907 / DSM 11121 / KW20 / Rd) GN=rlmJ PE=1 SV=1	GO:0000154,GO:0001510,GO:0003674,GO:0003676,GO:0003723,GO:0003824,GO:0005488,GO:0006139,GO:0006364,GO:0006396,GO:0006725,GO:0006807,GO:0008150,GO:0008152,GO:0008168,GO:0008170,GO:0008173,GO:0008649,GO:0008757,GO:0008988,GO:0009451,GO:0009987,GO:0016070,GO:0016072,GO:0016433,GO:0016740,GO:0016741,GO:0031167,GO:0032259,GO:0034470,GO:0034641,GO:0034660,GO:0036307,GO:0043170,GO:0043412,GO:0043414,GO:…
Smic35935 SmicGene35935				5	0	1	5	0	1	5	1	no_hit
Smic42714 SmicGene42714				2	-0.197428	1				2	1	TrEMBL	tr|E2N7F5|E2N7F5_9BACE	Glycosyltransferase, group 2 family protein OS=Bacteroides cellulosilyticus DSM 14838 GN=BACCELL_00198 PE=4 SV=1	GO:0003674,GO:0003824,GO:0008150,GO:0008152,GO:0016740,GO:0016757
