# Supplementary material for: Condition-specific RNA editing in the coral symbiont Symbiodinium microadriaticum
Source: PLoS Genet. 2017 Feb 28;13(2):e1006619. doi: 10.1371/journal.pgen.1006619 (PMC5357065; doi:10.1371/journal.pgen.1006619)
Supplement: S7 Table — Changes for (A) all genes and (B) genes that are differentially edited in at least one stressor are tabulated separately. (XLSX) [file pgen.1006619.s016.xlsx]

## Sheet: delta_edit_all
S7A Table: Change in editing frequencies when cultures are subject to stress, relative to control, for edited sites in all genes.
				Total coverage	Overall edit %	Condition-specific edit % (4 replicates each)				∆ edit % (relative to control)
Scaffold	Position	Context	Edit type			16C	36C	DS	control	16C	36C	DS
Smic.scaffold1|size3144590	1537071	intergenic	AT	232	8.9744	3.9216	4.7619	12.069	14.5161	-10.5945	-9.7542	-2.4471
Smic.scaffold1|size3144590	1729326	intergenic	TA	25	20	20	0	12.5	50	-30	-50	-37.5
Smic.scaffold2|size2740909	1890784	intergenic	TA	36	16.6667	22.2222	36.3636	0	0	22.2222	36.3636	0
Smic.scaffold2|size2740909	2433550	intergenic	TA	20	35	25	40	66.6667	25	0	15	41.6667
Smic.scaffold3|size2501703	34099	intergenic	AT	235	5.0847	3.1746	0	5.8824	11.8644	-8.6898	-11.8644	-5.982
Smic.scaffold3|size2501703	34198	intergenic	AT AG	45	20	0	41.6667	30	10	-10	31.6667	20
Smic.scaffold6|size2329020	126788	intergenic	TC TA	55	32.7273	50	17.6471	16.6667	50	0	-32.3529	-33.3333
Smic.scaffold7|size2227519	136883	SmicGene656	AT	130	11.4504	9.6774	11.5385	6.6667	15.9091	-6.2317	-4.3706	-9.2424
Smic.scaffold7|size2227519	504118	intergenic	TC	34	17.6471	22.2222	40	0	0	22.2222	40	0
Smic.scaffold7|size2227519	1120166	SmicGene696	AT	41	13.6364	0	15.3846	0	28.5714	-28.5714	-13.1868	-28.5714
Smic.scaffold7|size2227519	1120270	SmicGene696	AT	138	12.8571	20.5128	6.8966	11.1111	11.1111	9.4017	-4.2145	0
Smic.scaffold7|size2227519	1120276	SmicGene696	AT	140	68.5315	71.0526	50	62.069	82.6087	-11.5561	-32.6087	-20.5397
Smic.scaffold7|size2227519	1120285	SmicGene696	AT AG	158	55.5556	57.1429	51.2821	36.6667	68.6275	-11.4846	-17.3454	-31.9608
Smic.scaffold7|size2227519	1120293	SmicGene696	AT AG	146	73.8255	70	64.7059	85.7143	76.5957	-6.5957	-11.8898	9.1186
Smic.scaffold7|size2227519	1533364	intergenic	TC	20	35	0	66.6667	20	57.1429	-57.1429	9.5238	-37.1429
Smic.scaffold7|size2227519	1589800	SmicGene744	GC	29	24.1379	20	20	25	40	-20	-20	-15
Smic.scaffold7|size2227519	2114633	SmicGene772	TC	132	14.2857	23.3333	11.4286	10	13.1579	10.1754	-1.7293	-3.1579
Smic.scaffold7|size2227519	2147669	intergenic	GA	194	63.4021	55.3191	79.0698	56.6667	65.9091	-10.59	13.1607	-9.2424
Smic.scaffold8|size2202686	1754465	intergenic	GA	52	11.3208	15.3846	9.0909	0	17.6471	-2.2625	-8.5562	-17.6471
Smic.scaffold11|size2030540	373233	SmicGene1055	AT	104	14.4231	19.0476	13.6364	9.6774	16.6667	2.3809	-3.0303	-6.9893
Smic.scaffold14|size1925337	1134556	SmicGene1335	AT	43	18.6047	22.2222	22.2222	18.1818	14.2857	7.9365	7.9365	3.8961
Smic.scaffold14|size1925337	1203449	SmicGene1337	CA	54	33.3333	45.4545	42.8571	26.6667	28.5714	16.8831	14.2857	-1.9047
Smic.scaffold14|size1925337	1684301	SmicGene1358	AG	274	6.9343	8.6207	8	5.7143	5.6338	2.9869	2.3662	0.0805
Smic.scaffold15|size1918515	1512338	intergenic	TC	69	15.493	11.1111	8.6957	18.1818	26.3158	-15.2047	-17.6201	-8.134
Smic.scaffold15|size1918515	1512361	intergenic	TC	73	9.4595	8.3333	3.7037	23.0769	9.0909	-0.7576	-5.3872	13.986
Smic.scaffold15|size1918515	1660589	SmicGene1445	AT	116	25	33.3333	25	10	26.4706	6.8627	-1.4706	-16.4706
Smic.scaffold15|size1918515	1660594	SmicGene1445	AT	106	22.4299	26.6667	21.2121	6.6667	27.5862	-0.9195	-6.3741	-20.9195
Smic.scaffold15|size1918515	1682809	SmicGene1446	AG	228	9.1703	5.3571	7.4074	11.6667	11.8644	-6.5073	-4.457	-0.1977
Smic.scaffold15|size1918515	1793383	intergenic	TA	115	18.4874	40	11.7647	13.0435	9.375	30.625	2.3897	3.6685
Smic.scaffold17|size1859678	103843	intergenic	AT	24	66.6667	70	66.6667	60	66.6667	3.3333	0	-6.6667
Smic.scaffold17|size1859678	1859443	intergenic	TA	21	23.8095	0	55.5556	0	0	0	55.5556	0
Smic.scaffold18|size1859394	752150	intergenic	TA	85	12.5	4.7619	4	11.1111	29.1667	-24.4048	-25.1667	-18.0556
Smic.scaffold18|size1859394	753506	intergenic	TA TG	25	44	40	77.7778	0	40	0	37.7778	-40
Smic.scaffold19|size1813956	142202	intergenic	TA	48	12	50	15.7895	0	0	50	15.7895	0
Smic.scaffold19|size1813956	452991	SmicGene1734	AG	47	12.5	42.8571	8.3333	6.25	7.6923	35.1648	0.641	-1.4423
Smic.scaffold19|size1813956	453004	SmicGene1734	AT	50	18	33.3333	0	17.6471	21.4286	11.9047	-21.4286	-3.7815
Smic.scaffold19|size1813956	1313938	intergenic	AT	89	15.5556	11.1111	13.7931	11.5385	23.0769	-11.9658	-9.2838	-11.5384
Smic.scaffold19|size1813956	1313940	intergenic	AT	90	13.0435	25	16.6667	0	19.2308	5.7692	-2.5641	-19.2308
Smic.scaffold21|size1804639	659626	intergenic	AT	47	51.0638	64.2857	41.6667	38.4615	62.5	1.7857	-20.8333	-24.0385
Smic.scaffold21|size1804639	934882	SmicGene1936	TC	834	6.383	5.3398	8.3333	5.8296	5.9701	-0.6303	2.3632	-0.1405
Smic.scaffold21|size1804639	934888	SmicGene1936	AG	830	7.0423	6.3725	8.9202	5.7522	7.177	-0.8045	1.7432	-1.4248
Smic.scaffold21|size1804639	934890	SmicGene1936	TA	829	7.0071	5.9113	9.0047	5.8036	7.3529	-1.4416	1.6518	-1.5493
Smic.scaffold21|size1804639	934905	SmicGene1936	CT	921	16.971	15.3509	18.4549	18.9723	14.7465	0.6044	3.7084	4.2258
Smic.scaffold21|size1804639	934911	SmicGene1936	AG	971	18.7755	17.2131	20.5761	20.4633	16.6667	0.5464	3.9094	3.7966
Smic.scaffold21|size1804639	934930	SmicGene1936	TC	1176	34.0084	32.6531	35.7616	33.7705	33.8028	-1.1497	1.9588	-0.0323
Smic.scaffold21|size1804639	934939	SmicGene1936	TC	1198	36.2283	34.9835	39.2283	35.6436	34.9315	0.052	4.2968	0.7121
Smic.scaffold21|size1804639	934966	SmicGene1936	GA	980	37.5378	37.3494	40.6504	37.751	34.413	2.9364	6.2374	3.338
Smic.scaffold21|size1804639	934984	SmicGene1936	AC	808	27.4293	29.4737	29.5567	25	25.9434	3.5303	3.6133	-0.9434
Smic.scaffold21|size1804639	935146	SmicGene1936	AC	707	12.8169	10.0629	12.5	15.544	12.6437	-2.5808	-0.1437	2.9003
Smic.scaffold21|size1804639	935154	SmicGene1936	TA	792	13.0982	11.4943	13.8614	14.3519	12.3762	-0.8819	1.4852	1.9757
Smic.scaffold21|size1804639	1050272	intergenic	AG	569	7.3043	5.4688	4.8387	7.4627	12.5984	-7.1296	-7.7597	-5.1357
Smic.scaffold21|size1804639	1060564	intergenic	TA	81	64.1975	68.1818	59.0909	60	68.1818	0	-9.0909	-8.1818
Smic.scaffold21|size1804639	1060576	intergenic	TC TA	74	50	70	35.7143	52.6316	38.0952	31.9048	-2.3809	14.5364
Smic.scaffold21|size1804639	1060586	intergenic	TA	69	10	11.1111	16.6667	10	5	6.1111	11.6667	5
Smic.scaffold21|size1804639	1065041	SmicGene1949	AT AG	24	25	33.3333	40	10	33.3333	0	6.6667	-23.3333
Smic.scaffold21|size1804639	1093970	SmicGene1954	AT	70	12.8571	26.6667	6.6667	7.6923	16.6667	10	-10	-8.9744
Smic.scaffold21|size1804639	1339015	intergenic	TC	30	20	14.2857	11.1111	0	80	-65.7143	-68.8889	-80
Smic.scaffold22|size1799166	178229	SmicGene2023	GC	45	45.6522	50	77.7778	30	33.3333	16.6667	44.4445	-3.3333
Smic.scaffold22|size1799166	178231	SmicGene2023	GA	54	54.5455	50	88.8889	42.8571	50	0	38.8889	-7.1429
Smic.scaffold22|size1799166	433954	intergenic	TC	104	11.4286	18.1818	9.7561	13.0435	5.2632	12.9186	4.4929	7.7803
Smic.scaffold23|size1776842	48235	intergenic	AT	45	13.3333	16.6667	4.3478	20	33.3333	-16.6666	-28.9855	-13.3333
Smic.scaffold23|size1776842	48252	intergenic	AT	54	11.1111	0	11.5385	21.4286	0	0	11.5385	21.4286
Smic.scaffold25|size1773150	213417	SmicGene2248	GC	126	7.1429	0	14.2857	12	3.2258	-3.2258	11.0599	8.7742
Smic.scaffold25|size1773150	488940	intergenic	CT	29	62.069	50	66.6667	80	50	0	16.6667	30
Smic.scaffold25|size1773150	489064	intergenic	AG	172	6.3584	2.7027	6.6667	3.8462	12.8205	-10.1178	-6.1538	-8.9743
Smic.scaffold25|size1773150	649714	intergenic	AG	129	7.6923	4.1667	13.5135	6.25	5.4054	-1.2387	8.1081	0.8446
Smic.scaffold25|size1773150	650237	intergenic	AT	158	7.5	3.125	9.2593	3.3333	11.3636	-8.2386	-2.1043	-8.0303
Smic.scaffold25|size1773150	765317	SmicGene2285	TG	26	30.7692	27.2727	100	0	44.4444	-17.1717	55.5556	-44.4444
Smic.scaffold25|size1773150	765318	SmicGene2285	TA	30	46.6667	38.4615	100	37.5	57.1429	-18.6814	42.8571	-19.6429
Smic.scaffold25|size1773150	768617	intergenic	AT	21	23.8095	12.5	28.5714	20	100	-87.5	-71.4286	-80
Smic.scaffold25|size1773150	841509	intergenic	GT	24	41.6667	40	16.6667	42.8571	66.6667	-26.6667	-50	-23.8096
Smic.scaffold25|size1773150	900115	SmicGene2290	TG	299	28	23.6111	23.3766	36.7089	27.7778	-4.1667	-4.4012	8.9311
Smic.scaffold25|size1773150	977441	SmicGene2300	GC	77	23.0769	18.1818	27.7778	23.8095	23.5294	-5.3476	4.2484	0.2801
Smic.scaffold25|size1773150	1519712	intergenic	TC	50	16	33.3333	11.7647	0	20	13.3333	-8.2353	-20
Smic.scaffold25|size1773150	1593123	SmicGene2337	AT	29	20.6897	25	22.2222	20	14.2857	10.7143	7.9365	5.7143
Smic.scaffold26|size1764502	36905	SmicGene2358	AT	148	6.5789	11.1111	5.2632	5.2632	5	6.1111	0.2632	0.2632
Smic.scaffold27|size1712659	543185	SmicGene2467	AG	30	30	14.2857	50	22.2222	41.6667	-27.381	8.3333	-19.4445
Smic.scaffold27|size1712659	543192	SmicGene2467	AT	25	76	100	100	71.4286	60	40	40	11.4286
Smic.scaffold29|size1681714	672515	SmicGene2598	AG	33	18.1818	42.8571	6.25	0	40	2.8571	-33.75	-40
Smic.scaffold29|size1681714	1201884	SmicGene2633	CA	37	31.5789	37.5	42.8571	18.1818	33.3333	4.1667	9.5238	-15.1515
Smic.scaffold29|size1681714	1315932	SmicGene2638	AG	27	17.2414	22.2222	0	0	27.2727	-5.0505	-27.2727	-27.2727
Smic.scaffold29|size1681714	1315943	SmicGene2638	AT AG	28	44.8276	55.5556	40	33.3333	41.6667	13.8889	-1.6667	-8.3334
Smic.scaffold30|size1653774	450040	SmicGene2692	TG	38	71.0526	100	57.1429	85.7143	55.5556	44.4444	1.5873	30.1587
Smic.scaffold30|size1653774	450041	SmicGene2692	GT	75	85.3333	100	78.5714	93.75	76.4706	23.5294	2.1008	17.2794
Smic.scaffold30|size1653774	450042	SmicGene2692	GC	93	88.172	100	80.6452	95.6522	83.3333	16.6667	-2.6881	12.3189
Smic.scaffold30|size1653774	475695	intergenic	TA	98	8.1633	8.6957	3.125	10.5263	12.5	-3.8043	-9.375	-1.9737
Smic.scaffold30|size1653774	1082231	intergenic	TA	23	26.087	66.6667	14.2857	40	0	66.6667	14.2857	40
Smic.scaffold30|size1653774	1497357	SmicGene2753	CT	1186	34.7024	31.7164	35.1801	34.629	37.0107	-5.2943	-1.8306	-2.3817
Smic.scaffold30|size1653774	1497367	SmicGene2753	GA	1091	24.8182	23.8095	25.2252	25.098	25	-1.1905	0.2252	0.098
Smic.scaffold33|size1614636	432163	SmicGene2921	GA	29	24.1379	25	40	16.6667	20	5	20	-3.3333
Smic.scaffold33|size1614636	1185091	intergenic	AG	43	22.2222	41.6667	21.4286	0	28.5714	13.0953	-7.1428	-28.5714
Smic.scaffold33|size1614636	1185094	intergenic	AT AG	43	46.6667	16.6667	50	66.6667	57.1429	-40.4762	-7.1429	9.5238
Smic.scaffold34|size1601861	668125	SmicGene2998	AG	375	4.5213	3.7975	0	12.6761	5.4348	-1.6373	-5.4348	7.2413
Smic.scaffold35|size1573575	100717	SmicGene3040	AC	22	27.2727	0	16.6667	25	50	-50	-33.3333	-25
Smic.scaffold35|size1573575	100726	SmicGene3040	AG AT	21	28.5714	0	14.2857	60	33.3333	-33.3333	-19.0476	26.6667
Smic.scaffold35|size1573575	809492	intergenic	AG AT	44	51.1111	80	26.6667	28.5714	100	-20	-73.3333	-71.4286
Smic.scaffold35|size1573575	809500	intergenic	AT	50	51.9231	40	68.75	28.5714	66.6667	-26.6667	2.0833	-38.0953
Smic.scaffold36|size1537832	1594	SmicGene3092	AG	157	81.761	75.6098	78.2609	93.5484	82.9268	-7.317	-4.6659	10.6216
Smic.scaffold36|size1537832	1603	SmicGene3092	AT	164	77.381	76.1905	79.5918	75	77.7778	-1.5873	1.814	-2.7778
Smic.scaffold36|size1537832	872135	SmicGene3134	AT	159	10.0629	7.3171	10.2564	13.1579	9.7561	-2.439	0.5003	3.4018
Smic.scaffold37|size1537713	610744	intergenic	AT	25	32	33.3333	37.5	14.2857	42.8571	-9.5238	-5.3571	-28.5714
Smic.scaffold37|size1537713	858410	SmicGene3189	CT	42	25	33.3333	66.6667	22.2222	14.2857	19.0476	52.381	7.9365
Smic.scaffold37|size1537713	858441	SmicGene3189	AG	37	21.0526	16.6667	66.6667	26.6667	7.1429	9.5238	59.5238	19.5238
Smic.scaffold37|size1537713	858446	SmicGene3189	AG	38	21.0526	20	66.6667	25	7.1429	12.8571	59.5238	17.8571
Smic.scaffold37|size1537713	858448	SmicGene3189	CA	37	21.0526	20	66.6667	25	7.1429	12.8571	59.5238	17.8571
Smic.scaffold37|size1537713	858458	SmicGene3189	CT	36	16.6667	25	40	13.3333	8.3333	16.6667	31.6667	5
Smic.scaffold37|size1537713	1501070	intergenic	AT	533	5.7836	4.6875	6.1644	6.8182	5.3846	-0.6971	0.7798	1.4336
Smic.scaffold37|size1537713	1501146	intergenic	GA	68	13.0435	5.5556	21.7391	15.3846	6.6667	-1.1111	15.0724	8.7179
Smic.scaffold37|size1537713	1501915	intergenic	GA	313	10.2804	8.5366	14.0845	8.9888	10.1266	-1.59	3.9579	-1.1378
Smic.scaffold40|size1511086	331666	intergenic	AT	350	7.6487	6.8966	4.0816	8.5366	11.6279	-4.7313	-7.5463	-3.0913
Smic.scaffold40|size1511086	335823	SmicGene3430	AT	296	6.0403	5.2632	2.2989	7.8947	8.9744	-3.7112	-6.6755	-1.0797
Smic.scaffold40|size1511086	463701	intergenic	AG	23	91.3043	100	100	100	77.7778	22.2222	22.2222	22.2222
Smic.scaffold40|size1511086	463702	intergenic	AG	36	94.4444	100	100	100	83.3333	16.6667	16.6667	16.6667
Smic.scaffold40|size1511086	463703	intergenic	GA	41	95.122	100	100	100	85.7143	14.2857	14.2857	14.2857
Smic.scaffold40|size1511086	557349	SmicGene3441	AT	38	26.3158	14.2857	80	11.1111	30	-15.7143	50	-18.8889
Smic.scaffold40|size1511086	783670	intergenic	GT	39	94.8718	100	100	90	88.8889	11.1111	11.1111	1.1111
Smic.scaffold40|size1511086	783671	intergenic	GA	30	93.3333	100	100	85.7143	85.7143	14.2857	14.2857	0
Smic.scaffold40|size1511086	963618	intergenic	TA	238	4.9383	0	3.7736	4.8387	9.589	-9.589	-5.8154	-4.7503
Smic.scaffold40|size1511086	963713	intergenic	CG	20	33.3333	57.1429	14.2857	25	33.3333	23.8096	-19.0476	-8.3333
Smic.scaffold41|size1505867	446722	SmicGene3497	AT	98	10	22.2222	0	4.7619	13.6364	8.5858	-13.6364	-8.8745
Smic.scaffold42|size1500500	208604	intergenic	AG AT	26	25	37.5	16.6667	14.2857	28.5714	8.9286	-11.9047	-14.2857
Smic.scaffold42|size1500500	208620	intergenic	AT	20	80	62.5	100	75	100	-37.5	0	-25
Smic.scaffold42|size1500500	214919	SmicGene3559	TC	471	6.1053	7.0312	6.5217	6.1224	5.1948	1.8364	1.3269	0.9276
Smic.scaffold44|size1483456	697283	intergenic	AT	24	20.8333	36.3636	20	0	0	36.3636	20	0
Smic.scaffold44|size1483456	1170913	intergenic	TC	199	7	12.1951	0	8.3333	10.2041	1.991	-10.2041	-1.8708
Smic.scaffold45|size1474847	1020395	intergenic	AT	79	17.5	18.1818	21.4286	9.0909	15.7895	2.3923	5.6391	-6.6986
Smic.scaffold50|size1419761	356471	intergenic	GT	23	91.3043	100	85.7143	100	83.3333	16.6667	2.381	16.6667
Smic.scaffold50|size1419761	356562	intergenic	GC	22	95.4545	100	100	100	85.7143	14.2857	14.2857	14.2857
Smic.scaffold51|size1408790	540466	intergenic	TC	56	13.7931	18.1818	8.3333	12.5	15.7895	2.3923	-7.4562	-3.2895
Smic.scaffold51|size1408790	821394	SmicGene4188	AT	26	19.2308	33.3333	0	0	33.3333	0	-33.3333	-33.3333
Smic.scaffold51|size1408790	865135	SmicGene4191	AT	48	19.6078	5.8824	30.7692	12.5	30.7692	-24.8868	0	-18.2692
Smic.scaffold54|size1390978	40887	SmicGene4329	AT	279	19.2171	16.129	20	20.2703	20	-3.871	0	0.2703
Smic.scaffold54|size1390978	40897	SmicGene4329	AG	254	31.3953	35	17.5439	35.8209	35.1351	-0.1351	-17.5912	0.6858
Smic.scaffold54|size1390978	40920	SmicGene4329	AT	260	35.6061	25.8065	40.9836	32.2581	41.7722	-15.9657	-0.7886	-9.5141
Smic.scaffold54|size1390978	162450	SmicGene4337	AC	33	79.4118	80	81.8182	80	75	5	6.8182	5
Smic.scaffold54|size1390978	302796	intergenic	TC	28	17.8571	22.2222	8.3333	50	20	2.2222	-11.6667	30
Smic.scaffold54|size1390978	302821	intergenic	TA	35	28.5714	22.2222	25	100	0	22.2222	25	100
Smic.scaffold55|size1373248	318577	SmicGene4415	AT	890	4.5913	5.3922	5.7762	2.451	4.3269	1.0653	1.4493	-1.8759
Smic.scaffold55|size1373248	423711	intergenic	AT	39	20.5128	8.3333	14.2857	27.2727	33.3333	-25	-19.0476	-6.0606
Smic.scaffold55|size1373248	423713	intergenic	AT AG	39	23.0769	16.6667	16.6667	16.6667	44.4444	-27.7777	-27.7777	-27.7777
Smic.scaffold55|size1373248	811868	intergenic	TC	24	29.1667	0	50	16.6667	37.5	-37.5	12.5	-20.8333
Smic.scaffold56|size1359214	68362	SmicGene4462	CA	22	27.2727	57.1429	33.3333	0	0	57.1429	33.3333	0
Smic.scaffold56|size1359214	533346	intergenic	TG	77	8.9744	0	13.6364	4	14.2857	-14.2857	-0.6493	-10.2857
Smic.scaffold56|size1359214	533347	intergenic	AT	81	24.6914	45.4545	22.7273	15.3846	27.2727	18.1818	-4.5454	-11.8881
Smic.scaffold56|size1359214	748242	SmicGene4528	AT	20	25	100	14.2857	40	0	100	14.2857	40
Smic.scaffold56|size1359214	1225172	SmicGene4559	AT	155	12.1019	6.8966	13.5593	13.8889	12.1212	-5.2246	1.4381	1.7677
Smic.scaffold56|size1359214	1295645	SmicGene4564	TG	44	95.4545	100	100	85.7143	100	0	0	-14.2857
Smic.scaffold57|size1353059	866494	SmicGene4601	AT	235	8.4034	12.5	0	8.1395	6.1728	6.3272	-6.1728	1.9667
Smic.scaffold60|size1330011	14648	intergenic	AG AT	24	48	28.5714	33.3333	100	60	-31.4286	-26.6667	40
Smic.scaffold60|size1330011	14651	intergenic	AT AG	25	44	57.1429	33.3333	0	50	7.1429	-16.6667	-50
Smic.scaffold60|size1330011	14659	intergenic	AT AG	25	26.9231	28.5714	0	33.3333	40	-11.4286	-40	-6.6667
Smic.scaffold60|size1330011	1003629	SmicGene4826	CA	312	6.7308	8.4507	1.2987	6.8182	10.5263	-2.0756	-9.2276	-3.7081
Smic.scaffold60|size1330011	1223737	SmicGene4841	AT	31	16.129	42.8571	0	50	20	22.8571	-20	30
Smic.scaffold61|size1322801	694410	intergenic	TA	118	9.2437	4.7619	0	6.8182	25	-20.2381	-25	-18.1818
Smic.scaffold61|size1322801	1262219	SmicGene4918	AT	45	14.2857	18.1818	12.5	8.3333	20	-1.8182	-7.5	-11.6667
Smic.scaffold66|size1303845	1073551	SmicGene5176	GC	23	58.3333	62.5	50	66.6667	50	12.5	0	16.6667
Smic.scaffold66|size1303845	1073552	SmicGene5176	GT	33	66.6667	66.6667	57.1429	75	66.6667	0	-9.5238	8.3333
Smic.scaffold66|size1303845	1154306	SmicGene5178	AT	417	6.9544	6.6667	9.8765	5.4945	3.3708	3.2959	6.5057	2.1237
Smic.scaffold67|size1295689	24535	SmicGene5197	AC	159	88.6792	72.7273	96.4912	84.8485	94.4444	-21.7171	2.0468	-9.5959
Smic.scaffold67|size1295689	24537	SmicGene5197	GA	246	11.7886	14	12.3457	7.6923	12.6984	1.3016	-0.3527	-5.0061
Smic.scaffold67|size1295689	25002	SmicGene5197	CT	1665	6.8263	9.0615	4.8227	8.5987	7.3099	1.7516	-2.4872	1.2888
Smic.scaffold68|size1290279	802693	intergenic	TC TA	217	26.3636	29.5455	23.4568	23.8095	30.1887	-0.6432	-6.7319	-6.3792
Smic.scaffold69|size1289600	29943	intergenic	AT AG	147	51.0067	53.3333	45.7143	45.7143	57.1429	-3.8096	-11.4286	-11.4286
Smic.scaffold69|size1289600	29953	intergenic	AG AT	168	75.4386	79.4118	62.7907	73.8095	84.6154	-5.2036	-21.8247	-10.8059
Smic.scaffold69|size1289600	29960	intergenic	AT	173	77.4011	82.8571	71.7391	80	76.4706	6.3865	-4.7315	3.5294
Smic.scaffold69|size1289600	709067	intergenic	AT AG	47	64.5833	55.5556	64.7059	71.4286	66.6667	-11.1111	-1.9608	4.7619
Smic.scaffold70|size1288464	270247	SmicGene5352	CA	44	88.8889	90.9091	75	100	84.6154	6.2937	-9.6154	15.3846
Smic.scaffold70|size1288464	270248	SmicGene5352	CG	39	87.1795	88.8889	71.4286	100	81.8182	7.0707	-10.3896	18.1818
Smic.scaffold72|size1270761	321220	SmicGene5459	AT	284	9.507	17.3077	2.0408	10	14.0625	3.2452	-12.0217	-4.0625
Smic.scaffold72|size1270761	628159	intergenic	AT AG	57	22.807	8.3333	23.5294	46.1538	13.3333	-5	10.1961	32.8205
Smic.scaffold73|size1261888	1068660	SmicGene5553	AT	28	17.2414	0	33.3333	0	16.6667	-16.6667	16.6666	-16.6667
Smic.scaffold74|size1260584	326531	intergenic	CT	32	93.75	100	100	100	80	20	20	20
Smic.scaffold74|size1260584	525471	intergenic	GA	421	6.5882	5.2083	3.8835	11.3208	5.8333	-0.625	-1.9498	5.4875
Smic.scaffold74|size1260584	640826	intergenic	AT	334	5.638	5.1948	6.4935	4.0816	7.0588	-1.864	-0.5653	-2.9772
Smic.scaffold75|size1257423	644123	SmicGene5667	TC	841	75.915	79	76.8116	77.027	71.1009	7.8991	5.7107	5.9261
Smic.scaffold75|size1257423	644124	SmicGene5667	CT	848	75.6126	79.1045	76.3033	77.13	70.2703	8.8342	6.033	6.8597
Smic.scaffold75|size1257423	644151	SmicGene5667	TC	758	71.1664	76.5714	69.9454	73.7864	64.8241	11.7473	5.1213	8.9623
Smic.scaffold75|size1257423	644529	SmicGene5667	TC	601	87.725	87.6712	91.2162	86.3095	85.906	1.7652	5.3102	0.4035
Smic.scaffold75|size1257423	644546	SmicGene5667	TC	601	87.2727	87.3239	89.3617	89.3491	83.0065	4.3174	6.3552	6.3426
Smic.scaffold75|size1257423	644559	SmicGene5667	TC	551	81.9469	81.6794	82.1429	86	77.7778	3.9016	4.3651	8.2222
Smic.scaffold75|size1257423	644562	SmicGene5667	GA	532	82.3853	81.746	81.7518	85.5172	80.292	1.454	1.4598	5.2252
Smic.scaffold75|size1257423	644565	SmicGene5667	GT	505	82.567	81.6667	80.4511	87.1429	80.6202	1.0465	-0.1691	6.5227
Smic.scaffold75|size1257423	644604	SmicGene5667	GC	481	48.996	53.5088	50.8065	47.3684	44.8819	8.6269	5.9246	2.4865
Smic.scaffold75|size1257423	644615	SmicGene5667	TC	363	29.9191	36.4706	29.7872	25	29.3478	7.1228	0.4394	-4.3478
Smic.scaffold75|size1257423	644622	SmicGene5667	AG	276	12.8114	17.2414	13.6986	8.5366	13.2353	4.0061	0.4633	-4.6987
Smic.scaffold75|size1257423	644630	SmicGene5667	AG	261	10.6227	16.0714	12.1212	5.9524	10.4478	5.6236	1.6734	-4.4954
Smic.scaffold75|size1257423	644631	SmicGene5667	GA	247	10.7011	16.3636	12.3077	5.9524	10.4478	5.9158	1.8599	-4.4954
Smic.scaffold76|size1248209	609609	intergenic	TA	20	25	0	0	37.5	33.3333	-33.3333	-33.3333	4.1667
Smic.scaffold76|size1248209	1241376	SmicGene5784	GT	23	45.8333	60	28.5714	60	42.8571	17.1429	-14.2857	17.1429
Smic.scaffold79|size1238417	33650	intergenic	AT	88	11.236	7.4074	5.2632	0	25	-17.5926	-19.7368	-25
Smic.scaffold79|size1238417	33659	intergenic	AG	84	9.4118	15.3846	5.8824	0	11.1111	4.2735	-5.2287	-11.1111
Smic.scaffold80|size1234959	304662	SmicGene5926	AG	25	20	16.6667	25	25	14.2857	2.381	10.7143	10.7143
Smic.scaffold80|size1234959	610199	intergenic	TC TA	30	30	33.3333	20	10	66.6667	-33.3334	-46.6667	-56.6667
Smic.scaffold80|size1234959	610208	intergenic	TA	31	25	50	12.5	11.1111	20	30	-7.5	-8.8889
Smic.scaffold80|size1234959	872183	SmicGene5953	AT	52	24.5283	50	0	0	36	14	-36	-36
Smic.scaffold80|size1234959	966410	SmicGene5956	AT	34	17.6471	16.6667	20	0	33.3333	-16.6666	-13.3333	-33.3333
Smic.scaffold82|size1226494	123845	SmicGene6067	AT	36	20.5128	7.1429	42.8571	25	20	-12.8571	22.8571	5
Smic.scaffold82|size1226494	562914	SmicGene6097	AT AG	110	72.0721	62.5	75.7576	72.7273	72.5	-10	3.2576	0.2273
Smic.scaffold82|size1226494	562917	SmicGene6097	AG	138	23.0216	17.6471	23.0769	37.5	17.3913	0.2558	5.6856	20.1087
Smic.scaffold82|size1226494	1083450	SmicGene6147	GC	28	17.8571	12.5	33.3333	14.2857	14.2857	-1.7857	19.0476	0
Smic.scaffold83|size1210505	92872	SmicGene6162	AT AG AC	85	48.8636	55	33.3333	38.8889	57.1429	-2.1429	-23.8096	-18.254
Smic.scaffold83|size1210505	92883	SmicGene6162	AG AT	92	44.086	33.3333	25	52.6316	54.0541	-20.7208	-29.0541	-1.4225
Smic.scaffold83|size1210505	618441	intergenic	TA	51	13.2075	25	13.3333	14.2857	0	25	13.3333	14.2857
Smic.scaffold83|size1210505	972417	SmicGene6196	CT	30	78.125	100	28.5714	85.7143	88.8889	11.1111	-60.3175	-3.1746
Smic.scaffold84|size1210467	1080583	intergenic	TA	23	56.5217	75	50	80	16.6667	58.3333	33.3333	63.3333
Smic.scaffold84|size1210467	1195860	SmicGene6252	TC	108	25.9259	25.9259	33.3333	29.4118	17.2414	8.6845	16.0919	12.1704
Smic.scaffold84|size1210467	1195870	SmicGene6252	AG	129	15.3846	13.3333	7.1429	15.1515	23.0769	-9.7436	-15.934	-7.9254
Smic.scaffold85|size1199522	719609	SmicGene6273	AT	34	20.5882	0	11.1111	28.5714	36.3636	-36.3636	-25.2525	-7.7922
Smic.scaffold86|size1198866	938532	SmicGene6340	AG	116	9.4017	11.1111	3.0303	12.5	12.1212	-1.0101	-9.0909	0.3788
Smic.scaffold86|size1198866	938534	SmicGene6340	AG AT	116	45	40.7407	36.3636	44	57.1429	-16.4022	-20.7793	-13.1429
Smic.scaffold86|size1198866	990000	SmicGene6343	GA	22	95.8333	100	100	100	87.5	12.5	12.5	12.5
Smic.scaffold87|size1198312	977040	intergenic	TA	159	6.875	0	2.7027	20.5882	6	-6	-3.2973	14.5882
Smic.scaffold87|size1198312	977046	intergenic	TA	155	9.0323	10.2564	13.8889	9.0909	4.2553	6.0011	9.6336	4.8356
Smic.scaffold87|size1198312	1130587	SmicGene6430	CT	308	6.0703	8.642	3.8462	7.5949	4	4.642	-0.1538	3.5949
Smic.scaffold88|size1191433	88854	intergenic	CT	29	89.6552	87.5	80	100	83.3333	4.1667	-3.3333	16.6667
Smic.scaffold88|size1191433	314276	SmicGene6448	AT	89	13.3333	16	23.3333	0	4.3478	11.6522	18.9855	-4.3478
Smic.scaffold88|size1191433	786910	SmicGene6469	AG	29	17.2414	60	0	20	9.0909	50.9091	-9.0909	10.9091
Smic.scaffold89|size1186244	12415	SmicGene6488	GC	34	17.1429	18.1818	33.3333	11.1111	16.6667	1.5151	16.6666	-5.5556
Smic.scaffold89|size1186244	339326	intergenic	AT	167	9.5808	3.0303	7.1429	6.8182	18.75	-15.7197	-11.6071	-11.9318
Smic.scaffold89|size1186244	339330	intergenic	AT	187	7.9787	11.1111	7.8431	8.1633	5.7692	5.3419	2.0739	2.3941
Smic.scaffold92|size1173413	703872	SmicGene6668	AT	105	7.5472	8	5.7143	8.3333	9.0909	-1.0909	-3.3766	-0.7576
Smic.scaffold93|size1160758	210934	SmicGene6691	CT	48	22.449	21.4286	21.4286	33.3333	16.6667	4.7619	4.7619	16.6666
Smic.scaffold93|size1160758	615409	SmicGene6713	TG	22	90.9091	85.7143	100	100	80	5.7143	20	20
Smic.scaffold94|size1159157	83566	intergenic	AT	203	19.9029	33.3333	15.7895	14.2857	19.6078	13.7255	-3.8183	-5.3221
Smic.scaffold94|size1159157	83568	intergenic	AT	213	5.9633	4.7619	3.3898	6.3492	9.2593	-4.4974	-5.8695	-2.9101
Smic.scaffold94|size1159157	764579	SmicGene6801	CG	37	81.5789	87.5	78.5714	80	83.3333	4.1667	-4.7619	-3.3333
Smic.scaffold94|size1159157	769817	SmicGene6802	AT	21	95.2381	100	100	87.5	100	0	0	-12.5
Smic.scaffold94|size1159157	1101140	intergenic	TC	106	31.4815	33.3333	26.8293	26.087	43.4783	-10.145	-16.649	-17.3913
Smic.scaffold95|size1158265	21500	intergenic	AT	364	5.0667	3.6145	7.0588	7.2581	1.2048	2.4097	5.854	6.0533
Smic.scaffold95|size1158265	446324	SmicGene6852	GA	304	8.8235	12	8.4507	7.0423	7.8652	4.1348	0.5855	-0.8229
Smic.scaffold95|size1158265	446330	SmicGene6852	CG	280	12.7208	21.5385	8.6957	10.2941	11.1111	10.4274	-2.4154	-0.817
Smic.scaffold95|size1158265	451400	SmicGene6852	GC	22	95.4545	100	80	100	100	0	-20	0
Smic.scaffold95|size1158265	466691	SmicGene6852	AT	27	33.3333	33.3333	20	20	66.6667	-33.3334	-46.6667	-46.6667
Smic.scaffold95|size1158265	1050705	SmicGene6892	AT	306	4.5603	5.7143	4.1096	2.4691	6.0241	-0.3098	-1.9145	-3.555
Smic.scaffold96|size1157762	39307	SmicGene6904	CA	42	72.093	80	80	84.6154	53.3333	26.6667	26.6667	31.2821
Smic.scaffold96|size1157762	39309	SmicGene6904	CT	30	62.5	75	66.6667	77.7778	41.6667	33.3333	25	36.1111
Smic.scaffold97|size1148689	754737	SmicGene6984	AT	53	18.1818	22.2222	21.0526	12.5	18.1818	4.0404	2.8708	-5.6818
Smic.scaffold98|size1148247	396431	intergenic	AT	93	21.0526	20.8333	25	12	26.9231	-6.0898	-1.9231	-14.9231
Smic.scaffold98|size1148247	1087553	SmicGene7069	TA	97	37.3737	32.3529	46.6667	25	46.6667	-14.3138	0	-21.6667
Smic.scaffold98|size1148247	1087890	SmicGene7069	TC	96	11.1111	13.3333	12	12	5.2632	8.0701	6.7368	6.7368
Smic.scaffold98|size1148247	1140761	SmicGene7073	AT	72	16.4384	35.7143	6.25	15	13.0435	22.6708	-6.7935	1.9565
Smic.scaffold103|size1116349	443198	SmicGene7285	AT	124	7.2581	14.7059	2.5	11.1111	0	14.7059	2.5	11.1111
Smic.scaffold103|size1116349	443199	SmicGene7285	AT	125	8	5.7143	10	0	17.3913	-11.677	-7.3913	-17.3913
Smic.scaffold103|size1116349	443205	SmicGene7285	AT	125	26.1905	20.5882	30.7692	32.1429	20	0.5882	10.7692	12.1429
Smic.scaffold103|size1116349	464761	SmicGene7285	AT	39	15.3846	40	7.6923	10	0	40	7.6923	10
Smic.scaffold103|size1116349	700523	intergenic	TC	61	25.3731	27.5862	0	25	30.4348	-2.8486	-30.4348	-5.4348
Smic.scaffold103|size1116349	700529	intergenic	TA	64	10.6061	0	28.5714	20	13.6364	-13.6364	14.935	6.3636
Smic.scaffold103|size1116349	791107	SmicGene7312	AT	286	4.3624	1.3889	3.4483	4.2857	8.6957	-7.3068	-5.2474	-4.41
Smic.scaffold103|size1116349	791111	SmicGene7312	AT	298	5.8632	4.1096	6.7416	6.9444	5.4795	-1.3699	1.2621	1.4649
Smic.scaffold103|size1116349	791118	SmicGene7312	AG	289	8.7838	8.4507	8.5366	1.3889	16.9014	-8.4507	-8.3648	-15.5125
Smic.scaffold103|size1116349	1046522	intergenic	CG	103	36.8932	39.2857	37.931	43.4783	26.087	13.1987	11.844	17.3913
Smic.scaffold103|size1116349	1046523	intergenic	TG	86	22.093	29.1667	13.6364	27.7778	18.1818	10.9849	-4.5454	9.596
Smic.scaffold103|size1116349	1046524	intergenic	TG	75	10.6667	19.0476	0	18.75	5.2632	13.7844	-5.2632	13.4868
Smic.scaffold105|size1115003	408003	SmicGene7410	AT	188	6.3158	5.0847	3.4483	13.6364	3.4483	1.6364	0	10.1881
Smic.scaffold106|size1109251	377084	intergenic	TA	177	5.5556	4.0816	4.5455	6.1224	7.8947	-3.8131	-3.3492	-1.7723
Smic.scaffold106|size1109251	657147	SmicGene7475	AT	45	46.8085	35.2941	56.25	45.4545	66.6667	-31.3726	-10.4167	-21.2122
Smic.scaffold106|size1109251	657154	SmicGene7475	AT	44	28.8889	23.5294	28.5714	36.3636	33.3333	-9.8039	-4.7619	3.0303
Smic.scaffold106|size1109251	745657	SmicGene7478	AT	76	10.2564	5.2632	12.5	11.7647	11.1111	-5.8479	1.3889	0.6536
Smic.scaffold109|size1099420	701871	SmicGene7624	CT	44	19.5652	16.6667	0	28.5714	21.4286	-4.7619	-21.4286	7.1428
Smic.scaffold109|size1099420	701923	SmicGene7624	CT	61	19.6721	25	0	24	14.2857	10.7143	-14.2857	9.7143
Smic.scaffold109|size1099420	701939	SmicGene7624	CT	68	17.6471	25	9.0909	21.7391	11.1111	13.8889	-2.0202	10.628
Smic.scaffold110|size1079784	46109	SmicGene7647	GC	192	6.2176	3.7736	5.7143	8.4746	6.5217	-2.7481	-0.8074	1.9529
Smic.scaffold110|size1079784	723058	SmicGene7677	AG	26	17.8571	22.2222	0	66.6667	16.6667	5.5555	-16.6667	50
Smic.scaffold110|size1079784	723061	SmicGene7677	AG	26	27.5862	55.5556	30	0	0	55.5556	30	0
Smic.scaffold110|size1079784	776692	intergenic	TA	44	13.3333	20	14.2857	15.3846	7.6923	12.3077	6.5934	7.6923
Smic.scaffold111|size1071209	713529	SmicGene7737	AT	62	12.9032	16.6667	11.7647	6.25	17.6471	-0.9804	-5.8824	-11.3971
Smic.scaffold112|size1070649	77077	SmicGene7764	CA	54	33.3333	33.3333	41.6667	30.7692	30	3.3333	11.6667	0.7692
Smic.scaffold112|size1070649	77078	SmicGene7764	AC	56	35.7143	40	46.1538	30.7692	30	10	16.1538	0.7692
Smic.scaffold112|size1070649	187689	SmicGene7773	AG	55	11.8644	30	16.6667	10	0	30	16.6667	10
Smic.scaffold112|size1070649	389924	SmicGene7781	GC	118	15.7025	28.5714	0	12.5	19.0476	9.5238	-19.0476	-6.5476
Smic.scaffold112|size1070649	389925	SmicGene7781	GA	127	18.8976	31.8182	5.2632	14.6341	22.2222	9.596	-16.959	-7.5881
Smic.scaffold112|size1070649	389926	SmicGene7781	TC	132	23.8806	34.7826	10	18.6047	29.1667	5.6159	-19.1667	-10.562
Smic.scaffold112|size1070649	389928	SmicGene7781	CT	171	41.8605	50	41.9355	33.9623	44.8276	5.1724	-2.8921	-10.8653
Smic.scaffold112|size1070649	389929	SmicGene7781	GT	180	44.1989	51.6129	42.4242	38.1818	46.7742	4.8387	-4.35	-8.5924
Smic.scaffold112|size1070649	980636	SmicGene7830	AT AG	361	72.4796	63.1579	70.297	75	79.5918	-16.4339	-9.2948	-4.5918
Smic.scaffold112|size1070649	980642	SmicGene7830	AT	363	68.2927	73.9726	68.932	64.2105	67.3469	6.6257	1.5851	-3.1364
Smic.scaffold112|size1070649	1013238	intergenic	TA	21	23.8095	0	0	66.6667	50	-50	-50	16.6667
Smic.scaffold112|size1070649	1055833	intergenic	TA	29	23.3333	22.2222	100	14.2857	33.3333	-11.1111	66.6667	-19.0476
Smic.scaffold114|size1064049	444116	intergenic	CA	65	89.8551	94.4444	77.7778	94.1176	93.75	0.6944	-15.9722	0.3676
Smic.scaffold114|size1064049	444117	intergenic	TG	45	87.7551	92.8571	66.6667	100	90.9091	1.948	-24.2424	9.0909
Smic.scaffold118|size1053507	123072	SmicGene8067	AT AG	22	22.7273	57.1429	0	0	14.2857	42.8572	-14.2857	-14.2857
Smic.scaffold118|size1053507	772966	intergenic	TA	302	5.8252	16.3265	7.7778	1.0989	2.5316	13.7949	5.2462	-1.4327
Smic.scaffold118|size1053507	919562	SmicGene8102	GA	31	77.4194	63.6364	80	77.7778	100	-36.3636	-20	-22.2222
Smic.scaffold119|size1050411	460270	intergenic	CG	51	50.9804	46.1538	33.3333	50	60	-13.8462	-26.6667	-10
Smic.scaffold119|size1050411	460272	intergenic	AC	66	61.194	60	42.8571	60	68	-8	-25.1429	-8
Smic.scaffold119|size1050411	932452	SmicGene8161	GA	23	47.8261	40	66.6667	60	40	0	26.6667	20
Smic.scaffold120|size1049288	292910	SmicGene8195	AG	105	9.3458	19.0476	0	9.5238	14.2857	4.7619	-14.2857	-4.7619
Smic.scaffold120|size1049288	1018858	intergenic	AG	336	7.8488	6.0976	4.1237	10.3896	11.3636	-5.266	-7.2399	-0.974
Smic.scaffold123|size1034225	519064	SmicGene8357	AG	200	8.3333	8	10.8696	5.2632	9.8039	-1.8039	1.0657	-4.5407
Smic.scaffold123|size1034225	603314	SmicGene8359	AT	54	14.2857	20	20	6.25	13.3333	6.6667	6.6667	-7.0833
Smic.scaffold124|size1034116	78124	SmicGene8387	AG AT	43	27.907	9.0909	35.7143	28.5714	36.3636	-27.2727	-0.6493	-7.7922
Smic.scaffold124|size1034116	78148	SmicGene8387	AT	23	20.8333	44.4444	14.2857	0	0	44.4444	14.2857	0
Smic.scaffold124|size1034116	78165	SmicGene8387	AT AG	36	48.6486	53.3333	33.3333	0	100	-46.6667	-66.6667	-100
Smic.scaffold124|size1034116	78174	SmicGene8387	AT AG	41	63.4146	56.25	60	66.6667	77.7778	-21.5278	-17.7778	-11.1111
Smic.scaffold124|size1034116	675105	SmicGene8425	AT	614	8.9141	5.2174	7.8341	10.4478	11.9205	-6.7031	-4.0864	-1.4727
Smic.scaffold124|size1034116	675113	SmicGene8425	AT	592	16.4452	15.6522	15.5	15.7895	18.8312	-3.179	-3.3312	-3.0417
Smic.scaffold124|size1034116	735186	SmicGene8428	AG	417	6.1905	4.5977	4.878	7.1429	8.1633	-3.5656	-3.2853	-1.0204
Smic.scaffold124|size1034116	735190	SmicGene8428	AT	405	7.6923	5.9524	8.1301	7.4766	8.8235	-2.8711	-0.6934	-1.3469
Smic.scaffold124|size1034116	878296	SmicGene8438	AT	24	20	0	41.6667	0	0	0	41.6667	0
Smic.scaffold124|size1034116	908150	SmicGene8441	CG	118	21.4876	22.7273	25	19.3548	18.75	3.9773	6.25	0.6048
Smic.scaffold124|size1034116	908159	SmicGene8441	CA	47	18.75	25	13.3333	25	15.3846	9.6154	-2.0513	9.6154
Smic.scaffold124|size1034116	969874	SmicGene8446	TC	20	81.8182	83.3333	100	100	50	33.3333	50	50
Smic.scaffold125|size1032103	180796	intergenic	CG	24	75	66.6667	62.5	83.3333	100	-33.3333	-37.5	-16.6667
Smic.scaffold126|size1030320	13876	SmicGene8481	GA	28	25	20	0	20	36.3636	-16.3636	-36.3636	-16.3636
Smic.scaffold126|size1030320	13877	SmicGene8481	GA	25	24	22.2222	0	25	30	-7.7778	-30	-5
Smic.scaffold126|size1030320	97068	SmicGene8487	AT	525	27.5992	29.4118	33.3333	31.25	22.4599	6.9519	10.8734	8.7901
Smic.scaffold126|size1030320	97132	SmicGene8487	AG	601	7.4257	10.3093	15	5.5276	5.6995	4.6098	9.3005	-0.1719
Smic.scaffold126|size1030320	872866	intergenic	CG	20	90	75	100	100	83.3333	-8.3333	16.6667	16.6667
Smic.scaffold126|size1030320	989126	SmicGene8535	CT	49	54.902	52.9412	100	50	53.3333	-0.3921	46.6667	-3.3333
Smic.scaffold126|size1030320	989143	SmicGene8535	CT	64	41.791	39.1304	75	36.3636	44.4444	-5.314	30.5556	-8.0808
Smic.scaffold126|size1030320	989144	SmicGene8535	GC	64	55.8824	50	100	50	61.1111	-11.1111	38.8889	-11.1111
Smic.scaffold126|size1030320	989154	SmicGene8535	GA	64	52.3077	47.8261	100	52.6316	47.3684	0.4577	52.6316	5.2632
Smic.scaffold126|size1030320	989179	SmicGene8535	CT	49	18	6.6667	75	23.5294	7.1429	-0.4762	67.8571	16.3865
Smic.scaffold126|size1030320	989180	SmicGene8535	GA	49	54	66.6667	75	52.9412	35.7143	30.9524	39.2857	17.2269
Smic.scaffold126|size1030320	989549	SmicGene8535	CT	25	23.0769	0	0	33.3333	30	-30	-30	3.3333
Smic.scaffold126|size1030320	989567	SmicGene8535	AC	25	28	16.6667	0	42.8571	27.2727	-10.606	-27.2727	15.5844
Smic.scaffold126|size1030320	989569	SmicGene8535	AG	25	32	16.6667	0	42.8571	36.3636	-19.6969	-36.3636	6.4935
Smic.scaffold126|size1030320	991755	SmicGene8535	AG	27	17.2414	0	0	36.3636	9.0909	-9.0909	-9.0909	27.2727
Smic.scaffold126|size1030320	991770	SmicGene8535	CT	62	49.2063	46.1538	42.8571	56.5217	45	1.1538	-2.1429	11.5217
Smic.scaffold126|size1030320	991771	SmicGene8535	CT	65	47.7612	46.1538	50	50	45	1.1538	5	5
Smic.scaffold126|size1030320	991807	SmicGene8535	GC	136	66.9065	68.9655	68.1818	69.3878	61.5385	7.427	6.6433	7.8493
Smic.scaffold126|size1030320	991819	SmicGene8535	CT	159	73.125	71.4286	76.9231	74.5455	70.4545	0.9741	6.4686	4.091
Smic.scaffold126|size1030320	991863	SmicGene8535	AG	156	6.3291	5.7143	3.125	6.383	9.0909	-3.3766	-5.9659	-2.7079
Smic.scaffold126|size1030320	991864	SmicGene8535	GC	160	82.5	81.0811	87.0968	81.25	81.8182	-0.7371	5.2786	-0.5682
Smic.scaffold126|size1030320	991865	SmicGene8535	AG	155	83.2258	80.5556	87.0968	82.6087	83.3333	-2.7777	3.7635	-0.7246
Smic.scaffold126|size1030320	991874	SmicGene8535	GA	148	75.1678	68.5714	86.6667	76.1905	71.4286	-2.8572	15.2381	4.7619
Smic.scaffold126|size1030320	991918	SmicGene8535	GC	131	37.4046	37.037	57.1429	30	34.8837	2.1533	22.2592	-4.8837
Smic.scaffold126|size1030320	991930	SmicGene8535	CT	116	67.2414	67.8571	87.5	64.8649	60	7.8571	27.5	4.8649
Smic.scaffold126|size1030320	991931	SmicGene8535	GA	111	47.7876	39.2857	85.7143	51.3514	35.2941	3.9916	50.4202	16.0573
Smic.scaffold126|size1030320	991945	SmicGene8535	TC	104	37.5	25	71.4286	37.5	33.3333	-8.3333	38.0953	4.1667
Smic.scaffold126|size1030320	991957	SmicGene8535	CT	96	59.375	55.5556	71.4286	60	56	-0.4444	15.4286	4
Smic.scaffold126|size1030320	991969	SmicGene8535	GC	97	64.9485	66.6667	66.6667	67.8571	59.2593	7.4074	7.4074	8.5978
Smic.scaffold126|size1030320	991972	SmicGene8535	CT	91	68.1319	71.4286	71.4286	65.3846	65.2174	6.2112	6.2112	0.1672
Smic.scaffold126|size1030320	992009	SmicGene8535	CT	86	70.1149	75	78.9474	75	54.1667	20.8333	24.7807	20.8333
Smic.scaffold126|size1030320	992029	SmicGene8535	GC	73	61.3333	65	86.6667	50	50	15	36.6667	0
Smic.scaffold126|size1030320	992038	SmicGene8535	GC	61	58.0645	60	90.9091	50	45	15	45.9091	5
Smic.scaffold126|size1030320	992041	SmicGene8535	CT	67	56.7164	62.5	90.9091	45	45	17.5	45.9091	0
Smic.scaffold126|size1030320	992062	SmicGene8535	GA	98	64.3564	65	92.8571	54.5455	61.7647	3.2353	31.0924	-7.2192
Smic.scaffold126|size1030320	992067	SmicGene8535	CT	101	17.6471	19.0476	30.7692	13.5135	16.129	2.9186	14.6402	-2.6155
Smic.scaffold126|size1030320	992068	SmicGene8535	CT	95	66.6667	61.1111	92.3077	57.1429	70	-8.8889	22.3077	-12.8571
Smic.scaffold126|size1030320	992080	SmicGene8535	GC	120	72.9508	66.6667	100	64.1026	75	-8.3333	25	-10.8974
Smic.scaffold126|size1030320	992081	SmicGene8535	AG	123	70.0787	66.6667	94.4444	60	72.2222	-5.5555	22.2222	-12.2222
Smic.scaffold126|size1030320	992083	SmicGene8535	CT	128	75	66.6667	100	69.0476	77.1429	-10.4762	22.8571	-8.0953
Smic.scaffold126|size1030320	992152	SmicGene8535	CT	88	62.9213	53.5714	86.6667	53.8462	70	-16.4286	16.6667	-16.1538
Smic.scaffold126|size1030320	992161	SmicGene8535	CT	63	53.9683	47.0588	72.7273	35.2941	66.6667	-19.6079	6.0606	-31.3726
Smic.scaffold126|size1030320	993744	SmicGene8535	CT	36	38.8889	33.3333	75	57.1429	23.0769	10.2564	51.9231	34.066
Smic.scaffold126|size1030320	993745	SmicGene8535	GA	36	27.7778	25	75	42.8571	7.6923	17.3077	67.3077	35.1648
Smic.scaffold126|size1030320	993760	SmicGene8535	TC	35	31.4286	25	60	42.8571	18.1818	6.8182	41.8182	24.6753
Smic.scaffold126|size1030320	999163	intergenic	GA	24	33.3333	50	33.3333	20	40	10	-6.6667	-20
Smic.scaffold126|size1030320	999210	intergenic	CT	37	20.5128	11.1111	12.5	12.5	66.6667	-55.5556	-54.1667	-54.1667
Smic.scaffold126|size1030320	999216	intergenic	GA	39	33.3333	22.2222	12.5	33.3333	71.4286	-49.2064	-58.9286	-38.0953
Smic.scaffold126|size1030320	999229	intergenic	TC	40	39.0244	30.7692	33.3333	38.4615	66.6667	-35.8975	-33.3334	-28.2052
Smic.scaffold126|size1030320	999236	intergenic	TC	49	58	52.9412	40	46.1538	100	-47.0588	-60	-53.8462
Smic.scaffold126|size1030320	999237	intergenic	TC	48	60.4167	56.25	44.4444	46.1538	100	-43.75	-55.5556	-53.8462
Smic.scaffold126|size1030320	999238	intergenic	GA	48	60	58.8235	44.4444	42.8571	100	-41.1765	-55.5556	-57.1429
Smic.scaffold126|size1030320	999251	intergenic	GA	70	20.8333	15	25	14.2857	33.3333	-18.3333	-8.3333	-19.0476
Smic.scaffold126|size1030320	999300	intergenic	GA	77	80.5195	77.7778	84.2105	76.1905	84.2105	-6.4327	0	-8.02
Smic.scaffold126|size1030320	999308	intergenic	GA	70	75.7143	66.6667	88.2353	65	83.3333	-16.6666	4.902	-18.3333
Smic.scaffold126|size1030320	999321	intergenic	CT	38	82.0513	75	90.9091	83.3333	75	0	15.9091	8.3333
Smic.scaffold129|size1021199	16998	intergenic	AT	465	6.0086	4.2105	5.1282	9.2593	5.6075	-1.397	-0.4793	3.6518
Smic.scaffold129|size1021199	981833	intergenic	TC	68	13.0435	5.8824	17.6471	10.5263	18.75	-12.8676	-1.1029	-8.2237
Smic.scaffold130|size1021045	209393	SmicGene8662	TG	22	90.9091	71.4286	100	100	100	-28.5714	0	0
Smic.scaffold131|size1019031	48043	SmicGene8711	GA	49	84.3137	84.6154	80	86.6667	84.6154	0	-4.6154	2.0513
Smic.scaffold131|size1019031	48044	SmicGene8711	GA	29	72.4138	75	60	75	75	0	-15	0
Smic.scaffold131|size1019031	691100	intergenic	GA	24	92	87.5	87.5	100	100	-12.5	-12.5	0
Smic.scaffold133|size1016534	43929	SmicGene8846	TC	416	5.7554	12.2222	4.5977	4.5455	2.7778	9.4444	1.8199	1.7677
Smic.scaffold135|size1008879	60399	intergenic	AT	194	24.4898	30.9091	13.8462	27.7778	30	0.9091	-16.1538	-2.2222
Smic.scaffold135|size1008879	522418	SmicGene8969	AG	114	10.3448	16.129	13.6364	8.1081	3.8462	12.2828	9.7902	4.2619
Smic.scaffold136|size1005487	517302	SmicGene9034	AT	81	51.2195	46.4286	65.2174	38.4615	50	-3.5714	15.2174	-11.5385
Smic.scaffold136|size1005487	550663	SmicGene9035	AT	202	7.5472	10	7.8431	2	9.8361	0.1639	-1.993	-7.8361
Smic.scaffold136|size1005487	849514	intergenic	TA	51	17.6471	30.7692	0	33.3333	13.3333	17.4359	-13.3333	20
Smic.scaffold137|size999719	721825	SmicGene9101	GA	135	7.2993	2.9412	6.8966	15.625	4.7619	-1.8207	2.1347	10.8631
Smic.scaffold137|size999719	893827	SmicGene9118	AC	20	85	100	62.5	100	100	0	-37.5	0
Smic.scaffold137|size999719	893828	SmicGene9118	AT	24	87.5	100	66.6667	100	100	0	-33.3333	0
Smic.scaffold139|size997705	14741	intergenic	AG AT AC	38	42.1053	0	36.3636	54.5455	85.7143	-85.7143	-49.3507	-31.1688
Smic.scaffold139|size997705	908981	intergenic	TA	148	12.5	20	26.6667	0	16.6667	3.3333	10	-16.6667
Smic.scaffold140|size995675	1245	SmicGene9207	TA	55	63.6364	43.75	100	63.1579	77.7778	-34.0278	22.2222	-14.6199
Smic.scaffold140|size995675	1246	SmicGene9207	TA	38	47.3684	18.1818		50	69.2308	-51.049	-69.2308	-19.2308
Smic.scaffold140|size995675	1248	SmicGene9207	GT	24	20.8333	0		30	33.3333	-33.3333	-33.3333	-3.3333
Smic.scaffold140|size995675	3943	SmicGene9209	AG	40	26.1905	40	14.2857	18.1818	31.5789	8.4211	-17.2932	-13.3971
Smic.scaffold140|size995675	834795	SmicGene9242	TC TA	21	45.4545	55.5556	50		20	35.5556	30	-20
Smic.scaffold141|size992623	945875	intergenic	TA	41	14.2857	40	6.25	0	33.3333	6.6667	-27.0833	-33.3333
Smic.scaffold142|size991379	863572	SmicGene9333	AT	163	9.816	5.5556	14.5833	2.7027	14.2857	-8.7301	0.2976	-11.583
Smic.scaffold143|size990835	199662	SmicGene9346	AT	139	14.8936	40	9.375	11.1111	7.6923	32.3077	1.6827	3.4188
Smic.scaffold146|size987658	409048	intergenic	TC	1239	5.153	1.626	4.8387	6.9536	6.9231	-5.2971	-2.0844	0.0305
Smic.scaffold146|size987658	604321	SmicGene9487	AC	108	30	24	33.3333	4.5455	48.4848	-24.4848	-15.1515	-43.9393
Smic.scaffold146|size987658	604322	SmicGene9487	AG	104	10.2804	8	3.3333	5	21.875	-13.875	-18.5417	-16.875
Smic.scaffold146|size987658	709866	SmicGene9496	CA	20	25	25	0	66.6667	22.2222	2.7778	-22.2222	44.4445
Smic.scaffold147|size985383	364672	intergenic	AT AG	30	26.6667	66.6667	18.1818	0	40	26.6667	-21.8182	-40
Smic.scaffold147|size985383	571254	intergenic	AT	287	33.4471	36.7647	32.4675	33.7662	30.9859	5.7788	1.4816	2.7803
Smic.scaffold147|size985383	571263	intergenic	AT	331	8.982	7.0423	8.9888	9.4737	10.1266	-3.0843	-1.1378	-0.6529
Smic.scaffold147|size985383	720521	SmicGene9571	AT	238	18.107	24.1379	8.5106	13.6364	23.6111	0.5268	-15.1005	-9.9747
Smic.scaffold147|size985383	720549	SmicGene9571	AT	221	7.5893	9.434	4.1667	6.7797	9.375	0.059	-5.2083	-2.5953
Smic.scaffold147|size985383	883126	SmicGene9584	TA	31	93.5484	100	75	100	100	0	-25	0
Smic.scaffold148|size984091	110190	intergenic	AT	135	13.3333	24	12.8205	10.8108	8.8235	15.1765	3.997	1.9873
Smic.scaffold148|size984091	749145	SmicGene9661	GC	23	82.6087	80	71.4286	100	80	0	-8.5714	20
Smic.scaffold148|size984091	772823	SmicGene9664	AT	328	4.8338	6.4103	4.0816	4.1667	4.8193	1.591	-0.7377	-0.6526
Smic.scaffold148|size984091	798041	SmicGene9666	AT AG	34	31.4286	50	50	28.5714	23.0769	26.9231	26.9231	5.4945
Smic.scaffold149|size983784	337789	SmicGene9704	AT	36	19.4444	15.3846	0	0	41.6667	-26.2821	-41.6667	-41.6667
Smic.scaffold149|size983784	512285	SmicGene9716	AT	137	17.1429	21.2121	6.6667	17.1429	21.4286	-0.2165	-14.7619	-4.2857
Smic.scaffold149|size983784	512295	SmicGene9716	AT	136	23.5294	34.375	16.129	15.1515	27.5	6.875	-11.371	-12.3485
Smic.scaffold149|size983784	594321	SmicGene9720	AT	89	10.989	11.7647	0	6.8966	24	-12.2353	-24	-17.1034
Smic.scaffold149|size983784	845428	SmicGene9736	AT	233	5.0847	3.2258	5.6604	3.7736	7.3529	-4.1271	-1.6925	-3.5793
Smic.scaffold149|size983784	932243	intergenic	TA	54	12.963	21.4286	0	26.6667	0	21.4286	0	26.6667
Smic.scaffold151|size978216	290373	intergenic	TC	66	13.6364	5.5556	14.2857	0	36.3636	-30.808	-22.0779	-36.3636
Smic.scaffold151|size978216	834142	SmicGene9841	CT	32	63.8889	66.6667	85.7143	60	53.3333	13.3334	32.381	6.6667
Smic.scaffold151|size978216	834614	SmicGene9841	AG	33	80	88.8889	100	60	80	8.8889	20	-20
Smic.scaffold152|size977420	19351	SmicGene9851	AT	21	33.3333	0	33.3333	40	33.3333	-33.3333	0	6.6667
Smic.scaffold152|size977420	431425	SmicGene9886	AG	430	4.7619	8.6957	2.521	4.8077	3.9683	4.7274	-1.4473	0.8394
Smic.scaffold152|size977420	611116	intergenic	AT	80	32.0988	29.4118	31.25	37.5	31.25	-1.8382	0	6.25
Smic.scaffold152|size977420	611123	intergenic	AT	83	19.2771	27.7778	12.5	26.6667	16.6667	11.1111	-4.1667	10
Smic.scaffold152|size977420	691088	SmicGene9902	AT	104	7.619	6.6667	11.1111	2.8571	10.5263	-3.8596	0.5848	-7.6692
Smic.scaffold155|size966944	708198	SmicGene10037	TC	22	59.0909	66.6667	75	71.4286	37.5	29.1667	37.5	33.9286
Smic.scaffold156|size964684	860030	SmicGene10087	GA	39	17.5	20	16.6667	14.2857	20	0	-3.3333	-5.7143
Smic.scaffold157|size961515	142254	SmicGene10105	AT	65	11.9403	22.2222	9.5238	0	16.6667	5.5555	-7.1429	-16.6667
Smic.scaffold158|size961004	37457	SmicGene10138	AC	47	85.1064	73.3333	50	92.3077	94.1176	-20.7843	-44.1176	-1.8099
Smic.scaffold159|size960717	166174	SmicGene10215	TG	831	16.0096	15.736	18.9655	13.5802	16.5919	-0.8559	2.3736	-3.0117
Smic.scaffold159|size960717	166199	SmicGene10215	AT	731	11.3667	11.6959	15.3374	9.633	9.6257	2.0702	5.7117	0.0073
Smic.scaffold159|size960717	166227	SmicGene10215	TG	723	11.4911	12.1951	12.4352	10.6061	10.7955	1.3996	1.6397	-0.1894
Smic.scaffold159|size960717	166242	SmicGene10215	CG	718	8.5282	8.4848	8.4656	7.6923	9.5506	-1.0658	-1.085	-1.8583
Smic.scaffold159|size960717	166252	SmicGene10215	CT	640	5.7276	4.6667	7.0588	4.6243	6.5359	-1.8692	0.5229	-1.9116
Smic.scaffold164|size945271	177786	SmicGene10445	GC	20	95	100	85.7143	100	100	0	-14.2857	0
Smic.scaffold165|size944511	275042	intergenic	AT	49	20.4082	40	12.5	23.0769	10	30	2.5	13.0769
Smic.scaffold165|size944511	421235	SmicGene10522	AT	166	7.0588	2.9412	9.3023	11.3636	4.0816	-1.1404	5.2207	7.282
Smic.scaffold165|size944511	682306	SmicGene10549	AG	29	20.6897	28.5714	0	10	30	-1.4286	-30	-20
Smic.scaffold166|size938271	63200	SmicGene10570	AT AG	23	20.8333	50	0	20	22.2222	27.7778	-22.2222	-2.2222
Smic.scaffold167|size935414	273227	SmicGene10625	AT	23	56.5217	60	0	50	85.7143	-25.7143	-85.7143	-35.7143
Smic.scaffold170|size931403	508950	SmicGene10746	AG	1011	43.2909	40.4858	61.7347	37.4593	39.1144	1.3714	22.6203	-1.6551
Smic.scaffold170|size931403	508977	SmicGene10746	TG	789	20.9596	17.801	37.4101	15.9836	18.8073	-1.0063	18.6028	-2.8237
Smic.scaffold170|size931403	508981	SmicGene10746	AC	750	16.6887	13.9037	32.8125	11.6379	14.9038	-1.0001	17.9087	-3.2659
Smic.scaffold170|size931403	508986	SmicGene10746	CT	689	9.3883	6.2147	25.6637	5.4795	7.2165	-1.0018	18.4472	-1.737
Smic.scaffold170|size931403	586033	intergenic	AT	643	6.7588	6.1538	7.4561	3.7594	8.75	-2.5962	-1.2939	-4.9906
Smic.scaffold170|size931403	886186	SmicGene10774	GT	63	25.3968	0	23.0769	36.3636	26.3158	-26.3158	-3.2389	10.0478
Smic.scaffold170|size931403	886187	SmicGene10774	AG	52	15.0943	0	9.0909	26.3158	13.3333	-13.3333	-4.2424	12.9825
Smic.scaffold172|size928427	449155	SmicGene10843	AT	165	9.0361	0	5.1282	15.7895	12.5	-12.5	-7.3718	3.2895
Smic.scaffold173|size926120	357445	intergenic	TA	24	36	20	40	75	16.6667	3.3333	23.3333	58.3333
Smic.scaffold173|size926120	357852	intergenic	GC	21	76.1905	80	62.5	100	66.6667	13.3333	-4.1667	33.3333
Smic.scaffold174|size925119	228116	intergenic	AT	23	29.1667	20	0	33.3333	55.5556	-35.5556	-55.5556	-22.2223
Smic.scaffold174|size925119	737769	intergenic	TA	22	78.2609	90	66.6667	66.6667	71.4286	18.5714	-4.7619	-4.7619
Smic.scaffold179|size915079	140927	SmicGene11130	AT	881	5.2988	4.0609	4.2017	5.4622	7.4766	-3.4157	-3.2749	-2.0144
Smic.scaffold181|size911535	190517	SmicGene11238	AT	85	12.9412	15	13.6364	18.75	7.4074	7.5926	6.229	11.3426
Smic.scaffold181|size911535	190519	SmicGene11238	AT	90	12.2222	25	0	23.5294	7.1429	17.8571	-7.1429	16.3865
Smic.scaffold181|size911535	190527	SmicGene11238	AG	96	11.2245	22.7273	0	5.8824	16.6667	6.0606	-16.6667	-10.7843
Smic.scaffold181|size911535	192525	SmicGene11238	AT AG	22	27.2727	25	0	16.6667	57.1429	-32.1429	-57.1429	-40.4762
Smic.scaffold181|size911535	192530	SmicGene11238	AG AT	23	47.8261	25	60	66.6667	37.5	-12.5	22.5	29.1667
Smic.scaffold181|size911535	308600	intergenic	AG AT	32	25	30	33.3333	0	33.3333	-3.3333	0	-33.3333
Smic.scaffold182|size910004	541370	intergenic	TC TA	34	25	25	40	25	14.2857	10.7143	25.7143	10.7143
Smic.scaffold182|size910004	541376	intergenic	TG	40	47.5	47.0588	60	44.4444	44.4444	2.6144	15.5556	0
Smic.scaffold182|size910004	541378	intergenic	TC	36	17.0732	41.1765	0	0	0	41.1765	0	0
Smic.scaffold182|size910004	541384	intergenic	TA TC	44	25	11.7647	0	50	50	-38.2353	-50	0
Smic.scaffold182|size910004	702583	SmicGene11291	GA	23	26.087	0	0	75	37.5	-37.5	-37.5	37.5
Smic.scaffold182|size910004	883138	SmicGene11297	AG AT	41	19.0476	0	18.75	25	33.3333	-33.3333	-14.5833	-8.3333
Smic.scaffold182|size910004	883144	SmicGene11297	AT	44	20	30	17.6471	0	33.3333	-3.3333	-15.6862	-33.3333
Smic.scaffold183|size906376	78044	SmicGene11301	AT	154	7.0513	15.3846	11.6279	0	4.0816	11.303	7.5463	-4.0816
Smic.scaffold187|size899108	585527	SmicGene11462	AT	372	4.8	3.2609	4.4118	5.0505	6.0345	-2.7736	-1.6227	-0.984
Smic.scaffold188|size896232	790101	SmicGene11516	AG AT	22	81.8182	80	71.4286	100	80	0	-8.5714	20
Smic.scaffold190|size891965	69854	SmicGene11560	AT	20	90	87.5	50	100	100	-12.5	-50	0
Smic.scaffold191|size890207	548126	SmicGene11615	AC	114	12.7119	6.6667	12.9032	14.8148	16.6667	-10	-3.7635	-1.8519
Smic.scaffold191|size890207	548140	SmicGene11615	AT	78	16.4557	5.2632	29.4118	15	17.3913	-12.1281	12.0205	-2.3913
Smic.scaffold191|size890207	548142	SmicGene11615	AG	77	12.6582	5.8824	16.6667	4.7619	21.7391	-15.8567	-5.0724	-16.9772
Smic.scaffold192|size887008	862478	intergenic	TA	311	5.7325	2.8986	4.8077	11.2903	5.0633	-2.1647	-0.2556	6.227
Smic.scaffold195|size881043	75032	SmicGene11767	AT	28	25	14.2857	16.6667	0	45.4545	-31.1688	-28.7878	-45.4545
Smic.scaffold195|size881043	724345	SmicGene11816	AG	152	6.5359	12.9032	2.0833	6.25	7.1429	5.7603	-5.0596	-0.8929
Smic.scaffold195|size881043	746050	intergenic	AT	542	24.5009	20.9677	28.4211	16.2602	30.7018	-9.7341	-2.2807	-14.4416
Smic.scaffold196|size879997	78789	SmicGene11835	AT	37	92.1053	94.1176	90.9091	100	80	14.1176	10.9091	20
Smic.scaffold197|size878849	241457	SmicGene11887	AT	148	61.745	61.2903	57.8947	65.7895	61.9048	-0.6145	-4.0101	3.8847
Smic.scaffold197|size878849	241463	SmicGene11887	CT CA	123	59.2	53.8462	59.375	57.5758	64.7059	-10.8597	-5.3309	-7.1301
Smic.scaffold197|size878849	241476	SmicGene11887	AT AG	90	36.5591	52.1739	16.6667	33.3333	40	12.1739	-23.3333	-6.6667
Smic.scaffold198|size873323	702436	intergenic	TA	52	13.2075	20	7.6923	11.7647	15.3846	4.6154	-7.6923	-3.6199
Smic.scaffold198|size873323	702442	intergenic	TA	52	33.9623	50	14.2857	43.75	33.3333	16.6667	-19.0476	10.4167
Smic.scaffold200|size868301	86225	SmicGene12032	AG	73	16	29.1667	9.5238	11.7647	7.6923	21.4744	1.8315	4.0724
Smic.scaffold200|size868301	86229	SmicGene12032	AG	78	12.6582	8	4.3478	23.5294	21.4286	-13.4286	-17.0808	2.1008
Smic.scaffold200|size868301	86235	SmicGene12032	AT	66	11.5942	26.087	10	0	0	26.087	10	0
Smic.scaffold200|size868301	205590	intergenic	TC	21	22.7273	12.5	20	20	50	-37.5	-30	-30
Smic.scaffold200|size868301	260638	SmicGene12056	TG	41	90.2439	100	85	100	87.5	12.5	-2.5	12.5
Smic.scaffold200|size868301	263154	SmicGene12056	CA	28	75	80	88.8889	66.6667	63.6364	16.3636	25.2525	3.0303
Smic.scaffold200|size868301	263155	SmicGene12056	GC	26	73.0769	80	88.8889	50	60	20	28.8889	-10
Smic.scaffold200|size868301	394355	SmicGene12072	AG	148	8.7838	7.1429	9.375	8.1081	10.8108	-3.6679	-1.4358	-2.7027
Smic.scaffold200|size868301	394359	SmicGene12072	CT	143	15.0685	10	18.1818	16.6667	16.2162	-6.2162	1.9656	0.4505
Smic.scaffold200|size868301	394408	SmicGene12072	CT	132	8.5106	5.7143	17.2414	4.878	8.3333	-2.619	8.9081	-3.4553
Smic.scaffold200|size868301	394531	SmicGene12072	CT	91	67.3913	50	100	66.6667	66.6667	-16.6667	33.3333	0
Smic.scaffold200|size868301	394546	SmicGene12072	CT	72	61.1111	45	100	58.3333	68.1818	-23.1818	31.8182	-9.8485
Smic.scaffold200|size868301	394553	SmicGene12072	GA	64	57.8125	38.8889	100	52.6316	68.1818	-29.2929	31.8182	-15.5502
Smic.scaffold200|size868301	394558	SmicGene12072	GC	59	49.1525	37.5	100	38.8889	55	-17.5	45	-16.1111
Smic.scaffold200|size868301	394559	SmicGene12072	TC	59	42.3729	31.25	100	33.3333	45	-13.75	55	-11.6667
Smic.scaffold200|size868301	394562	SmicGene12072	CT	58	48.2759	37.5	100	38.8889	55	-17.5	45	-16.1111
Smic.scaffold200|size868301	394574	SmicGene12072	CT	53	44.4444	35.7143	100	36.8421	50	-14.2857	50	-13.1579
Smic.scaffold200|size868301	394606	SmicGene12072	CT	71	69.863	60	87.5	62.5	76.9231	-16.9231	10.5769	-14.4231
Smic.scaffold200|size868301	394630	SmicGene12072	GA	97	74.2574	79.1667	86.6667	61.7647	78.5714	0.5953	8.0953	-16.8067
Smic.scaffold200|size868301	394639	SmicGene12072	AG	109	75.8929	80	89.4737	68.5714	72.7273	7.2727	16.7464	-4.1559
Smic.scaffold200|size868301	394641	SmicGene12072	AG	118	13.5593	19.2308	10	10.8108	14.2857	4.9451	-4.2857	-3.4749
Smic.scaffold200|size868301	394645	SmicGene12072	AG	122	75	80.7692	90.9091	64.8649	71.7949	8.9743	19.1142	-6.93
Smic.scaffold200|size868301	394646	SmicGene12072	GC	125	75.2	81.4815	91.3043	63.8889	71.7949	9.6866	19.5094	-7.906
Smic.scaffold200|size868301	394673	SmicGene12072	CT	118	72.8814	82.1429	92	62.8571	60	22.1429	32	2.8571
Smic.scaffold200|size868301	394684	SmicGene12072	TC	100	21	9.0909	45	16.129	18.5185	-9.4276	26.4815	-2.3895
Smic.scaffold200|size868301	394699	SmicGene12072	CT	81	24.0964	23.5294	52.9412	23.0769	4.3478	19.1816	48.5934	18.7291
Smic.scaffold200|size868301	394715	SmicGene12072	AG	58	12.069	12.5	28.5714	9.5238	7.1429	5.3571	21.4285	2.3809
Smic.scaffold200|size868301	394718	SmicGene12072	CT	57	63.1579	73.3333	85.7143	47.8261	66.6667	6.6666	19.0476	-18.8406
Smic.scaffold200|size868301	394741	SmicGene12072	GA	30	26.6667	50	0	13.3333	33.3333	16.6667	-33.3333	-20
Smic.scaffold200|size868301	394901	SmicGene12072	CT	86	50	55.1724	50	41.9355	55.5556	-0.3832	-5.5556	-13.6201
Smic.scaffold200|size868301	394933	SmicGene12072	CT	109	72.973	78.3784	80	63.4146	78.2609	0.1175	1.7391	-14.8463
Smic.scaffold200|size868301	394949	SmicGene12072	CT	99	74.7475	75.6757	75	70.5882	80	-4.3243	-5	-9.4118
Smic.scaffold200|size868301	394963	SmicGene12072	CT	79	68.75	76	66.6667	64.5161	66.6667	9.3333	0	-2.1506
Smic.scaffold200|size868301	394966	SmicGene12072	AG	77	68.75	76	66.6667	64.5161	66.6667	9.3333	0	-2.1506
Smic.scaffold200|size868301	394967	SmicGene12072	GC	75	67.9487	73.913	66.6667	64.5161	66.6667	7.2463	0	-2.1506
Smic.scaffold200|size868301	394991	SmicGene12072	GA	57	51.6129	52.9412	25	60.8696	50	2.9412	-25	10.8696
Smic.scaffold200|size868301	395000	SmicGene12072	CT	55	48.2759	46.6667	25	57.1429	50	-3.3333	-25	7.1429
Smic.scaffold200|size868301	395015	SmicGene12072	GC	72	50	63.6364	22.2222	50	47.619	16.0174	-25.3968	2.381
Smic.scaffold200|size868301	395042	SmicGene12072	GA	75	50.6667	66.6667	30	45.4545	50	16.6667	-20	-4.5455
Smic.scaffold200|size868301	395060	SmicGene12072	CT	57	59.322	66.6667	0	58.8235	64.7059	1.9608	-64.7059	-5.8824
Smic.scaffold200|size868301	395068	SmicGene12072	GA	45	30.4348	29.4118	0	20	46.6667	-17.2549	-46.6667	-26.6667
Smic.scaffold200|size868301	395080	SmicGene12072	CT	43	48.8372	58.3333	0	41.6667	60	-1.6667	-60	-18.3333
Smic.scaffold200|size868301	395090	SmicGene12072	CT	38	55.2632	50	50	40	75	-25	-25	-35
Smic.scaffold200|size868301	395114	SmicGene12072	CT	86	80.6818	76.1905	80	81.8182	83.3333	-7.1428	-3.3333	-1.5151
Smic.scaffold200|size868301	395225	SmicGene12072	GC	114	73.6842	78.0488	80	72	66.6667	11.3821	13.3333	5.3333
Smic.scaffold200|size868301	395231	SmicGene12072	CT	104	74.5283	78.9474	80	72.7273	67.7419	11.2055	12.2581	4.9854
Smic.scaffold200|size868301	395243	SmicGene12072	GA	94	71.4286	68.5714	78.5714	71.4286	71.4286	-2.8572	7.1428	0
Smic.scaffold200|size868301	395248	SmicGene12072	GC	91	64.1304	63.6364	69.2308	60	65.3846	-1.7482	3.8462	-5.3846
Smic.scaffold200|size868301	395250	SmicGene12072	TC	87	19.1011	15.625	25	20	20	-4.375	5	0
Smic.scaffold200|size868301	395255	SmicGene12072	CT	87	66.6667	65.625	75	70	60.8696	4.7554	14.1304	9.1304
Smic.scaffold200|size868301	395296	SmicGene12072	CT	46	42.8571	45.4545	33.3333	29.4118	60	-14.5455	-26.6667	-30.5882
Smic.scaffold200|size868301	395313	SmicGene12072	CT	31	15.625	16.6667	25	7.6923	22.2222	-5.5555	2.7778	-14.5299
Smic.scaffold200|size868301	395354	SmicGene12072	GA	37	17.9487	27.2727	33.3333	13.3333	10	17.2727	23.3333	3.3333
Smic.scaffold200|size868301	395366	SmicGene12072	CT	49	46	46.6667	85.7143	40	30.7692	15.8975	54.9451	9.2308
Smic.scaffold200|size868301	395375	SmicGene12072	CT	64	54.5455	52.6316	81.8182	47.3684	47.0588	5.5728	34.7594	0.3096
Smic.scaffold200|size868301	395378	SmicGene12072	GC	65	58.8235	55	91.6667	50	50	5	41.6667	0
Smic.scaffold200|size868301	395410	SmicGene12072	CT	57	68.75	70.5882	92.8571	53.3333	61.1111	9.4771	31.746	-7.7778
Smic.scaffold200|size868301	395426	SmicGene12072	CT	46	64.2857	70.5882	91.6667	36.3636	56.25	14.3382	35.4167	-19.8864
Smic.scaffold200|size868301	395434	SmicGene12072	GA	34	44.1176	41.6667	75	16.6667	50	-8.3333	25	-33.3333
Smic.scaffold200|size868301	395462	SmicGene12072	CT	32	14.7059	10	20	8.3333	28.5714	-18.5714	-8.5714	-20.2381
Smic.scaffold200|size868301	395473	SmicGene12072	GC	46	28.2609	41.1765	20	13.3333	33.3333	7.8432	-13.3333	-20
Smic.scaffold200|size868301	395489	SmicGene12072	CT	52	26.9231	38.0952	14.2857	12.5	37.5	0.5952	-23.2143	-25
Smic.scaffold200|size868301	395521	SmicGene12072	CT	60	39.6825	55.5556	14.2857	33.3333	27.2727	28.2829	-12.987	6.0606
Smic.scaffold200|size868301	395538	SmicGene12072	CT	54	35.1852	54.5455	0	31.25	18.1818	36.3637	-18.1818	13.0682
Smic.scaffold200|size868301	395551	SmicGene12072	CT	45	22.2222	31.25	20	15.3846	18.1818	13.0682	1.8182	-2.7972
Smic.scaffold200|size868301	395558	SmicGene12072	CT	47	23.4043	25	20	23.0769	23.0769	1.9231	-3.0769	0
Smic.scaffold200|size868301	395561	SmicGene12072	GC	47	19.1489	25	0	23.0769	15.3846	9.6154	-15.3846	7.6923
Smic.scaffold200|size868301	395567	SmicGene12072	CT	45	15.5556	26.6667	0	16.6667	7.1429	19.5238	-7.1429	9.5238
Smic.scaffold200|size868301	395579	SmicGene12072	GA	71	39.4366	36.3636	50	35	41.1765	-4.8129	8.8235	-6.1765
Smic.scaffold200|size868301	395603	SmicGene12072	GC	84	55.2941	50	76.4706	55.5556	42.1053	7.8947	34.3653	13.4503
Smic.scaffold200|size868301	395648	SmicGene12072	CT	86	56.3218	57.1429	82.3529	48.1481	45.4545	11.6884	36.8984	2.6936
Smic.scaffold200|size868301	395666	SmicGene12072	AC AG	94	55.2083	58.3333	90	47.2222	50	8.3333	40	-2.7778
Smic.scaffold200|size868301	395669	SmicGene12072	CT	93	54.2553	54.5455	90	48.5714	48.1481	6.3974	41.8519	0.4233
Smic.scaffold200|size868301	395678	SmicGene12072	CT	102	53.9216	57.1429	90	41.1765	53.3333	3.8096	36.6667	-12.1568
Smic.scaffold200|size868301	395683	SmicGene12072	CT	111	53.9823	51.7241	90	47.5	52.9412	-1.2171	37.0588	-5.4412
Smic.scaffold200|size868301	395691	SmicGene12072	GC	119	49.5935	52.7778	81.8182	39.0244	48.5714	4.2064	33.2468	-9.547
Smic.scaffold200|size868301	395744	SmicGene12072	CT	79	48.75	58.3333	71.4286	40.7407	40.9091	17.4242	30.5195	-0.1684
Smic.scaffold200|size868301	395759	SmicGene12072	CT	55	25.8621	41.1765	0	25	13.3333	27.8432	-13.3333	11.6667
Smic.scaffold200|size868301	395801	SmicGene12072	GA	106	45.8716	28	53.3333	47.2222	54.5455	-26.5455	-1.2122	-7.3233
Smic.scaffold200|size868301	395807	SmicGene12072	TC	124	41.7323	33.3333	33.3333	42.5	52.7778	-19.4445	-19.4445	-10.2778
Smic.scaffold200|size868301	395821	SmicGene12072	GA	168	53.4884	37.2093	73.0769	47.1698	64	-26.7907	9.0769	-16.8302
Smic.scaffold200|size868301	395822	SmicGene12072	CT	174	67.9775	56.8182	77.7778	64.2857	76.4706	-19.6524	1.3072	-12.1849
Smic.scaffold200|size868301	395876	SmicGene12072	CT	260	18.3908	19.7183	33.3333	14.6667	11.4286	8.2897	21.9047	3.2381
Smic.scaffold200|size868301	420066	intergenic	AG	57	26.3158	42.8571	21.4286	18.1818	22.2222	20.6349	-0.7936	-4.0404
Smic.scaffold200|size868301	420079	intergenic	AG AT	55	36.3636	30.7692	25	25	55.5556	-24.7864	-30.5556	-30.5556
Smic.scaffold200|size868301	420655	intergenic	AT AG	53	64.1509	86.6667	72.7273	61.5385	35.7143	50.9524	37.013	25.8242
Smic.scaffold200|size868301	420662	intergenic	AG AT	54	52.7273	80	63.6364	53.3333	14.2857	65.7143	49.3507	39.0476
Smic.scaffold203|size853504	176178	SmicGene12192	AT	20	60	60	50	85.7143	25	35	25	60.7143
Smic.scaffold205|size851256	630902	SmicGene12284	AT AG	49	34.6939	25	25	41.6667	46.1538	-21.1538	-21.1538	-4.4871
Smic.scaffold205|size851256	630912	SmicGene12284	AT AG	44	77.2727	100	87.5	66.6667	60	40	27.5	6.6667
Smic.scaffold205|size851256	773997	SmicGene12291	AT	136	9.9291	12.5	8.1081	10.5263	8.8235	3.6765	-0.7154	1.7028
Smic.scaffold206|size846985	209819	SmicGene12303	AT	200	13.3663	13.8889	10.8108	17.7778	12.766	1.1229	-1.9552	5.0118
Smic.scaffold206|size846985	209829	SmicGene12303	AT	193	8.2474	5.1282	7.9365	8.3333	11.3636	-6.2354	-3.4271	-3.0303
Smic.scaffold206|size846985	402342	intergenic	TA	356	7.563	5.8824	8.8235	9.375	5.4054	0.477	3.4181	3.9696
Smic.scaffold209|size844602	283660	SmicGene12419	AT	184	6.3492	6.8182	2.5641	3.9216	10.9091	-4.0909	-8.345	-6.9875
Smic.scaffold209|size844602	333979	SmicGene12421	AG	205	27.7512	24.5614	29.5455	26.3158	31.3725	-6.8111	-1.827	-5.0567
Smic.scaffold209|size844602	333980	SmicGene12421	AG	209	28.91	25	42.2222	18.9655	32.6923	-7.6923	9.5299	-13.7268
Smic.scaffold209|size844602	334022	SmicGene12421	CT	189	87.5	80.9524	96.7742	91.0714	84.127	-3.1746	12.6472	6.9444
Smic.scaffold209|size844602	334038	SmicGene12421	AG	210	86.9767	84.6154	89.7436	93.2203	81.5385	3.0769	8.2051	11.6818
Smic.scaffold209|size844602	334040	SmicGene12421	AG	213	5.5814	5.7692	7.8947	5	4.6154	1.1538	3.2793	0.3846
Smic.scaffold209|size844602	334042	SmicGene12421	CT	211	85.9155	84.9057	88.8889	93.2203	78.4615	6.4442	10.4274	14.7588
Smic.scaffold209|size844602	334064	SmicGene12421	GC	205	72.6415	73.5849	87.8049	75.4386	59.0164	14.5685	28.7885	16.4222
Smic.scaffold209|size844602	334066	SmicGene12421	CT	206	5.7692	3.9216	10	5.3571	4.918	-0.9964	5.082	0.4391
Smic.scaffold209|size844602	334072	SmicGene12421	CT	204	77.6699	78.4314	87.8049	87.037	61.6667	16.7647	26.1382	25.3703
Smic.scaffold209|size844602	334133	SmicGene12421	CT	176	83.6158	81.8182	93.4783	84.2105	75.5102	6.308	17.9681	8.7003
Smic.scaffold209|size844602	334151	SmicGene12421	CT	158	75.4601	74.359	82.5	73.1707	72.093	2.266	10.407	1.0777
Smic.scaffold209|size844602	334167	SmicGene12421	CT	163	77.2727	76.3158	85.7143	79.2453	67.4419	8.8739	18.2724	11.8034
Smic.scaffold209|size844602	334174	SmicGene12421	GA	181	79.0576	80.9524	86.6667	77.9661	71.1111	9.8413	15.5556	6.855
Smic.scaffold209|size844602	334179	SmicGene12421	TC	180	71.5847	68.4211	80.8511	72.7273	62.7907	5.6304	18.0604	9.9366
Smic.scaffold209|size844602	334187	SmicGene12421	CT	196	9.0909	4.6512	21.1538	5.6604	4	0.6512	17.1538	1.6604
Smic.scaffold209|size844602	334227	SmicGene12421	CT	176	86.5591	86.4865	97.7273	84.3137	79.6296	6.8569	18.0977	4.6841
Smic.scaffold209|size844602	334262	SmicGene12421	AG	146	65.0685	63.6364	59.4595	77.7778	60	3.6364	-0.5405	17.7778
Smic.scaffold209|size844602	334263	SmicGene12421	CT	143	88.8889	84.8485	91.8919	94.2857	84.6154	0.2331	7.2765	9.6703
Smic.scaffold209|size844602	334306	SmicGene12421	CT	159	89.441	91.8919	88.8889	86.0465	91.6667	0.2252	-2.7778	-5.6202
Smic.scaffold209|size844602	334318	SmicGene12421	GC	154	85.8974	87.5	88.3721	84.0909	82.7586	4.7414	5.6135	1.3323
Smic.scaffold209|size844602	334338	SmicGene12421	CT	131	90.4412	88.2353	90.625	90.9091	92.3077	-4.0724	-1.6827	-1.3986
Smic.scaffold209|size844602	334354	SmicGene12421	CT	137	89.9281	87.5	86.6667	91.6667	93.1034	-5.6034	-6.4367	-1.4367
Smic.scaffold209|size844602	334355	SmicGene12421	CT	139	88.4892	87.5	82.7586	89.5833	93.3333	-5.8333	-10.5747	-3.75
Smic.scaffold209|size844602	334396	SmicGene12421	GA	149	86.4516	88.5714	77.4194	88	89.7436	-1.1722	-12.3242	-1.7436
Smic.scaffold209|size844602	334400	SmicGene12421	GA	157	7.5	2.7778	28.125	0	5	-2.2222	23.125	-5
Smic.scaffold209|size844602	334405	SmicGene12421	CT	166	84.4311	86.8421	82.8571	85.1852	82.5	4.3421	0.3571	2.6852
Smic.scaffold209|size844602	334484	SmicGene12421	AG	182	20.2186	20.5128	20	27.5862	9.7561	10.7567	10.2439	17.8301
Smic.scaffold209|size844602	334507	SmicGene12421	GA	174	81.8182	70	88.8889	88	78.0488	-8.0488	10.8401	9.9512
Smic.scaffold209|size844602	334512	SmicGene12421	GC	171	71.9298	60	81.3953	74.5098	70.2703	-10.2703	11.125	4.2395
Smic.scaffold209|size844602	334518	SmicGene12421	CT	170	48.2353	28.2051	67.5	57.6923	35.8974	-7.6923	31.6026	21.7949
Smic.scaffold209|size844602	334527	SmicGene12421	TC	181	14.2857	11.6279	28.2051	9.2593	10.8696	0.7583	17.3355	-1.6103
Smic.scaffold209|size844602	334531	SmicGene12421	GC	178	69.8324	62.7907	81.5789	73.5849	62.2222	0.5685	19.3567	11.3627
Smic.scaffold209|size844602	334540	SmicGene12421	GC	171	63.7427	60.4651	79.4118	63.4615	54.7619	5.7032	24.6499	8.6996
Smic.scaffold209|size844602	334561	SmicGene12421	CT	180	78.453	72.7273	87.8788	80.7692	75	-2.2727	12.8788	5.7692
Smic.scaffold209|size844602	334590	SmicGene12421	CT	145	76.6667	70.2703	83.3333	80	75.5102	-5.2399	7.8231	4.4898
Smic.scaffold209|size844602	334591	SmicGene12421	AG	149	78.1457	73.6842	84	79.4872	77.551	-3.8668	6.449	1.9362
Smic.scaffold209|size844602	334599	SmicGene12421	AG	150	73.8854	72.5	87.5	75.6098	67.3077	5.1923	20.1923	8.3021
Smic.scaffold209|size844602	334606	SmicGene12421	CT	155	77.4194	76.1905	87.5	80.4878	70.8333	5.3572	16.6667	9.6545
Smic.scaffold209|size844602	334624	SmicGene12421	TC	166	59.8802	64.5833	73.3333	63.6364	42.2222	22.3611	31.1111	21.4142
Smic.scaffold209|size844602	334638	SmicGene12421	TC	168	12.9412	11.7647	34.375	8.6957	2.439	9.3257	31.936	6.2567
Smic.scaffold209|size844602	334639	SmicGene12421	CT	169	82.8402	78.8462	87.5	91.1111	75	3.8462	12.5	16.1111
Smic.scaffold209|size844602	334706	SmicGene12421	CT	236	83.6134	83.3333	95.4545	81.3559	78.6667	4.6666	16.7878	2.6892
Smic.scaffold209|size844602	334707	SmicGene12421	CT	236	87.395	88.3333	95.3488	83.0508	85.5263	2.807	9.8225	-2.4755
Smic.scaffold209|size844602	334737	SmicGene12421	CT	250	42.5197	32.7586	52.9412	46.0317	40.2439	-7.4853	12.6973	5.7878
Smic.scaffold209|size844602	334742	SmicGene12421	CT	270	8.5185	13.3333	8.9286	5.8824	6.9767	6.3566	1.9519	-1.0943
Smic.scaffold209|size844602	334745	SmicGene12421	CT	270	23.5294	26.2295	33.9286	26.7606	11.9048	14.3247	22.0238	14.8558
Smic.scaffold209|size844602	334783	SmicGene12421	CT	236	88.1356	90.9091	96.0784	80.9524	86.5672	4.3419	9.5112	-5.6148
Smic.scaffold209|size844602	334834	SmicGene12421	CT	203	85.5769	86.0465	95.5556	79.5918	83.0986	2.9479	12.457	-3.5068
Smic.scaffold209|size844602	334835	SmicGene12421	CT	204	5.7692	2.2727	11.3636	4.0816	5.6338	-3.3611	5.7298	-1.5522
Smic.scaffold209|size844602	334841	SmicGene12421	GC	196	84.3434	85.7143	92.6829	82.2222	80	5.7143	12.6829	2.2222
Smic.scaffold209|size844602	334860	SmicGene12421	GA	173	61.413	64.1026	87.1795	44.186	55.5556	8.547	31.6239	-11.3696
Smic.scaffold209|size844602	334861	SmicGene12421	CT	180	82.0652	84.6154	92.3077	77.2727	77.4194	7.196	14.8883	-0.1467
Smic.scaffold209|size844602	334864	SmicGene12421	GC	172	72.4719	82.0513	86.8421	53.6585	70	12.0513	16.8421	-16.3415
Smic.scaffold209|size844602	334873	SmicGene12421	GC	180	74.5946	77.5	87.1795	68	69.6429	7.8571	17.5366	-1.6429
Smic.scaffold209|size844602	334917	SmicGene12421	GA	216	75.1152	71.4286	88.8889	76.1194	68.9655	2.4631	19.9234	7.1539
Smic.scaffold209|size844602	334923	SmicGene12421	CT	230	82.6271	78.9474	94.7368	81.8182	79.6875	-0.7401	15.0493	2.1307
Smic.scaffold209|size844602	334928	SmicGene12421	CT	247	74.2972	76.1905	92.6829	69.2308	67.1642	9.0263	25.5187	2.0666
Smic.scaffold209|size844602	334933	SmicGene12421	GC	249	81.3492	78.125	92.5	79.4872	80	-1.875	12.5	-0.5128
Smic.scaffold209|size844602	334956	SmicGene12421	GC	275	82.7338	79.7101	95.9184	79.0698	81.0811	-1.371	14.8373	-2.0113
Smic.scaffold209|size844602	334963	SmicGene12421	CT	285	78.8927	74.6479	96.0784	73.0337	78.2051	-3.5572	17.8733	-5.1714
Smic.scaffold209|size844602	335021	SmicGene12421	CT	205	84.1346	88	95	81.25	75.9259	12.0741	19.0741	5.3241
Smic.scaffold209|size844602	335039	SmicGene12421	CT	221	83.2579	86.5385	90.2439	86.9565	71.1864	15.3521	19.0575	15.7701
Smic.scaffold209|size844602	335056	SmicGene12421	CT	198	87.3171	87.7551	91.4286	86.7647	84.9057	2.8494	6.5229	1.859
Smic.scaffold209|size844602	335062	SmicGene12421	GA	190	85.3403	84.0909	86.6667	86.7647	83.6735	0.4174	2.9932	3.0912
Smic.scaffold209|size844602	335071	SmicGene12421	CT	184	73.6559	75	89.6552	76.1194	60	15	29.6552	16.1194
Smic.scaffold209|size844602	335082	SmicGene12421	GA	202	60.2941	58.8235	84.375	58.4615	50	8.8235	34.375	8.4615
Smic.scaffold209|size844602	335083	SmicGene12421	CT	197	78.1095	80	93.3333	76.5625	70.1754	9.8246	23.1579	6.3871
Smic.scaffold209|size844602	335115	SmicGene12421	CT	236	88.3333	92.4528	93.0233	85.5072	85.3333	7.1195	7.69	0.1739
Smic.scaffold209|size844602	335131	SmicGene12421	CT	227	87.5536	92.5926	92.5	81.8182	86.3014	6.2912	6.1986	-4.4832
Smic.scaffold209|size844602	335140	SmicGene12421	GC	240	86.5306	89.6552	90.6977	86.5672	81.8182	7.837	8.8795	4.749
Smic.scaffold209|size844602	335150	SmicGene12421	AG	264	41.6357	45.1613	40	43.0556	38.8235	6.3378	1.1765	4.2321
Smic.scaffold209|size844602	335161	SmicGene12421	CT	249	89.243	87.931	95.5556	90	85.8974	2.0336	9.6582	4.1026
Smic.scaffold209|size844602	335167	SmicGene12421	CT	246	86.4542	87.7193	95.3488	85.9155	81.25	6.4693	14.0988	4.6655
Smic.scaffold209|size844602	335193	SmicGene12421	CT	205	18.8406	20	23.2558	16.6667	16.6667	3.3333	6.5891	0
Smic.scaffold209|size844602	335243	SmicGene12421	CT	178	10.6145	17.0213	16.6667	2	8.6957	8.3256	7.971	-6.6957
Smic.scaffold209|size844602	335304	SmicGene12421	GA	200	64.2157	50.8772	89.4737	69.2308	56.1404	-5.2632	33.3333	13.0904
Smic.scaffold209|size844602	335308	SmicGene12421	GC	199	85	81.0345	91.4286	84.3137	85.7143	-4.6798	5.7143	-1.4006
Smic.scaffold209|size844602	335317	SmicGene12421	GC	221	86.4865	82.8571	92.1053	85.9649	87.7193	-4.8622	4.386	-1.7544
Smic.scaffold209|size844602	335336	SmicGene12421	CT	219	9.5023	7.0423	12.1951	14.2857	5.6604	1.3819	6.5347	8.6253
Smic.scaffold209|size844602	335376	SmicGene12421	AG	252	89.3281	87.1429	97.7778	90.1408	85.0746	2.0683	12.7032	5.0662
Smic.scaffold209|size844602	335388	SmicGene12421	CT	261	91.2548	91.8919	93.4783	90.411	90	1.8919	3.4783	0.411
Smic.scaffold209|size844602	335395	SmicGene12421	GA	254	91.3386	92.5373	93.3333	92.8571	87.5	5.0373	5.8333	5.3571
Smic.scaffold209|size844602	335415	SmicGene12421	GA	237	20.0837	12.3077	46.1538	25	8.4507	3.857	37.7031	16.5493
Smic.scaffold209|size844602	335417	SmicGene12421	CT	229	6.4655	7.5758	8.8235	6.3492	4.3478	3.228	4.4757	2.0014
Smic.scaffold209|size844602	335445	SmicGene12421	GA	212	6.3927	8.0645	2.7027	5	8.3333	-0.2688	-5.6306	-3.3333
Smic.scaffold209|size844602	335447	SmicGene12421	CT	217	17.1171	15.625	21.6216	15	18.0328	-2.4078	3.5888	-3.0328
Smic.scaffold209|size844602	335478	SmicGene12421	CT	229	87.7637	85.4839	90.2439	92.7536	83.0769	2.407	7.167	9.6767
Smic.scaffold209|size844602	335482	SmicGene12421	GC	232	87.0293	83.0508	90.6977	88.7324	86.3636	-3.3128	4.3341	2.3688
Smic.scaffold209|size844602	335483	SmicGene12421	CT	229	79.4979	75.8621	90.4762	81.9444	73.1343	2.7278	17.3419	8.8101
Smic.scaffold209|size844602	335486	SmicGene12421	CT	233	65.2361	69.6429	73.1707	58.5714	63.6364	6.0065	9.5343	-5.065
Smic.scaffold209|size844602	335500	SmicGene12421	CT	181	84.6561	82.9787	100	84.7458	77.7778	5.2009	22.2222	6.968
Smic.scaffold209|size844602	336369	SmicGene12421	CT	76	85.5263	87.5	100	76.1905	80	7.5	20	-3.8095
Smic.scaffold209|size844602	336374	SmicGene12421	CT	94	83.3333	76.9231	100	82.6087	76	0.9231	24	6.6087
Smic.scaffold209|size844602	336388	SmicGene12421	AG	142	43.4483	52.9412	48.2759	34.1463	41.4634	11.4778	6.8125	-7.3171
Smic.scaffold209|size844602	337548	SmicGene12421	CT	73	79.7297	71.4286	90	90.9091	71.4286	0	18.5714	19.4805
Smic.scaffold209|size844602	337571	SmicGene12421	GA	85	81.6092	73.3333	91.6667	89.6552	74.1935	-0.8602	17.4732	15.4617
Smic.scaffold209|size844602	337595	SmicGene12421	GC	81	72.2892	70.5882	91.6667	69.5652	67.7419	2.8463	23.9248	1.8233
Smic.scaffold209|size844602	337785	SmicGene12421	CT	80	75.3086	78.5714	88.2353	55.5556	78.125	0.4464	10.1103	-22.5694
Smic.scaffold209|size844602	337790	SmicGene12421	CT	113	77.193	72.7273	90.9091	66.6667	79.0698	-6.3425	11.8393	-12.4031
Smic.scaffold209|size844602	337806	SmicGene12421	CT	159	80.2469	84.8485	94.1176	68.2927	77.7778	7.0707	16.3398	-9.4851
Smic.scaffold209|size844602	337813	SmicGene12421	GA	196	82.4121	87.5	93.1818	70	81.5385	5.9615	11.6433	-11.5385
Smic.scaffold209|size844602	337822	SmicGene12421	CT	222	75.4464	76.087	85.7143	71.1864	71.4286	4.6584	14.2857	-0.2422
Smic.scaffold209|size844602	337847	SmicGene12421	GA	297	8.8525	7.1429	14.2857	6.0976	8.8889	-1.746	5.3968	-2.7913
Smic.scaffold209|size844602	337865	SmicGene12421	CT	253	9.7276	7.0175	14.5455	5.8824	11.6883	-4.6708	2.8572	-5.8059
Smic.scaffold209|size844602	337903	SmicGene12421	CT	129	86.8613	84	88.4615	87.5	86.9565	-2.9565	1.505	0.5435
Smic.scaffold209|size844602	337924	SmicGene12421	GA	37	71.7949	40	90.9091	100	53.3333	-13.3333	37.5758	46.6667
Smic.scaffold209|size844602	337930	SmicGene12421	TC	24	52	33.3333	85.7143	60	30	3.3333	55.7143	30
Smic.scaffold209|size844602	510405	SmicGene12437	AT AG	56	52.459	41.6667	52.381	36.3636	70.5882	-28.9215	-18.2072	-34.2246
Smic.scaffold210|size843944	821213	SmicGene12480	CG	33	18.1818	20	0	50	6.6667	13.3333	-6.6667	43.3333
Smic.scaffold210|size843944	821216	SmicGene12480	GC	31	37.5	18.1818	100	28.5714	50	-31.8182	50	-21.4286
Smic.scaffold210|size843944	821219	SmicGene12480	GC	33	39.3939	54.5455	33.3333	42.8571	25	29.5455	8.3333	17.8571
Smic.scaffold211|size836939	299688	intergenic	TC	55	12.5	18.1818	0	0	29.4118	-11.23	-29.4118	-29.4118
Smic.scaffold213|size833778	72613	SmicGene12565	AT	122	8.7302	9.6774	5.4054	4.1667	14.7059	-5.0285	-9.3005	-10.5392
Smic.scaffold213|size833778	79993	SmicGene12568	AG	424	5.1402	7.2289	5	3.6036	5.3191	1.9098	-0.3191	-1.7155
Smic.scaffold213|size833778	131246	SmicGene12573	AT	61	47.619	52.9412	50	35.2941	54.5455	-1.6043	-4.5455	-19.2514
Smic.scaffold213|size833778	373445	SmicGene12600	CG	23	39.1304	16.6667	60	75	25	-8.3333	35	50
Smic.scaffold213|size833778	510544	intergenic	AT AG	158	53.0488	51.0638	50	61.9048	48.5714	2.4924	1.4286	13.3334
Smic.scaffold213|size833778	510553	intergenic	AT AG	160	59.5092	68.1818	51.4286	56.8182	60	8.1818	-8.5714	-3.1818
Smic.scaffold213|size833778	576818	SmicGene12623	AG AT	43	48.8889	57.1429	11.1111	63.6364	50	7.1429	-38.8889	13.6364
Smic.scaffold213|size833778	576825	SmicGene12623	AT AG	51	39.2157	30.4348	50	46.1538	40	-9.5652	10	6.1538
Smic.scaffold214|size833775	79675	intergenic	CT	44	88.6364	85.7143	87.5	100	81.8182	3.8961	5.6818	18.1818
Smic.scaffold214|size833775	84063	intergenic	TC	132	8.9552	11.9048	23.5294	4.878	2.9412	8.9636	20.5882	1.9368
Smic.scaffold214|size833775	84151	SmicGene12654	GC	143	35.4167	35	47.3684	34.6154	30.303	4.697	17.0654	4.3124
Smic.scaffold214|size833775	84160	SmicGene12654	TC	137	34.0426	27.5	40	32	41.9355	-14.4355	-1.9355	-9.9355
Smic.scaffold214|size833775	84172	SmicGene12654	CT	129	50	56.8182	43.75	38.6364	60.7143	-3.8961	-16.9643	-22.0779
Smic.scaffold214|size833775	84178	SmicGene12654	TC	132	33.5821	31.8182	25	36.3636	36.6667	-4.8485	-11.6667	-0.3031
Smic.scaffold214|size833775	84184	SmicGene12654	GA	129	49.2424	51.2195	47.0588	47.619	50	1.2195	-2.9412	-2.381
Smic.scaffold214|size833775	84208	SmicGene12654	GC	147	56	61.3636	71.4286	48	51.4286	9.935	20	-3.4286
Smic.scaffold214|size833775	84212	SmicGene12654	CT	145	56.0811	58.6957	70	50	52.9412	5.7545	17.0588	-2.9412
Smic.scaffold214|size833775	84243	SmicGene12654	CT	143	24.3056	26.1905	23.5294	21.7391	25.641	0.5495	-2.1116	-3.9019
Smic.scaffold214|size833775	84273	SmicGene12654	CT	132	7.971	2.8571	27.7778	8.8889	2.5	0.3571	25.2778	6.3889
Smic.scaffold214|size833775	84282	SmicGene12654	CT	141	11.8881	9.7561	21.7391	9.3023	11.1111	-1.355	10.628	-1.8088
Smic.scaffold214|size833775	84317	SmicGene12654	CT	148	59.6026	56.0976	79.3103	51.1111	58.3333	-2.2357	20.977	-7.2222
Smic.scaffold214|size833775	84319	SmicGene12654	GC	145	59.0604	57.5	80	47.619	56.7568	0.7432	23.2432	-9.1378
Smic.scaffold214|size833775	84320	SmicGene12654	AG	142	58.7838	57.5	80	47.619	55.5556	1.9444	24.4444	-7.9366
Smic.scaffold214|size833775	84321	SmicGene12654	AG	148	59.7315	57.5	80	51.1628	55.5556	1.9444	24.4444	-4.3928
Smic.scaffold214|size833775	84329	SmicGene12654	GA	139	58.156	56.7568	78.5714	45	58.3333	-1.5765	20.2381	-13.3333
Smic.scaffold214|size833775	84397	SmicGene12654	CT	107	38.5321	28.125	57.1429	33.3333	46.6667	-18.5417	10.4762	-13.3334
Smic.scaffold214|size833775	84400	SmicGene12654	TC	107	33.0275	21.875	50	31.25	38.7097	-16.8347	11.2903	-7.4597
Smic.scaffold214|size833775	84418	SmicGene12654	CT	85	37.2093	32	44.4444	30.7692	46.1538	-14.1538	-1.7094	-15.3846
Smic.scaffold214|size833775	84427	SmicGene12654	CT	80	33.3333	21.0526	44.4444	32	39.2857	-18.2331	5.1587	-7.2857
Smic.scaffold214|size833775	84428	SmicGene12654	CT	79	22.2222	5.2632	33.3333	20	32.1429	-26.8797	1.1904	-12.1429
Smic.scaffold214|size833775	84430	SmicGene12654	GC	78	35.443	27.7778	44.4444	32	40.7407	-12.9629	3.7037	-8.7407
Smic.scaffold214|size833775	84448	SmicGene12654	CT	66	23.8806	20	22.2222	23.8095	27.2727	-7.2727	-5.0505	-3.4632
Smic.scaffold214|size833775	84463	SmicGene12654	CT	60	11.4754	0	14.2857	20	9.5238	-9.5238	4.7619	10.4762
Smic.scaffold214|size833775	84539	SmicGene12654	CT	73	16	17.6471	0	23.3333	9.0909	8.5562	-9.0909	14.2424
Smic.scaffold214|size833775	84542	SmicGene12654	AG	74	17.1053	16.6667	0	27.5862	8.3333	8.3334	-8.3333	19.2529
Smic.scaffold214|size833775	84543	SmicGene12654	AG	78	16.6667	15.7895	0	27.5862	8	7.7895	-8	19.5862
Smic.scaffold214|size833775	84544	SmicGene12654	AG	78	17.5	20	0	27.5862	7.6923	12.3077	-7.6923	19.8939
Smic.scaffold214|size833775	84545	SmicGene12654	CT	78	15.1899	20	0	20.6897	8	12	-8	12.6897
Smic.scaffold214|size833775	84604	SmicGene12654	TC	89	21.1111	16.6667	66.6667	25	13.8889	2.7778	52.7778	11.1111
Smic.scaffold214|size833775	84616	SmicGene12654	CT	84	11.6279	9.5238	37.5	13.6364	5.7143	3.8095	31.7857	7.9221
Smic.scaffold214|size833775	84623	SmicGene12654	GC	82	15.8537	12.5	33.3333	22.7273	8.5714	3.9286	24.7619	14.1559
Smic.scaffold214|size833775	84635	SmicGene12654	CT	77	12.8205	7.6923	27.2727	14.2857	9.0909	-1.3986	18.1818	5.1948
Smic.scaffold214|size833775	84685	SmicGene12654	CT	93	20.2128	23.5294	33.3333	17.6471	16.129	7.4004	17.2043	1.5181
Smic.scaffold214|size833775	84718	SmicGene12654	CT	87	17.0455	22.2222	45.4545	11.5385	9.0909	13.1313	36.3636	2.4476
Smic.scaffold214|size833775	84739	SmicGene12654	GA	74	12	18.1818	37.5	7.4074	6.8966	11.2852	30.6034	0.5108
Smic.scaffold214|size833775	84751	SmicGene12654	CT	66	11.9403	16.6667	42.8571	5	7.1429	9.5238	35.7142	-2.1429
Smic.scaffold214|size833775	84817	SmicGene12654	GC	62	17.4603	16.6667	42.8571	12.5	14.2857	2.381	28.5714	-1.7857
Smic.scaffold214|size833775	84826	SmicGene12654	TC	72	15.2778	7.6923	30	15	13.7931	-6.1008	16.2069	1.2069
Smic.scaffold214|size833775	84872	SmicGene12654	CT	82	43.6782	55	54.5455	37.931	37.037	17.963	17.5085	0.894
Smic.scaffold214|size833775	84874	SmicGene12654	AC	96	45.3608	59.0909	58.3333	37.5	38.7097	20.3812	19.6236	-1.2097
Smic.scaffold214|size833775	84875	SmicGene12654	AG	98	47.9592	60.8696	58.3333	43.75	38.7097	22.1599	19.6236	5.0403
Smic.scaffold214|size833775	84878	SmicGene12654	CT	103	48.0769	62.5	58.3333	44.1176	38.2353	24.2647	20.098	5.8823
Smic.scaffold214|size833775	84892	SmicGene12654	CT	113	55.2632	68	62.5	50	48.6486	19.3514	13.8514	1.3514
Smic.scaffold214|size833775	84937	SmicGene12654	GC	93	11.5789	0	30.7692	9.375	14.8148	-14.8148	15.9544	-5.4398
Smic.scaffold214|size833775	84956	SmicGene12654	GC	77	40	40	36.3636	44.4444	36.3636	3.6364	0	8.0808
Smic.scaffold214|size833775	84961	SmicGene12654	GA	69	39.726	44.4444	27.2727	42.3077	38.8889	5.5555	-11.6162	3.4188
Smic.scaffold214|size833775	84967	SmicGene12654	CT	59	37.7049	40	27.2727	45	33.3333	6.6667	-6.0606	11.6667
Smic.scaffold214|size833775	84987	SmicGene12654	AG	65	29.2308	16.6667	20	35.2941	34.6154	-17.9487	-14.6154	0.6787
Smic.scaffold214|size833775	84989	SmicGene12654	CT	60	29.5082	16.6667	22.2222	37.5	33.3333	-16.6666	-11.1111	4.1667
Smic.scaffold214|size833775	85002	SmicGene12654	CT	65	34.3284	30	30	40	33.3333	-3.3333	-3.3333	6.6667
Smic.scaffold214|size833775	85003	SmicGene12654	CT	66	35.8209	30	30	40	37.037	-7.037	-7.037	2.963
Smic.scaffold214|size833775	85021	SmicGene12654	GA	73	19.1781	30.7692	33.3333	20	9.6774	21.0918	23.6559	10.3226
Smic.scaffold214|size833775	85060	SmicGene12654	CT	96	39.5833	37.5	50	42.3077	36.1111	1.3889	13.8889	6.1966
Smic.scaffold214|size833775	85079	SmicGene12654	CT	76	36.8421	37.5	71.4286	29.4118	32.1429	5.3571	39.2857	-2.7311
Smic.scaffold214|size833775	85084	SmicGene12654	CT	76	40.7895	40.9091	75	35.2941	34.4828	6.4263	40.5172	0.8113
Smic.scaffold214|size833775	85098	SmicGene12654	AG	82	44.5783	40.9091	72.7273	33.3333	44.8276	-3.9185	27.8997	-11.4943
Smic.scaffold214|size833775	85099	SmicGene12654	AG	81	45.679	40.9091	72.7273	33.3333	48.1481	-7.239	24.5792	-14.8148
Smic.scaffold214|size833775	85240	SmicGene12654	CT	57	28.8136	25	100	13.0435	33.3333	-8.3333	66.6667	-20.2898
Smic.scaffold214|size833775	85243	SmicGene12654	GA	60	22.9508	20	100	9.0909	24	-4	76	-14.9091
Smic.scaffold214|size833775	85273	SmicGene12654	CT	86	26.4368	21.4286	66.6667	27.5862	21.0526	0.376	45.6141	6.5336
Smic.scaffold214|size833775	85285	SmicGene12654	CT	84	25.8824	21.4286	62.5	23.3333	21.2121	0.2165	41.2879	2.1212
Smic.scaffold214|size833775	85289	SmicGene12654	TC	82	22.619	13.3333	44.4444	26.6667	16.6667	-3.3334	27.7777	10
Smic.scaffold214|size833775	85319	SmicGene12654	AG	101	46.6019	42.1053	85.7143	43.2432	36.3636	5.7417	49.3507	6.8796
Smic.scaffold214|size833775	85320	SmicGene12654	AG	96	47.4747	41.1765	85.7143	45.7143	36.3636	4.8129	49.3507	9.3507
Smic.scaffold214|size833775	85322	SmicGene12654	CT	97	46.9388	38.8889	85.7143	47.0588	34.375	4.5139	51.3393	12.6838
Smic.scaffold214|size833775	85324	SmicGene12654	GC	97	42.8571	31.5789	78.5714	45.4545	31.25	0.3289	47.3214	14.2045
Smic.scaffold214|size833775	85335	SmicGene12654	CT	105	29.2453	30	28.5714	36.1111	22.2222	7.7778	6.3492	13.8889
Smic.scaffold214|size833775	85381	SmicGene12654	TC	86	37.0787	42.8571	57.1429	35.7143	23.0769	19.7802	34.066	12.6374
Smic.scaffold214|size833775	85400	SmicGene12654	TC	70	24.2857	30	33.3333	27.7778	13.0435	16.9565	20.2898	14.7343
Smic.scaffold214|size833775	85463	SmicGene12654	CT	42	23.8095	27.2727	50	9.0909	27.7778	-0.5051	22.2222	-18.6869
Smic.scaffold214|size833775	85495	SmicGene12654	CT	54	16.6667	20	33.3333	5.5556	21.7391	-1.7391	11.5942	-16.1835
Smic.scaffold214|size833775	85557	SmicGene12654	CT	47	14.5833	14.2857	25	10	17.6471	-3.3614	7.3529	-7.6471
Smic.scaffold214|size833775	85603	SmicGene12654	GC	66	29.8507	44.4444	66.6667	24.1379	21.7391	22.7053	44.9276	2.3988
Smic.scaffold214|size833775	85615	SmicGene12654	CT	75	30.6667	45.4545	66.6667	24.1379	19.2308	26.2237	47.4359	4.9071
Smic.scaffold214|size833775	85645	SmicGene12654	GC	64	43.2836	88.8889	62.5	25	38.4615	50.4274	24.0385	-13.4615
Smic.scaffold214|size833775	85652	SmicGene12654	AG	74	48.6486	90	66.6667	25	51.8519	38.1481	14.8148	-26.8519
Smic.scaffold214|size833775	85654	SmicGene12654	AG	69	49.2958	88.8889	66.6667	28	50	38.8889	16.6667	-22
Smic.scaffold214|size833775	85668	SmicGene12654	CT	75	57.3333	80	60	36	64	16	-4	-28
Smic.scaffold214|size833775	85714	SmicGene12654	GC	77	50	56.25	66.6667	50	41.3793	14.8707	25.2874	8.6207
Smic.scaffold214|size833775	85744	SmicGene12654	CT	42	20.9302	33.3333	33.3333	20	11.1111	22.2222	22.2222	8.8889
Smic.scaffold214|size833775	85750	SmicGene12654	CT	46	27.6596	30	42.8571	40	15	15	27.8571	25
Smic.scaffold214|size833775	85757	SmicGene12654	AG	62	29.0323	38.4615	58.3333	30.7692	8.3333	30.1282	50	22.4359
Smic.scaffold214|size833775	85761	SmicGene12654	CT	61	22.5806	8.3333	41.6667	26.6667	17.3913	-9.058	24.2754	9.2754
Smic.scaffold214|size833775	85762	SmicGene12654	AC	59	40.9836	33.3333	66.6667	46.6667	27.2727	6.0606	39.394	19.394
Smic.scaffold214|size833775	85764	SmicGene12654	AG	60	40.9836	36.3636	69.2308	46.6667	22.7273	13.6363	46.5035	23.9394
Smic.scaffold214|size833775	85796	SmicGene12654	CT	70	47.8873	52.9412	68.75	52.6316	21.0526	31.8886	47.6974	31.579
Smic.scaffold214|size833775	85798	SmicGene12654	GA	72	45.2055	35.2941	64.7059	57.8947	25	10.2941	39.7059	32.8947
Smic.scaffold216|size831747	684096	SmicGene12760	AC	39	84.6154	80	83.3333	77.7778	100	-20	-16.6667	-22.2222
Smic.scaffold216|size831747	684097	SmicGene12760	GT	44	86.3636	80	83.3333	83.3333	100	-20	-16.6667	-16.6667
Smic.scaffold217|size828130	201653	SmicGene12782	AT	151	8.5526	6.0606	6.25	15.1515	7.8947	-1.8341	-1.6447	7.2568
Smic.scaffold217|size828130	201658	SmicGene12782	AT	148	7.3333	0	2.1277	12.1212	15.7895	-15.7895	-13.6618	-3.6683
Smic.scaffold217|size828130	557848	SmicGene12794	GA	112	22.807	55.5556	17.6471	8.3333	26.9231	28.6325	-9.276	-18.5898
Smic.scaffold218|size827583	416581	intergenic	TA	276	10	15.2542	5.3763	10.6061	11.2903	3.9639	-5.914	-0.6842
Smic.scaffold219|size827514	195102	SmicGene12880	GC	20	70	66.6667	66.6667	50	87.5	-20.8333	-20.8333	-37.5
Smic.scaffold219|size827514	195103	SmicGene12880	CG	27	74.0741	75	80	60	87.5	-12.5	-7.5	-27.5
Smic.scaffold219|size827514	195104	SmicGene12880	AG	29	75.8621	75	83.3333	63.6364	87.5	-12.5	-4.1667	-23.8636
Smic.scaffold219|size827514	280404	intergenic	TC	335	4.7337	4.878	5.5556	6.25	2.3256	2.5524	3.23	3.9244
Smic.scaffold219|size827514	493377	SmicGene12902	AG	209	5.7143	3.5088	0	12.2807	6.383	-2.8742	-6.383	5.8977
Smic.scaffold219|size827514	493394	SmicGene12902	AT	240	5.8091	6.3492	1.8519	6.1538	8.4746	-2.1254	-6.6227	-2.3208
Smic.scaffold219|size827514	771917	SmicGene12921	GA	27	78.5714	100	75	77.7778	71.4286	28.5714	3.5714	6.3492
Smic.scaffold219|size827514	771918	SmicGene12921	AC	22	72.7273	100	71.4286	71.4286	66.6667	33.3333	4.7619	4.7619
Smic.scaffold220|size827497	263068	SmicGene12948	AC	51	88.2353	83.3333	80	100	90.9091	-7.5758	-10.9091	9.0909
Smic.scaffold220|size827497	263070	SmicGene12948	GT	28	78.5714	77.7778	70	100	80	-2.2222	-10	20
Smic.scaffold221|size826417	238735	intergenic	TA	82	11.9048	7.6923	13.3333	5.5556	20	-12.3077	-6.6667	-14.4444
Smic.scaffold221|size826417	502134	intergenic	AG	66	62.1212	64.2857	57.1429	57.8947	65.3846	-1.0989	-8.2417	-7.4899
Smic.scaffold221|size826417	502161	intergenic	GC	40	20	30	25	14.2857	16.6667	13.3333	8.3333	-2.381
Smic.scaffold225|size824160	124663	intergenic	TA	57	15.7895	25	8.6957	22.2222	16.6667	8.3333	-7.971	5.5555
Smic.scaffold225|size824160	221149	intergenic	TA	49	20.7547	29.4118	33.3333	10	7.1429	22.2689	26.1904	2.8571
Smic.scaffold227|size809824	631002	intergenic	TC TA	487	34.9693	37.2549	31.8182	33.3333	39.2857	-2.0308	-7.4675	-5.9524
Smic.scaffold227|size809824	759127	SmicGene13249	TC	24	66.6667	66.6667	75	80	58.3333	8.3334	16.6667	21.6667
Smic.scaffold227|size809824	759147	SmicGene13249	TC	32	31.5789	20	33.3333	18.1818	46.1538	-26.1538	-12.8205	-27.972
Smic.scaffold228|size809658	617362	intergenic	TA	57	15.5172	0	29.4118	7.1429	18.75	-18.75	10.6618	-11.6071
Smic.scaffold228|size809658	617434	intergenic	TA	155	7.6923	0	6.6667	15.9091	6.383	-6.383	0.2837	9.5261
Smic.scaffold228|size809658	617444	intergenic	TC TA	173	31.4286	44.186	26.4706	26.5306	28.5714	15.6146	-2.1008	-2.0408
Smic.scaffold228|size809658	617455	intergenic	TA	181	9.2391	6.5217	2.7778	9.8039	15.6863	-9.1646	-12.9085	-5.8824
Smic.scaffold229|size804679	48802	intergenic	TA	251	4.7619	4.4776	5.7971	3.6364	4.918	-0.4404	0.8791	-1.2816
Smic.scaffold231|size802074	310956	SmicGene13379	AT	216	4.8035	7.6923	4.1667	1.9231	5.6604	2.0319	-1.4937	-3.7373
Smic.scaffold231|size802074	667574	intergenic	TA	123	9.6774	2.9412	12.5	10.7143	13.3333	-10.3921	-0.8333	-2.619
Smic.scaffold231|size802074	667587	intergenic	TC	137	7.971	13.5135	5.7143	3.2258	8.5714	4.9421	-2.8571	-5.3456
Smic.scaffold232|size801717	11831	SmicGene13408	GA	54	88.8889	90.9091	81.25	86.6667	100	-9.0909	-18.75	-13.3333
Smic.scaffold232|size801717	35135	intergenic	GC	20	85	80	50	100	100	-20	-50	0
Smic.scaffold232|size801717	278552	intergenic	CT	44	95.4545	88.8889	100	91.6667	100	-11.1111	0	-8.3333
Smic.scaffold232|size801717	278553	intergenic	GT	39	94.8718	85.7143	100	90.9091	100	-14.2857	0	-9.0909
Smic.scaffold232|size801717	278554	intergenic	TC	36	91.6667	83.3333	100	90	88.8889	-5.5556	11.1111	1.1111
Smic.scaffold232|size801717	278555	intergenic	CG	28	92.8571	75	100	85.7143	100	-25	0	-14.2857
Smic.scaffold232|size801717	748019	SmicGene13468	AT	964	4.9383	4.0724	6.0606	4.4248	4.8246	-0.7522	1.236	-0.3998
Smic.scaffold232|size801717	764308	intergenic	TA TC	31	43.75	72.7273	0	11.1111	45.4545	27.2728	-45.4545	-34.3434
Smic.scaffold235|size796358	678994	SmicGene13587	AT	471	23.9175	24.7312	24.5902	17.9245	28.1553	-3.4241	-3.5651	-10.2308
Smic.scaffold235|size796358	679001	SmicGene13587	AT	496	25.8252	16.6667	29.8429	21.0526	31.5789	-14.9122	-1.736	-10.5263
Smic.scaffold237|size793325	278077	intergenic	AT	76	30.7692	50	28.5714	41.6667	14.8148	35.1852	13.7566	26.8519
Smic.scaffold238|size791518	686684	SmicGene13720	AT	27	44.8276	60	20	33.3333	50	10	-30	-16.6667
Smic.scaffold240|size789717	421172	intergenic	TA	25	24	0	37.5	30	0	0	37.5	30
Smic.scaffold241|size785862	471131	intergenic	TA	381	9.8701	10	10.6796	10.9091	7.6087	2.3913	3.0709	3.3004
Smic.scaffold243|size783751	219327	SmicGene13884	AG	23	21.7391	33.3333		27.2727	11.1111	22.2222	-11.1111	16.1616
Smic.scaffold243|size783751	237052	intergenic	AT	157	7.5472	8.8889	5.7143	10.5263	4.878	4.0109	0.8363	5.6483
Smic.scaffold243|size783751	395020	SmicGene13893	AT AG	28	44.8276	71.4286	0	50	71.4286	0	-71.4286	-21.4286
Smic.scaffold243|size783751	395028	SmicGene13893	AT AG	25	55.5556	71.4286	25	83.3333	50	21.4286	-25	33.3333
Smic.scaffold243|size783751	401049	SmicGene13894	GT	20	85	80	100	100	71.4286	8.5714	28.5714	28.5714
Smic.scaffold248|size770337	459742	SmicGene14062	AT	589	19.9667	15.2542	25.5435	15.1316	21.7687	-6.5145	3.7748	-6.6371
Smic.scaffold248|size770337	677530	SmicGene14080	AG	140	10.6667	2.5641	0	18.6047	22.5806	-20.0165	-22.5806	-3.9759
Smic.scaffold248|size770337	677540	SmicGene14080	AT	138	14.2857	16.2162	5.8824	20.5128	13.3333	2.8829	-7.4509	7.1795
Smic.scaffold249|size770077	3837	intergenic	AG	250	8.3333	9.8039	5.0633	5.5556	13.2353	-3.4314	-8.172	-7.6797
Smic.scaffold249|size770077	3864	intergenic	AG AT	58	61.6667	63.6364	45.4545	72.7273	75	-11.3636	-29.5455	-2.2727
Smic.scaffold249|size770077	3888	intergenic	AG	24	20.8333	0	0	14.2857	66.6667	-66.6667	-66.6667	-52.381
Smic.scaffold249|size770077	34132	intergenic	AT	31	15.625	16.6667	11.1111	25	11.1111	5.5556	0	13.8889
Smic.scaffold249|size770077	36052	SmicGene14095	AT	91	48.913	38.4615	57.6923	52.381	47.3684	-8.9069	10.3239	5.0126
Smic.scaffold249|size770077	36057	SmicGene14095	AT	100	54	44.4444	57.1429	45.8333	71.4286	-26.9842	-14.2857	-25.5953
Smic.scaffold249|size770077	36696	SmicGene14095	AG AT	34	27.7778	60	33.3333	25	17.6471	42.3529	15.6862	7.3529
Smic.scaffold249|size770077	36707	SmicGene14095	AT	39	15.3846	0	25	0	19.0476	-19.0476	5.9524	-19.0476
Smic.scaffold249|size770077	36708	SmicGene14095	AT AG	41	53.6585	33.3333	66.6667	71.4286	45.4545	-12.1212	21.2122	25.9741
Smic.scaffold249|size770077	36710	SmicGene14095	AT AG	43	23.2558	0	27.2727	12.5	28.5714	-28.5714	-1.2987	-16.0714
Smic.scaffold249|size770077	103231	SmicGene14098	AT	349	9.3484	7.9545	10.5263	10.8434	8.046	-0.0915	2.4803	2.7974
Smic.scaffold249|size770077	103235	SmicGene14098	AT	337	15.3179	17.4419	14.2857	14.8148	14.7727	2.6692	-0.487	0.0421
Smic.scaffold249|size770077	130179	intergenic	AG	411	7.7859	5	7.2072	12	7	-2	0.2072	5
Smic.scaffold249|size770077	441197	intergenic	AT	161	6.2112	3.0303	3.5714	10.8108	8.5714	-5.5411	-5	2.2394
Smic.scaffold249|size770077	687526	intergenic	AG	150	6.6225	11.9048	0	2	7.2727	4.6321	-7.2727	-5.2727
Smic.scaffold249|size770077	687542	intergenic	AT	140	10.6383	20.5128	0	3.9216	10.4167	10.0961	-10.4167	-6.4951
Smic.scaffold249|size770077	711641	intergenic	AG	45	17.7778	57.1429	20	0	0	57.1429	20	0
Smic.scaffold249|size770077	711647	intergenic	AT	43	15.5556	14.2857	30	0	0	14.2857	30	0
Smic.scaffold249|size770077	721222	intergenic	AG	239	46.0581	54.0984	30.137	48.2759	57.1429	-3.0445	-27.0059	-8.867
Smic.scaffold250|size770026	572383	SmicGene14176	AT AG	41	51.2195	77.7778	46.1538	25	46.6667	31.1111	-0.5129	-21.6667
Smic.scaffold250|size770026	572388	SmicGene14176	AG	32	17.6471	0	18.1818	25	25	-25	-6.8182	0
Smic.scaffold250|size770026	572395	SmicGene14176	AT AG	31	50	100	27.2727	50	40	60	-12.7273	10
Smic.scaffold250|size770026	572409	SmicGene14176	AT	28	17.8571	20	9.0909	0	37.5	-17.5	-28.4091	-37.5
Smic.scaffold250|size770026	572799	SmicGene14176	CG	82	12.1951	6.6667	9.6774	15.7895	17.6471	-10.9804	-7.9697	-1.8576
Smic.scaffold250|size770026	572800	SmicGene14176	AC	86	20.4545	26.3158	13.3333	23.8095	22.2222	4.0936	-8.8889	1.5873
Smic.scaffold251|size768168	82879	SmicGene14200	AT	103	26.2136	14.2857	27.2727	23.0769	39.1304	-24.8447	-11.8577	-16.0535
Smic.scaffold251|size768168	82882	SmicGene14200	AT	90	47.7778	62.5	48.3871	50	31.5789	30.9211	16.8082	18.4211
Smic.scaffold251|size768168	82888	SmicGene14200	AG	75	49.3506	70	50	50	35.2941	34.7059	14.7059	14.7059
Smic.scaffold251|size768168	83080	SmicGene14200	AT	26	30.7692	0	45.4545	0	33.3333	-33.3333	12.1212	-33.3333
Smic.scaffold251|size768168	707831	SmicGene14242	GA	26	18.5185	33.3333	33.3333	0	25	8.3333	8.3333	-25
Smic.scaffold256|size762175	149119	SmicGene14386	AG	68	12.8571	0	0	10	46.1538	-46.1538	-46.1538	-36.1538
Smic.scaffold259|size756430	646518	SmicGene14500	AG	173	6.2857	2.9412	5.7692	2.1739	13.9535	-11.0123	-8.1843	-11.7796
Smic.scaffold259|size756430	646528	SmicGene14500	AG	169	12.2093	6.0606	11.5385	8.3333	23.0769	-17.0163	-11.5384	-14.7436
Smic.scaffold260|size755560	499563	intergenic	TC	104	8.5714	16.6667	2.6316	16.6667	0	16.6667	2.6316	16.6667
Smic.scaffold261|size752422	231678	SmicGene14550	AT	252	5.0193	7.4074	1.3889	1.5385	10.2941	-2.8867	-8.9052	-8.7556
Smic.scaffold261|size752422	367917	SmicGene14556	AT	834	8.0986	8.4656	8.6792	8.7379	6.25	2.2156	2.4292	2.4879
Smic.scaffold261|size752422	395267	SmicGene14559	TC	891	7.4444	8.8889	5	7.8261	8	0.8889	-3	-0.1739
Smic.scaffold261|size752422	395273	SmicGene14559	TC	805	8.2614	10.2941	5.4726	8.2126	9.0452	1.2489	-3.5726	-0.8326
Smic.scaffold261|size752422	395276	SmicGene14559	AC	763	8.7353	10.9948	5.6995	8.7179	9.5745	1.4203	-3.875	-0.8566
Smic.scaffold261|size752422	395300	SmicGene14559	TG	409	9.3525	10.3093	6.8627	10.2564	9.901	0.4083	-3.0383	0.3554
Smic.scaffold261|size752422	395303	SmicGene14559	CA	331	11.1446	12.5	8.4337	11.828	11.8421	0.6579	-3.4084	-0.0141
Smic.scaffold262|size752334	3723	SmicGene14590	AT	51	13.7255	7.6923	21.4286	0	30	-22.3077	-8.5714	-30
Smic.scaffold262|size752334	484430	SmicGene14613	AG AT	47	31.25	63.6364	6.6667	50	21.4286	42.2078	-14.7619	28.5714
Smic.scaffold262|size752334	484442	SmicGene14613	AT	54	30.3571	33.3333	6.25	45.4545	41.1765	-7.8432	-34.9265	4.278
Smic.scaffold262|size752334	699174	SmicGene14631	CA	43	74.4186	69.2308	90.9091	75	63.6364	5.5944	27.2727	11.3636
Smic.scaffold264|size750262	26552	intergenic	AT AG	31	58.0645	80	60	42.8571	55.5556	24.4444	4.4444	-12.6985
Smic.scaffold264|size750262	26562	intergenic	AG	75	10.6667	16.6667	7.1429	17.6471	5.5556	11.1111	1.5873	12.0915
Smic.scaffold264|size750262	236823	SmicGene14719	AT	91	18.6813	29.4118	10.3448	28	10	19.4118	0.3448	18
Smic.scaffold264|size750262	283766	SmicGene14719	AT AG	37	30.7692	28.5714	27.7778	20	44.4444	-15.873	-16.6666	-24.4444
Smic.scaffold264|size750262	475206	SmicGene14737	AT	45	15.2174	14.2857	30	12.5	7.1429	7.1428	22.8571	5.3571
Smic.scaffold264|size750262	475214	SmicGene14737	AT	43	15.5556	8.3333	30	28.5714	6.25	2.0833	23.75	22.3214
Smic.scaffold264|size750262	475225	SmicGene14737	AT	38	20.5128	44.4444	0	40	13.3333	31.1111	-13.3333	26.6667
Smic.scaffold266|size744936	71729	SmicGene14813	AT	180	6.6298	4.5455	11.3636	2.1739	8.5106	-3.9651	2.853	-6.3367
Smic.scaffold266|size744936	333202	SmicGene14823	AT	360	6.0942	4.7619	9	7.6923	2.3256	2.4363	6.6744	5.3667
Smic.scaffold266|size744936	591354	intergenic	TA	50	19.6078	7.1429	18.75	10	45.4545	-38.3116	-26.7045	-35.4545
Smic.scaffold266|size744936	591361	intergenic	TC TA	44	22.7273	45.4545	18.1818	18.1818	9.0909	36.3636	9.0909	9.0909
Smic.scaffold266|size744936	591390	intergenic	TA	99	12.1212	15.3846	7.6923	17.8571	5.2632	10.1214	2.4291	12.5939
Smic.scaffold269|size740732	312500	intergenic	TC	28	17.8571	0	30	25	12.5	-12.5	17.5	12.5
Smic.scaffold270|size739307	202604	SmicGene14943	AG	102	8.6538	4.5455	6.6667	15.3846	7.6923	-3.1468	-1.0256	7.6923
Smic.scaffold270|size739307	232399	SmicGene14946	TC	949	9.1387	9.1743	8.3682	9.3385	9.6639	-0.4896	-1.2957	-0.3254
Smic.scaffold270|size739307	232435	SmicGene14946	GA	1261	45.8564	47.91	41.6404	43.8438	50.3268	-2.4168	-8.6864	-6.483
Smic.scaffold270|size739307	232450	SmicGene14946	GA	1288	47.2952	48.4076	43.0303	46.7456	51.2821	-2.8745	-8.2518	-4.5365
Smic.scaffold270|size739307	232463	SmicGene14946	GA	1419	50.8772	49.7093	47.2222	53.1165	53.4091	-3.6998	-6.1869	-0.2926
Smic.scaffold270|size739307	232464	SmicGene14946	CT	1417	51.4326	49.2837	48.3333	53.6388	54.416	-5.1323	-6.0827	-0.7772
Smic.scaffold270|size739307	232478	SmicGene14946	AG	1556	55.6338	53.7037	54.3147	57.5309	56.8831	-3.1794	-2.5684	0.6478
Smic.scaffold270|size739307	232513	SmicGene14946	TC	1471	53.5811	54.8571	51.5544	55.9585	51.9553	2.9018	-0.4009	4.0032
Smic.scaffold270|size739307	232516	SmicGene14946	AC	1460	54.0984	54.8851	52.5066	56.2827	52.6761	2.209	-0.1695	3.6066
Smic.scaffold270|size739307	232522	SmicGene14946	TC	1405	54.5067	55.287	52.973	56.2842	53.5088	1.7782	-0.5358	2.7754
Smic.scaffold270|size739307	232547	SmicGene14946	GT	1392	52.2825	54.5732	48.4615	53.0899	53.6585	0.9147	-5.197	-0.5686
Smic.scaffold270|size739307	232561	SmicGene14946	GA	1354	44.2491	46.8852	38.7909	46.1988	46.4174	0.4678	-7.6265	-0.2186
Smic.scaffold270|size739307	232573	SmicGene14946	GC	1353	38.9831	41.2541	33.8462	41.4706	40.4321	0.822	-6.5859	1.0385
Smic.scaffold270|size739307	232588	SmicGene14946	TC	1339	30.7807	31.0345	27.2953	32.8267	32.8173	-1.7828	-5.522	0.0094
Smic.scaffold270|size739307	232594	SmicGene14946	AT	1392	28.7249	29.9003	25	30.814	30.2115	-0.3112	-5.2115	0.6025
Smic.scaffold270|size739307	232601	SmicGene14946	TC	1398	28.8244	29.6774	25.8373	31.1239	29.3769	0.3005	-3.5396	1.747
Smic.scaffold270|size739307	232729	SmicGene14946	GA	1174	7.9536	7.0312	6.6986	8.8235	9.9617	-2.9305	-3.2631	-1.1382
Smic.scaffold270|size739307	232736	SmicGene14946	TG	1145	9.858	8.8	8.7167	9.7744	12.6866	-3.8866	-3.9699	-2.9122
Smic.scaffold270|size739307	368697	SmicGene14953	AG	39	20	0	6.6667	50	30.7692	-30.7692	-24.1025	19.2308
Smic.scaffold271|size737184	274180	SmicGene15007	AG AT	36	25	14.2857	17.6471	33.3333	50	-35.7143	-32.3529	-16.6667
Smic.scaffold271|size737184	558296	SmicGene15029	AT	245	4.878	1.9231	4.5977	8.5106	5	-3.0769	-0.4023	3.5106
Smic.scaffold272|size735035	551064	intergenic	TC	47	21.2766	20	18.75	44.4444	8.3333	11.6667	10.4167	36.1111
Smic.scaffold276|size728529	32017	SmicGene15200	AG	21	22.7273	37.5	16.6667	50	0	37.5	16.6667	50
Smic.scaffold276|size728529	349072	intergenic	AG	114	12.1739	19.0476	11.3208	23.5294	0	19.0476	11.3208	23.5294
Smic.scaffold276|size728529	349080	intergenic	AT AG	107	22.9358	36.8421	14	31.25	25	11.8421	-11	6.25
Smic.scaffold276|size728529	349082	intergenic	AT	108	18.3486	20	30.6122	6.25	0	20	30.6122	6.25
Smic.scaffold278|size723494	172246	SmicGene15312	AT	127	9.3023	3.3333	17.2414	4.1667	10.8696	-7.5363	6.3718	-6.7029
Smic.scaffold278|size723494	245453	SmicGene15317	CG	20	90.9091	66.6667	83.3333	100	100	-33.3333	-16.6667	0
Smic.scaffold278|size723494	420530	SmicGene15328	AT AG	187	60	62.963	53.3333	54.5455	64.5161	-1.5531	-11.1828	-9.9706
Smic.scaffold278|size723494	420544	SmicGene15328	AG	224	21.7391	27.1186	20	15.2542	23.6111	3.5075	-3.6111	-8.3569
Smic.scaffold282|size721150	83647	SmicGene15440	AT	47	14.8936	16.6667	16.6667	16.6667	9.0909	7.5758	7.5758	7.5758
Smic.scaffold282|size721150	83653	SmicGene15440	AG	52	11.5385	0	9.5238	36.3636	0	0	9.5238	36.3636
Smic.scaffold282|size721150	83656	SmicGene15440	AT	50	14	0	20	9.0909	15.3846	-15.3846	4.6154	-6.2937
Smic.scaffold282|size721150	96466	intergenic	GC	28	83.871	83.3333	100	77.7778	77.7778	5.5555	22.2222	0
Smic.scaffold282|size721150	552426	intergenic	TA	20	30	100	0	20	30	70	-30	-10
Smic.scaffold282|size721150	552428	intergenic	TA	21	38.0952	0	50	20	50	-50	0	-30
Smic.scaffold282|size721150	552432	intergenic	TC	20	30	50	66.6667	20	20	30	46.6667	0
Smic.scaffold283|size717906	357537	SmicGene15520	AG	237	4.8	3.3333	9.6154	3.7975	3.3898	-0.0565	6.2256	0.4077
Smic.scaffold283|size717906	380689	SmicGene15524	AT	323	6.7901	12.3596	3.8961	1.4706	7.7778	4.5818	-3.8817	-6.3072
Smic.scaffold283|size717906	401949	SmicGene15527	CT	61	24.1935	21.4286	30	35.2941	14.2857	7.1429	15.7143	21.0084
Smic.scaffold283|size717906	401965	SmicGene15527	CT	94	43.6893	40.9091	50	44.8276	40.625	0.2841	9.375	4.2026
Smic.scaffold283|size717906	401999	SmicGene15527	AG	174	10.0559	5.2632	8.1081	15.6863	9.434	-4.1708	-1.3259	6.2523
Smic.scaffold283|size717906	402000	SmicGene15527	GC	172	71.0227	75.6757	72.2222	74.5098	63.4615	12.2142	8.7607	11.0483
Smic.scaffold283|size717906	402003	SmicGene15527	CT	175	72.1591	76.3158	73.5294	75.4717	64.7059	11.6099	8.8235	10.7658
Smic.scaffold283|size717906	402012	SmicGene15527	CT	146	68.0272	70.5882	75	70	58.5366	12.0516	16.4634	11.4634
Smic.scaffold283|size717906	402047	SmicGene15527	AG	166	10.6509	10.4167	8.3333	15.9091	7.3171	3.0996	1.0162	8.592
Smic.scaffold283|size717906	402082	SmicGene15527	CT	170	60.8696	56.8627	68.2927	70.2128	48.8889	7.9738	19.4038	21.3239
Smic.scaffold283|size717906	402548	SmicGene15527	AT	198	6.0606	2.5641	5.9524	13.8889	2.5641	0	3.3883	11.3248
Smic.scaffold283|size717906	425978	SmicGene15527	CG	67	91.0448	76.9231	100	90.9091	87.5	-10.5769	12.5	3.4091
Smic.scaffold284|size717589	526586	intergenic	AT	52	17.5439	7.6923	0	46.6667	12.5	-4.8077	-12.5	34.1667
Smic.scaffold288|size713084	663431	SmicGene15699	AT	126	46.0938	57.1429	48.9362	42.3077	33.3333	23.8096	15.6029	8.9744
Smic.scaffold290|size710709	151206	SmicGene15749	AG AT	69	36.6197	55	26.3158	40	16.6667	38.3333	9.6491	23.3333
Smic.scaffold290|size710709	151220	SmicGene15749	AT	80	21.25	16	13.3333	26.087	29.4118	-13.4118	-16.0785	-3.3248
Smic.scaffold290|size710709	159396	SmicGene15749	CA	261	22.7273	33.3333	19.4444	19.1011	22.449	10.8843	-3.0046	-3.3479
Smic.scaffold290|size710709	159413	SmicGene15749	TC	306	23.7785	33.3333	21.7949	20.4082	22.0588	11.2745	-0.2639	-1.6506
Smic.scaffold290|size710709	159422	SmicGene15749	TC	317	23.1975	33.871	20.6897	20.6186	20.5479	13.3231	0.1418	0.0707
Smic.scaffold290|size710709	159425	SmicGene15749	CT	330	22.3565	32.8125	19.7802	19.6078	20.2703	12.5422	-0.4901	-0.6625
Smic.scaffold290|size710709	159437	SmicGene15749	GC	341	22.9651	30.8824	22.3404	19.8113	21.0526	9.8298	1.2878	-1.2413
Smic.scaffold290|size710709	159440	SmicGene15749	TC	360	23.1405	30.5556	23.2323	20.5357	20	10.5556	3.2323	0.5357
Smic.scaffold290|size710709	347928	SmicGene15754	AT	253	5.098	15.5172	0	6.25	0	15.5172	0	6.25
Smic.scaffold290|size710709	503050	SmicGene15764	AT	86	12.5	20	22.2222	0	14.2857	5.7143	7.9365	-14.2857
Smic.scaffold293|size706412	494543	SmicGene15867	AT	546	9.5495	9.6552	10.1351	5.2632	13.1783	-3.5231	-3.0432	-7.9151
Smic.scaffold293|size706412	494556	SmicGene15867	AT	488	4.8387	6.9767	4	0.8264	7.438	-0.4613	-3.438	-6.6116
Smic.scaffold299|size694335	94327	intergenic	AT	482	19.1358	23.5955	21.9101	13.5135	16.6667	6.9288	5.2434	-3.1532
Smic.scaffold300|size692969	675439	intergenic	TA	117	8.547	10.3448	10	10.3448	3.4483	6.8965	6.5517	6.8965
Smic.scaffold303|size688247	666569	SmicGene16137	AT AG	41	47.619	42.8571	40	44.4444	66.6667	-23.8096	-26.6667	-22.2223
Smic.scaffold303|size688247	666580	SmicGene16137	AT	41	25.5814	30.7692	27.2727	44.4444	0	30.7692	27.2727	44.4444
Smic.scaffold304|size687737	281849	SmicGene16150	CA	21	95.6522	100	100	100	87.5	12.5	12.5	12.5
Smic.scaffold304|size687737	313604	intergenic	AT	29	23.3333	44.4444	0	16.6667	28.5714	15.873	-28.5714	-11.9047
Smic.scaffold304|size687737	313748	SmicGene16151	AT	51	19.6078	11.1111	26.9231	15.3846	0	11.1111	26.9231	15.3846
Smic.scaffold305|size686974	104123	intergenic	AG	29	36.6667	20	27.2727	16.6667	75	-55	-47.7273	-58.3333
Smic.scaffold305|size686974	104142	intergenic	AT AG	28	42.8571	50	12.5	50	62.5	-12.5	-50	-12.5
Smic.scaffold305|size686974	106157	intergenic	AT	21	66.6667	100	81.8182	0	57.1429	42.8571	24.6753	-57.1429
Smic.scaffold305|size686974	645171	intergenic	AT	108	52.1368	48.3871	52.9412	50	57.6923	-9.3052	-4.7511	-7.6923
Smic.scaffold306|size686720	339344	SmicGene16220	AT	112	13.3929	18.1818	12.9032	4.1667	17.1429	1.0389	-4.2397	-12.9762
Smic.scaffold306|size686720	581593	intergenic	TA	41	46.3415	66.6667	46.6667	33.3333	37.5	29.1667	9.1667	-4.1667
Smic.scaffold307|size681589	489755	SmicGene16278	AT	20	30	42.8571	0	33.3333	50	-7.1429	-50	-16.6667
Smic.scaffold313|size677039	507241	SmicGene16454	AT	45	17.7778	8.3333	11.7647	33.3333	28.5714	-20.2381	-16.8067	4.7619
Smic.scaffold315|size675885	50819	SmicGene16489	GT	28	25	40	42.8571	22.2222	0	40	42.8571	22.2222
Smic.scaffold315|size675885	50820	SmicGene16489	AT	28	21.4286	25	42.8571	22.2222	0	25	42.8571	22.2222
Smic.scaffold315|size675885	50821	SmicGene16489	TG	29	20.6897	25	42.8571	22.2222	0	25	42.8571	22.2222
Smic.scaffold315|size675885	50822	SmicGene16489	GC	29	20.6897	25	42.8571	22.2222	0	25	42.8571	22.2222
Smic.scaffold321|size667926	188518	SmicGene16659	AG	579	9.2624	8.3333	6.599	7.4627	15.9091	-7.5758	-9.3101	-8.4464
Smic.scaffold321|size667926	188522	SmicGene16659	AT	540	7.4954	7.2072	9.1398	7.2	5.6	1.6072	3.5398	1.6
Smic.scaffold321|size667926	326852	SmicGene16669	AT AG	23	25	40	14.2857	20	28.5714	11.4286	-14.2857	-8.5714
Smic.scaffold323|size666680	525610	SmicGene16779	GA	21	80.9524	100	80	80	60	40	20	20
Smic.scaffold323|size666680	525674	SmicGene16779	CT	22	86.9565	100	100	83.3333	66.6667	33.3333	33.3333	16.6666
Smic.scaffold323|size666680	525675	SmicGene16779	GC	33	91.1765	100	100	88.8889	77.7778	22.2222	22.2222	11.1111
Smic.scaffold323|size666680	525676	SmicGene16779	TA	46	93.75	100	100	90.9091	84.6154	15.3846	15.3846	6.2937
Smic.scaffold323|size666680	525677	SmicGene16779	AC	55	94.7368	100	100	91.6667	87.5	12.5	12.5	4.1667
Smic.scaffold330|size649927	604512	SmicGene16982	AT	25	20	37.5	11.1111	16.6667	0	37.5	11.1111	16.6667
Smic.scaffold330|size649927	604520	SmicGene16982	AT	23	21.7391	25	25	20	0	25	25	20
Smic.scaffold330|size649927	647519	intergenic	TA TC	100	33.0097	21.4286	23.0769	22.7273	62.963	-41.5344	-39.8861	-40.2357
Smic.scaffold331|size648848	480307	SmicGene17025	GA	79	69.6203	81.8182	68.1818	60.8696	73.913	7.9052	-5.7312	-13.0434
Smic.scaffold331|size648848	480309	SmicGene17025	GC	38	39.4737	50	53.8462	10	45.4545	4.5455	8.3917	-35.4545
Smic.scaffold331|size648848	519917	SmicGene17026	GC	101	27.451	27.7778	44	21.2121	19.2308	8.547	24.7692	1.9813
Smic.scaffold335|size648064	174980	SmicGene17144	AT	59	15.7143	12.5	5.5556	16.6667	27.7778	-15.2778	-22.2222	-11.1111
Smic.scaffold337|size647817	380048	intergenic	TA	46	13.0435	16.6667	9.0909	7.6923	18.75	-2.0833	-9.6591	-11.0577
Smic.scaffold337|size647817	388656	SmicGene17207	AT	181	10.1604	12.8205	9.6154	10.8108	8.4746	4.3459	1.1408	2.3362
Smic.scaffold338|size646490	168381	intergenic	AG	193	5.6701	0	7.0175	10.5263	5.2632	-5.2632	1.7543	5.2631
Smic.scaffold339|size645285	449245	intergenic	AG AT	31	35.4839	25	46.1538	50	0	25	46.1538	50
Smic.scaffold339|size645285	493457	SmicGene17269	AT	48	12.5	0	28.5714	7.1429	7.1429	-7.1429	21.4285	0
Smic.scaffold339|size645285	514829	SmicGene17269	AG	49	23.5294	33.3333	12.5	14.2857	29.4118	3.9215	-16.9118	-15.1261
Smic.scaffold339|size645285	514836	SmicGene17269	AT	51	15.3846	33.3333	11.1111	0	18.75	14.5833	-7.6389	-18.75
Smic.scaffold339|size645285	625130	SmicGene17285	AT	179	6.1111	2.381	13.7931	3.7736	0	2.381	13.7931	3.7736
Smic.scaffold341|size643868	68807	SmicGene17310	CT	31	90.3226	100	100	85.7143	71.4286	28.5714	28.5714	14.2857
Smic.scaffold341|size643868	289939	SmicGene17321	GC	28	75	71.4286	60	71.4286	88.8889	-17.4603	-28.8889	-17.4603
Smic.scaffold341|size643868	289943	SmicGene17321	CG	45	84.4444	87.5	75	80	90.9091	-3.4091	-15.9091	-10.9091
Smic.scaffold342|size642287	568940	SmicGene17370	GA	20	57.1429	100	25	40	57.1429	42.8571	-32.1429	-17.1429
Smic.scaffold343|size641443	594554	intergenic	TC	271	4.6099	1.6393	5.7143	8.6957	2.439	-0.7997	3.2753	6.2567
Smic.scaffold344|size641171	626679	SmicGene17451	AT	108	9.2593	10	0	8.5714	10.8108	-0.8108	-10.8108	-2.2394
Smic.scaffold345|size640603	341303	SmicGene17473	AT	508	4.466	3.4091	6.2201	2.6316	3.8462	-0.4371	2.3739	-1.2146
Smic.scaffold345|size640603	401472	intergenic	AG	414	7.2115	8.1395	6.0811	7.5949	7.767	0.3725	-1.6859	-0.1721
Smic.scaffold345|size640603	558355	intergenic	AT	115	37.931	33.3333	40	46.1538	35	-1.6667	5	11.1538
Smic.scaffold345|size640603	558367	intergenic	AG	121	16.3934	9.0909	15.3846	29.6296	13.8889	-4.798	1.4957	15.7407
Smic.scaffold353|size634795	9893	intergenic	TA	29	23.3333	14.2857	0	20	44.4444	-30.1587	-44.4444	-24.4444
Smic.scaffold353|size634795	418257	SmicGene17749	GT	22	95.4545	100	100	100	80	20	20	20
Smic.scaffold353|size634795	418258	SmicGene17749	CT	22	95.6522	100	100	100	80	20	20	20
Smic.scaffold354|size631071	292657	SmicGene17768	AT AG	27	22.2222	25	28.5714	33.3333	0	25	28.5714	33.3333
Smic.scaffold355|size628949	128576	intergenic	AT	60	65.5738	61.5385	69.2308	75	61.1111	0.4274	8.1197	13.8889
Smic.scaffold358|size625929	475355	SmicGene17912	AT	33	18.1818	25	14.2857	0	23.0769	1.9231	-8.7912	-23.0769
Smic.scaffold358|size625929	475365	SmicGene17912	AG	23	82.6087	100	75	60	90	10	-15	-30
Smic.scaffold358|size625929	475376	SmicGene17912	AG	25	44	100	80	37.5	20	80	60	17.5
Smic.scaffold358|size625929	475381	SmicGene17912	AT	27	70.3704	33.3333	60	88.8889	70	-36.6667	-10	18.8889
Smic.scaffold358|size625929	584258	SmicGene17917	AG	26	18.5185	33.3333	33.3333	0	9.0909	24.2424	24.2424	-9.0909
Smic.scaffold358|size625929	584266	SmicGene17917	AT	25	29.6296	33.3333	33.3333	20	30	3.3333	3.3333	-10
Smic.scaffold362|size621277	141792	SmicGene17996	AT	94	20.2128	25	11.1111	33.3333	14.8148	10.1852	-3.7037	18.5185
Smic.scaffold362|size621277	141795	SmicGene17996	AG	92	12.766	6.6667	19.2308	12	10.7143	-4.0476	8.5165	1.2857
Smic.scaffold362|size621277	141805	SmicGene17996	AG	93	9.6774	18.75	3.7037	4.7619	13.7931	4.9569	-10.0894	-9.0312
Smic.scaffold362|size621277	400720	SmicGene18009	TC	21	95.2381	100	100	83.3333	100	0	0	-16.6667
Smic.scaffold362|size621277	548096	SmicGene18018	AG	68	18.8406	25	6.25	20	22.7273	2.2727	-16.4773	-2.7273
Smic.scaffold362|size621277	548103	SmicGene18018	AG AT	77	38.961	38.8889	35.2941	21.0526	56.5217	-17.6328	-21.2276	-35.4691
Smic.scaffold363|size620985	260234	intergenic	TA	78	48.1013	35.7143	66.6667	23.8095	60.8696	-25.1553	5.7971	-37.0601
Smic.scaffold364|size620902	143676	SmicGene18062	AG	280	7.4733	10	6.8966	6.3291	7.6923	2.3077	-0.7957	-1.3632
Smic.scaffold364|size620902	247607	SmicGene18069	GA	144	63.8889	57.6923	78.1818	50	57.5758	0.1165	20.606	-7.5758
Smic.scaffold364|size620902	247613	SmicGene18069	CG	57	15.2542	7.1429	29.4118	0	18.75	-11.6071	10.6618	-18.75
Smic.scaffold365|size620883	84214	SmicGene18094	AT	80	9.8765	11.7647	0	11.5385	18.75	-6.9853	-18.75	-7.2115
Smic.scaffold365|size620883	106440	SmicGene18095	AT	132	7.9137	7.1429	11.1111	5.7143	7.5	-0.3571	3.6111	-1.7857
Smic.scaffold365|size620883	106448	SmicGene18095	AG	139	7.6923	3.0303	14.2857	8.8235	4.878	-1.8477	9.4077	3.9455
Smic.scaffold365|size620883	124541	SmicGene18095	AT	177	8.4746	7.1429	7.5472	11.3636	7.8947	-0.7518	-0.3475	3.4689
Smic.scaffold367|size617412	45320	SmicGene18139	AT	22	31.8182	0	0	42.8571	57.1429	-57.1429	-57.1429	-14.2858
Smic.scaffold367|size617412	298132	intergenic	AG	116	9.6774	13.3333	5.2632	9.375	12.5	0.8333	-7.2368	-3.125
Smic.scaffold367|size617412	298145	intergenic	AT	104	7.9646	4	13.8889	3.4483	8.6957	-4.6957	5.1932	-5.2474
Smic.scaffold367|size617412	375543	intergenic	AT AG	354	45.3521	35.2113	43.4483	46.1538	58.1081	-22.8968	-14.6598	-11.9543
Smic.scaffold367|size617412	576632	intergenic	AC	22	86.3636	75	87.5	83.3333	100	-25	-12.5	-16.6667
Smic.scaffold370|size614656	276020	intergenic	AG	74	22.3684	0	27.2727	22.2222	33.3333	-33.3333	-6.0606	-11.1111
Smic.scaffold370|size614656	276034	intergenic	AT	72	26.3889	31.25	30.4348	14.2857	26.3158	4.9342	4.119	-12.0301
Smic.scaffold376|size610362	265517	intergenic	TA	27	32.1429	20	33.3333	40	42.8571	-22.8571	-9.5238	-2.8571
Smic.scaffold384|size602264	15354	intergenic	AT	96	38.6139	60	34.6154	34.6154	31.0345	28.9655	3.5809	3.5809
Smic.scaffold384|size602264	154422	SmicGene18670	AT	323	4.9383	1.4085	8.4211	7.7922	1.2346	0.1739	7.1865	6.5576
Smic.scaffold387|size600541	303571	SmicGene18772	AG	203	5.8537	5	6.4516	6.1224	5.5556	-0.5556	0.896	0.5668
Smic.scaffold387|size600541	303906	SmicGene18772	CT	54	61.4035	76.9231	66.6667	50	57.8947	19.0284	8.772	-7.8947
Smic.scaffold387|size600541	303927	SmicGene18772	GA	29	41.9355	50	50	37.5	38.4615	11.5385	11.5385	-0.9615
Smic.scaffold387|size600541	304074	SmicGene18772	CT	73	69.863	71.4286	54.5455	60	85.7143	-14.2857	-31.1688	-25.7143
Smic.scaffold387|size600541	304075	SmicGene18772	CT	72	71.2329	71.4286	54.5455	65	85.7143	-14.2857	-31.1688	-20.7143
Smic.scaffold387|size600541	304077	SmicGene18772	GA	72	64.8649	61.9048	54.5455	57.1429	80.9524	-19.0476	-26.4069	-23.8095
Smic.scaffold387|size600541	304104	SmicGene18772	GC	78	66.6667	72.7273	54.5455	56	80	-7.2727	-25.4545	-24
Smic.scaffold387|size600541	304108	SmicGene18772	GA	76	35.5263	22.7273	54.5455	26.087	50	-27.2727	4.5455	-23.913
Smic.scaffold387|size600541	304127	SmicGene18772	GC GA	46	69.5652	71.4286	40	56.25	100	-28.5714	-60	-43.75
Smic.scaffold387|size600541	304337	SmicGene18772	CT	90	90	89.6552	100	86.9565	88.8889	0.7663	11.1111	-1.9324
Smic.scaffold387|size600541	304580	SmicGene18772	CT	21	71.4286	50	66.6667	85.7143	71.4286	-21.4286	-4.7619	14.2857
Smic.scaffold387|size600541	304587	SmicGene18772	AG	34	74.2857	50	80	84.6154	72.7273	-22.7273	7.2727	11.8881
Smic.scaffold387|size600541	304590	SmicGene18772	CT	36	81.0811	71.4286	80	84.6154	83.3333	-11.9047	-3.3333	1.2821
Smic.scaffold387|size600541	304626	SmicGene18772	CT	50	80	66.6667	87.5	84.2105	76.4706	-9.8039	11.0294	7.7399
Smic.scaffold387|size600541	304646	SmicGene18772	GC	43	60.4651	80	71.4286	62.5	46.6667	33.3333	24.7619	15.8333
Smic.scaffold387|size600541	304793	SmicGene18772	AG	25	28	0	0	16.6667	40	-40	-40	-23.3333
Smic.scaffold387|size600541	304794	SmicGene18772	CT	26	26.9231	0	0	14.2857	40	-40	-40	-25.7143
Smic.scaffold387|size600541	304807	SmicGene18772	CT	33	30.303	20	0	0	47.3684	-27.3684	-47.3684	-47.3684
Smic.scaffold387|size600541	304808	SmicGene18772	CT	31	35.2941	20	0	12.5	52.6316	-32.6316	-52.6316	-40.1316
Smic.scaffold387|size600541	304844	SmicGene18772	GC	41	21.9512	16.6667	0	11.1111	33.3333	-16.6666	-33.3333	-22.2222
Smic.scaffold387|size600541	304856	SmicGene18772	CT	33	36.3636	50	0	25	46.6667	3.3333	-46.6667	-21.6667
Smic.scaffold387|size600541	304865	SmicGene18772	CT	23	36	40	0	33.3333	45.4545	-5.4545	-45.4545	-12.1212
Smic.scaffold387|size600541	305103	SmicGene18772	CT	28	20	28.5714	0	25	11.1111	17.4603	-11.1111	13.8889
Smic.scaffold387|size600541	305124	SmicGene18772	GA	33	18.1818	28.5714		21.4286	8.3333	20.2381	-8.3333	13.0953
Smic.scaffold387|size600541	305131	SmicGene18772	CT	29	17.2414	0		21.4286	18.1818	-18.1818	-18.1818	3.2468
Smic.scaffold387|size600541	305145	SmicGene18772	CT	24	23.0769	50		18.1818	18.1818	31.8182	-18.1818	0
Smic.scaffold390|size597287	362383	SmicGene18895	AT	62	33.871	46.6667	29.4118	13.3333	46.6667	0	-17.2549	-33.3334
Smic.scaffold390|size597287	425431	SmicGene18900	AT	24	33.3333	75	50	27.2727	14.2857	60.7143	35.7143	12.987
Smic.scaffold391|size594715	116652	SmicGene18926	GA	24	83.3333	100	71.4286	80	83.3333	16.6667	-11.9047	-3.3333
Smic.scaffold391|size594715	467422	SmicGene18949	AG	265	34.3284	42.4658	22.449	39.4366	29.3333	13.1325	-6.8843	10.1033
Smic.scaffold392|size593549	97345	SmicGene18973	CA	35	77.7778	66.6667	94.1176	42.8571	83.3333	-16.6666	10.7843	-40.4762
Smic.scaffold392|size593549	118631	intergenic	TG	20	40	75	33.3333	22.2222	50	25	-16.6667	-27.7778
Smic.scaffold392|size593549	315935	SmicGene18983	AG	22	40.9091	66.6667	100	22.2222	33.3333	33.3334	66.6667	-11.1111
Smic.scaffold392|size593549	315936	SmicGene18983	AG	21	42.8571	66.6667	100	25	33.3333	33.3334	66.6667	-8.3333
Smic.scaffold392|size593549	420880	SmicGene18991	AT	24	29.1667	20	42.8571	0	37.5	-17.5	5.3571	-37.5
Smic.scaffold394|size591120	264278	SmicGene19029	AT	76	38.1579	42.8571	23.5294	42.8571	41.1765	1.6806	-17.6471	1.6806
Smic.scaffold394|size591120	264292	SmicGene19029	AT	65	16.4179	14.2857	26.6667	18.75	6.6667	7.619	20	12.0833
Smic.scaffold394|size591120	264298	SmicGene19029	AT	73	13.3333	13.0435	0	31.25	10	3.0435	-10	21.25
Smic.scaffold394|size591120	264307	SmicGene19029	AG	75	10.5263	9.0909	0	6.25	22.7273	-13.6364	-22.7273	-16.4773
Smic.scaffold394|size591120	307843	SmicGene19030	AT AG	29	46.875	44.4444	50	60	41.6667	2.7777	8.3333	18.3333
Smic.scaffold396|size589820	125245	SmicGene19080	CT	52	11.5385	6.6667	8.3333	42.8571	5.5556	1.1111	2.7777	37.3015
Smic.scaffold396|size589820	352608	SmicGene19099	AG	76	26.9231	22.2222	34.7826	31.5789	16.6667	5.5555	18.1159	14.9122
Smic.scaffold396|size589820	354000	SmicGene19099	AT	325	5.5046	6.3291	7	4.1096	4	2.3291	3	0.1096
Smic.scaffold396|size589820	354005	SmicGene19099	AT AG	309	19.5513	17.3333	17.7083	12.6761	31.4286	-14.0953	-13.7203	-18.7525
Smic.scaffold396|size589820	354008	SmicGene19099	AT	314	5.3797	8.1081	4.1237	5.4054	4.2254	3.8827	-0.1017	1.18
Smic.scaffold398|size588722	219271	intergenic	AT	53	20.7547	20	18.75	50	5.8824	14.1176	12.8676	44.1176
Smic.scaffold399|size586248	474263	intergenic	AG	71	11.2676	20.8333	0	0	25	-4.1667	-25	-25
Smic.scaffold399|size586248	567649	intergenic	AC	55	90.9091	84.6154	76.9231	100	100	-15.3846	-23.0769	0
Smic.scaffold402|size585205	73750	SmicGene19266	TG	48	12.5	9.0909	9.0909	0	21.0526	-11.9617	-11.9617	-21.0526
Smic.scaffold404|size581915	92035	SmicGene19342	AT	36	16.2162	0	18.75	25	25	-25	-6.25	0
Smic.scaffold404|size581915	92045	SmicGene19342	AG	35	34.2105	66.6667	17.6471	66.6667	22.2222	44.4445	-4.5751	44.4445
Smic.scaffold404|size581915	125381	SmicGene19349	AG	75	18.1818	38.8889	8.6957	16.6667	12.5	26.3889	-3.8043	4.1667
Smic.scaffold405|size581072	146859	intergenic	AG	164	7.3171	11.1111	8.9286	2.5641	6.0606	5.0505	2.868	-3.4965
Smic.scaffold405|size581072	192951	SmicGene19393	AT	43	22.7273	36.3636	8.3333	14.2857	42.8571	-6.4935	-34.5238	-28.5714
Smic.scaffold405|size581072	281001	SmicGene19399	AT	42	14.2857	36.3636	5.5556	16.6667	0	36.3636	5.5556	16.6667
Smic.scaffold408|size580260	220395	SmicGene19474	AG	21	47.619	60	66.6667	50	28.5714	31.4286	38.0953	21.4286
Smic.scaffold408|size580260	220396	SmicGene19474	GT	30	64.5161	71.4286	80	66.6667	50	21.4286	30	16.6667
Smic.scaffold408|size580260	478176	intergenic	TA	106	9.8214	4.3478	14.6341	0	12.9032	-8.5554	1.7309	-12.9032
Smic.scaffold408|size580260	478178	intergenic	TA	102	11.1111	9.0909	2.5641	11.7647	23.3333	-14.2424	-20.7692	-11.5686
Smic.scaffold408|size580260	478182	intergenic	TA	92	10.3093	9.0909	15.1515	7.1429	7.1429	1.948	8.0086	0
Smic.scaffold408|size580260	524079	intergenic	TA	81	9.8765	16.6667	0	15.7895	6.25	10.4167	-6.25	9.5395
Smic.scaffold412|size577913	61927	SmicGene19582	AT	197	7	13.0435	4.0816	5.2632	6.25	6.7935	-2.1684	-0.9868
Smic.scaffold412|size577913	520770	SmicGene19604	GA	617	5.9486	6.6038	3.8627	7.3333	7.5188	-0.915	-3.6561	-0.1855
Smic.scaffold413|size576936	45518	SmicGene19611	AG	40	22.5	21.4286	0	20	33.3333	-11.9047	-33.3333	-13.3333
Smic.scaffold413|size576936	399401	intergenic	AT AG	44	22.7273	30.7692	7.1429	33.3333	25	5.7692	-17.8571	8.3333
Smic.scaffold415|size576064	155100	intergenic	AG	26	23.0769	0	44.4444	0	28.5714	-28.5714	15.873	-28.5714
Smic.scaffold415|size576064	417172	SmicGene19675	AG	65	13.6364	14.2857	13.6364	22.2222	9.5238	4.7619	4.1126	12.6984
Smic.scaffold415|size576064	417176	SmicGene19675	AC	89	28.5714	31.8182	29.1667	33.3333	23.3333	8.4849	5.8334	10
Smic.scaffold421|size569812	127636	SmicGene19820	AG	78	12.6582	7.4074	5.5556	27.7778	12.5	-5.0926	-6.9444	15.2778
Smic.scaffold421|size569812	177062	SmicGene19821	AG	187	8.3333	10.6383	0	14.2857	12.5	-1.8617	-12.5	1.7857
Smic.scaffold421|size569812	287765	intergenic	GA	1573	93.5197	94.47	90.4153	96.1883	91.8635	2.6065	-1.4482	4.3248
Smic.scaffold421|size569812	287837	intergenic	AG	1605	91.1582	91.4414	94.3953	89.2135	90.2116	1.2298	4.1837	-0.9981
Smic.scaffold421|size569812	363846	SmicGene19832	CT	21	23.8095	66.6667	0	14.2857	0	66.6667	0	14.2857
Smic.scaffold421|size569812	363852	SmicGene19832	CT	23	21.7391	66.6667	0	14.2857	0	66.6667	0	14.2857
Smic.scaffold421|size569812	363861	SmicGene19832	CT	22	22.7273	66.6667	0	14.2857	0	66.6667	0	14.2857
Smic.scaffold421|size569812	363868	SmicGene19832	CT	22	27.2727	80	0	25	0	80	0	25
Smic.scaffold421|size569812	364001	SmicGene19832	CT	22	26.087	33.3333	50	30	0	33.3333	50	30
Smic.scaffold421|size569812	364031	SmicGene19832	GC	20	33.3333	50	50	22.2222	25	25	25	-2.7778
Smic.scaffold421|size569812	364036	SmicGene19832	CT	21	33.3333	50	50	22.2222	25	25	25	-2.7778
Smic.scaffold421|size569812	429338	SmicGene19835	AG	25	20	0	16.6667	37.5	16.6667	-16.6667	0	20.8333
Smic.scaffold421|size569812	447801	SmicGene19835	GT	22	95.6522	100	100	100	88.8889	11.1111	11.1111	11.1111
Smic.scaffold421|size569812	447802	SmicGene19835	CT	22	96	100	100	100	90	10	10	10
Smic.scaffold421|size569812	524810	SmicGene19840	AG	28	24.1379	0	50	0	38.4615	-38.4615	11.5385	-38.4615
Smic.scaffold421|size569812	524818	SmicGene19840	AG	27	59.2593	75	50	66.6667	53.8462	21.1538	-3.8462	12.8205
Smic.scaffold421|size569812	525163	SmicGene19840	GT	22	45.4545	66.6667	50	25	50	16.6667	0	-25
Smic.scaffold421|size569812	525165	SmicGene19840	GA	33	60.6061	81.8182	66.6667	36.3636	60	21.8182	6.6667	-23.6364
Smic.scaffold426|size563333	383039	intergenic	TA	62	32.8125	45.4545	21.875	30	54.5455	-9.091	-32.6705	-24.5455
Smic.scaffold427|size561726	81867	SmicGene20020	AT AG	58	27.5862	36.3636	22.7273	42.8571	9.0909	27.2727	13.6364	33.7662
Smic.scaffold427|size561726	522769	SmicGene20047	CG	24	72	62.5	60	87.5	75	-12.5	-15	12.5
Smic.scaffold428|size560588	504313	SmicGene20095	TC	71	90.2778	95.4545	94.1176	85.7143	84.2105	11.244	9.9071	1.5038
Smic.scaffold430|size559772	246818	SmicGene20145	AT	308	5.1282	4.5977	7.1429	6.0241	2.7778	1.8199	4.3651	3.2463
Smic.scaffold430|size559772	418580	intergenic	TA	42	14.2857	0	0	30	30	-30	-30	0
Smic.scaffold430|size559772	526737	SmicGene20180	AG	67	22.3881	11.7647	25	11.1111	40	-28.2353	-15	-28.8889
Smic.scaffold430|size559772	526739	SmicGene20180	AG	68	21.7391	35.2941	8.3333	26.3158	14.2857	21.0084	-5.9524	12.0301
Smic.scaffold432|size558517	482786	SmicGene20228	AT	220	14.7982	22.2222	12.9412	7.8431	19.0476	3.1746	-6.1064	-11.2045
Smic.scaffold433|size558492	26294	intergenic	AG	67	11.5942	6.25	8.6957	0	35.7143	-29.4643	-27.0186	-35.7143
Smic.scaffold433|size558492	26299	intergenic	AT	70	11.2676	11.7647	13.0435	6.25	13.3333	-1.5686	-0.2898	-7.0833
Smic.scaffold436|size557647	165570	SmicGene20310	AT	41	16.6667	22.2222	33.3333	12.5	9.0909	13.1313	24.2424	3.4091
Smic.scaffold436|size557647	465321	SmicGene20323	AT	28	20.6897	10	33.3333	0	50	-40	-16.6667	-50
Smic.scaffold439|size556319	54419	SmicGene20372	AT	82	14.6341	0	12.5	50	8	-8	4.5	42
Smic.scaffold443|size555022	71546	intergenic	AT	295	8	15.873	2.1505	10.9375	6.25	9.623	-4.0995	4.6875
Smic.scaffold443|size555022	388547	SmicGene20527	AG AT	23	30.4348	37.5	25	16.6667	40	-2.5	-15	-23.3333
Smic.scaffold445|size553102	399636	SmicGene20587	TC	106	15.5963	15.3846	16.6667	15	16	-0.6154	0.6667	-1
Smic.scaffold445|size553102	399639	SmicGene20587	CG	101	12.5	12.5	16.6667	10.5263	12.5	0	4.1667	-1.9737
Smic.scaffold446|size553009	237659	intergenic	TA	104	13.4615	13.7931	7.6923	14.8148	18.1818	-4.3887	-10.4895	-3.367
Smic.scaffold446|size553009	362313	SmicGene20625	CG	25	57.6923	66.6667	57.1429	50	60	6.6667	-2.8571	-10
Smic.scaffold446|size553009	362314	SmicGene20625	TA	27	63.3333	71.4286	62.5	55.5556	66.6667	4.7619	-4.1667	-11.1111
Smic.scaffold446|size553009	478052	intergenic	AT	325	6.6869	5.3333	9.5745	1.4286	8.8889	-3.5556	0.6856	-7.4603
Smic.scaffold446|size553009	478063	intergenic	AT	341	11.6618	8.75	17.3469	9.589	9.7826	-1.0326	7.5643	-0.1936
Smic.scaffold446|size553009	507303	SmicGene20640	AT	86	19.5402	12.5	28	9.5238	24	-11.5	4	-14.4762
Smic.scaffold446|size553009	507307	SmicGene20640	AT	85	14.1176	15.7895	13.6364	20	8.3333	7.4562	5.3031	11.6667
Smic.scaffold447|size552708	394521	SmicGene20665	AG	41	92.6829	100	100	88.8889	86.6667	13.3333	13.3333	2.2222
Smic.scaffold447|size552708	477238	intergenic	AT	20	35	42.8571	0	66.6667	66.6667	-23.8096	-66.6667	0
Smic.scaffold452|size549283	49696	SmicGene20799	AT	351	4.7222	6.9767	6.8182	1.0638	4.3478	2.6289	2.4704	-3.284
Smic.scaffold452|size549283	246710	intergenic	AT	544	6.1372	5.7377	3.9106	5.4688	10.4	-4.6623	-6.4894	-4.9312
Smic.scaffold452|size549283	332883	SmicGene20826	CT	62	77.4194	90	72	71.4286	84.6154	5.3846	-12.6154	-13.1868
Smic.scaffold452|size549283	498031	SmicGene20843	AT	39	17.5	30.7692	12.5	22.2222	0	30.7692	12.5	22.2222
Smic.scaffold452|size549283	498033	SmicGene20843	AT	40	17.5	30.7692	12.5	0	20	10.7692	-7.5	-20
Smic.scaffold453|size548468	172179	SmicGene20866	AT	381	22.9167	21.7949	20.7207	20.1923	29.6703	-7.8754	-8.9496	-9.478
Smic.scaffold453|size548468	287943	SmicGene20879	CT	31	19.3548	0	25	22.2222	25	-25	0	-2.7778
Smic.scaffold453|size548468	287948	SmicGene20879	CT	29	20	0	33.3333	22.2222	25	-25	8.3333	-2.7778
Smic.scaffold453|size548468	289190	SmicGene20879	GC	71	9.589	0	25	9.0909	11.1111	-11.1111	13.8889	-2.0202
Smic.scaffold453|size548468	289197	SmicGene20879	CT	70	13.1579	5.5556	30	13.3333	11.1111	-5.5555	18.8889	2.2222
Smic.scaffold458|size544999	100844	intergenic	TA	72	9.589	11.7647	0	5.8824	13.3333	-1.5686	-13.3333	-7.4509
Smic.scaffold458|size544999	191030	SmicGene21048	TA	22	86.3636	75	75	100	100	-25	-25	0
Smic.scaffold458|size544999	492247	SmicGene21065	AT	20	65	0	50	75	83.3333	-83.3333	-33.3333	-8.3333
Smic.scaffold458|size544999	492253	SmicGene21065	AG AT	20	30	0	0	25	66.6667	-66.6667	-66.6667	-41.6667
Smic.scaffold459|size544007	267167	SmicGene21088	AT	48	18.75	31.25	12.5	7.1429	20	11.25	-7.5	-12.8571
Smic.scaffold459|size544007	288578	intergenic	GA	33	78.7879	100	62.5	100	66.6667	33.3333	-4.1667	33.3333
Smic.scaffold459|size544007	523144	SmicGene21110	AT	214	8.2192	13.6364	5.1948	9.8039	6.383	7.2534	-1.1882	3.4209
Smic.scaffold463|size542395	11119	SmicGene21187	AG	118	7.563	0	11.4286	3.125	13.3333	-13.3333	-1.9047	-10.2083
Smic.scaffold464|size542056	174893	intergenic	AG	132	10.2941	15.1515	2.9412	23.0769	4.6512	10.5003	-1.71	18.4257
Smic.scaffold464|size542056	174901	intergenic	AG	106	23.8938	32.3529	8.6957	25	25	7.3529	-16.3043	0
Smic.scaffold464|size542056	174909	intergenic	AT AG	106	29.9065	37.5	29.1667	28.5714	24.3243	13.1757	4.8424	4.2471
Smic.scaffold464|size542056	174927	intergenic	AG	84	26.4368	23.0769	31.5789	17.6471	32	-8.9231	-0.4211	-14.3529
Smic.scaffold464|size542056	193956	intergenic	TG	30	90	100	85.7143	80	100	0	-14.2857	-20
Smic.scaffold467|size540494	69894	intergenic	AT	39	17.5	16.6667	0	33.3333	22.2222	-5.5555	-22.2222	11.1111
Smic.scaffold467|size540494	69901	intergenic	AT AG	36	35.1351	43.75	28.5714	33.3333	25	18.75	3.5714	8.3333
Smic.scaffold467|size540494	69904	intergenic	AG AT	37	43.5897	64.7059	14.2857	50	22.2222	42.4837	-7.9365	27.7778
Smic.scaffold467|size540494	69916	intergenic	AT	37	26.3158	23.5294	25	40	25	-1.4706	0	15
Smic.scaffold467|size540494	104712	SmicGene21327	CG	40	47.5	33.3333	100	64.2857	27.2727	6.0606	72.7273	37.013
Smic.scaffold467|size540494	104713	SmicGene21327	CG	35	40	20	100	58.3333	27.2727	-7.2727	72.7273	31.0606
Smic.scaffold469|size537885	25318	SmicGene21391	CT	23	87.5	100	66.6667	80	85.7143	14.2857	-19.0476	-5.7143
Smic.scaffold469|size537885	27129	SmicGene21391	CT	28	59.375	50	66.6667	50	69.2308	-19.2308	-2.5641	-19.2308
Smic.scaffold469|size537885	27173	SmicGene21391	CT	22	47.8261	50	80	20	44.4444	5.5556	35.5556	-24.4444
Smic.scaffold469|size537885	27403	SmicGene21391	CT	35	82.8571	81.8182	100	100	60	21.8182	40	40
Smic.scaffold469|size537885	27408	SmicGene21391	CT	46	82.6087	75	90	100	70	5	20	30
Smic.scaffold469|size537885	27419	SmicGene21391	CT	58	77.9661	65	91.6667	100	64.2857	0.7143	27.381	35.7143
Smic.scaffold469|size537885	27420	SmicGene21391	GC	61	85.7143	76.1905	91.6667	100	81.25	-5.0595	10.4167	18.75
Smic.scaffold469|size537885	27487	SmicGene21391	TC	37	39.4737	50	42.8571	41.6667	27.2727	22.7273	15.5844	14.394
Smic.scaffold469|size537885	27683	SmicGene21391	CT	40	43.9024	41.6667	57.1429	45.4545	36.3636	5.3031	20.7793	9.0909
Smic.scaffold469|size537885	27684	SmicGene21391	CT	40	43.9024	41.6667	57.1429	45.4545	36.3636	5.3031	20.7793	9.0909
Smic.scaffold469|size537885	28177	SmicGene21391	CT	28	17.8571	0	33.3333	22.2222	22.2222	-22.2222	11.1111	0
Smic.scaffold469|size537885	28180	SmicGene21391	CT	28	21.4286	0	33.3333	14.2857	36.3636	-36.3636	-3.0303	-22.0779
Smic.scaffold469|size537885	28189	SmicGene21391	GA	32	21.875	0	40	12.5	33.3333	-33.3333	6.6667	-20.8333
Smic.scaffold469|size537885	28213	SmicGene21391	AC	56	57.1429	53.3333	57.1429	73.3333	47.3684	5.9649	9.7745	25.9649
Smic.scaffold469|size537885	28214	SmicGene21391	AG	55	63.6364	53.3333	57.1429	73.3333	66.6667	-13.3334	-9.5238	6.6666
Smic.scaffold469|size537885	28231	SmicGene21391	CT	66	62.1212	56.5217	57.1429	68.75	65	-8.4783	-7.8571	3.75
Smic.scaffold469|size537885	28247	SmicGene21391	CT	64	66.6667	60.8696	57.1429	70.5882	73.6842	-12.8146	-16.5413	-3.096
Smic.scaffold469|size537885	28249	SmicGene21391	GA	64	61.5385	60.8696	57.1429	61.1111	64.7059	-3.8363	-7.563	-3.5948
Smic.scaffold469|size537885	28288	SmicGene21391	CT	52	20.7547	13.6364	33.3333	25	25	-11.3636	8.3333	0
Smic.scaffold469|size537885	28342	SmicGene21391	CT	41	24.3902	27.2727	75	14.2857	15.7895	11.4832	59.2105	-1.5038
Smic.scaffold469|size537885	28357	SmicGene21391	CT	48	37.5	53.3333	71.4286	12.5	22.2222	31.1111	49.2064	-9.7222
Smic.scaffold469|size537885	28358	SmicGene21391	CT	42	41.8605	66.6667	71.4286	14.2857	23.5294	43.1373	47.8992	-9.2437
Smic.scaffold469|size537885	28390	SmicGene21391	CT	69	70.8333	87.5	75	57.1429	59.0909	28.4091	15.9091	-1.948
Smic.scaffold469|size537885	28429	SmicGene21391	GC	85	76.4045	77.7778	77.7778	80	71.4286	6.3492	6.3492	8.5714
Smic.scaffold469|size537885	28432	SmicGene21391	CT	85	80	83.3333	77.7778	84	74.0741	9.2592	3.7037	9.9259
Smic.scaffold469|size537885	28433	SmicGene21391	CT	83	80	83.3333	77.7778	84	74.0741	9.2592	3.7037	9.9259
Smic.scaffold469|size537885	28435	SmicGene21391	AC	86	75.8621	76	77.7778	80	71.4286	4.5714	6.3492	8.5714
Smic.scaffold469|size537885	28468	SmicGene21391	CT	49	73.4694	58.3333	100	91.6667	66.6667	-8.3334	33.3333	25
Smic.scaffold469|size537885	28469	SmicGene21391	CT	48	72	58.3333	100	91.6667	63.6364	-5.3031	36.3636	28.0303
Smic.scaffold469|size537885	28550	SmicGene21391	CT	27	22.2222	22.2222	0	37.5	14.2857	7.9365	-14.2857	23.2143
Smic.scaffold469|size537885	28563	SmicGene21391	CT	34	35.2941	33.3333	0	45.4545	42.8571	-9.5238	-42.8571	2.5974
Smic.scaffold469|size537885	28564	SmicGene21391	CT	34	45.7143	50	0	58.3333	42.8571	7.1429	-42.8571	15.4762
Smic.scaffold469|size537885	28579	SmicGene21391	CT	47	59.1837	56.25	16.6667	83.3333	44.4444	11.8056	-27.7777	38.8889
Smic.scaffold469|size537885	28612	SmicGene21391	CT	60	67.7419	78.9474	25	72	57.1429	21.8045	-32.1429	14.8571
Smic.scaffold469|size537885	28613	SmicGene21391	GA	61	54.0984	68.4211	25	52	46.1538	22.2673	-21.1538	5.8462
Smic.scaffold469|size537885	28633	SmicGene21391	GA	49	65.3061	76.4706	25	66.6667	57.1429	19.3277	-32.1429	9.5238
Smic.scaffold469|size537885	28640	SmicGene21391	CT	43	60.4651	57.1429	25	72.2222	57.1429	0	-32.1429	15.0793
Smic.scaffold469|size537885	28651	SmicGene21391	GC	31	71.875	83.3333	50	75	50	33.3333	0	25
Smic.scaffold469|size537885	225231	SmicGene21401	GT	238	4.9587	3.3898	5.1724	4.6875	6.5574	-3.1676	-1.385	-1.8699
Smic.scaffold469|size537885	426483	SmicGene21412	AT	25	20	20	20	0	40	-20	-20	-40
Smic.scaffold469|size537885	426706	SmicGene21412	TA	39	92.3077	100	85.7143	100	88.8889	11.1111	-3.1746	11.1111
Smic.scaffold474|size535236	88448	SmicGene21519	AT	25	76	85.7143	62.5	71.4286	100	-14.2857	-37.5	-28.5714
Smic.scaffold476|size530210	455749	SmicGene21605	CA	76	18.4211	33.3333	12.5	19.2308	10.5263	22.807	1.9737	8.7045
Smic.scaffold477|size529946	109884	intergenic	AT	602	8.0858	7.1895	5.5944	7.7922	11.5385	-4.349	-5.9441	-3.7463
Smic.scaffold477|size529946	109966	intergenic	AT	128	17.1875	21.4286	10.5263	17.8571	20.5882	0.8404	-10.0619	-2.7311
Smic.scaffold477|size529946	194030	SmicGene21629	AT	860	11.2529	10	14.8936	7.7844	7.6923	2.3077	7.2013	0.0921
Smic.scaffold477|size529946	194034	SmicGene21629	AT	809	11.2207	12.3188	9.2179	14.1026	11.9497	0.3691	-2.7318	2.1529
Smic.scaffold479|size528199	206413	intergenic	AT	77	10	16.6667	0	10.5263	17.6471	-0.9804	-17.6471	-7.1208
Smic.scaffold481|size527444	8932	SmicGene21715	CT	116	15.5172	15.3846	23.5294	12.1951	15.625	-0.2404	7.9044	-3.4299
Smic.scaffold481|size527444	8957	SmicGene21715	GA	104	22.8571	20	62.5	22.5	15.625	4.375	46.875	6.875
Smic.scaffold481|size527444	8967	SmicGene21715	GC	98	47	52	75	38.2353	45.4545	6.5455	29.5455	-7.2192
Smic.scaffold481|size527444	8968	SmicGene21715	CT	97	31.6327	24	62.5	28.125	33.3333	-9.3333	29.1667	-5.2083
Smic.scaffold481|size527444	8972	SmicGene21715	AG	94	42.7083	48	75	30	42.4242	5.5758	32.5758	-12.4242
Smic.scaffold481|size527444	8984	SmicGene21715	CT	77	39.2405	40	50	45.4545	33.3333	6.6667	16.6667	12.1212
Smic.scaffold481|size527444	8991	SmicGene21715	GA	79	31.6456	33.3333	60	32	25	8.3333	35	7
Smic.scaffold481|size527444	9012	SmicGene21715	CT	75	24	23.8095	50	24	17.3913	6.4182	32.6087	6.6087
Smic.scaffold481|size527444	9038	SmicGene21715	CT	77	20.5128	19.0476	44.4444	17.8571	15	4.0476	29.4444	2.8571
Smic.scaffold481|size527444	9039	SmicGene21715	CT	78	16.6667	19.0476	44.4444	10.7143	10	9.0476	34.4444	0.7143
Smic.scaffold481|size527444	9055	SmicGene21715	CT	71	15.2778	5.2632	50	11.5385	15.7895	-10.5263	34.2105	-4.251
Smic.scaffold481|size527444	9071	SmicGene21715	AG	86	23.5955	13.0435	60	22.5806	20	-6.9565	40	2.5806
Smic.scaffold481|size527444	9074	SmicGene21715	CT	93	29.4737	23.0769	63.6364	21.875	30.7692	-7.6923	32.8672	-8.8942
Smic.scaffold481|size527444	9096	SmicGene21715	GA	112	43.3628	41.1765	76.9231	41.1765	34.375	6.8015	42.5481	6.8015
Smic.scaffold481|size527444	9102	SmicGene21715	TC	117	40.678	41.6667	64.7059	34.375	33.3333	8.3334	31.3726	1.0417
Smic.scaffold481|size527444	9117	SmicGene21715	CT	128	55.4688	52.6316	90.4762	48.4848	44.4444	8.1872	46.0318	4.0404
Smic.scaffold481|size527444	9120	SmicGene21715	GC	131	56.4885	55.2632	90.9091	48.4848	44.7368	10.5264	46.1723	3.748
Smic.scaffold481|size527444	9165	intergenic	CT	110	56.1404	66.6667	77.2727	53.125	38.8889	27.7778	38.3838	14.2361
Smic.scaffold481|size527444	9177	intergenic	GC	111	50	60	80.9524	34.375	38.8889	21.1111	42.0635	-4.5139
Smic.scaffold481|size527444	9183	intergenic	AC	108	51.3514	60	78.9474	31.25	48.5714	11.4286	30.376	-17.3214
Smic.scaffold481|size527444	9186	intergenic	CT	98	45	52.1739	73.3333	31.25	40	12.1739	33.3333	-8.75
Smic.scaffold481|size527444	9214	intergenic	TC	114	8.4746	11.5385	20	2.9412	6.9767	4.5618	13.0233	-4.0355
Smic.scaffold481|size527444	9219	intergenic	CT	113	36.2069	42.3077	71.4286	20	34.1463	8.1614	37.2823	-14.1463
Smic.scaffold481|size527444	9228	intergenic	CT	107	36.3636	42.3077	71.4286	18.75	34.2105	8.0972	37.2181	-15.4605
Smic.scaffold481|size527444	9231	intergenic	GC	105	32.7103	34.6154	71.4286	20.6897	26.3158	8.2996	45.1128	-5.6261
Smic.scaffold481|size527444	9260	intergenic	CT	87	21.978	23.5294	66.6667	10.3448	19.4444	4.085	47.2223	-9.0996
Smic.scaffold481|size527444	9318	intergenic	GA	82	17.6471	11.1111	55.5556	9.6774	18.5185	-7.4074	37.0371	-8.8411
Smic.scaffold481|size527444	9327	intergenic	CT	88	20.4545	15	66.6667	12.5	18.5185	-3.5185	48.1482	-6.0185
Smic.scaffold481|size527444	9339	intergenic	CT	94	23.1579	15.3846	77.7778	16.6667	20	-4.6154	57.7778	-3.3333
Smic.scaffold481|size527444	9371	intergenic	CT	104	21.9048	11.1111	80	21.875	13.8889	-2.7778	66.1111	7.9861
Smic.scaffold481|size527444	9387	intergenic	CT	89	18.8889	8.6957	71.4286	16	17.1429	-8.4472	54.2857	-1.1429
Smic.scaffold481|size527444	9434	SmicGene21716	GC	72	9.7222	4.5455	50	6.6667	6.8966	-2.3511	43.1034	-0.2299
Smic.scaffold481|size527444	9482	SmicGene21716	CT	70	38.8889	35.2941	72.7273	35.2941	29.6296	5.6645	43.0977	5.6645
Smic.scaffold481|size527444	9483	SmicGene21716	CT	70	38.8889	35.2941	72.7273	35.2941	29.6296	5.6645	43.0977	5.6645
Smic.scaffold481|size527444	9512	SmicGene21716	CT	84	41.6667	27.7778	72.7273	58.3333	25.8065	1.9713	46.9208	32.5268
Smic.scaffold481|size527444	9517	SmicGene21716	CT	88	37.0787	22.2222	80	37.037	32.3529	-10.1307	47.6471	4.6841
Smic.scaffold481|size527444	9518	SmicGene21716	CT	88	50	29.4118	90	62.963	38.2353	-8.8235	51.7647	24.7277
Smic.scaffold481|size527444	9521	SmicGene21716	AG	87	43.956	29.4118	91.6667	46.1538	33.3333	-3.9215	58.3334	12.8205
Smic.scaffold481|size527444	9540	SmicGene21716	GA	112	31.8584	27.2727	46.6667	35.2941	26.1905	1.0822	20.4762	9.1036
Smic.scaffold481|size527444	9552	SmicGene21716	CT	115	55.6522	47.619	76.9231	67.5676	43.1818	4.4372	33.7413	24.3858
Smic.scaffold481|size527444	9560	SmicGene21716	GA	120	49.5868	34.7826	75	57.5	40.4762	-5.6936	34.5238	17.0238
Smic.scaffold481|size527444	9563	SmicGene21716	CT	122	9.5238	4.1667	5.2632	15	9.3023	-5.1356	-4.0391	5.6977
Smic.scaffold481|size527444	9659	SmicGene21716	CT	179	14.4444	7.1429	18.5185	7.4074	22.7273	-15.5844	-4.2088	-15.3199
Smic.scaffold481|size527444	9675	SmicGene21716	AG	157	6.8323	0	13.7255	8.5106	0	0	13.7255	8.5106
Smic.scaffold481|size527444	50577	SmicGene21718	AT	78	11.3924	0	16.6667	12.5	9.0909	-9.0909	7.5758	3.4091
Smic.scaffold481|size527444	50584	intergenic	AT	83	14.4578	11.7647	7.8947	37.5	8.3333	3.4314	-0.4386	29.1667
Smic.scaffold481|size527444	93945	SmicGene21723	AT	187	8.9474	6.9767	13.3333	6.5574	9.7561	-2.7794	3.5772	-3.1987
Smic.scaffold481|size527444	102249	SmicGene21724	AG	116	7.6923	4.5455	7.6923	9.375	8.3333	-3.7878	-0.641	1.0417
Smic.scaffold481|size527444	264949	SmicGene21738	TC	59	22.2222	41.6667	15.3846	11.7647	23.8095	17.8572	-8.4249	-12.0448
Smic.scaffold481|size527444	264952	SmicGene21738	CG	61	23.8095	41.6667	21.4286	11.7647	25	16.6667	-3.5714	-13.2353
Smic.scaffold481|size527444	302541	intergenic	CT	27	92.5926	100	60	100	100	0	-40	0
Smic.scaffold481|size527444	344177	SmicGene21745	GA	39	15	16.6667	0	10	30.7692	-14.1025	-30.7692	-20.7692
Smic.scaffold481|size527444	465357	SmicGene21755	CT	36	45.9459	55.5556	42.8571	50	33.3333	22.2223	9.5238	16.6667
Smic.scaffold481|size527444	465359	SmicGene21755	AG	32	45.7143	50	57.1429	45.4545	33.3333	16.6667	23.8096	12.1212
Smic.scaffold481|size527444	468842	intergenic	TA	27	29.6296	50	36.3636	16.6667	16.6667	33.3333	19.6969	0
Smic.scaffold481|size527444	468843	intergenic	CA	40	52.5	75	50	50	37.5	37.5	12.5	12.5
Smic.scaffold481|size527444	468844	intergenic	GC	58	67.2414	83.3333	63.1579	64.2857	61.5385	21.7948	1.6194	2.7472
Smic.scaffold482|size526324	20872	SmicGene21759	AT	91	8.7912	21.0526	6.6667	0	9.5238	11.5288	-2.8571	-9.5238
Smic.scaffold483|size523622	155689	SmicGene21794	AG	369	8.0214	5.7471	5.2632	10.3093	10.5263	-4.7792	-5.2631	-0.217
Smic.scaffold483|size523622	264387	SmicGene21804	CT	21	23.8095	50	50	12.5	0	50	50	12.5
Smic.scaffold483|size523622	308847	SmicGene21806	AT	248	7.6305	1.6949	8.9552	6.1224	12.1622	-10.4673	-3.207	-6.0398
Smic.scaffold483|size523622	321242	SmicGene21810	CG	131	58.6466	78.9474	57.1429	50	60.5263	18.4211	-3.3834	-10.5263
Smic.scaffold483|size523622	321248	SmicGene21810	TC	228	82.5328	93.4783	78.5714	75.3425	85.2941	8.1842	-6.7227	-9.9516
Smic.scaffold483|size523622	321249	SmicGene21810	TC	244	84.898	94.1176	80.4348	77.9221	88.7324	5.3852	-8.2976	-10.8103
Smic.scaffold483|size523622	321261	SmicGene21810	GA	431	6.3492	6.5421	4.5455	8.0645	5.7377	0.8044	-1.1922	2.3268
Smic.scaffold483|size523622	321326	SmicGene21810	TC	148	49.3421	65.7143	43.4783	44.6809	44.6809	21.0334	-1.2026	0
Smic.scaffold483|size523622	321327	SmicGene21810	GA	157	51.25	68.4211	44	48	44.6809	23.7402	-0.6809	3.3191
Smic.scaffold483|size523622	469548	intergenic	AT	56	17.5439	17.6471	16.6667	19.0476	14.2857	3.3614	2.381	4.7619
Smic.scaffold487|size522571	482002	SmicGene21957	GC	31	93.9394	100	90.9091	80	100	0	-9.0909	-20
Smic.scaffold490|size521562	210706	intergenic	CA	34	79.4118	72.7273	77.7778	100	75	-2.2727	2.7778	25
Smic.scaffold492|size520699	396423	SmicGene22103	AT	77	12.987	21.4286	10.7143	14.2857	9.5238	11.9048	1.1905	4.7619
Smic.scaffold493|size519811	123220	SmicGene22115	AT AG	140	27.4648	50	14.7059	17.6471	28.5714	21.4286	-13.8655	-10.9243
Smic.scaffold493|size519811	123227	SmicGene22115	AT	134	14.8148	30	8.8235	6.4516	15	15	-6.1765	-8.5484
Smic.scaffold493|size519811	281594	SmicGene22129	AT	154	6.4516	13.5135	3.9216	2.5641	7.1429	6.3706	-3.2213	-4.5788
Smic.scaffold493|size519811	472353	SmicGene22144	AG	42	26.6667	45.4545	30	14.2857	20	25.4545	10	-5.7143
Smic.scaffold493|size519811	472363	SmicGene22144	AG	44	25	30	25	20	27.2727	2.7273	-2.2727	-7.2727
Smic.scaffold493|size519811	472368	SmicGene22144	AG	43	13.9535	9.0909	25	14.2857	10	-0.9091	15	4.2857
Smic.scaffold493|size519811	511372	intergenic	TA	79	11.3924	13.3333	10.5263	6.25	13.7931	-0.4598	-3.2668	-7.5431
Smic.scaffold494|size519687	68614	SmicGene22155	AG	38	15.7895	20	25	22.2222	0	20	25	22.2222
Smic.scaffold496|size518338	69224	SmicGene22201	AT AG	55	32.7273	37.5	16	33.3333	63.6364	-26.1364	-47.6364	-30.3031
Smic.scaffold496|size518338	69561	intergenic	TA	108	12.037	8	17.1429	13.6364	7.6923	0.3077	9.4506	5.9441
Smic.scaffold496|size518338	167724	SmicGene22208	CT	28	86.2069	100	75	100	83.3333	16.6667	-8.3333	16.6667
Smic.scaffold496|size518338	513938	intergenic	CT	57	87.931	100	88	100	60	40	28	40
Smic.scaffold497|size517301	267938	SmicGene22262	AT AG	120	19.8347	24.1379	12.8205	12	32.1429	-8.005	-19.3224	-20.1429
Smic.scaffold497|size517301	267953	SmicGene22262	AG	108	7.1429	12	5.5556	8.3333	3.7037	8.2963	1.8519	4.6296
Smic.scaffold500|size515166	401007	intergenic	TA	44	13.6364	12.5	11.1111	20	12.5	0	-1.3889	7.5
Smic.scaffold501|size514721	176015	SmicGene22388	AT	49	16	27.2727	6.25	21.4286	11.1111	16.1616	-4.8611	10.3175
Smic.scaffold501|size514721	176023	SmicGene22388	AG AT	50	28.8462	45.4545	40	6.25	30	15.4545	10	-23.75
Smic.scaffold501|size514721	287156	intergenic	TA	135	6.5217	15.1515	0	3.5714	7.6923	7.4592	-7.6923	-4.1209
Smic.scaffold501|size514721	326604	SmicGene22398	AT	246	8.0321	6	7.1429	13.1148	5.8824	0.1176	1.2605	7.2324
Smic.scaffold501|size514721	414993	intergenic	TA TC	94	28.7234	34.4828	12.5	26.087	34.6154	-0.1326	-22.1154	-8.5284
Smic.scaffold501|size514721	415000	intergenic	TA	84	70.5882	68	85.7143	63.6364	70.8333	-2.8333	14.881	-7.1969
Smic.scaffold501|size514721	426812	intergenic	TC	851	5.4715	3.5211	4.9869	4.7619	8.9286	-5.4075	-3.9417	-4.1667
Smic.scaffold502|size514517	32427	intergenic	TA	80	16.6667	10	9.5238	40.9091	6.4516	3.5484	3.0722	34.4575
Smic.scaffold502|size514517	101290	SmicGene22426	AT	28	17.8571	14.2857	0	40	28.5714	-14.2857	-28.5714	11.4286
Smic.scaffold502|size514517	115460	SmicGene22426	AT	29	20	0	9.0909	25	44.4444	-44.4444	-35.3535	-19.4444
Smic.scaffold502|size514517	115470	SmicGene22426	AG	31	16.129	12.5	18.1818	33.3333	11.1111	1.3889	7.0707	22.2222
Smic.scaffold502|size514517	146548	SmicGene22427	AT	37	26.3158	55.5556	20	0	25	30.5556	-5	-25
Smic.scaffold503|size513983	101169	intergenic	AT AG	87	22.7273	26.6667	0	29.4118	18.9189	7.7478	-18.9189	10.4929
Smic.scaffold510|size509690	95485	SmicGene22615	GT	22	26.087	0	40	25	28.5714	-28.5714	11.4286	-3.5714
Smic.scaffold510|size509690	95486	SmicGene22615	GT	40	58.5366	57.1429	66.6667	57.1429	54.5455	2.5974	12.1212	2.5974
Smic.scaffold510|size509690	95487	SmicGene22615	CA	42	61.3636	62.5	70	57.1429	58.3333	4.1667	11.6667	-1.1904
Smic.scaffold511|size508278	483083	SmicGene22677	AG	398	5	6.5217	0.8772	2.2222	10.5769	-4.0552	-9.6997	-8.3547
Smic.scaffold511|size508278	483085	SmicGene22677	AT	398	6.9307	8.6957	5.2632	10.6383	3.8462	4.8495	1.417	6.7921
Smic.scaffold516|size507329	89806	SmicGene22783	TG	27	92.5926	100	71.4286	100	100	0	-28.5714	0
Smic.scaffold518|size506246	310113	intergenic	GA	138	68.0556	72.3404	82.1429	56.25	62.1622	10.1782	19.9807	-5.9122
Smic.scaffold518|size506246	310114	intergenic	CT	141	34.0278	34.0426	53.5714	21.875	29.7297	4.3129	23.8417	-7.8547
Smic.scaffold518|size506246	310121	intergenic	GA	147	7.3826	8.1633	6.8966	9.0909	5.2632	2.9001	1.6334	3.8277
Smic.scaffold518|size506246	310123	intergenic	GA	151	8.4416	7.8431	6.8966	8.8235	10	-2.1569	-3.1034	-1.1765
Smic.scaffold518|size506246	310134	intergenic	CT	166	70.1149	74.1379	84.2105	54.0541	65.8537	8.2842	18.3568	-11.7996
Smic.scaffold518|size506246	310139	intergenic	GA	168	29.0698	29.8246	41.4634	15.1515	26.8293	2.9953	14.6341	-11.6778
Smic.scaffold518|size506246	310141	intergenic	GA	177	65.7303	69.4915	80.4878	48.5714	60.4651	9.0264	20.0227	-11.8937
Smic.scaffold518|size506246	310145	intergenic	GA	172	7.4286	5.3571	11.9048	5.7143	7.1429	-1.7858	4.7619	-1.4286
Smic.scaffold518|size506246	310193	intergenic	GA	145	27.3885	22.2222	45.1613	27.7778	20	2.2222	25.1613	7.7778
Smic.scaffold518|size506246	310194	intergenic	CT	149	23.3766	27.2727	40	17.1429	13.3333	13.9394	26.6667	3.8096
Smic.scaffold518|size506246	310242	SmicGene22863	GA	88	55.0562	45.4545	76.9231	42.8571	65.3846	-19.9301	11.5385	-22.5275
Smic.scaffold518|size506246	310272	SmicGene22863	CG	45	15.5556	33.3333	0	10.5263	14.2857	19.0476	-14.2857	-3.7594
Smic.scaffold518|size506246	310278	SmicGene22863	TG	44	12.766	33.3333	0	10.5263	6.6667	26.6666	-6.6667	3.8596
Smic.scaffold518|size506246	310295	SmicGene22863	GA	42	17.3913	33.3333	14.2857	20	6.6667	26.6666	7.619	13.3333
Smic.scaffold518|size506246	310312	SmicGene22863	GA	68	43.4211	60	50	33.3333	38.4615	21.5385	11.5385	-5.1282
Smic.scaffold518|size506246	310314	SmicGene22863	CT	71	28	46.6667	28.5714	19.0476	24	22.6667	4.5714	-4.9524
Smic.scaffold518|size506246	310341	SmicGene22863	AG	69	17.1429	11.7647	33.3333	22.2222	8.6957	3.069	24.6376	13.5265
Smic.scaffold518|size506246	310344	SmicGene22863	GA	66	53.6232	68.75	58.3333	50	43.4783	25.2717	14.855	6.5217
Smic.scaffold518|size506246	310345	SmicGene22863	CT	67	19.1176	25	41.6667	11.7647	8.6957	16.3043	32.971	3.069
Smic.scaffold518|size506246	310353	SmicGene22863	GA	64	37.5	40	58.3333	43.75	19.0476	20.9524	39.2857	24.7024
Smic.scaffold518|size506246	310387	SmicGene22863	GA	76	53.9474	58.8235	77.7778	53.8462	41.6667	17.1568	36.1111	12.1795
Smic.scaffold518|size506246	310388	SmicGene22863	GA	71	51.3158	58.8235	77.7778	50	37.5	21.3235	40.2778	12.5
Smic.scaffold518|size506246	310391	SmicGene22863	TC	73	53.8462	62.5	70	51.8519	44	18.5	26	7.8519
Smic.scaffold518|size506246	310393	SmicGene22863	GA	75	53.8462	62.5	70	51.8519	44	18.5	26	7.8519
Smic.scaffold518|size506246	310488	SmicGene22863	GA	52	23.0769	16.6667	0	23.8095	31.25	-14.5833	-31.25	-7.4405
Smic.scaffold518|size506246	310497	SmicGene22863	GA	50	20	16.6667	0	25	20	-3.3333	-20	5
Smic.scaffold518|size506246	310504	SmicGene22863	GA	50	14	16.6667	0	15	12.5	4.1667	-12.5	2.5
Smic.scaffold518|size506246	310509	SmicGene22863	CG	52	18.5185	16.6667	0	27.2727	11.1111	5.5556	-11.1111	16.1616
Smic.scaffold518|size506246	310534	SmicGene22863	GA	60	40.9836	53.8462	25	45.8333	30	23.8462	-5	15.8333
Smic.scaffold518|size506246	310613	SmicGene22863	TC	45	17.3913	20	0	18.1818	20	0	-20	-1.8182
Smic.scaffold518|size506246	310614	SmicGene22863	TC	43	17.7778	21.0526	0	16.6667	20	1.0526	-20	-3.3333
Smic.scaffold518|size506246	310615	SmicGene22863	GA	43	13.3333	10	0	16.6667	22.2222	-12.2222	-22.2222	-5.5555
Smic.scaffold518|size506246	310628	SmicGene22863	GA	43	20.4545	11.7647	0	46.1538	11.1111	0.6536	-11.1111	35.0427
Smic.scaffold518|size506246	310629	SmicGene22863	GA	40	38.0952	44.4444	0	50	25	19.4444	-25	25
Smic.scaffold518|size506246	310647	SmicGene22863	CT	40	14.6341	16.6667	0	20	10	6.6667	-10	10
Smic.scaffold518|size506246	310705	SmicGene22863	GA	43	18.6047	20	14.2857	28.5714	14.2857	5.7143	0	14.2857
Smic.scaffold518|size506246	310710	SmicGene22863	GA	49	46.9388	50	25	50	53.3333	-3.3333	-28.3333	-3.3333
Smic.scaffold518|size506246	310717	SmicGene22863	TC	63	34.9206	35.2941	41.6667	53.3333	15.7895	19.5046	25.8772	37.5438
Smic.scaffold518|size506246	310719	SmicGene22863	GA	64	52.3077	68.4211	41.6667	53.3333	42.1053	26.3158	-0.4386	11.228
Smic.scaffold518|size506246	310725	SmicGene22863	TC	75	58.4416	50	58.8235	70.5882	56.5217	-6.5217	2.3018	14.0665
Smic.scaffold518|size506246	310779	SmicGene22863	CG	138	15.493	13.8889	13.3333	20.5128	13.5135	0.3754	-0.1802	6.9993
Smic.scaffold518|size506246	310785	SmicGene22863	GA	128	9.8485	0	18.5185	5.5556	17.1429	-17.1429	1.3756	-11.5873
Smic.scaffold518|size506246	310830	intergenic	GA	65	62.6866	33.3333	87.5	68.4211	58.8235	-25.4902	28.6765	9.5976
Smic.scaffold518|size506246	310831	intergenic	GA	62	59.375	33.3333	85.7143	66.6667	52.9412	-19.6079	32.7731	13.7255
Smic.scaffold518|size506246	310832	intergenic	GA	62	50.7692	33.3333	85.7143	44.4444	44.4444	-11.1111	41.2699	0
Smic.scaffold518|size506246	310835	intergenic	TC	56	51.7241	35.7143	83.3333	56.25	37.5	-1.7857	45.8333	18.75
Smic.scaffold518|size506246	310837	intergenic	GA	52	50.9434	30.7692	90	60	33.3333	-2.5641	56.6667	26.6667
Smic.scaffold518|size506246	310850	intergenic	GA	40	25	7.6923	100	25	18.1818	-10.4895	81.8182	6.8182
Smic.scaffold518|size506246	310851	intergenic	GA	38	42.1053	33.3333	100	41.6667	36.3636	-3.0303	63.6364	5.3031
Smic.scaffold518|size506246	310866	intergenic	GA	40	20	20	100	30.7692	0	20	100	30.7692
Smic.scaffold518|size506246	310915	SmicGene22864	GC	39	39.0244	28.5714	75	40	38.4615	-9.8901	36.5385	1.5385
Smic.scaffold518|size506246	310919	SmicGene22864	GC	39	52.5	46.1538	100	50	46.1538	0	53.8462	3.8462
Smic.scaffold518|size506246	310932	SmicGene22864	CT	30	53.125	50	100	42.8571	50	0	50	-7.1429
Smic.scaffold518|size506246	453679	intergenic	TA	206	5.2885	4.3478	5.5556	6.6667	5.1724	-0.8246	0.3832	1.4943
Smic.scaffold518|size506246	453687	intergenic	TC TA	173	25.8427	30	10.3448	23.8095	31.9149	-1.9149	-21.5701	-8.1054
Smic.scaffold518|size506246	453700	intergenic	TC TA	163	54.9133	67.2727	50	38.0952	58.3333	8.9394	-8.3333	-20.2381
Smic.scaffold518|size506246	454013	intergenic	TA TC	224	50.2165	42.1053	50.9091	54.0984	53.4483	-11.343	-2.5392	0.6501
Smic.scaffold519|size505282	299060	SmicGene22907	AT	510	25.969	31.5315	22.5166	25.6198	25.5639	5.9676	-3.0473	0.0559
Smic.scaffold519|size505282	424431	SmicGene22915	CA	30	93.3333	100	100	83.3333	88.8889	11.1111	11.1111	-5.5556
Smic.scaffold519|size505282	424832	SmicGene22916	CT	23	56.5217	80	33.3333	66.6667	55.5556	24.4444	-22.2223	11.1111
Smic.scaffold519|size505282	434463	SmicGene22916	CG	20	95.4545	100	80	100	100	0	-20	0
Smic.scaffold519|size505282	464847	SmicGene22918	AC	21	85.7143	75	100	100	75	0	25	25
Smic.scaffold520|size504390	146256	intergenic	AT	625	20.3175	23.4043	19.7044	20.438	18.1208	5.2835	1.5836	2.3172
Smic.scaffold520|size504390	490732	intergenic	AT	20	85	100	100	50	100	0	0	-50
Smic.scaffold523|size502601	46933	SmicGene23008	AT	347	17.765	18.1818	20.5882	7.9208	27.1605	-8.9787	-6.5723	-19.2397
Smic.scaffold523|size502601	148736	intergenic	AT	146	8.7838	7.6923	10.5263	6.25	9.0909	-1.3986	1.4354	-2.8409
Smic.scaffold523|size502601	225814	intergenic	AT	167	8.8757	3.9216	6.383	17.8571	11.6279	-7.7063	-5.2449	6.2292
Smic.scaffold523|size502601	225820	intergenic	AT	172	11.6279	16.3265	6.383	17.2414	8.5106	7.8159	-2.1276	8.7308
Smic.scaffold523|size502601	284576	SmicGene23035	CT	23	91.3043	66.6667	85.7143	100	100	-33.3333	-14.2857	0
Smic.scaffold523|size502601	284665	SmicGene23035	AC	30	83.3333	80	83.3333	71.4286	100	-20	-16.6667	-28.5714
Smic.scaffold524|size501956	365845	intergenic	TG	140	11.2426	7.3171	16.6667	17.9487	2.439	4.8781	14.2277	15.5097
Smic.scaffold524|size501956	365855	intergenic	TC	167	21.0526	20.9302	10.4167	20	35	-14.0698	-24.5833	-15
Smic.scaffold526|size500647	43449	SmicGene23095	AT	209	6.1905	6.383	7.4074	4	6.7797	-0.3967	0.6277	-2.7797
Smic.scaffold529|size498484	66127	intergenic	TC	120	26.6667	57.6923	11.1111	3.8462	37.5	20.1923	-26.3889	-33.6538
Smic.scaffold530|size498122	161231	intergenic	TA	21	23.8095	66.6667	0	0	60	6.6667	-60	-60
Smic.scaffold531|size497948	12612	SmicGene23202	AC	22	95.4545	100	100	66.6667	100	0	0	-33.3333
Smic.scaffold531|size497948	12864	SmicGene23202	AT	135	11.3475	16.6667	2.0408	12.5	18.75	-2.0833	-16.7092	-6.25
Smic.scaffold531|size497948	82794	SmicGene23208	AT	22	27.2727	20	28.5714	20	40	-20	-11.4286	-20
Smic.scaffold531|size497948	82807	SmicGene23208	AT	21	28.5714	25	33.3333	20	33.3333	-8.3333	0	-13.3333
Smic.scaffold531|size497948	137748	SmicGene23213	AC	31	93.5484	100	0	100	100	0	-100	0
Smic.scaffold532|size497350	104358	intergenic	AT	46	14.8936	9.0909	17.6471	0	30	-20.9091	-12.3529	-30
Smic.scaffold532|size497350	104379	intergenic	AT	43	13.9535	9.0909	7.1429	10	37.5	-28.4091	-30.3571	-27.5
Smic.scaffold532|size497350	258070	SmicGene23243	AT	105	9.3458	3.5714	18.1818	4.3478	8.6957	-5.1243	9.4861	-4.3479
Smic.scaffold532|size497350	258089	SmicGene23243	AT	116	9.4828	13.7931	14.7059	0	7.4074	6.3857	7.2985	-7.4074
Smic.scaffold533|size497138	80046	intergenic	AT	27	22.2222	14.2857	44.4444	14.2857	0	14.2857	44.4444	14.2857
Smic.scaffold535|size494902	483627	intergenic	AG AT	21	23.8095	12.5	0	0	80	-67.5	-80	-80
Smic.scaffold538|size494010	276203	intergenic	TA	49	12	0	44.4444	0	20	-20	24.4444	-20
Smic.scaffold538|size494010	276208	intergenic	TC	47	14.8936	6.25	0	8.3333	50	-43.75	-50	-41.6667
Smic.scaffold538|size494010	291510	intergenic	CA	30	25.8065	0	37.5	20	33.3333	-33.3333	4.1667	-13.3333
Smic.scaffold538|size494010	293323	intergenic	CT	32	93.9394	100	80	100	100	0	-20	0
Smic.scaffold540|size493697	74240	SmicGene23496	AT	167	27.8107	29.5455	23.4043	29.4118	29.5455	0	-6.1412	-0.1337
Smic.scaffold540|size493697	83889	intergenic	AT	172	8.9385	3.8462	15.7895	6.6667	11.3636	-7.5174	4.4259	-4.6969
Smic.scaffold540|size493697	229174	SmicGene23506	AT	72	9.589	13.3333	5	0	21.0526	-7.7193	-16.0526	-21.0526
Smic.scaffold542|size492748	236301	intergenic	TA	48	24.4898	40	6.6667	8.3333	50	-10	-43.3333	-41.6667
Smic.scaffold542|size492748	280194	SmicGene23550	AT	28	17.2414	0	0	28.5714	30	-30	-30	-1.4286
Smic.scaffold542|size492748	420716	intergenic	TA	284	50	55.8824	51.7241	44.4444	46.7532	9.1292	4.9709	-2.3088
Smic.scaffold551|size483893	287188	SmicGene23761	AT	124	7.0866	11.4286	6.6667	0	9.6774	1.7512	-3.0107	-9.6774
Smic.scaffold551|size483893	287190	SmicGene23761	AT	127	12.5	2.8571	16.129	15.625	16.6667	-13.8096	-0.5377	-1.0417
Smic.scaffold551|size483893	453475	SmicGene23771	AT	330	59.1592	66.9811	28	63.2184	55.6522	11.3289	-27.6522	7.5662
Smic.scaffold551|size483893	453483	SmicGene23771	AT	333	23.3533	29.2453	7.6923	9.4118	31.6239	-2.3786	-23.9316	-22.2121
Smic.scaffold551|size483893	453501	SmicGene23771	AT	357	62.4309	65.4206	38.4615	61.6162	65.3846	0.036	-26.9231	-3.7684
Smic.scaffold551|size483893	453509	SmicGene23771	AT	346	50.2793	61.9048	37.037	44.4444	48.0315	13.8733	-10.9945	-3.5871
Smic.scaffold554|size483235	146126	SmicGene23829	AT	172	11.4286	6.9767	16.3934	6.6667	12.1951	-5.2184	4.1983	-5.5284
Smic.scaffold554|size483235	307597	intergenic	TA	80	9.8765	27.2727	2.6316	10.5263	15.3846	11.8881	-12.753	-4.8583
Smic.scaffold555|size482893	100159	SmicGene23870	GC	623	13.5566	16.3265	7.947	11.4458	18.4049	-2.0784	-10.4579	-6.9591
Smic.scaffold555|size482893	100173	SmicGene23870	AG	649	12.1481	15.1899	8.0247	11.2994	14.0449	1.145	-6.0202	-2.7455
Smic.scaffold555|size482893	100175	SmicGene23870	CA	686	11.6883	14.1975	7.1856	11.1732	14.0541	0.1434	-6.8685	-2.8809
Smic.scaffold555|size482893	100193	SmicGene23870	GA	736	6.8641	8.6705	4.8649	5.8824	8.2873	0.3832	-3.4224	-2.4049
Smic.scaffold555|size482893	391051	SmicGene23893	CG	475	33.5404	36.036	29.5238	34.058	34.1085	1.9275	-4.5847	-0.0505
Smic.scaffold555|size482893	391054	SmicGene23893	TC	463	34.4609	36.3636	30.0971	35.0746	35.7143	0.6493	-5.6172	-0.6397
Smic.scaffold555|size482893	421098	SmicGene23895	AT	300	10.5611	9.375	9.8901	7.0423	15.5844	-6.2094	-5.6943	-8.5421
Smic.scaffold555|size482893	446824	SmicGene23896	AT	30	40	30.7692	100	42.8571	44.4444	-13.6752	55.5556	-1.5873
Smic.scaffold556|size481942	47321	SmicGene23901	CT	6203	30.4853	32.4478	30.2577	37.0441	32.971	-0.5232	-2.7133	4.0731
Smic.scaffold556|size481942	213300	intergenic	TC	111	7.8947	0	0	5.2632	18.1818	-18.1818	-18.1818	-12.9186
Smic.scaffold560|size476371	59302	intergenic	AT	100	16.6667	15.7895	17.2414	15.3846	17.8571	-2.0676	-0.6157	-2.4725
Smic.scaffold562|size475764	256095	SmicGene24033	GA	55	30.9091	30.7692	35.7143	30	25	5.7692	10.7143	5
Smic.scaffold563|size474154	24552	SmicGene24046	GA	257	6.1538	7.4627	1.9608	4.6154	9.0909	-1.6282	-7.1301	-4.4755
Smic.scaffold563|size474154	24605	SmicGene24046	CT	276	5.3381	3.5088	4.7619	2.5974	9.5238	-6.015	-4.7619	-6.9264
Smic.scaffold563|size474154	24621	SmicGene24046	CT	289	5.102	5.2632	1.5152	2.5	9.8901	-4.6269	-8.3749	-7.3901
Smic.scaffold563|size474154	24714	SmicGene24046	CT	245	5.9524	8.3333	6.6667	4.6154	4.878	3.4553	1.7887	-0.2626
Smic.scaffold563|size474154	24750	SmicGene24046	CT	248	4.9242	10.9091	3.9216	4.8193	1.3333	9.5758	2.5883	3.486
Smic.scaffold563|size474154	24925	SmicGene24046	CT	287	4.3624	4.6875	4.1667	3.9474	4.6512	0.0363	-0.4845	-0.7038
Smic.scaffold563|size474154	192551	SmicGene24062	AT	249	7.393	8.0645	9.2308	7.8125	4.5455	3.519	4.6853	3.267
Smic.scaffold563|size474154	192565	SmicGene24062	AT	236	7.5949	10.3448	5.0847	7.9365	7.0175	3.3273	-1.9328	0.919
Smic.scaffold563|size474154	241754	intergenic	AG	70	31.4286	25	26.087	52.6316	18.75	6.25	7.337	33.8816
Smic.scaffold563|size474154	242584	intergenic	AT	24	20	0	14.2857	20	30	-30	-15.7143	-10
Smic.scaffold563|size474154	376072	SmicGene24078	AT	137	21.7391	31.25	12.8205	17.8571	25.641	5.609	-12.8205	-7.7839
Smic.scaffold563|size474154	376081	SmicGene24078	AT	148	12.7517	23.5294	9.3023	9.6774	9.7561	13.7733	-0.4538	-0.0787
Smic.scaffold564|size473909	429715	SmicGene24127	AT	112	14.2857	17.3913	17.0732	0	17.2414	0.1499	-0.1682	-17.2414
Smic.scaffold564|size473909	429956	SmicGene24127	AT	299	4.6358	0	2.7027	6.8966	9.8592	-9.8592	-7.1565	-2.9626
Smic.scaffold566|size472546	128243	intergenic	AT	207	7.1429	7.5472	8.3333	7.8947	5.0847	2.4625	3.2486	2.81
Smic.scaffold566|size472546	128246	intergenic	AG	207	28.8462	28.8462	31.6667	15.3846	35.0877	-6.2415	-3.421	-19.7031
Smic.scaffold566|size472546	128250	intergenic	AG	197	24.7525	29.4118	28.5714	21.0526	18	11.4118	10.5714	3.0526
Smic.scaffold566|size472546	128326	intergenic	AG	192	28.3505	34	24.5614	22.9167	33.3333	0.6667	-8.7719	-10.4166
Smic.scaffold567|size470287	208756	intergenic	AT	225	10.3448	22.6415	4.6875	3.5714	11.8644	10.7771	-7.1769	-8.293
Smic.scaffold567|size470287	208762	intergenic	AT	209	19.2661	21.5686	9.5238	20.4082	27.2727	-5.7041	-17.7489	-6.8645
Smic.scaffold568|size470068	199993	SmicGene24243	AT	21	23.8095	16.6667	0	0	36.3636	-19.6969	-36.3636	-36.3636
Smic.scaffold569|size469691	198699	intergenic	AT AG	118	53.7815	26.6667	54.8387	55	63.6364	-36.9697	-8.7977	-8.6364
Smic.scaffold569|size469691	198710	intergenic	AT	107	46.2963	38.4615	44.8276	40.5405	58.6207	-20.1592	-13.7931	-18.0802
Smic.scaffold570|size469266	20263	SmicGene24280	GA	174	13.2184	9.7561	15.1515	13.2075	14.8936	-5.1375	0.2579	-1.6861
Smic.scaffold570|size469266	20265	SmicGene24280	CT	169	14.7059	14.6341	19.3548	11.7647	14.8936	-0.2595	4.4612	-3.1289
Smic.scaffold570|size469266	20299	SmicGene24280	AG	103	87.5	81.4815	100	94.1176	78.5714	2.9101	21.4286	15.5462
Smic.scaffold570|size469266	20300	SmicGene24280	GC	101	87.2549	81.4815	100	93.75	78.5714	2.9101	21.4286	15.1786
Smic.scaffold570|size469266	20317	SmicGene24280	CT	55	80	76.9231	100	88.2353	62.5	14.4231	37.5	25.7353
Smic.scaffold570|size469266	20325	SmicGene24280	GC	33	52.9412	50	60	54.5455	50	0	10	4.5455
Smic.scaffold570|size469266	20798	SmicGene24280	CT	79	80.7229	79.1667	90.9091	88.8889	66.6667	12.5	24.2424	22.2222
Smic.scaffold570|size469266	20826	SmicGene24280	TC	77	20.7317	20.8333	36.3636	22.2222	10	10.8333	26.3636	12.2222
Smic.scaffold570|size469266	20828	SmicGene24280	AG	78	18.5185	13.0435	45.4545	14.8148	15	-1.9565	30.4545	-0.1852
Smic.scaffold570|size469266	20831	SmicGene24280	CT	77	76.5432	73.913	90.9091	81.4815	65	8.913	25.9091	16.4815
Smic.scaffold570|size469266	20839	SmicGene24280	GA	77	72.1519	71.4286	90.9091	74.0741	60	11.4286	30.9091	14.0741
Smic.scaffold570|size469266	20840	SmicGene24280	CT	76	82.2785	90.4762	90.9091	85.1852	65	25.4762	25.9091	20.1852
Smic.scaffold570|size469266	20965	SmicGene24280	CT	36	77.5	71.4286	80	92.8571	64.2857	7.1429	15.7143	28.5714
Smic.scaffold570|size469266	20975	SmicGene24280	GC	51	75.9259	85.7143	80	84.2105	56.25	29.4643	23.75	27.9605
Smic.scaffold570|size469266	20981	SmicGene24280	CT	56	75.4386	81.25	80	78.9474	64.7059	16.5441	15.2941	14.2415
Smic.scaffold570|size469266	20994	SmicGene24280	GC	60	70	70.5882	66.6667	75	64.7059	5.8823	1.9608	10.2941
Smic.scaffold570|size469266	21002	SmicGene24280	CT	57	75.4386	81.25	66.6667	83.3333	64.7059	16.5441	1.9608	18.6274
Smic.scaffold570|size469266	21005	SmicGene24280	CT	66	65.6716	65	71.4286	65	65	0	6.4286	0
Smic.scaffold570|size469266	22234	SmicGene24280	CT	27	17.8571	20	20	28.5714	9.0909	10.9091	10.9091	19.4805
Smic.scaffold570|size469266	22245	SmicGene24280	CT	20	80	100	50	75	87.5	12.5	-37.5	-12.5
Smic.scaffold570|size469266	23922	SmicGene24280	CT	23	47.8261	30		42.8571	83.3333	-53.3333	-83.3333	-40.4762
Smic.scaffold570|size469266	23928	SmicGene24280	CT	23	47.8261	33.3333		50	66.6667	-33.3334	-66.6667	-16.6667
Smic.scaffold570|size469266	24501	SmicGene24280	CT	42	71.4286	66.6667	60	90.9091	63.6364	3.0303	-3.6364	27.2727
Smic.scaffold570|size469266	24509	SmicGene24280	GA	43	63.6364	53.3333	66.6667	90.9091	50	3.3333	16.6667	40.9091
Smic.scaffold570|size469266	24510	SmicGene24280	CT	41	75	73.3333	66.6667	90.9091	66.6667	6.6666	0	24.2424
Smic.scaffold570|size469266	24997	SmicGene24280	AG	21	33.3333	50	100	16.6667	25	25	75	-8.3333
Smic.scaffold570|size469266	25007	SmicGene24280	GA	28	30	50	100	12.5	16.6667	33.3333	83.3333	-4.1667
Smic.scaffold570|size469266	25008	SmicGene24280	CT	31	53.125	66.6667	100	37.5	46.1538	20.5129	53.8462	-8.6538
Smic.scaffold570|size469266	108532	SmicGene24289	AT	55	17.2414	38.8889	0	5.8824	12.5	26.3889	-12.5	-6.6176
Smic.scaffold570|size469266	218005	SmicGene24293	CT	109	15.5963	17.6471	23.0769	20	6.25	11.3971	16.8269	13.75
Smic.scaffold570|size469266	222823	SmicGene24293	CT	62	87.0968	68.4211	100	100	88.8889	-20.4678	11.1111	11.1111
Smic.scaffold570|size469266	222856	SmicGene24293	CT	164	84.7561	75.4717	100	87.234	88.4615	-12.9898	11.5385	-1.2275
Smic.scaffold570|size469266	222863	SmicGene24293	CT	167	85.6287	77.7778	100	86	90.1961	-12.4183	9.8039	-4.1961
Smic.scaffold570|size469266	222901	SmicGene24293	CT	110	65.4545	63.1579	100	54.2857	75.7576	-12.5997	24.2424	-21.4719
Smic.scaffold570|size469266	222907	SmicGene24293	CT	97	65.3061	61.7647	100	56.25	77.4194	-15.6547	22.5806	-21.1694
Smic.scaffold570|size469266	222913	SmicGene24293	TC	75	56.5789	57.1429	100	45.8333	65.2174	-8.0745	34.7826	-19.3841
Smic.scaffold570|size469266	222922	SmicGene24293	CT	51	29.4118	20	100	20	46.6667	-26.6667	53.3333	-26.6667
Smic.scaffold570|size469266	223013	SmicGene24293	CT	63	75	77.7778	91.6667	60	73.6842	4.0936	17.9825	-13.6842
Smic.scaffold570|size469266	223014	SmicGene24293	AG	64	75.7576	78.9474	92.3077	60	73.6842	5.2632	18.6235	-13.6842
Smic.scaffold570|size469266	223027	SmicGene24293	CT	88	81.8182	79.1667	94.4444	73.6842	81.4815	-2.3148	12.9629	-7.7973
Smic.scaffold570|size469266	223049	SmicGene24293	CT	146	93.1507	95	92.5926	90.3226	93.75	1.25	-1.1574	-3.4274
Smic.scaffold570|size469266	223166	SmicGene24293	CT	120	88.7097	83.3333	81.25	96.7742	90.2439	-6.9106	-8.9939	6.5303
Smic.scaffold570|size469266	223171	SmicGene24293	AG	103	86.9159	78.5714	81.25	95.8333	89.7436	-11.1722	-8.4936	6.0897
Smic.scaffold570|size469266	223174	SmicGene24293	CT	83	85.0575	76	75	94.1176	90.9091	-14.9091	-15.9091	3.2085
Smic.scaffold570|size469266	223178	SmicGene24293	TC	79	82.5	75	77.7778	93.3333	84.375	-9.375	-6.5972	8.9583
Smic.scaffold570|size469266	223192	SmicGene24293	CT	56	75.4386	72.2222	60	72.7273	82.6087	-10.3865	-22.6087	-9.8814
Smic.scaffold570|size469266	223201	SmicGene24293	TC	41	61.9048	54.5455	25	66.6667	72.2222	-17.6767	-47.2222	-5.5555
Smic.scaffold570|size469266	223250	SmicGene24293	TC	29	48.2759	50	50	63.6364	30	20	20	33.6364
Smic.scaffold570|size469266	223255	SmicGene24293	CT	44	65.9091	62.5	75	69.2308	63.1579	-0.6579	11.8421	6.0729
Smic.scaffold570|size469266	223264	SmicGene24293	CT	70	78.5714	88.2353	85.7143	83.3333	67.8571	20.3782	17.8572	15.4762
Smic.scaffold570|size469266	223273	SmicGene24293	TC	91	82.6087	86.9565	87.5	84	77.7778	9.1787	9.7222	6.2222
Smic.scaffold570|size469266	223304	intergenic	GA	168	91.716	95.8333	100	97.3684	82.5397	13.2936	17.4603	14.8287
Smic.scaffold570|size469266	223348	intergenic	AG	165	94.012	94.2308	100	92.8571	92	2.2308	8	0.8571
Smic.scaffold570|size469266	223374	intergenic	GA	150	23.1788	23.8095	35	22.9167	17.0732	6.7363	17.9268	5.8435
Smic.scaffold570|size469266	223375	intergenic	AG	140	83.6879	89.7436	94.1176	76.087	82.0513	7.6923	12.0663	-5.9643
Smic.scaffold570|size469266	223390	SmicGene24294	GA	107	83.1776	90	86.6667	76.4706	82.1429	7.8571	4.5238	-5.6723
Smic.scaffold570|size469266	223405	SmicGene24294	GA	65	70.7692	70.5882	75	71.4286	68.4211	2.1671	6.5789	3.0075
Smic.scaffold570|size469266	223411	SmicGene24294	AG	52	73.0769	72.7273	66.6667	68.4211	81.25	-8.5227	-14.5833	-12.8289
Smic.scaffold570|size469266	223414	SmicGene24294	GA	35	72.2222	57.1429	50	78.5714	81.8182	-24.6753	-31.8182	-3.2468
Smic.scaffold570|size469266	223423	SmicGene24294	TC	25	40.7407	37.5	0	55.5556	37.5	0	-37.5	18.0556
Smic.scaffold570|size469266	223436	SmicGene24294	GA	25	28	25	0	37.5	28.5714	-3.5714	-28.5714	8.9286
Smic.scaffold570|size469266	223477	SmicGene24294	GA	39	52.5	47.0588	80	62.5	40	7.0588	40	22.5
Smic.scaffold570|size469266	223480	SmicGene24294	GA	39	52.381	47.0588	80	66.6667	36.3636	10.6952	43.6364	30.3031
Smic.scaffold570|size469266	223492	SmicGene24294	AG	57	70.6897	55	88.8889	85.7143	66.6667	-11.6667	22.2222	19.0476
Smic.scaffold570|size469266	223498	SmicGene24294	GA	51	78.1818	70.5882	90	85.7143	71.4286	-0.8404	18.5714	14.2857
Smic.scaffold570|size469266	223529	SmicGene24294	GA	43	81.3953	69.2308	100	85.7143	77.7778	-8.547	22.2222	7.9365
Smic.scaffold570|size469266	223534	SmicGene24294	GA	44	79.5455	69.2308	100	92.8571	63.6364	5.5944	36.3636	29.2207
Smic.scaffold570|size469266	223951	SmicGene24294	AG	27	59.2593	88.8889	100	42.8571	40	48.8889	60	2.8571
Smic.scaffold570|size469266	223987	SmicGene24294	AG	22	43.4783	50		66.6667	33.3333	16.6667	-33.3333	33.3334
Smic.scaffold570|size469266	223988	SmicGene24294	GA	23	39.1304	50		66.6667	25	25	-25	41.6667
Smic.scaffold570|size469266	224491	SmicGene24294	AG	30	76.6667	83.3333	100	50	75	8.3333	25	-25
Smic.scaffold570|size469266	224509	SmicGene24294	TC	58	87.931	92.3077	100	75	89.4737	2.834	10.5263	-14.4737
Smic.scaffold570|size469266	224537	SmicGene24294	GA	56	89.4737	91.6667	100	78.9474	94.1176	-2.4509	5.8824	-15.1702
Smic.scaffold570|size469266	224560	SmicGene24294	GA	45	68.8889	70	75	58.3333	73.6842	-3.6842	1.3158	-15.3509
Smic.scaffold570|size469266	224563	SmicGene24294	AG	31	68.75	77.7778	66.6667	71.4286	61.5385	16.2393	5.1282	9.8901
Smic.scaffold570|size469266	224573	SmicGene24294	GA	26	57.6923	75	66.6667	50	44.4444	30.5556	22.2223	5.5556
Smic.scaffold570|size469266	224578	SmicGene24294	GA	24	56	71.4286	50	57.1429	44.4444	26.9842	5.5556	12.6985
Smic.scaffold570|size469266	224869	SmicGene24294	TC	23	34.7826	33.3333	50	0	50	-16.6667	0	-50
Smic.scaffold570|size469266	224998	SmicGene24294	GA	20	70	55.5556	50	80	100	-44.4444	-50	-20
Smic.scaffold570|size469266	225020	SmicGene24294	AG	20	61.9048	55.5556	50	40	100	-44.4444	-50	-60
Smic.scaffold570|size469266	225292	SmicGene24294	GA	23	32	42.8571	0	33.3333	33.3333	9.5238	-33.3333	0
Smic.scaffold570|size469266	225298	SmicGene24294	AG	24	33.3333	42.8571	0	44.4444	16.6667	26.1904	-16.6667	27.7777
Smic.scaffold570|size469266	225304	SmicGene24294	GA	25	52	57.1429	33.3333	66.6667	33.3333	23.8096	0	33.3334
Smic.scaffold570|size469266	225322	SmicGene24294	GA	40	82.5	83.3333	66.6667	92.3077	77.7778	5.5555	-11.1111	14.5299
Smic.scaffold570|size469266	225325	SmicGene24294	AG	40	80	75	66.6667	85.7143	87.5	-12.5	-20.8333	-1.7857
Smic.scaffold570|size469266	225334	SmicGene24294	AG	45	82.6087	80	66.6667	87.5	88.8889	-8.8889	-22.2222	-1.3889
Smic.scaffold570|size469266	225361	SmicGene24294	AG	69	85.5072	85.7143	100	92.8571	76.9231	8.7912	23.0769	15.934
Smic.scaffold570|size469266	225376	SmicGene24294	GA	99	86.8687	85.1852	100	90	81.5789	3.6063	18.4211	8.4211
Smic.scaffold570|size469266	225391	SmicGene24294	TC	104	78.0952	72.7273	93.3333	81.4815	73.1707	-0.4434	20.1626	8.3108
Smic.scaffold570|size469266	225397	SmicGene24294	AG	94	88.2979	77.7778	100	88	89.1892	-11.4114	10.8108	-1.1892
Smic.scaffold570|size469266	225406	SmicGene24294	AG	95	87.3684	76.4706	100	88.4615	86.8421	-10.3715	13.1579	1.6194
Smic.scaffold570|size469266	225412	SmicGene24294	GA	98	72.449	72.2222	80	74.0741	68.4211	3.8011	11.5789	5.653
Smic.scaffold570|size469266	225434	SmicGene24294	TC	77	9.0909	8.3333	0	12.5	10.3448	-2.0115	-10.3448	2.1552
Smic.scaffold570|size469266	225448	SmicGene24294	GA	46	51.0638	16.6667	100	50	44.4444	-27.7777	55.5556	5.5556
Smic.scaffold570|size469266	225463	SmicGene24294	GA	23	65.2174	40	100	87.5	42.8571	-2.8571	57.1429	44.6429
Smic.scaffold570|size469266	228213	SmicGene24294	TC	21	38.0952	66.6667	0	25	50	16.6667	-50	-25
Smic.scaffold570|size469266	228225	SmicGene24294	TC	27	44.4444	63.6364	0	11.1111	66.6667	-3.0303	-66.6667	-55.5556
Smic.scaffold570|size469266	233459	intergenic	GA	24	70.8333	75	80	62.5	66.6667	8.3333	13.3333	-4.1667
Smic.scaffold570|size469266	233460	intergenic	GA	23	66.6667	75	80	62.5	33.3333	41.6667	46.6667	29.1667
Smic.scaffold570|size469266	233471	intergenic	AG	23	78.2609	85.7143	80	71.4286	75	10.7143	5	-3.5714
Smic.scaffold570|size469266	237014	SmicGene24296	AG	22	50	50	100	0	46.1538	3.8462	53.8462	-46.1538
Smic.scaffold570|size469266	237039	SmicGene24296	GA	26	77.7778	100	100	75	61.5385	38.4615	38.4615	13.4615
Smic.scaffold570|size469266	237050	SmicGene24296	AG	30	83.871	100	100	75	71.4286	28.5714	28.5714	3.5714
Smic.scaffold570|size469266	237188	SmicGene24296	GA	24	83.3333	75	100	100	70	5	30	30
Smic.scaffold570|size469266	237201	SmicGene24296	GA	30	83.3333	83.3333	100	100	71.4286	11.9047	28.5714	28.5714
Smic.scaffold570|size469266	237203	SmicGene24296	AG	29	86.2069	100	100	100	71.4286	28.5714	28.5714	28.5714
Smic.scaffold570|size469266	242295	SmicGene24297	CT	22	90.9091	87.5	75	100	100	-12.5	-25	0
Smic.scaffold570|size469266	242303	SmicGene24297	TC	25	92	77.7778	100	100	100	-22.2222	0	0
Smic.scaffold570|size469266	242373	SmicGene24297	CT	38	94.7368	77.7778	100	100	100	-22.2222	0	0
Smic.scaffold570|size469266	309897	SmicGene24306	CT	21	71.4286	85.7143	66.6667	66.6667	60	25.7143	6.6667	6.6667
Smic.scaffold570|size469266	314623	SmicGene24308	CT	21	76.1905	83.3333	0	57.1429	100	-16.6667	-100	-42.8571
Smic.scaffold570|size469266	317070	SmicGene24308	TC	20	95	100	100	100	80	20	20	20
Smic.scaffold570|size469266	317073	SmicGene24308	AG	21	90.4762	100	100	100	66.6667	33.3333	33.3333	33.3333
Smic.scaffold570|size469266	317133	SmicGene24308	TC	21	85.7143	100		100	66.6667	33.3333	-66.6667	33.3333
Smic.scaffold570|size469266	317136	SmicGene24308	CT	21	80.9524	100		80	66.6667	33.3333	-66.6667	13.3333
Smic.scaffold570|size469266	329765	SmicGene24309	TC	434	7.9186	3.75	11.9497	3.4884	8.547	-4.797	3.4027	-5.0586
Smic.scaffold570|size469266	336330	intergenic	GA	22	81.8182	80	100	83.3333	75	5	25	8.3333
Smic.scaffold570|size469266	336335	intergenic	GA	32	87.8788	90	100	87.5	81.8182	8.1818	18.1818	5.6818
Smic.scaffold570|size469266	336389	intergenic	GA	60	93.3333	95.2381	100	87.5	94.4444	0.7937	5.5556	-6.9444
Smic.scaffold570|size469266	336392	intergenic	AG	56	92.9825	95	100	87.5	94.1176	0.8824	5.8824	-6.6176
Smic.scaffold570|size469266	336718	intergenic	GA	66	66.6667	57.1429	100	73.3333	64	-6.8571	36	9.3333
Smic.scaffold570|size469266	336730	intergenic	GA	72	72.2222	69.5652	100	78.5714	64.2857	5.2795	35.7143	14.2857
Smic.scaffold570|size469266	336734	intergenic	AG	84	69.0476	62.963	100	72.2222	64.5161	-1.5531	35.4839	7.7061
Smic.scaffold570|size469266	336739	intergenic	GA	99	73.7374	62.069	100	77.2727	73.6842	-11.6152	26.3158	3.5885
Smic.scaffold570|size469266	336748	intergenic	GA	135	80.7407	72.093	100	86.2069	80.7692	-8.6762	19.2308	5.4377
Smic.scaffold570|size469266	336751	intergenic	AG	147	83.7838	76.5957	100	88.2353	83.3333	-6.7376	16.6667	4.902
Smic.scaffold570|size469266	336752	intergenic	GA	147	81.7568	74.4681	100	88.2353	79.6296	-5.1615	20.3704	8.6057
Smic.scaffold570|size469266	336802	intergenic	GA	204	86.8293	85.7143	96	86	85.1351	0.5792	10.8649	0.8649
Smic.scaffold570|size469266	336826	SmicGene24310	GA	115	82.7586	81.8182	83.3333	85.7143	81.0811	0.7371	2.2522	4.6332
Smic.scaffold570|size469266	336830	SmicGene24310	GA	107	78.5047	75.8621	82.3529	83.3333	75.6757	0.1864	6.6772	7.6576
Smic.scaffold570|size469266	336832	SmicGene24310	AG	101	78.6408	75	87.5	82.6087	75	0	12.5	7.6087
Smic.scaffold570|size469266	336838	SmicGene24310	GA	89	75.2809	68.1818	86.6667	77.2727	73.3333	-5.1515	13.3334	3.9394
Smic.scaffold570|size469266	336862	SmicGene24310	GA	26	22.2222	25	0	25	22.2222	2.7778	-22.2222	2.7778
Smic.scaffold570|size469266	336871	SmicGene24310	TC	24	23.0769	28.5714	0	28.5714	22.2222	6.3492	-22.2222	6.3492
Smic.scaffold570|size469266	336961	SmicGene24310	GA	41	68.2927	52.9412	100	66.6667	75	-22.0588	25	-8.3333
Smic.scaffold570|size469266	336964	SmicGene24310	GA	44	68.1818	55	100	66.6667	75	-20	25	-8.3333
Smic.scaffold570|size469266	336967	SmicGene24310	AG	46	67.3913	55	100	57.1429	76.9231	-21.9231	23.0769	-19.7802
Smic.scaffold570|size469266	336968	SmicGene24310	GA	46	63.8298	50	100	57.1429	71.4286	-21.4286	28.5714	-14.2857
Smic.scaffold570|size469266	336970	SmicGene24310	GA	46	70.2128	65	100	57.1429	71.4286	-6.4286	28.5714	-14.2857
Smic.scaffold570|size469266	336979	SmicGene24310	TC	55	69.6429	52.381	100	66.6667	80	-27.619	20	-13.3333
Smic.scaffold570|size469266	337033	SmicGene24310	GA	66	87.8788	76.9231	100	92.8571	94.1176	-17.1945	5.8824	-1.2605
Smic.scaffold570|size469266	337046	SmicGene24310	GA	58	81.0345	76	100	72.7273	84.6154	-8.6154	15.3846	-11.8881
Smic.scaffold570|size469266	337055	SmicGene24310	AG	48	74	68.1818	100	77.7778	66.6667	1.5151	33.3333	11.1111
Smic.scaffold570|size469266	338023	SmicGene24310	GA	20	60	80	100	80	33.3333	46.6667	66.6667	46.6667
Smic.scaffold570|size469266	338045	SmicGene24310	GA	25	65.3846	100	100	72.7273	40	60	60	32.7273
Smic.scaffold570|size469266	338056	SmicGene24310	TC	25	68	80	100	72.7273	50	30	50	22.7273
Smic.scaffold570|size469266	338155	SmicGene24310	GA	26	65.3846	62.5	50	77.7778	57.1429	5.3571	-7.1429	20.6349
Smic.scaffold570|size469266	338513	SmicGene24310	GA	41	85.7143	69.2308	100	88.8889	92.8571	-23.6263	7.1429	-3.9682
Smic.scaffold570|size469266	338542	SmicGene24310	GA	42	76.1905	69.2308	100	87.5	66.6667	2.5641	33.3333	20.8333
Smic.scaffold570|size469266	338549	SmicGene24310	GA	37	76.3158	63.6364	100	100	61.5385	2.0979	38.4615	38.4615
Smic.scaffold570|size469266	338554	SmicGene24310	AG	37	81.0811	81.8182	100	100	58.3333	23.4849	41.6667	41.6667
Smic.scaffold570|size469266	338689	SmicGene24310	GA	34	82.8571	62.5	100	85.7143	88.8889	-26.3889	11.1111	-3.1746
Smic.scaffold570|size469266	338695	SmicGene24310	GA	41	85.3659	66.6667	100	88.8889	90	-23.3333	10	-1.1111
Smic.scaffold570|size469266	338698	SmicGene24310	AG	41	79.0698	50	100	83.3333	90.9091	-40.9091	9.0909	-7.5758
Smic.scaffold570|size469266	338699	SmicGene24310	GA	44	79.5455	55.5556	100	80	90.9091	-35.3535	9.0909	-10.9091
Smic.scaffold570|size469266	338773	SmicGene24310	GA	58	93.1034	90	100	100	83.3333	6.6667	16.6667	16.6667
Smic.scaffold570|size469266	338779	SmicGene24310	AG	48	93.75	90	100	94.4444	93.3333	-3.3333	6.6667	1.1111
Smic.scaffold570|size469266	338782	SmicGene24310	TC	39	92.3077	85.7143	100	93.3333	92.3077	-6.5934	7.6923	1.0256
Smic.scaffold570|size469266	338992	SmicGene24310	AG	28	86.6667	90	80	77.7778	100	-10	-20	-22.2222
Smic.scaffold570|size469266	338993	SmicGene24310	GA	28	76.6667	90	80	66.6667	66.6667	23.3333	13.3333	0
Smic.scaffold570|size469266	338998	SmicGene24310	TC	29	86.6667	90	80	77.7778	100	-10	-20	-22.2222
Smic.scaffold570|size469266	339019	SmicGene24310	GA	38	87.1795	85.7143	72.7273	100	100	-14.2857	-27.2727	0
Smic.scaffold570|size469266	339031	SmicGene24310	AG	39	89.7436	92.3077	75	100	100	-7.6923	-25	0
Smic.scaffold570|size469266	339275	SmicGene24310	GA	72	88.8889	86.9565	80	100	84.6154	2.3411	-4.6154	15.3846
Smic.scaffold570|size469266	339307	SmicGene24310	GA	66	80.8824	72.7273	80	87.5	84	-11.2727	-4	3.5
Smic.scaffold570|size469266	339313	SmicGene24310	GA	66	80.597	71.4286	80	87.5	84	-12.5714	-4	3.5
Smic.scaffold570|size469266	339316	SmicGene24310	AG	68	57.3529	47.619	60	75	53.8462	-6.2272	6.1538	21.1538
Smic.scaffold570|size469266	339320	SmicGene24310	GA	62	80.6452	70	80	84.6154	87.5	-17.5	-7.5	-2.8846
Smic.scaffold570|size469266	340189	SmicGene24310	GA	24	87.5	100	100	77.7778	83.3333	16.6667	16.6667	-5.5555
Smic.scaffold570|size469266	340213	SmicGene24310	GA	49	87.7551	86.6667	100	83.3333	88.8889	-2.2222	11.1111	-5.5556
Smic.scaffold570|size469266	340225	SmicGene24310	GA	66	85.0746	81.25	100	88.4615	71.4286	9.8214	28.5714	17.0329
Smic.scaffold570|size469266	340249	SmicGene24310	GA	66	95.4545	83.3333	100	100	100	-16.6667	0	0
Smic.scaffold570|size469266	340265	SmicGene24310	AG	48	81.25	61.5385	100	89.4737	81.8182	-20.2797	18.1818	7.6555
Smic.scaffold570|size469266	340283	SmicGene24310	GA	28	82.1429	50	100	90	100	-50	0	-10
Smic.scaffold570|size469266	340291	SmicGene24310	AG	21	85.7143	57.1429	100	100	100	-42.8571	0	0
Smic.scaffold570|size469266	341107	SmicGene24311	CT	28	55.1724	44.4444	100	62.5	50	-5.5556	50	12.5
Smic.scaffold570|size469266	341111	SmicGene24311	CT	29	55.1724	44.4444	100	62.5	50	-5.5556	50	12.5
Smic.scaffold570|size469266	341113	SmicGene24311	CT	28	57.1429	44.4444	100	71.4286	50	-5.5556	50	21.4286
Smic.scaffold570|size469266	341116	SmicGene24311	TC	29	58.6207	44.4444	100	75	50	-5.5556	50	25
Smic.scaffold570|size469266	341119	SmicGene24311	TC	29	58.6207	44.4444	100	75	50	-5.5556	50	25
Smic.scaffold570|size469266	341146	SmicGene24311	TC	43	72.093	64.7059	100	83.3333	63.6364	1.0695	36.3636	19.6969
Smic.scaffold570|size469266	341539	SmicGene24311	CT	53	90.566	84.6154	100	83.3333	95.4545	-10.8391	4.5455	-12.1212
Smic.scaffold570|size469266	341544	SmicGene24311	AG	44	68.1818	75	60	60	70.5882	4.4118	-10.5882	-10.5882
Smic.scaffold570|size469266	341557	SmicGene24311	CT	31	90.3226	100	100	77.7778	88.8889	11.1111	11.1111	-11.1111
Smic.scaffold570|size469266	342155	SmicGene24311	CT	24	87.5	80	100	100	75	5	25	25
Smic.scaffold570|size469266	342163	SmicGene24311	TC	31	87.0968	83.3333	100	100	72.7273	10.606	27.2727	27.2727
Smic.scaffold570|size469266	342164	SmicGene24311	CT	30	80.6452	83.3333	100	100	54.5455	28.7878	45.4545	45.4545
Smic.scaffold570|size469266	342169	SmicGene24311	CT	33	88.2353	85.7143	100	100	70	15.7143	30	30
Smic.scaffold570|size469266	342202	SmicGene24311	AG	69	89.8551	81.25	93.75	100	83.3333	-2.0833	10.4167	16.6667
Smic.scaffold570|size469266	342229	SmicGene24311	CT	45	86.6667	83.3333	91.6667	100	75	8.3333	16.6667	25
Smic.scaffold570|size469266	342241	SmicGene24311	CT	30	83.3333	66.6667	85.7143	100	80	-13.3333	5.7143	20
Smic.scaffold570|size469266	342245	SmicGene24311	TC	29	72.4138	66.6667	83.3333	71.4286	70	-3.3333	13.3333	1.4286
Smic.scaffold570|size469266	343753	SmicGene24311	CT	38	76.3158	83.3333	50	64.2857	100	-16.6667	-50	-35.7143
Smic.scaffold570|size469266	343780	SmicGene24311	TC	56	85.7143	92.3077	66.6667	77.7778	100	-7.6923	-33.3333	-22.2222
Smic.scaffold570|size469266	343786	SmicGene24311	AG	48	86	81.8182	75	86.6667	93.75	-11.9318	-18.75	-7.0833
Smic.scaffold570|size469266	343798	SmicGene24311	CT	47	85.4167	81.8182	75	92.3077	87.5	-5.6818	-12.5	4.8077
Smic.scaffold570|size469266	343816	SmicGene24311	TC	30	87.0968	71.4286	100	100	83.3333	-11.9047	16.6667	16.6667
Smic.scaffold570|size469266	343871	SmicGene24311	CT	41	90.2439	100	100	100	69.2308	30.7692	30.7692	30.7692
Smic.scaffold570|size469266	343907	SmicGene24311	CT	41	80.4878	77.7778	100	92.3077	61.5385	16.2393	38.4615	30.7692
Smic.scaffold570|size469266	343918	SmicGene24311	TC	39	92.3077	88.8889	85.7143	92.3077	100	-11.1111	-14.2857	-7.6923
Smic.scaffold570|size469266	343919	SmicGene24311	CT	39	82.0513	77.7778	85.7143	84.6154	80	-2.2222	5.7143	4.6154
Smic.scaffold570|size469266	343927	SmicGene24311	TC	30	90.3226	100	80	90	88.8889	11.1111	-8.8889	1.1111
Smic.scaffold570|size469266	346720	SmicGene24312	CT	23	82.6087	85.7143		66.6667	90	-4.2857	-90	-23.3333
Smic.scaffold570|size469266	346733	SmicGene24312	CT	31	90.3226	75	100	87.5	100	-25	0	-12.5
Smic.scaffold570|size469266	346762	SmicGene24312	CT	27	77.7778	66.6667	100	70	88.8889	-22.2222	11.1111	-18.8889
Smic.scaffold570|size469266	350606	SmicGene24312	CT	23	84	100	100	100	69.2308	30.7692	30.7692	30.7692
Smic.scaffold570|size469266	350641	SmicGene24312	TC	23	87.5	100	100	100	66.6667	33.3333	33.3333	33.3333
Smic.scaffold570|size469266	358504	SmicGene24312	CT	33	93.9394	93.3333	100	100	88.8889	4.4444	11.1111	11.1111
Smic.scaffold570|size469266	358513	SmicGene24312	CT	29	93.1034	92.3077	100	100	88.8889	3.4188	11.1111	11.1111
Smic.scaffold570|size469266	358522	SmicGene24312	TC	27	92.5926	92.3077	100	100	87.5	4.8077	12.5	12.5
Smic.scaffold570|size469266	368774	SmicGene24313	AG	20	30	0	50	33.3333	50	-50	0	-16.6667
Smic.scaffold570|size469266	378280	SmicGene24315	CT	24	91.6667	100	100	83.3333	88.8889	11.1111	11.1111	-5.5556
Smic.scaffold570|size469266	378291	SmicGene24315	TC	20	90	100	100	80	87.5	12.5	12.5	-7.5
Smic.scaffold570|size469266	388288	SmicGene24315	CT	31	90.3226	100	100	57.1429	100	0	0	-42.8571
Smic.scaffold570|size469266	388296	SmicGene24315	TC	29	86.2069	90	100	57.1429	100	-10	0	-42.8571
Smic.scaffold570|size469266	388306	SmicGene24315	TC	26	88.4615	90	100	60	100	-10	0	-40
Smic.scaffold570|size469266	392458	SmicGene24316	CT	21	90.4762	100	100	87.5	83.3333	16.6667	16.6667	4.1667
Smic.scaffold570|size469266	392464	SmicGene24316	TC	23	91.3043	100	100	87.5	85.7143	14.2857	14.2857	1.7857
Smic.scaffold570|size469266	392465	SmicGene24316	CT	23	91.3043	100	100	87.5	85.7143	14.2857	14.2857	1.7857
Smic.scaffold570|size469266	392492	SmicGene24316	CT	31	93.5484	100	100	90	88.8889	11.1111	11.1111	1.1111
Smic.scaffold570|size469266	394180	SmicGene24316	CT	23	86.9565	75	100	100	90	-15	10	10
Smic.scaffold570|size469266	394198	SmicGene24316	CT	23	91.3043	87.5	100	100	90	-2.5	10	10
Smic.scaffold570|size469266	414632	SmicGene24320	TC	24	91.6667	100	100	88.8889	80	20	20	8.8889
Smic.scaffold570|size469266	414641	SmicGene24320	TC	21	80.9524	80	50	90	75	5	-25	15
Smic.scaffold570|size469266	415317	SmicGene24320	CT	26	88.4615	100	75	80	100	0	-25	-20
Smic.scaffold570|size469266	416505	SmicGene24320	CT	20	80	100	66.6667	66.6667	75	25	-8.3333	-8.3333
Smic.scaffold570|size469266	416510	SmicGene24320	TC	20	80	100	66.6667	66.6667	80	20	-13.3333	-13.3333
Smic.scaffold570|size469266	417344	SmicGene24320	AG	22	81.8182	66.6667	80	75	100	-33.3333	-20	-25
Smic.scaffold570|size469266	417369	SmicGene24320	CT	26	92.3077	80	100	85.7143	100	-20	0	-14.2857
Smic.scaffold571|size467943	163787	SmicGene24338	GA	161	10.4938	18.5185	7.1429	8	11.6279	6.8906	-4.485	-3.6279
Smic.scaffold571|size467943	357608	intergenic	TC	97	16.1616	14.2857	24.1379	17.3913	7.6923	6.5934	16.4456	9.699
Smic.scaffold571|size467943	357726	intergenic	TA	57	27.5862	53.8462	6.6667	33.3333	20	33.8462	-13.3333	13.3333
Smic.scaffold571|size467943	357733	intergenic	TA	50	50	53.8462	58.3333	43.75	46.1538	7.6924	12.1795	-2.4038
Smic.scaffold571|size467943	357737	intergenic	TC	55	52.7273	46.1538	46.1538	53.3333	64.2857	-18.1319	-18.1319	-10.9524
Smic.scaffold572|size467269	287691	SmicGene24373	AT	399	8.9776	7.8947	9.1503	9.7561	8.8889	-0.9942	0.2614	0.8672
Smic.scaffold572|size467269	288002	SmicGene24373	AT	303	5.3628	7.9365	5.8824	3.7037	4.5455	3.391	1.3369	-0.8418
Smic.scaffold572|size467269	288798	SmicGene24373	AG	600	12.9353	12.5	11.465	10.0671	17.6471	-5.1471	-6.1821	-7.58
Smic.scaffold573|size465856	136045	SmicGene24397	CT	256	11.6981	12.8571	11.5385	10	12.3288	0.5283	-0.7903	-2.3288
Smic.scaffold573|size465856	136071	SmicGene24397	GC	269	5.4945	6.0606	3.2258	9.5238	3.6585	2.4021	-0.4327	5.8653
Smic.scaffold573|size465856	136085	SmicGene24397	CT	248	20	16.9492	23.0769	20.9677	19.4805	-2.5313	3.5964	1.4872
Smic.scaffold573|size465856	136086	SmicGene24397	CT	251	85.259	77.9661	92.4528	83.871	87.013	-9.0469	5.4398	-3.142
Smic.scaffold573|size465856	136089	SmicGene24397	TC	254	81.7121	78.6885	83.3333	85.7143	79.7468	-1.0583	3.5865	5.9675
Smic.scaffold573|size465856	136101	SmicGene24397	CT	255	88.3721	85	92.3077	87.5	89.0244	-4.0244	3.2833	-1.5244
Smic.scaffold573|size465856	136117	SmicGene24397	CT	273	86.5942	85.7143	91.6667	83.7838	86.0759	-0.3616	5.5908	-2.2921
Smic.scaffold573|size465856	136153	SmicGene24397	CT	257	88.0769	91.3043	90.6977	87.5	83.8235	7.4808	6.8742	3.6765
Smic.scaffold573|size465856	136155	SmicGene24397	AC	256	5.0388	2.8986	4.7619	7.4074	4.5455	-1.6469	0.2164	2.8619
Smic.scaffold573|size465856	136158	SmicGene24397	AG	252	7.0866	9.8592	2.439	11.6883	1.5385	8.3207	0.9005	10.1498
Smic.scaffold573|size465856	136173	SmicGene24397	CT	250	79.7619	80	92.5	76.1905	76.1905	3.8095	16.3095	0
Smic.scaffold573|size465856	136202	SmicGene24397	GC	230	5.6034	14.2857	5.2632	2.5974	1.6393	12.6464	3.6239	0.9581
Smic.scaffold573|size465856	136203	SmicGene24397	CT	225	77.8761	85.7143	97.2973	66.2162	72.8814	12.8329	24.4159	-6.6652
Smic.scaffold573|size465856	136211	SmicGene24397	CT	225	5.2863	5.5556	12.8205	2.8169	3.1746	2.381	9.6459	-0.3577
Smic.scaffold573|size465856	136232	SmicGene24397	CT	261	4.9618	11.6667	5.7692	2.5641	1.3889	10.2778	4.3803	1.1752
Smic.scaffold573|size465856	136245	SmicGene24397	GC	265	88.015	87.3016	90.3846	84.6154	90.5405	-3.2389	-0.1559	-5.9251
Smic.scaffold573|size465856	136302	SmicGene24397	CT	167	71.2575	68.0851	77.7778	67.3913	74.4681	-6.383	3.3097	-7.0768
Smic.scaffold573|size465856	136303	SmicGene24397	TC	164	27.8788	19.1489	52	25.5319	26.087	-6.9381	25.913	-0.5551
Smic.scaffold573|size465856	136313	SmicGene24397	CT	117	50.8475	48.2759	66.6667	47.5	50	-1.7241	16.6667	-2.5
Smic.scaffold573|size465856	136322	SmicGene24397	GC	95	40.8163	29.6296	58.3333	40.625	44.4444	-14.8148	13.8889	-3.8194
Smic.scaffold573|size465856	136323	SmicGene24397	GA	95	60.6061	60.7143	58.3333	59.375	62.963	-2.2487	-4.6297	-3.588
Smic.scaffold573|size465856	136341	SmicGene24397	GC	142	75.1724	74.2857	81.4815	67.5	79.0698	-4.7841	2.4117	-11.5698
Smic.scaffold573|size465856	136344	SmicGene24397	CT	147	79.4702	73.6842	82.7586	80	81.8182	-8.134	0.9404	-1.8182
Smic.scaffold573|size465856	136348	SmicGene24397	AG	142	79.3333	75	83.871	78.0488	80.9524	-5.9524	2.9186	-2.9036
Smic.scaffold573|size465856	136382	SmicGene24397	CT	216	53.6364	51.8519	64.5833	49.0566	50.7692	1.0827	13.8141	-1.7126
Smic.scaffold573|size465856	136383	SmicGene24397	GA	215	51.6129	49.0566	64.5833	57.6923	39.0625	9.9941	25.5208	18.6298
Smic.scaffold573|size465856	136424	SmicGene24397	CT	229	21.097	9.0909	40	20.3125	19.1781	-10.0872	20.8219	1.1344
Smic.scaffold573|size465856	136440	SmicGene24397	CT	215	90.8257	86.7925	95.122	91.5254	90.7692	-3.9767	4.3528	0.7562
Smic.scaffold573|size465856	136450	SmicGene24397	AG	209	24.1071	26.3158	17.5	26.6667	23.8806	2.4352	-6.3806	2.7861
Smic.scaffold573|size465856	136457	SmicGene24397	AG	220	21.875	20.3704	22.2222	26.3158	19.1176	1.2528	3.1046	7.1982
Smic.scaffold573|size465856	136459	SmicGene24397	AG	219	91.4798	88.8889	93.0233	94.8276	89.7059	-0.817	3.3174	5.1217
Smic.scaffold573|size465856	136461	SmicGene24397	AG	226	92.0354	89.0909	93.1818	96.4912	90	-0.9091	3.1818	6.4912
Smic.scaffold573|size465856	136508	SmicGene24397	GA	204	10.5769	9.6154	13.5135	9.2593	10.7692	-1.1538	2.7443	-1.5099
Smic.scaffold573|size465856	136518	SmicGene24397	GC	190	17.7083	15.2174	21.2121	12.7273	22.4138	-7.1964	-1.2017	-9.6865
Smic.scaffold573|size465856	136522	SmicGene24397	CT	176	15.3409	22.5	9.6774	13.7255	14.8148	7.6852	-5.1374	-1.0893
Smic.scaffold573|size465856	136532	SmicGene24397	CT	141	78.6207	81.25	91.6667	73.913	74.4186	6.8314	17.2481	-0.5056
Smic.scaffold573|size465856	136549	SmicGene24397	CT	110	70.5357	73.913	92.8571	67.5	62.8571	11.0559	30	4.6429
Smic.scaffold573|size465856	136560	SmicGene24397	GC	85	72.093	64.7059	100	70.5882	68	-3.2941	32	2.5882
Smic.scaffold573|size465856	136564	SmicGene24397	CT	87	75.2809	66.6667	100	78.7879	66.6667	0	33.3333	12.1212
Smic.scaffold573|size465856	136566	SmicGene24397	GC	89	74.1573	68.4211	100	75	66.6667	1.7544	33.3333	8.3333
Smic.scaffold573|size465856	136568	SmicGene24397	AG	91	73.6264	70	100	75.7576	64.2857	5.7143	35.7143	11.4719
Smic.scaffold573|size465856	136600	SmicGene24397	CT	85	72.093	64	100	76	64	0	36	12
Smic.scaffold573|size465856	136629	SmicGene24397	TC	89	65.9341	55.1724	66.6667	76.1905	68.9655	-13.7931	-2.2988	7.225
Smic.scaffold573|size465856	136632	SmicGene24397	CT	89	76.6667	62.963	100	80.9524	76.6667	-13.7037	23.3333	4.2857
Smic.scaffold573|size465856	136653	SmicGene24397	GA	93	71.2766	58.3333	93.3333	77.2727	66.6667	-8.3334	26.6666	10.606
Smic.scaffold573|size465856	136660	SmicGene24397	CT	85	67.8161	56	93.75	70	61.5385	-5.5385	32.2115	8.4615
Smic.scaffold573|size465856	136665	SmicGene24397	CT	81	69.5122	59.0909	93.3333	65	68	-8.9091	25.3333	-3
Smic.scaffold573|size465856	136672	SmicGene24397	AG	86	61.3636	50	93.75	52.6316	60	-10	33.75	-7.3684
Smic.scaffold573|size465856	136677	SmicGene24397	GC	89	72.2222	66.6667	93.3333	68.4211	69.2308	-2.5641	24.1025	-0.8097
Smic.scaffold573|size465856	136695	SmicGene24397	CT	111	74.7748	74.1935	91.3043	75.8621	60.7143	13.4792	30.59	15.1478
Smic.scaffold573|size465856	136711	SmicGene24397	CT	110	72.3214	69.697	91.3043	75.8621	55.5556	14.1414	35.7487	20.3065
Smic.scaffold573|size465856	136740	SmicGene24397	GC	81	20.9877	11.5385	50	38.8889	0	11.5385	50	38.8889
Smic.scaffold573|size465856	136743	SmicGene24397	CT	76	51.2821	53.8462	76.9231	70.5882	18.1818	35.6644	58.7413	52.4064
Smic.scaffold573|size465856	136745	SmicGene24397	AG	71	11.1111	17.3913	16.6667	0	9.5238	7.8675	7.1429	-9.5238
Smic.scaffold573|size465856	136758	SmicGene24397	TC	65	32.3077	27.7778	63.6364	56.25	0	27.7778	63.6364	56.25
Smic.scaffold573|size465856	136759	SmicGene24397	TC	65	21.5385	11.1111	54.5455	37.5	0	11.1111	54.5455	37.5
Smic.scaffold573|size465856	136787	SmicGene24397	CT	44	13.3333	33.3333	0	8.3333	5.8824	27.4509	-5.8824	2.4509
Smic.scaffold573|size465856	136791	SmicGene24397	AG	42	23.2558	30	0	33.3333	17.6471	12.3529	-17.6471	15.6862
Smic.scaffold573|size465856	136792	SmicGene24397	CT	42	23.2558	40	0	25	17.6471	22.3529	-17.6471	7.3529
Smic.scaffold573|size465856	136806	SmicGene24397	CT	58	38.3333	58.8235	20	45	16.6667	42.1568	3.3333	28.3333
Smic.scaffold573|size465856	136822	SmicGene24397	CT	86	51.1364	61.5385	44.4444	60	30.4348	31.1037	14.0096	29.5652
Smic.scaffold573|size465856	136866	SmicGene24397	CT	126	65.0794	52.5	66.6667	75	65.5172	-13.0172	1.1495	9.4828
Smic.scaffold573|size465856	136870	SmicGene24397	GC	128	63.0769	56.4103	66.6667	72.9167	54.8387	1.5716	11.828	18.078
Smic.scaffold573|size465856	136882	SmicGene24397	CT	135	76.2963	63.4146	69.2308	91.6667	72.7273	-9.3127	-3.4965	18.9394
Smic.scaffold573|size465856	136887	SmicGene24397	CT	134	85.8209	78.3784	75	96	83.871	-5.4926	-8.871	12.129
Smic.scaffold573|size465856	136893	SmicGene24397	GC	143	69.1781	58.5366	68.4211	75.5102	72.973	-14.4364	-4.5519	2.5372
Smic.scaffold573|size465856	136933	SmicGene24397	CT	202	89.4231	88.2353	82.8571	93.2203	90.4762	-2.2409	-7.6191	2.7441
Smic.scaffold573|size465856	136967	SmicGene24397	AG	257	20.3846	22.2222	18.3673	15.1515	24.3902	-2.168	-6.0229	-9.2387
Smic.scaffold573|size465856	136972	SmicGene24397	CT	264	14.2322	18.4615	9.2593	19.697	9.7561	8.7054	-0.4968	9.9409
Smic.scaffold573|size465856	136985	SmicGene24397	TC	257	9.1603	18.1818	5.4545	12.5	2.3529	15.8289	3.1016	10.1471
Smic.scaffold573|size465856	136999	SmicGene24397	CT	236	88.6076	91.8033	87.234	90.566	85.5263	6.277	1.7077	5.0397
Smic.scaffold573|size465856	137004	SmicGene24397	CT	235	86.0759	92.3077	87.7551	82.6923	81.6901	10.6176	6.065	1.0022
Smic.scaffold573|size465856	137085	SmicGene24397	GC	221	74.4395	76.3636	80	78.6885	61.5385	14.8251	18.4615	17.15
Smic.scaffold573|size465856	137087	SmicGene24397	CT	221	9.8214	10.9091	9.0909	11.2903	7.6923	3.2168	1.3986	3.598
Smic.scaffold573|size465856	137104	SmicGene24397	GC	215	81.5315	78.9474	90	78.6885	79.6296	-0.6822	10.3704	-0.9411
Smic.scaffold573|size465856	137116	SmicGene24397	CT	208	80.0948	76	89.5833	77.9661	77.7778	-1.7778	11.8055	0.1883
Smic.scaffold573|size465856	137127	SmicGene24397	GC	230	78.355	70.3704	88.6792	77.7778	77.0492	-6.6788	11.63	0.7286
Smic.scaffold573|size465856	137135	SmicGene24397	AG	206	75.7143	67.3913	89.5833	70.1754	76.2712	-8.8799	13.3121	-6.0958
Smic.scaffold573|size465856	137151	SmicGene24397	CT	169	85.3261	76.1905	86.3636	85.1064	92.1569	-15.9664	-5.7933	-7.0505
Smic.scaffold573|size465856	137159	SmicGene24397	AG	168	6.3584	9.7561	2.7027	6.5217	6.1224	3.6337	-3.4197	0.3993
Smic.scaffold573|size465856	337150	intergenic	TA	646	4.6012	1.3699	3.2432	7.0968	6.6265	-5.2566	-3.3833	0.4703
Smic.scaffold573|size465856	375160	SmicGene24413	AT	216	7.3733	6.5217	5.4054	10.7143	7.3171	-0.7954	-1.9117	3.3972
Smic.scaffold573|size465856	375174	SmicGene24413	AT	225	9.292	11.7647	9.8592	6.0606	10.5263	1.2384	-0.6671	-4.4657
Smic.scaffold574|size465752	47038	intergenic	AG	29	17.2414	20	0	0	40	-20	-40	-40
Smic.scaffold574|size465752	87860	SmicGene24430	TA	52	11.5385	9.0909	23.8095	0	0	9.0909	23.8095	0
Smic.scaffold575|size465703	100844	SmicGene24465	CA	54	46.2963	50	41.6667	30	71.4286	-21.4286	-29.7619	-41.4286
Smic.scaffold575|size465703	380696	intergenic	TA	51	23.0769	0	42.8571	15.3846	8.3333	-8.3333	34.5238	7.0513
Smic.scaffold576|size465467	404388	intergenic	TC	467	7.0213	10.7143	3.4483	8.7719	5.4688	5.2455	-2.0205	3.3031
Smic.scaffold576|size465467	404397	intergenic	TC	427	5.7471	4.6296	7.2727	4.8544	6.1404	-1.5108	1.1323	-1.286
Smic.scaffold577|size465407	25939	intergenic	AG AT	162	22.561	14.7059	19.6429	22.8571	33.3333	-18.6274	-13.6904	-10.4762
Smic.scaffold577|size465407	65639	SmicGene24548	AT	21	28.5714	50	23.0769	0	100	-50	-76.9231	-100
Smic.scaffold577|size465407	65647	SmicGene24548	AT	21	23.8095	50	8.3333	0	100	-50	-91.6667	-100
Smic.scaffold577|size465407	206568	intergenic	GT GC	40	95	88.8889	92.8571	100	100	-11.1111	-7.1429	0
Smic.scaffold577|size465407	277187	intergenic	CG	38	94.7368	100	88.2353	100	100	0	-11.7647	0
Smic.scaffold578|size464150	16702	SmicGene24579	TC	152	15.2866	11.4286	3.7037	16.6667	22.6415	-11.2129	-18.9378	-5.9748
Smic.scaffold578|size464150	16774	SmicGene24579	GA	270	8.8561	9.375	8.6957	9.2308	8.2192	1.1558	0.4765	1.0116
Smic.scaffold581|size460572	14353	intergenic	AT	55	12.2807	8	14.2857	0	21.4286	-13.4286	-7.1429	-21.4286
Smic.scaffold581|size460572	14379	intergenic	AT	37	21.0526	21.0526	11.1111	50	25	-3.9474	-13.8889	25
Smic.scaffold585|size457697	28096	SmicGene24735	AG	110	9.6491	6.6667	2.5	20	15.7895	-9.1228	-13.2895	4.2105
Smic.scaffold585|size457697	319572	SmicGene24759	AG	55	12.7273	12.5	14.2857	8.3333	14.2857	-1.7857	0	-5.9524
Smic.scaffold589|size454755	395767	intergenic	TA	287	4.5139	6.9444	2.5641	1.3514	7.8125	-0.8681	-5.2484	-6.4611
Smic.scaffold589|size454755	416975	SmicGene24890	CG	21	31.8182	40	22.2222	25	50	-10	-27.7778	-25
Smic.scaffold589|size454755	416980	SmicGene24890	TA	114	88.1356	85.1852	85.2941	88	93.75	-8.5648	-8.4559	-5.75
Smic.scaffold595|size450140	158881	intergenic	AC	25	18.5185	20	16.6667	50	0	20	16.6667	50
Smic.scaffold595|size450140	255453	intergenic	GT	36	83.3333	90.9091	100	100	50	40.9091	50	50
Smic.scaffold595|size450140	371090	SmicGene25061	AC	26	19.2308	75	12.5	16.6667	0	75	12.5	16.6667
Smic.scaffold596|size448761	384818	SmicGene25098	AT AG	22	59.0909	100	88.8889	0	16.6667	83.3333	72.2222	-16.6667
Smic.scaffold598|size447648	359381	intergenic	GA	38	94.8718	90.9091	100	90.9091	100	-9.0909	0	-9.0909
Smic.scaffold598|size447648	359383	intergenic	GC	27	92.8571	88.8889	100	85.7143	100	-11.1111	0	-14.2857
Smic.scaffold598|size447648	359384	intergenic	CT	21	90.4762	85.7143	100	80	100	-14.2857	0	-20
Smic.scaffold600|size447111	104202	SmicGene25188	AT	115	10.2564	18.1818	4.3478	8	16.6667	1.5151	-12.3189	-8.6667
Smic.scaffold600|size447111	104214	SmicGene25188	AT	208	14.4231	5.2632	14.6341	17.0213	19.5122	-14.249	-4.8781	-2.4909
Smic.scaffold602|size445071	214327	SmicGene25230	AG	41	12.5	13.3333	28.5714	0	0	13.3333	28.5714	0
Smic.scaffold602|size445071	214447	SmicGene25230	GC	51	62.7451	45.4545	58.8235	78.5714	66.6667	-21.2122	-7.8432	11.9047
Smic.scaffold602|size445071	287566	SmicGene25235	AT	79	10.1266	9.0909	5.5556	20	5.2632	3.8277	0.2924	14.7368
Smic.scaffold604|size443627	322018	SmicGene25274	AG	170	7.6471	12.1212	6	2.3256	11.3636	0.7576	-5.3636	-9.038
Smic.scaffold605|size442727	128244	SmicGene25294	AT	253	33.9921	29.6296	36.3636	31.3433	38.1818	-8.5522	-1.8182	-6.8385
Smic.scaffold605|size442727	173820	intergenic	CG	27	85.1852	100	71.4286	87.5	87.5	12.5	-16.0714	0
Smic.scaffold605|size442727	341489	intergenic	TC	145	10.1351	12.9032	11.9048	5.1282	11.1111	1.7921	0.7937	-5.9829
Smic.scaffold607|size441468	160297	intergenic	GC	20	80.9524	75	75	100	80	-5	-5	20
Smic.scaffold607|size441468	275423	intergenic	TG TC TA	43	30.2326	0	28.5714	26.6667	53.8462	-53.8462	-25.2748	-27.1795
Smic.scaffold607|size441468	351538	SmicGene25401	GA	100	24.2718	18.75	50	19.3548	26.6667	-7.9167	23.3333	-7.3119
Smic.scaffold610|size440971	306026	SmicGene25474	AT	23	20.8333	9.0909	50	25	20	-10.9091	30	5
Smic.scaffold611|size440927	256475	SmicGene25500	GC	137	6.383	0	2.7027	10	13.8889	-13.8889	-11.1862	-3.8889
Smic.scaffold611|size440927	256476	SmicGene25500	AT AG	141	25	20.5128	5.2632	46.6667	32.4324	-11.9196	-27.1692	14.2343
Smic.scaffold611|size440927	293853	intergenic	AC	25	88	100	57.1429	100	100	0	-42.8571	0
Smic.scaffold613|size439814	80827	SmicGene25545	CG	33	90.9091	85.7143	100	85.7143	85.7143	0	14.2857	0
Smic.scaffold613|size439814	258652	SmicGene25555	AT	117	8.8	3.125	17.2414	7.1429	8.3333	-5.2083	8.9081	-1.1904
Smic.scaffold619|size434818	42061	SmicGene25662	AG	118	7.6271	14.7059	8.6957	3.4483	3.125	11.5809	5.5707	0.3233
Smic.scaffold619|size434818	42063	SmicGene25662	AG	114	11.2069	6.25	8.6957	13.7931	15.625	-9.375	-6.9293	-1.8319
Smic.scaffold619|size434818	42075	SmicGene25662	AG	100	24.7525	31.0345	11.1111	25	26.6667	4.3678	-15.5556	-1.6667
Smic.scaffold619|size434818	42098	SmicGene25662	AT	99	15.4545	21.2121	5.5556	10.3448	20	1.2121	-14.4444	-9.6552
Smic.scaffold619|size434818	259920	SmicGene25683	CG	81	31.7073	31.8182	17.8571	50	38.8889	-7.0707	-21.0318	11.1111
Smic.scaffold619|size434818	420048	intergenic	AT	696	8.7268	10.4294	7.4257	8.0925	9.3168	1.1126	-1.8911	-1.2243
Smic.scaffold619|size434818	420050	intergenic	AT	682	5.968	5.625	6.5657	8.9286	2.4845	3.1405	4.0812	6.4441
Smic.scaffold619|size434818	420066	intergenic	AT	606	13.6289	13.5338	10.0559	16.7785	14.8649	-1.3311	-4.809	1.9136
Smic.scaffold623|size432602	203592	SmicGene25784	AG	205	14.9758	3.8462	19.2982	16.3265	20.4082	-16.562	-1.11	-4.0817
Smic.scaffold625|size431461	407893	intergenic	AT	461	11.9914	13.7255	8.1967	14.5299	11.9048	1.8207	-3.7081	2.6251
Smic.scaffold627|size429883	382171	intergenic	AT	198	8	6.1224	10.6061	0	13.9535	-7.8311	-3.3474	-13.9535
Smic.scaffold629|size426870	175824	SmicGene25942	AT	33	48.4848	14.2857	50	42.8571	72.7273	-58.4416	-22.7273	-29.8702
Smic.scaffold629|size426870	175830	SmicGene25942	AC	31	21.875	14.2857	0	66.6667	20	-5.7143	-20	46.6667
Smic.scaffold629|size426870	175834	SmicGene25942	AT AG	35	41.6667	0	33.3333	62.5	58.3333	-58.3333	-25	4.1667
Smic.scaffold629|size426870	175843	SmicGene25942	AG AT	39	25.641	12.5	20	44.4444	25	-12.5	-5	19.4444
Smic.scaffold629|size426870	313217	SmicGene25955	AT	247	67.2	71.2329	59.6154	66	69.3333	1.8996	-9.7179	-3.3333
Smic.scaffold629|size426870	313224	SmicGene25955	AG	223	7.1111	9.2308	4.1667	2.439	9.8592	-0.6284	-5.6925	-7.4202
Smic.scaffold629|size426870	313885	SmicGene25955	GA	137	9.3525	2.8571	13.7931	9.7561	11.7647	-8.9076	2.0284	-2.0086
Smic.scaffold629|size426870	313886	SmicGene25955	AG	138	7.971	0	10.7143	9.3023	11.7647	-11.7647	-1.0504	-2.4624
Smic.scaffold630|size426325	100857	SmicGene25985	AG	117	8.547	6.25	7.6923	14.5833	0	6.25	7.6923	14.5833
Smic.scaffold630|size426325	313630	SmicGene25998	TA	53	32.1429	28.5714	42.8571	62.5	15	13.5714	27.8571	47.5
Smic.scaffold634|size423592	86345	SmicGene26073	AT AG	47	46.8085	25	41.1765	50	62.5	-37.5	-21.3235	-12.5
Smic.scaffold634|size423592	86352	SmicGene26073	AG AT	45	36.9565	71.4286	27.7778	20	37.5	33.9286	-9.7222	-17.5
Smic.scaffold635|size423240	78047	intergenic	AG	249	14.652	14.7059	12.5	8.7719	21.0526	-6.3467	-8.5526	-12.2807
Smic.scaffold635|size423240	78054	intergenic	AG	247	6.4257	4.8387	6.3492	7.5472	7.0423	-2.2036	-0.6931	0.5049
Smic.scaffold635|size423240	78056	intergenic	AT	233	17.1548	26.7857	11.2903	17.3077	14.4928	12.2929	-3.2025	2.8149
Smic.scaffold635|size423240	78063	intergenic	AT	257	11.1538	8.0645	7.1429	15.0943	14.6667	-6.6022	-7.5238	0.4276
Smic.scaffold635|size423240	125731	SmicGene26111	AT	20	30	28.5714	11.1111		75	-46.4286	-63.8889	-75
Smic.scaffold636|size423127	28474	SmicGene26140	AT	100	12.6214	19.2308	11.1111	9.0909	10.7143	8.5165	0.3968	-1.6234
Smic.scaffold636|size423127	160085	intergenic	AT	470	11.0403	8.6538	11.7647	12.2951	11.1111	-2.4573	0.6536	1.184
Smic.scaffold636|size423127	160088	intergenic	AT	464	6.4516	2.9703	10	5.042	7.2	-4.2297	2.8	-2.158
Smic.scaffold636|size423127	189984	SmicGene26160	CT	38	52.6316	25	66.6667	62.5	53.8462	-28.8462	12.8205	8.6538
Smic.scaffold636|size423127	277384	intergenic	TA	100	19.802	30.4348	17.1429	14.2857	18.1818	12.253	-1.0389	-3.8961
Smic.scaffold636|size423127	277408	intergenic	TC	82	19.5402	9.5238	12	21.0526	36.3636	-26.8398	-24.3636	-15.311
Smic.scaffold636|size423127	277417	intergenic	TA	102	33.0097	30.7692	28.5714	36.3636	37.037	-6.2678	-8.4656	-0.6734
Smic.scaffold638|size422806	122876	SmicGene26211	AG	79	15.1163	16.6667	16.6667	16.6667	10	6.6667	6.6667	6.6667
Smic.scaffold638|size422806	122878	SmicGene26211	AG	82	11.1111	8.3333	15	11.5385	10	-1.6667	5	1.5385
Smic.scaffold638|size422806	122963	SmicGene26211	CT	75	18.0723	14.2857	22.2222	20	16.6667	-2.381	5.5555	3.3333
Smic.scaffold638|size422806	123022	SmicGene26211	GA	59	62.1212	68.4211	60	58.8235	60	8.4211	0	-1.1765
Smic.scaffold638|size422806	123042	SmicGene26211	TC	91	20.8791	0	38.8889	25.9259	21.7391	-21.7391	17.1498	4.1868
Smic.scaffold638|size422806	123126	SmicGene26211	CT	111	86.6071	90.9091	90	95.2381	76.3158	14.5933	13.6842	18.9223
Smic.scaffold638|size422806	123153	SmicGene26211	GA	90	29.6703	34.6154	50	16.6667	22.5806	12.0348	27.4194	-5.9139
Smic.scaffold638|size422806	123154	SmicGene26211	CT	92	89.2473	92.5926	88.2353	88.8889	87.0968	5.4958	1.1385	1.7921
Smic.scaffold638|size422806	123157	SmicGene26211	GC	86	87.7778	92	88.2353	88.2353	83.871	8.129	4.3643	4.3643
Smic.scaffold638|size422806	123186	SmicGene26211	CT	53	85.9649	84.2105	90.9091	81.8182	87.5	-3.2895	3.4091	-5.6818
Smic.scaffold638|size422806	123202	SmicGene26211	CT	39	80	84.6154	100	60	81.8182	2.7972	18.1818	-21.8182
Smic.scaffold638|size422806	125300	SmicGene26211	CT	22	50	44.4444	100	33.3333	66.6667	-22.2223	33.3333	-33.3334
Smic.scaffold638|size422806	125305	SmicGene26211	CT	24	25	33.3333	100	28.5714	0	33.3333	100	28.5714
Smic.scaffold638|size422806	125306	SmicGene26211	CT	24	54.1667	44.4444	100	42.8571	71.4286	-26.9842	28.5714	-28.5715
Smic.scaffold638|size422806	125310	SmicGene26211	GC	24	24	10	100	28.5714	28.5714	-18.5714	71.4286	0
Smic.scaffold638|size422806	125328	SmicGene26211	GA	30	35.4839	46.1538	100	25	22.2222	23.9316	77.7778	2.7778
Smic.scaffold638|size422806	125337	SmicGene26211	CT	29	30	25	100	42.8571	20	5	80	22.8571
Smic.scaffold638|size422806	125348	SmicGene26211	GA	26	26.9231	33.3333	100	14.2857	22.2222	11.1111	77.7778	-7.9365
Smic.scaffold638|size422806	125349	SmicGene26211	CT	29	34.4828	40	100	42.8571	18.1818	21.8182	81.8182	24.6753
Smic.scaffold638|size422806	125397	SmicGene26211	CT	25	28	50	0	16.6667	25	25	-25	-8.3333
Smic.scaffold638|size422806	125406	SmicGene26211	GC	20	28.5714	60	0	0	27.2727	32.7273	-27.2727	-27.2727
Smic.scaffold638|size422806	125427	SmicGene26211	CT	31	25.8065	66.6667	0	28.5714	12.5	54.1667	-12.5	16.0714
Smic.scaffold638|size422806	125444	SmicGene26211	GC	42	37.2093	61.5385	0	62.5	15.7895	45.749	-15.7895	46.7105
Smic.scaffold638|size422806	125459	SmicGene26211	TC	58	13.1148	5.5556	25	37.5	0	5.5556	25	37.5
Smic.scaffold638|size422806	125491	SmicGene26211	CT	84	20.2247	17.8571	55.5556	29.1667	3.5714	14.2857	51.9842	25.5953
Smic.scaffold638|size422806	125522	SmicGene26211	CT	110	81.5789	82.7586	87.5	86.1111	72.7273	10.0313	14.7727	13.3838
Smic.scaffold638|size422806	125527	SmicGene26211	CT	109	74.5455	76.6667	86.6667	78.125	63.6364	13.0303	23.0303	14.4886
Smic.scaffold638|size422806	125543	SmicGene26211	CT	106	74.7748	75	82.3529	81.8182	63.6364	11.3636	18.7165	18.1818
Smic.scaffold638|size422806	125571	SmicGene26211	CT	120	79.6748	77.7778	78.9474	80.5556	81.25	-3.4722	-2.3026	-0.6944
Smic.scaffold638|size422806	125574	SmicGene26211	GC	118	76.4706	73.5294	77.7778	77.7778	77.4194	-3.89	0.3584	0.3584
Smic.scaffold638|size422806	125603	SmicGene26211	CT	49	73.4694	61.5385	85.7143	77.7778	72.7273	-11.1888	12.987	5.0505
Smic.scaffold638|size422806	125694	SmicGene26211	GC	26	46.1538	71.4286	0	66.6667	25	46.4286	-25	41.6667
Smic.scaffold638|size422806	125730	SmicGene26211	CT	23	54.1667	66.6667	0	75	44.4444	22.2223	-44.4444	30.5556
Smic.scaffold638|size422806	125731	SmicGene26211	CT	25	52	66.6667	0	60	44.4444	22.2223	-44.4444	15.5556
Smic.scaffold638|size422806	125750	SmicGene26211	CT	29	48.2759	40	25	87.5	28.5714	11.4286	-3.5714	58.9286
Smic.scaffold638|size422806	125754	SmicGene26211	GC	29	44.8276	40	25	77.7778	16.6667	23.3333	8.3333	61.1111
Smic.scaffold638|size422806	125760	SmicGene26211	CT	33	54.5455	45.4545	25	90	37.5	7.9545	-12.5	52.5
Smic.scaffold638|size422806	125765	SmicGene26211	CT	36	51.3514	50	25	81.8182	30	20	-5	51.8182
Smic.scaffold638|size422806	125772	SmicGene26211	GA	34	56.4103	58.3333	33.3333	76.9231	36.3636	21.9697	-3.0303	40.5595
Smic.scaffold638|size422806	125793	SmicGene26211	CT	62	78.7879	68.75	75	88.2353	80	-11.25	-5	8.2353
Smic.scaffold638|size422806	125841	SmicGene26211	CT	87	85.2273	80	100	85	85.1852	-5.1852	14.8148	-0.1852
Smic.scaffold638|size422806	125855	SmicGene26211	CT	80	77.381	79.1667	90.9091	73.6842	73.3333	5.8334	17.5758	0.3509
Smic.scaffold638|size422806	125861	SmicGene26211	CT	80	79.2683	80.7692	88.8889	78.9474	75	5.7692	13.8889	3.9474
Smic.scaffold638|size422806	125865	SmicGene26211	GC	74	69.7368	79.1667	88.8889	66.6667	56	23.1667	32.8889	10.6667
Smic.scaffold638|size422806	125888	SmicGene26211	TC	67	61.4286	71.4286	62.5	61.1111	52.1739	19.2547	10.3261	8.9372
Smic.scaffold638|size422806	125907	SmicGene26211	GC	70	54.9296	50	45.4545	68.4211	52.1739	-2.1739	-6.7194	16.2472
Smic.scaffold638|size422806	125936	SmicGene26211	CT	103	87.7358	89.2857	87.5	85.7143	88.2353	1.0504	-0.7353	-2.521
Smic.scaffold638|size422806	125937	SmicGene26211	CT	110	85.5856	87.0968	87.5	86.6667	82.3529	4.7439	5.1471	4.3138
Smic.scaffold638|size422806	125970	SmicGene26211	GC	98	81.982	70.3704	76.4706	91.4286	84.375	-14.0046	-7.9044	7.0536
Smic.scaffold638|size422806	126047	SmicGene26211	CT	56	58.6207	27.2727	83.3333	62.5	64	-36.7273	19.3333	-1.5
Smic.scaffold638|size422806	126209	SmicGene26211	CT	77	47.5	33.3333	85.7143	53.8462	45	-11.6667	40.7143	8.8462
Smic.scaffold638|size422806	126216	SmicGene26211	GA	77	52.5641	36	77.7778	59.2593	52.9412	-16.9412	24.8366	6.3181
Smic.scaffold638|size422806	126240	SmicGene26211	GC	102	70.5882	74.0741	85.7143	60.5263	73.913	0.1611	11.8013	-13.3867
Smic.scaffold638|size422806	126301	SmicGene26211	AG	121	83.6066	83.7838	88.4615	80.6452	82.1429	1.6409	6.3186	-1.4977
Smic.scaffold638|size422806	126303	SmicGene26211	GC	133	83.9416	83.7209	88.4615	82.8571	81.8182	1.9027	6.6433	1.0389
Smic.scaffold638|size422806	126304	SmicGene26211	CT	136	81.1594	79.5455	88.4615	85.2941	73.5294	6.0161	14.9321	11.7647
Smic.scaffold638|size422806	126309	SmicGene26211	GC	130	83.0769	84.0909	87.5	89.6552	72.7273	11.3636	14.7727	16.9279
Smic.scaffold638|size422806	126322	SmicGene26211	CT	135	10.1449	4.4444	16.6667	6.0606	16.6667	-12.2223	0	-10.6061
Smic.scaffold638|size422806	126396	SmicGene26211	CT	98	70.297	54.8387	87.5	76.9231	71.4286	-16.5899	16.0714	5.4945
Smic.scaffold638|size422806	126412	SmicGene26211	AG	58	63.7931	47.8261	87.5	75	66.6667	-18.8406	20.8333	8.3333
Smic.scaffold638|size422806	126414	SmicGene26211	AC	56	61.4035	43.4783	87.5	75	64.2857	-20.8074	23.2143	10.7143
Smic.scaffold638|size422806	126416	SmicGene26211	CT	54	61.1111	45.4545	87.5	72.7273	61.5385	-16.084	25.9615	11.1888
Smic.scaffold638|size422806	126426	SmicGene26211	CT	33	50	31.25	80	75	55.5556	-24.3056	24.4444	19.4444
Smic.scaffold638|size422806	127353	SmicGene26211	AG	24	20	12.5	0	16.6667	30	-17.5	-30	-13.3333
Smic.scaffold638|size422806	127354	SmicGene26211	AG	25	19.2308	12.5	0	16.6667	27.2727	-14.7727	-27.2727	-10.606
Smic.scaffold638|size422806	127374	SmicGene26211	CT	31	19.3548	0	0	25	26.6667	-26.6667	-26.6667	-1.6667
Smic.scaffold638|size422806	127555	SmicGene26211	AG	36	72.973	81.8182	100	50	71.4286	10.3896	28.5714	-21.4286
Smic.scaffold638|size422806	127556	SmicGene26211	GC	36	73.6842	81.8182	100	55.5556	71.4286	10.3896	28.5714	-15.873
Smic.scaffold638|size422806	127558	SmicGene26211	CT	38	73.6842	81.8182	100	55.5556	71.4286	10.3896	28.5714	-15.873
Smic.scaffold638|size422806	127574	SmicGene26211	CT	38	70	72.7273	83.3333	62.5	66.6667	6.0606	16.6666	-4.1667
Smic.scaffold638|size422806	127580	SmicGene26211	GA	38	25.641	18.1818	33.3333	25	28.5714	-10.3896	4.7619	-3.5714
Smic.scaffold638|size422806	165519	intergenic	CA	27	88.8889	100	66.6667	88.8889	100	0	-33.3333	-11.1111
Smic.scaffold638|size422806	313373	SmicGene26220	AC	20	80	100	80	83.3333	50	50	30	33.3333
Smic.scaffold638|size422806	413258	SmicGene26231	AT	304	10.8197	7.6923	8	11.3924	16.4384	-8.7461	-8.4384	-5.046
Smic.scaffold642|size420666	354245	SmicGene26308	AT	131	12.8788	15.1515	15.3846	10	12.1212	3.0303	3.2634	-2.1212
Smic.scaffold646|size419890	199701	SmicGene26397	AG	45	13.3333	10	0	27.2727	11.1111	-1.1111	-11.1111	16.1616
Smic.scaffold648|size417912	203849	SmicGene26445	AT	676	5.0074	4.2254	4.5643	3.2051	8.5714	-4.346	-4.0071	-5.3663
Smic.scaffold648|size417912	209998	SmicGene26445	AT	128	21.5385	14.2857	22.2222	15.1515	33.3333	-19.0476	-11.1111	-18.1818
Smic.scaffold654|size415379	185746	SmicGene26590	AT	44	27.2727	30	36.8421	22.2222	0	30	36.8421	22.2222
Smic.scaffold655|size415218	83592	SmicGene26612	GA	38	47.3684	50	40	41.6667	62.5	-12.5	-22.5	-20.8333
Smic.scaffold658|size414343	84419	SmicGene26688	AT	112	12.3894	10	9.0909	11.4286	20	-10	-10.9091	-8.5714
Smic.scaffold658|size414343	370854	intergenic	TC	33	18.1818	20	9.0909	44.4444	0	20	9.0909	44.4444
Smic.scaffold661|size410121	252421	SmicGene26769	AT	68	18.8406	25	16.6667	15	27.2727	-2.2727	-10.606	-12.2727
Smic.scaffold661|size410121	275446	SmicGene26772	AG	318	5.9375	6.9767	4.4944	3.125	8.642	-1.6653	-4.1476	-5.517
Smic.scaffold661|size410121	275457	SmicGene26772	AT	289	8.2192	11.25	8.5366	9.434	3.8961	7.3539	4.6405	5.5379
Smic.scaffold664|size407365	107155	intergenic	AG	32	15.625	20	9.0909	0	28.5714	-8.5714	-19.4805	-28.5714
Smic.scaffold664|size407365	172388	SmicGene26826	AT	166	9.6591	13.6364	4.7619	16.2791	4.2553	9.3811	0.5066	12.0238
Smic.scaffold664|size407365	241655	SmicGene26830	GA	389	85.7506	87.6289	90.8046	80	85.8586	1.7703	4.946	-5.8586
Smic.scaffold664|size407365	241861	SmicGene26830	GA	330	81.1765	81.5789	81.5789	74.4681	87.234	-5.6551	-5.6551	-12.7659
Smic.scaffold664|size407365	299972	SmicGene26835	AT	303	8.1169	6.7797	5.0633	8.8235	10.7843	-4.0046	-5.721	-1.9608
Smic.scaffold664|size407365	326872	SmicGene26837	AT	445	6.3181	9	3.252	9.0909	4.3478	4.6522	-1.0958	4.7431
Smic.scaffold665|size406982	156431	SmicGene26856	AT	237	17.7686	9.0909	20	17.2414	22.973	-13.8821	-2.973	-5.7316
Smic.scaffold666|size406615	17891	SmicGene26879	AT	123	7.1429	17.1429	0	4.5455	6.4516	10.6913	-6.4516	-1.9061
Smic.scaffold666|size406615	234518	SmicGene26902	CT	33	18.1818	27.2727	0	28.5714	14.2857	12.987	-14.2857	14.2857
Smic.scaffold668|size405809	355972	intergenic	TA	286	50.1718	56.7901	45.283	47.2222	49.4118	7.3783	-4.1288	-2.1896
Smic.scaffold674|size404607	112629	SmicGene27060	AG	78	8.9744	9.0909	4.3478	5	16.6667	-7.5758	-12.3189	-11.6667
Smic.scaffold674|size404607	113309	intergenic	AG	96	10.3093	11.1111	4.1667	20	6.6667	4.4444	-2.5	13.3333
Smic.scaffold676|size402678	122596	intergenic	TA	122	7.1429	12.9032	2.8571	13.3333	0	12.9032	2.8571	13.3333
Smic.scaffold676|size402678	135781	intergenic	CG	40	92.6829	100	100	80	91.6667	8.3333	8.3333	-11.6667
Smic.scaffold676|size402678	186373	SmicGene27131	AT	100	15.6863	11.1111	26.3158	12.9032	16	-4.8889	10.3158	-3.0968
Smic.scaffold677|size401995	19243	SmicGene27154	AT	20	54.5455	66.6667	0	57.1429	50	16.6667	-50	7.1429
Smic.scaffold677|size401995	19252	SmicGene27154	AG	20	30.4348	44.4444	0	16.6667	33.3333	11.1111	-33.3333	-16.6666
Smic.scaffold677|size401995	179566	SmicGene27169	AT	51	18.8679	6.6667	5.5556	25	50	-43.3333	-44.4444	-25
Smic.scaffold677|size401995	260971	SmicGene27173	CG	116	25.8333	27.2727	29.6296	28	20	7.2727	9.6296	8
Smic.scaffold678|size401019	213773	SmicGene27201	AT	335	7.3746	6.5217	5.0633	5.4054	11.7021	-5.1804	-6.6388	-6.2967
Smic.scaffold678|size401019	214973	SmicGene27201	GC	24	48	44.4444	60	42.8571	50	-5.5556	10	-7.1429
Smic.scaffold678|size401019	248553	SmicGene27204	AT	152	7.6433	0	7.1429	15.3846	6.5217	-6.5217	0.6212	8.8629
Smic.scaffold678|size401019	248564	SmicGene27204	AG AT	137	21.4286	19.2308	14.7059	28.2051	21.9512	-2.7204	-7.2453	6.2539
Smic.scaffold678|size401019	248576	SmicGene27204	AT	173	13.5593	6.25	13.0435	14.5833	17.6471	-11.3971	-4.6036	-3.0638
Smic.scaffold678|size401019	322622	SmicGene27211	CA	60	20	25	50	21.4286	8.3333	16.6667	41.6667	13.0953
Smic.scaffold678|size401019	322623	SmicGene27211	AT	60	20	25	50	21.4286	8.3333	16.6667	41.6667	13.0953
Smic.scaffold678|size401019	351147	SmicGene27213	AC	33	24.2424	11.1111	20	25	33.3333	-22.2222	-13.3333	-8.3333
Smic.scaffold678|size401019	351148	SmicGene27213	AG	30	16.6667	0	0	25	28.5714	-28.5714	-28.5714	-3.5714
Smic.scaffold679|size400782	315764	intergenic	TA	26	23.0769	66.6667	0	50	16.6667	50	-16.6667	33.3333
Smic.scaffold680|size400211	176115	intergenic	GC	98	39.7959	46.1538	38.0952	44.8276	27.2727	18.8811	10.8225	17.5549
Smic.scaffold680|size400211	258638	SmicGene27265	AG AT	172	27.6836	28.3333	19.3548	27.2727	32.0755	-3.7422	-12.7207	-4.8028
Smic.scaffold680|size400211	258646	SmicGene27265	AT	166	58.9286	67.2727	56.6667	46.6667	58.4906	8.7821	-1.8239	-11.8239
Smic.scaffold680|size400211	258654	SmicGene27265	AT	176	60.221	59.6491	51.6129	62.8571	63.7931	-4.144	-12.1802	-0.936
Smic.scaffold681|size400002	262376	SmicGene27300	GC	23	21.7391	28.5714	0	11.1111	100	-71.4286	-100	-88.8889
Smic.scaffold682|size399846	111073	SmicGene27311	AT AG	91	46.2366	58.8235	40	38.4615	52	6.8235	-12	-13.5385
Smic.scaffold682|size399846	399365	intergenic	GA	29	93.1034	100	100	100	71.4286	28.5714	28.5714	28.5714
Smic.scaffold684|size399212	104425	SmicGene27348	CA	261	4.5627	0	5.7971	8.8235	2.9851	-2.9851	2.812	5.8384
Smic.scaffold687|size398759	89879	intergenic	AT AG	85	33.7209	31.5789	23.8095	25	46.6667	-15.0878	-22.8572	-21.6667
Smic.scaffold687|size398759	93986	intergenic	CT	91	11.5789	13.3333	9.5238	0	21.2121	-7.8788	-11.6883	-21.2121
Smic.scaffold687|size398759	93987	intergenic	AG	91	36.0825	31.25	27.2727	34.6154	45.4545	-14.2045	-18.1818	-10.8391
Smic.scaffold689|size397318	64543	intergenic	TC	125	19.5312	26.087	12.9032	16.2162	24.3243	1.7627	-11.4211	-8.1081
Smic.scaffold692|size396134	333857	SmicGene27550	AG	24	20.8333	25	20	28.5714	12.5	12.5	7.5	16.0714
[truncated: 1,307 more rows]

## Sheet: delta_edit_diff
S7B Table: Change in editing frequencies when cultures are subject to stress, relative to control, for edited sites in genes that are differentially edited in at least one stressor.
				Total coverage	Overall edit %	Condition-specific edit % (4 replicates each)				∆ edit % (relative to control)
Scaffold	Position	Context	Edit type			16C	36C	DS	control	16C	36C	DS
Smic.scaffold7|size2227519	1120166	SmicGene696	AT	41	13.6	0	15.4	0	28.6	-28.6	-13.2	-28.6
Smic.scaffold7|size2227519	1120270	SmicGene696	AT	138	12.9	20.5	6.9	11.1	11.1	9.4	-4.2	0
Smic.scaffold7|size2227519	1120276	SmicGene696	AT	140	68.5	71.1	50	62.1	82.6	-11.6	-32.6	-20.5
Smic.scaffold7|size2227519	1120285	SmicGene696	AT AG	158	55.6	57.1	51.3	36.7	68.6	-11.5	-17.3	-32
Smic.scaffold7|size2227519	1120293	SmicGene696	AT AG	146	73.8	70	64.7	85.7	76.6	-6.6	-11.9	9.1
Smic.scaffold15|size1918515	1660589	SmicGene1445	AT	116	25	33.3	25	10	26.5	6.9	-1.5	-16.5
Smic.scaffold15|size1918515	1660594	SmicGene1445	AT	106	22.4	26.7	21.2	6.7	27.6	-0.9	-6.4	-20.9
Smic.scaffold21|size1804639	934882	SmicGene1936	TC	834	6.4	5.3	8.3	5.8	6	-0.6	2.4	-0.1
Smic.scaffold21|size1804639	934888	SmicGene1936	AG	830	7	6.4	8.9	5.8	7.2	-0.8	1.7	-1.4
Smic.scaffold21|size1804639	934890	SmicGene1936	TA	829	7	5.9	9	5.8	7.4	-1.4	1.7	-1.5
Smic.scaffold21|size1804639	934905	SmicGene1936	CT	921	17	15.4	18.5	19	14.7	0.6	3.7	4.2
Smic.scaffold21|size1804639	934911	SmicGene1936	AG	971	18.8	17.2	20.6	20.5	16.7	0.5	3.9	3.8
Smic.scaffold21|size1804639	934930	SmicGene1936	TC	1176	34	32.7	35.8	33.8	33.8	-1.1	2	0
Smic.scaffold21|size1804639	934939	SmicGene1936	TC	1198	36.2	35	39.2	35.6	34.9	0.1	4.3	0.7
Smic.scaffold21|size1804639	934966	SmicGene1936	GA	980	37.5	37.3	40.7	37.8	34.4	2.9	6.2	3.3
Smic.scaffold21|size1804639	934984	SmicGene1936	AC	808	27.4	29.5	29.6	25	25.9	3.5	3.6	-0.9
Smic.scaffold21|size1804639	935146	SmicGene1936	AC	707	12.8	10.1	12.5	15.5	12.6	-2.6	-0.1	2.9
Smic.scaffold21|size1804639	935154	SmicGene1936	TA	792	13.1	11.5	13.9	14.4	12.4	-0.9	1.5	2
Smic.scaffold22|size1799166	178229	SmicGene2023	GC	45	45.7	50	77.8	30	33.3	16.7	44.4	-3.3
Smic.scaffold22|size1799166	178231	SmicGene2023	GA	54	54.5	50	88.9	42.9	50	0	38.9	-7.1
Smic.scaffold30|size1653774	450040	SmicGene2692	TG	38	71.1	100	57.1	85.7	55.6	44.4	1.6	30.2
Smic.scaffold30|size1653774	450041	SmicGene2692	GT	75	85.3	100	78.6	93.8	76.5	23.5	2.1	17.3
Smic.scaffold30|size1653774	450042	SmicGene2692	GC	93	88.2	100	80.6	95.7	83.3	16.7	-2.7	12.3
Smic.scaffold37|size1537713	858410	SmicGene3189	CT	42	25	33.3	66.7	22.2	14.3	19	52.4	7.9
Smic.scaffold37|size1537713	858441	SmicGene3189	AG	37	21.1	16.7	66.7	26.7	7.1	9.5	59.5	19.5
Smic.scaffold37|size1537713	858446	SmicGene3189	AG	38	21.1	20	66.7	25	7.1	12.9	59.5	17.9
Smic.scaffold37|size1537713	858448	SmicGene3189	CA	37	21.1	20	66.7	25	7.1	12.9	59.5	17.9
Smic.scaffold37|size1537713	858458	SmicGene3189	CT	36	16.7	25	40	13.3	8.3	16.7	31.7	5
Smic.scaffold70|size1288464	270247	SmicGene5352	CA	44	88.9	90.9	75	100	84.6	6.3	-9.6	15.4
Smic.scaffold70|size1288464	270248	SmicGene5352	CG	39	87.2	88.9	71.4	100	81.8	7.1	-10.4	18.2
Smic.scaffold75|size1257423	644123	SmicGene5667	TC	841	75.9	79	76.8	77	71.1	7.9	5.7	5.9
Smic.scaffold75|size1257423	644124	SmicGene5667	CT	848	75.6	79.1	76.3	77.1	70.3	8.8	6	6.9
Smic.scaffold75|size1257423	644151	SmicGene5667	TC	758	71.2	76.6	69.9	73.8	64.8	11.7	5.1	9
Smic.scaffold75|size1257423	644529	SmicGene5667	TC	601	87.7	87.7	91.2	86.3	85.9	1.8	5.3	0.4
Smic.scaffold75|size1257423	644546	SmicGene5667	TC	601	87.3	87.3	89.4	89.3	83	4.3	6.4	6.3
Smic.scaffold75|size1257423	644559	SmicGene5667	TC	551	81.9	81.7	82.1	86	77.8	3.9	4.4	8.2
Smic.scaffold75|size1257423	644562	SmicGene5667	GA	532	82.4	81.7	81.8	85.5	80.3	1.5	1.5	5.2
Smic.scaffold75|size1257423	644565	SmicGene5667	GT	505	82.6	81.7	80.5	87.1	80.6	1	-0.2	6.5
Smic.scaffold75|size1257423	644604	SmicGene5667	GC	481	49	53.5	50.8	47.4	44.9	8.6	5.9	2.5
Smic.scaffold75|size1257423	644615	SmicGene5667	TC	363	29.9	36.5	29.8	25	29.3	7.1	0.4	-4.3
Smic.scaffold75|size1257423	644622	SmicGene5667	AG	276	12.8	17.2	13.7	8.5	13.2	4	0.5	-4.7
Smic.scaffold75|size1257423	644630	SmicGene5667	AG	261	10.6	16.1	12.1	6	10.4	5.6	1.7	-4.5
Smic.scaffold75|size1257423	644631	SmicGene5667	GA	247	10.7	16.4	12.3	6	10.4	5.9	1.9	-4.5
Smic.scaffold83|size1210505	92872	SmicGene6162	AT AG AC	85	48.9	55	33.3	38.9	57.1	-2.1	-23.8	-18.3
Smic.scaffold83|size1210505	92883	SmicGene6162	AG AT	92	44.1	33.3	25	52.6	54.1	-20.7	-29.1	-1.4
Smic.scaffold95|size1158265	446324	SmicGene6852	GA	304	8.8	12	8.5	7	7.9	4.1	0.6	-0.8
Smic.scaffold95|size1158265	446330	SmicGene6852	CG	280	12.7	21.5	8.7	10.3	11.1	10.4	-2.4	-0.8
Smic.scaffold95|size1158265	451400	SmicGene6852	GC	22	95.5	100	80	100	100	0	-20	0
Smic.scaffold95|size1158265	466691	SmicGene6852	AT	27	33.3	33.3	20	20	66.7	-33.3	-46.7	-46.7
Smic.scaffold96|size1157762	39307	SmicGene6904	CA	42	72.1	80	80	84.6	53.3	26.7	26.7	31.3
Smic.scaffold96|size1157762	39309	SmicGene6904	CT	30	62.5	75	66.7	77.8	41.7	33.3	25	36.1
Smic.scaffold103|size1116349	791107	SmicGene7312	AT	286	4.4	1.4	3.4	4.3	8.7	-7.3	-5.2	-4.4
Smic.scaffold103|size1116349	791111	SmicGene7312	AT	298	5.9	4.1	6.7	6.9	5.5	-1.4	1.3	1.5
Smic.scaffold103|size1116349	791118	SmicGene7312	AG	289	8.8	8.5	8.5	1.4	16.9	-8.5	-8.4	-15.5
Smic.scaffold112|size1070649	389924	SmicGene7781	GC	118	15.7	28.6	0	12.5	19	9.5	-19	-6.5
Smic.scaffold112|size1070649	389925	SmicGene7781	GA	127	18.9	31.8	5.3	14.6	22.2	9.6	-17	-7.6
Smic.scaffold112|size1070649	389926	SmicGene7781	TC	132	23.9	34.8	10	18.6	29.2	5.6	-19.2	-10.6
Smic.scaffold112|size1070649	389928	SmicGene7781	CT	171	41.9	50	41.9	34	44.8	5.2	-2.9	-10.9
Smic.scaffold112|size1070649	389929	SmicGene7781	GT	180	44.2	51.6	42.4	38.2	46.8	4.8	-4.4	-8.6
Smic.scaffold124|size1034116	78124	SmicGene8387	AG AT	43	27.9	9.1	35.7	28.6	36.4	-27.3	-0.6	-7.8
Smic.scaffold124|size1034116	78148	SmicGene8387	AT	23	20.8	44.4	14.3	0	0	44.4	14.3	0
Smic.scaffold124|size1034116	78165	SmicGene8387	AT AG	36	48.6	53.3	33.3	0	100	-46.7	-66.7	-100
Smic.scaffold124|size1034116	78174	SmicGene8387	AT AG	41	63.4	56.3	60	66.7	77.8	-21.5	-17.8	-11.1
Smic.scaffold126|size1030320	97068	SmicGene8487	AT	525	27.6	29.4	33.3	31.3	22.5	7	10.9	8.8
Smic.scaffold126|size1030320	97132	SmicGene8487	AG	601	7.4	10.3	15	5.5	5.7	4.6	9.3	-0.2
Smic.scaffold126|size1030320	989126	SmicGene8535	CT	49	54.9	52.9	100	50	53.3	-0.4	46.7	-3.3
Smic.scaffold126|size1030320	989143	SmicGene8535	CT	64	41.8	39.1	75	36.4	44.4	-5.3	30.6	-8.1
Smic.scaffold126|size1030320	989144	SmicGene8535	GC	64	55.9	50	100	50	61.1	-11.1	38.9	-11.1
Smic.scaffold126|size1030320	989154	SmicGene8535	GA	64	52.3	47.8	100	52.6	47.4	0.5	52.6	5.3
Smic.scaffold126|size1030320	989179	SmicGene8535	CT	49	18	6.7	75	23.5	7.1	-0.5	67.9	16.4
Smic.scaffold126|size1030320	989180	SmicGene8535	GA	49	54	66.7	75	52.9	35.7	31	39.3	17.2
Smic.scaffold126|size1030320	989549	SmicGene8535	CT	25	23.1	0	0	33.3	30	-30	-30	3.3
Smic.scaffold126|size1030320	989567	SmicGene8535	AC	25	28	16.7	0	42.9	27.3	-10.6	-27.3	15.6
Smic.scaffold126|size1030320	989569	SmicGene8535	AG	25	32	16.7	0	42.9	36.4	-19.7	-36.4	6.5
Smic.scaffold126|size1030320	991755	SmicGene8535	AG	27	17.2	0	0	36.4	9.1	-9.1	-9.1	27.3
Smic.scaffold126|size1030320	991770	SmicGene8535	CT	62	49.2	46.2	42.9	56.5	45	1.2	-2.1	11.5
Smic.scaffold126|size1030320	991771	SmicGene8535	CT	65	47.8	46.2	50	50	45	1.2	5	5
Smic.scaffold126|size1030320	991807	SmicGene8535	GC	136	66.9	69	68.2	69.4	61.5	7.4	6.6	7.8
Smic.scaffold126|size1030320	991819	SmicGene8535	CT	159	73.1	71.4	76.9	74.5	70.5	1	6.5	4.1
Smic.scaffold126|size1030320	991863	SmicGene8535	AG	156	6.3	5.7	3.1	6.4	9.1	-3.4	-6	-2.7
Smic.scaffold126|size1030320	991864	SmicGene8535	GC	160	82.5	81.1	87.1	81.3	81.8	-0.7	5.3	-0.6
Smic.scaffold126|size1030320	991865	SmicGene8535	AG	155	83.2	80.6	87.1	82.6	83.3	-2.8	3.8	-0.7
Smic.scaffold126|size1030320	991874	SmicGene8535	GA	148	75.2	68.6	86.7	76.2	71.4	-2.9	15.2	4.8
Smic.scaffold126|size1030320	991918	SmicGene8535	GC	131	37.4	37	57.1	30	34.9	2.2	22.3	-4.9
Smic.scaffold126|size1030320	991930	SmicGene8535	CT	116	67.2	67.9	87.5	64.9	60	7.9	27.5	4.9
Smic.scaffold126|size1030320	991931	SmicGene8535	GA	111	47.8	39.3	85.7	51.4	35.3	4	50.4	16.1
Smic.scaffold126|size1030320	991945	SmicGene8535	TC	104	37.5	25	71.4	37.5	33.3	-8.3	38.1	4.2
Smic.scaffold126|size1030320	991957	SmicGene8535	CT	96	59.4	55.6	71.4	60	56	-0.4	15.4	4
Smic.scaffold126|size1030320	991969	SmicGene8535	GC	97	64.9	66.7	66.7	67.9	59.3	7.4	7.4	8.6
Smic.scaffold126|size1030320	991972	SmicGene8535	CT	91	68.1	71.4	71.4	65.4	65.2	6.2	6.2	0.2
Smic.scaffold126|size1030320	992009	SmicGene8535	CT	86	70.1	75	78.9	75	54.2	20.8	24.8	20.8
Smic.scaffold126|size1030320	992029	SmicGene8535	GC	73	61.3	65	86.7	50	50	15	36.7	0
Smic.scaffold126|size1030320	992038	SmicGene8535	GC	61	58.1	60	90.9	50	45	15	45.9	5
Smic.scaffold126|size1030320	992041	SmicGene8535	CT	67	56.7	62.5	90.9	45	45	17.5	45.9	0
Smic.scaffold126|size1030320	992062	SmicGene8535	GA	98	64.4	65	92.9	54.5	61.8	3.2	31.1	-7.2
Smic.scaffold126|size1030320	992067	SmicGene8535	CT	101	17.6	19	30.8	13.5	16.1	2.9	14.6	-2.6
Smic.scaffold126|size1030320	992068	SmicGene8535	CT	95	66.7	61.1	92.3	57.1	70	-8.9	22.3	-12.9
Smic.scaffold126|size1030320	992080	SmicGene8535	GC	120	73	66.7	100	64.1	75	-8.3	25	-10.9
Smic.scaffold126|size1030320	992081	SmicGene8535	AG	123	70.1	66.7	94.4	60	72.2	-5.6	22.2	-12.2
Smic.scaffold126|size1030320	992083	SmicGene8535	CT	128	75	66.7	100	69	77.1	-10.5	22.9	-8.1
Smic.scaffold126|size1030320	992152	SmicGene8535	CT	88	62.9	53.6	86.7	53.8	70	-16.4	16.7	-16.2
Smic.scaffold126|size1030320	992161	SmicGene8535	CT	63	54	47.1	72.7	35.3	66.7	-19.6	6.1	-31.4
Smic.scaffold126|size1030320	993744	SmicGene8535	CT	36	38.9	33.3	75	57.1	23.1	10.3	51.9	34.1
Smic.scaffold126|size1030320	993745	SmicGene8535	GA	36	27.8	25	75	42.9	7.7	17.3	67.3	35.2
Smic.scaffold126|size1030320	993760	SmicGene8535	TC	35	31.4	25	60	42.9	18.2	6.8	41.8	24.7
Smic.scaffold137|size999719	893827	SmicGene9118	AC	20	85	100	62.5	100	100	0	-37.5	0
Smic.scaffold137|size999719	893828	SmicGene9118	AT	24	87.5	100	66.7	100	100	0	-33.3	0
Smic.scaffold140|size995675	1245	SmicGene9207	TA	55	63.6	43.8	100	63.2	77.8	-34	22.2	-14.6
Smic.scaffold140|size995675	1246	SmicGene9207	TA	38	47.4	18.2		50	69.2	-51	-69.2	-19.2
Smic.scaffold140|size995675	1248	SmicGene9207	GT	24	20.8	0		30	33.3	-33.3	-33.3	-3.3
Smic.scaffold146|size987658	604321	SmicGene9487	AC	108	30	24	33.3	4.5	48.5	-24.5	-15.2	-43.9
Smic.scaffold146|size987658	604322	SmicGene9487	AG	104	10.3	8	3.3	5	21.9	-13.9	-18.5	-16.9
Smic.scaffold149|size983784	512285	SmicGene9716	AT	137	17.1	21.2	6.7	17.1	21.4	-0.2	-14.8	-4.3
Smic.scaffold149|size983784	512295	SmicGene9716	AT	136	23.5	34.4	16.1	15.2	27.5	6.9	-11.4	-12.3
Smic.scaffold151|size978216	834142	SmicGene9841	CT	32	63.9	66.7	85.7	60	53.3	13.3	32.4	6.7
Smic.scaffold151|size978216	834614	SmicGene9841	AG	33	80	88.9	100	60	80	8.9	20	-20
Smic.scaffold170|size931403	508950	SmicGene10746	AG	1011	43.3	40.5	61.7	37.5	39.1	1.4	22.6	-1.7
Smic.scaffold170|size931403	508977	SmicGene10746	TG	789	21	17.8	37.4	16	18.8	-1	18.6	-2.8
Smic.scaffold170|size931403	508981	SmicGene10746	AC	750	16.7	13.9	32.8	11.6	14.9	-1	17.9	-3.3
Smic.scaffold170|size931403	508986	SmicGene10746	CT	689	9.4	6.2	25.7	5.5	7.2	-1	18.4	-1.7
Smic.scaffold200|size868301	260638	SmicGene12056	TG	41	90.2	100	85	100	87.5	12.5	-2.5	12.5
Smic.scaffold200|size868301	263154	SmicGene12056	CA	28	75	80	88.9	66.7	63.6	16.4	25.3	3
Smic.scaffold200|size868301	263155	SmicGene12056	GC	26	73.1	80	88.9	50	60	20	28.9	-10
Smic.scaffold200|size868301	394355	SmicGene12072	AG	148	8.8	7.1	9.4	8.1	10.8	-3.7	-1.4	-2.7
Smic.scaffold200|size868301	394359	SmicGene12072	CT	143	15.1	10	18.2	16.7	16.2	-6.2	2	0.5
Smic.scaffold200|size868301	394408	SmicGene12072	CT	132	8.5	5.7	17.2	4.9	8.3	-2.6	8.9	-3.5
Smic.scaffold200|size868301	394531	SmicGene12072	CT	91	67.4	50	100	66.7	66.7	-16.7	33.3	0
Smic.scaffold200|size868301	394546	SmicGene12072	CT	72	61.1	45	100	58.3	68.2	-23.2	31.8	-9.8
Smic.scaffold200|size868301	394553	SmicGene12072	GA	64	57.8	38.9	100	52.6	68.2	-29.3	31.8	-15.6
Smic.scaffold200|size868301	394558	SmicGene12072	GC	59	49.2	37.5	100	38.9	55	-17.5	45	-16.1
Smic.scaffold200|size868301	394559	SmicGene12072	TC	59	42.4	31.3	100	33.3	45	-13.8	55	-11.7
Smic.scaffold200|size868301	394562	SmicGene12072	CT	58	48.3	37.5	100	38.9	55	-17.5	45	-16.1
Smic.scaffold200|size868301	394574	SmicGene12072	CT	53	44.4	35.7	100	36.8	50	-14.3	50	-13.2
Smic.scaffold200|size868301	394606	SmicGene12072	CT	71	69.9	60	87.5	62.5	76.9	-16.9	10.6	-14.4
Smic.scaffold200|size868301	394630	SmicGene12072	GA	97	74.3	79.2	86.7	61.8	78.6	0.6	8.1	-16.8
Smic.scaffold200|size868301	394639	SmicGene12072	AG	109	75.9	80	89.5	68.6	72.7	7.3	16.7	-4.2
Smic.scaffold200|size868301	394641	SmicGene12072	AG	118	13.6	19.2	10	10.8	14.3	4.9	-4.3	-3.5
Smic.scaffold200|size868301	394645	SmicGene12072	AG	122	75	80.8	90.9	64.9	71.8	9	19.1	-6.9
Smic.scaffold200|size868301	394646	SmicGene12072	GC	125	75.2	81.5	91.3	63.9	71.8	9.7	19.5	-7.9
Smic.scaffold200|size868301	394673	SmicGene12072	CT	118	72.9	82.1	92	62.9	60	22.1	32	2.9
Smic.scaffold200|size868301	394684	SmicGene12072	TC	100	21	9.1	45	16.1	18.5	-9.4	26.5	-2.4
Smic.scaffold200|size868301	394699	SmicGene12072	CT	81	24.1	23.5	52.9	23.1	4.3	19.2	48.6	18.7
Smic.scaffold200|size868301	394715	SmicGene12072	AG	58	12.1	12.5	28.6	9.5	7.1	5.4	21.4	2.4
Smic.scaffold200|size868301	394718	SmicGene12072	CT	57	63.2	73.3	85.7	47.8	66.7	6.7	19	-18.8
Smic.scaffold200|size868301	394741	SmicGene12072	GA	30	26.7	50	0	13.3	33.3	16.7	-33.3	-20
Smic.scaffold200|size868301	394901	SmicGene12072	CT	86	50	55.2	50	41.9	55.6	-0.4	-5.6	-13.6
Smic.scaffold200|size868301	394933	SmicGene12072	CT	109	73	78.4	80	63.4	78.3	0.1	1.7	-14.8
Smic.scaffold200|size868301	394949	SmicGene12072	CT	99	74.7	75.7	75	70.6	80	-4.3	-5	-9.4
Smic.scaffold200|size868301	394963	SmicGene12072	CT	79	68.8	76	66.7	64.5	66.7	9.3	0	-2.2
Smic.scaffold200|size868301	394966	SmicGene12072	AG	77	68.8	76	66.7	64.5	66.7	9.3	0	-2.2
Smic.scaffold200|size868301	394967	SmicGene12072	GC	75	67.9	73.9	66.7	64.5	66.7	7.2	0	-2.2
Smic.scaffold200|size868301	394991	SmicGene12072	GA	57	51.6	52.9	25	60.9	50	2.9	-25	10.9
Smic.scaffold200|size868301	395000	SmicGene12072	CT	55	48.3	46.7	25	57.1	50	-3.3	-25	7.1
Smic.scaffold200|size868301	395015	SmicGene12072	GC	72	50	63.6	22.2	50	47.6	16	-25.4	2.4
Smic.scaffold200|size868301	395042	SmicGene12072	GA	75	50.7	66.7	30	45.5	50	16.7	-20	-4.5
Smic.scaffold200|size868301	395060	SmicGene12072	CT	57	59.3	66.7	0	58.8	64.7	2	-64.7	-5.9
Smic.scaffold200|size868301	395068	SmicGene12072	GA	45	30.4	29.4	0	20	46.7	-17.3	-46.7	-26.7
Smic.scaffold200|size868301	395080	SmicGene12072	CT	43	48.8	58.3	0	41.7	60	-1.7	-60	-18.3
Smic.scaffold200|size868301	395090	SmicGene12072	CT	38	55.3	50	50	40	75	-25	-25	-35
Smic.scaffold200|size868301	395114	SmicGene12072	CT	86	80.7	76.2	80	81.8	83.3	-7.1	-3.3	-1.5
Smic.scaffold200|size868301	395225	SmicGene12072	GC	114	73.7	78	80	72	66.7	11.4	13.3	5.3
Smic.scaffold200|size868301	395231	SmicGene12072	CT	104	74.5	78.9	80	72.7	67.7	11.2	12.3	5
Smic.scaffold200|size868301	395243	SmicGene12072	GA	94	71.4	68.6	78.6	71.4	71.4	-2.9	7.1	0
Smic.scaffold200|size868301	395248	SmicGene12072	GC	91	64.1	63.6	69.2	60	65.4	-1.7	3.8	-5.4
Smic.scaffold200|size868301	395250	SmicGene12072	TC	87	19.1	15.6	25	20	20	-4.4	5	0
Smic.scaffold200|size868301	395255	SmicGene12072	CT	87	66.7	65.6	75	70	60.9	4.8	14.1	9.1
Smic.scaffold200|size868301	395296	SmicGene12072	CT	46	42.9	45.5	33.3	29.4	60	-14.5	-26.7	-30.6
Smic.scaffold200|size868301	395313	SmicGene12072	CT	31	15.6	16.7	25	7.7	22.2	-5.6	2.8	-14.5
Smic.scaffold200|size868301	395354	SmicGene12072	GA	37	17.9	27.3	33.3	13.3	10	17.3	23.3	3.3
Smic.scaffold200|size868301	395366	SmicGene12072	CT	49	46	46.7	85.7	40	30.8	15.9	54.9	9.2
Smic.scaffold200|size868301	395375	SmicGene12072	CT	64	54.5	52.6	81.8	47.4	47.1	5.6	34.8	0.3
Smic.scaffold200|size868301	395378	SmicGene12072	GC	65	58.8	55	91.7	50	50	5	41.7	0
Smic.scaffold200|size868301	395410	SmicGene12072	CT	57	68.8	70.6	92.9	53.3	61.1	9.5	31.7	-7.8
Smic.scaffold200|size868301	395426	SmicGene12072	CT	46	64.3	70.6	91.7	36.4	56.3	14.3	35.4	-19.9
Smic.scaffold200|size868301	395434	SmicGene12072	GA	34	44.1	41.7	75	16.7	50	-8.3	25	-33.3
Smic.scaffold200|size868301	395462	SmicGene12072	CT	32	14.7	10	20	8.3	28.6	-18.6	-8.6	-20.2
Smic.scaffold200|size868301	395473	SmicGene12072	GC	46	28.3	41.2	20	13.3	33.3	7.8	-13.3	-20
Smic.scaffold200|size868301	395489	SmicGene12072	CT	52	26.9	38.1	14.3	12.5	37.5	0.6	-23.2	-25
Smic.scaffold200|size868301	395521	SmicGene12072	CT	60	39.7	55.6	14.3	33.3	27.3	28.3	-13	6.1
Smic.scaffold200|size868301	395538	SmicGene12072	CT	54	35.2	54.5	0	31.3	18.2	36.4	-18.2	13.1
Smic.scaffold200|size868301	395551	SmicGene12072	CT	45	22.2	31.3	20	15.4	18.2	13.1	1.8	-2.8
Smic.scaffold200|size868301	395558	SmicGene12072	CT	47	23.4	25	20	23.1	23.1	1.9	-3.1	0
Smic.scaffold200|size868301	395561	SmicGene12072	GC	47	19.1	25	0	23.1	15.4	9.6	-15.4	7.7
Smic.scaffold200|size868301	395567	SmicGene12072	CT	45	15.6	26.7	0	16.7	7.1	19.5	-7.1	9.5
Smic.scaffold200|size868301	395579	SmicGene12072	GA	71	39.4	36.4	50	35	41.2	-4.8	8.8	-6.2
Smic.scaffold200|size868301	395603	SmicGene12072	GC	84	55.3	50	76.5	55.6	42.1	7.9	34.4	13.5
Smic.scaffold200|size868301	395648	SmicGene12072	CT	86	56.3	57.1	82.4	48.1	45.5	11.7	36.9	2.7
Smic.scaffold200|size868301	395666	SmicGene12072	AC AG	94	55.2	58.3	90	47.2	50	8.3	40	-2.8
Smic.scaffold200|size868301	395669	SmicGene12072	CT	93	54.3	54.5	90	48.6	48.1	6.4	41.9	0.4
Smic.scaffold200|size868301	395678	SmicGene12072	CT	102	53.9	57.1	90	41.2	53.3	3.8	36.7	-12.2
Smic.scaffold200|size868301	395683	SmicGene12072	CT	111	54	51.7	90	47.5	52.9	-1.2	37.1	-5.4
Smic.scaffold200|size868301	395691	SmicGene12072	GC	119	49.6	52.8	81.8	39	48.6	4.2	33.2	-9.5
Smic.scaffold200|size868301	395744	SmicGene12072	CT	79	48.8	58.3	71.4	40.7	40.9	17.4	30.5	-0.2
Smic.scaffold200|size868301	395759	SmicGene12072	CT	55	25.9	41.2	0	25	13.3	27.8	-13.3	11.7
Smic.scaffold200|size868301	395801	SmicGene12072	GA	106	45.9	28	53.3	47.2	54.5	-26.5	-1.2	-7.3
Smic.scaffold200|size868301	395807	SmicGene12072	TC	124	41.7	33.3	33.3	42.5	52.8	-19.4	-19.4	-10.3
Smic.scaffold200|size868301	395821	SmicGene12072	GA	168	53.5	37.2	73.1	47.2	64	-26.8	9.1	-16.8
Smic.scaffold200|size868301	395822	SmicGene12072	CT	174	68	56.8	77.8	64.3	76.5	-19.7	1.3	-12.2
Smic.scaffold200|size868301	395876	SmicGene12072	CT	260	18.4	19.7	33.3	14.7	11.4	8.3	21.9	3.2
Smic.scaffold209|size844602	333979	SmicGene12421	AG	205	27.8	24.6	29.5	26.3	31.4	-6.8	-1.8	-5.1
Smic.scaffold209|size844602	333980	SmicGene12421	AG	209	28.9	25	42.2	19	32.7	-7.7	9.5	-13.7
Smic.scaffold209|size844602	334022	SmicGene12421	CT	189	87.5	81	96.8	91.1	84.1	-3.2	12.6	6.9
Smic.scaffold209|size844602	334038	SmicGene12421	AG	210	87	84.6	89.7	93.2	81.5	3.1	8.2	11.7
Smic.scaffold209|size844602	334040	SmicGene12421	AG	213	5.6	5.8	7.9	5	4.6	1.2	3.3	0.4
Smic.scaffold209|size844602	334042	SmicGene12421	CT	211	85.9	84.9	88.9	93.2	78.5	6.4	10.4	14.8
Smic.scaffold209|size844602	334064	SmicGene12421	GC	205	72.6	73.6	87.8	75.4	59	14.6	28.8	16.4
Smic.scaffold209|size844602	334066	SmicGene12421	CT	206	5.8	3.9	10	5.4	4.9	-1	5.1	0.4
Smic.scaffold209|size844602	334072	SmicGene12421	CT	204	77.7	78.4	87.8	87	61.7	16.8	26.1	25.4
Smic.scaffold209|size844602	334133	SmicGene12421	CT	176	83.6	81.8	93.5	84.2	75.5	6.3	18	8.7
Smic.scaffold209|size844602	334151	SmicGene12421	CT	158	75.5	74.4	82.5	73.2	72.1	2.3	10.4	1.1
Smic.scaffold209|size844602	334167	SmicGene12421	CT	163	77.3	76.3	85.7	79.2	67.4	8.9	18.3	11.8
Smic.scaffold209|size844602	334174	SmicGene12421	GA	181	79.1	81	86.7	78	71.1	9.8	15.6	6.9
Smic.scaffold209|size844602	334179	SmicGene12421	TC	180	71.6	68.4	80.9	72.7	62.8	5.6	18.1	9.9
Smic.scaffold209|size844602	334187	SmicGene12421	CT	196	9.1	4.7	21.2	5.7	4	0.7	17.2	1.7
Smic.scaffold209|size844602	334227	SmicGene12421	CT	176	86.6	86.5	97.7	84.3	79.6	6.9	18.1	4.7
Smic.scaffold209|size844602	334262	SmicGene12421	AG	146	65.1	63.6	59.5	77.8	60	3.6	-0.5	17.8
Smic.scaffold209|size844602	334263	SmicGene12421	CT	143	88.9	84.8	91.9	94.3	84.6	0.2	7.3	9.7
Smic.scaffold209|size844602	334306	SmicGene12421	CT	159	89.4	91.9	88.9	86	91.7	0.2	-2.8	-5.6
Smic.scaffold209|size844602	334318	SmicGene12421	GC	154	85.9	87.5	88.4	84.1	82.8	4.7	5.6	1.3
Smic.scaffold209|size844602	334338	SmicGene12421	CT	131	90.4	88.2	90.6	90.9	92.3	-4.1	-1.7	-1.4
Smic.scaffold209|size844602	334354	SmicGene12421	CT	137	89.9	87.5	86.7	91.7	93.1	-5.6	-6.4	-1.4
Smic.scaffold209|size844602	334355	SmicGene12421	CT	139	88.5	87.5	82.8	89.6	93.3	-5.8	-10.6	-3.8
Smic.scaffold209|size844602	334396	SmicGene12421	GA	149	86.5	88.6	77.4	88	89.7	-1.2	-12.3	-1.7
Smic.scaffold209|size844602	334400	SmicGene12421	GA	157	7.5	2.8	28.1	0	5	-2.2	23.1	-5
Smic.scaffold209|size844602	334405	SmicGene12421	CT	166	84.4	86.8	82.9	85.2	82.5	4.3	0.4	2.7
Smic.scaffold209|size844602	334484	SmicGene12421	AG	182	20.2	20.5	20	27.6	9.8	10.8	10.2	17.8
Smic.scaffold209|size844602	334507	SmicGene12421	GA	174	81.8	70	88.9	88	78	-8	10.8	10
Smic.scaffold209|size844602	334512	SmicGene12421	GC	171	71.9	60	81.4	74.5	70.3	-10.3	11.1	4.2
Smic.scaffold209|size844602	334518	SmicGene12421	CT	170	48.2	28.2	67.5	57.7	35.9	-7.7	31.6	21.8
Smic.scaffold209|size844602	334527	SmicGene12421	TC	181	14.3	11.6	28.2	9.3	10.9	0.8	17.3	-1.6
Smic.scaffold209|size844602	334531	SmicGene12421	GC	178	69.8	62.8	81.6	73.6	62.2	0.6	19.4	11.4
Smic.scaffold209|size844602	334540	SmicGene12421	GC	171	63.7	60.5	79.4	63.5	54.8	5.7	24.6	8.7
Smic.scaffold209|size844602	334561	SmicGene12421	CT	180	78.5	72.7	87.9	80.8	75	-2.3	12.9	5.8
Smic.scaffold209|size844602	334590	SmicGene12421	CT	145	76.7	70.3	83.3	80	75.5	-5.2	7.8	4.5
Smic.scaffold209|size844602	334591	SmicGene12421	AG	149	78.1	73.7	84	79.5	77.6	-3.9	6.4	1.9
Smic.scaffold209|size844602	334599	SmicGene12421	AG	150	73.9	72.5	87.5	75.6	67.3	5.2	20.2	8.3
Smic.scaffold209|size844602	334606	SmicGene12421	CT	155	77.4	76.2	87.5	80.5	70.8	5.4	16.7	9.7
Smic.scaffold209|size844602	334624	SmicGene12421	TC	166	59.9	64.6	73.3	63.6	42.2	22.4	31.1	21.4
Smic.scaffold209|size844602	334638	SmicGene12421	TC	168	12.9	11.8	34.4	8.7	2.4	9.3	31.9	6.3
Smic.scaffold209|size844602	334639	SmicGene12421	CT	169	82.8	78.8	87.5	91.1	75	3.8	12.5	16.1
Smic.scaffold209|size844602	334706	SmicGene12421	CT	236	83.6	83.3	95.5	81.4	78.7	4.7	16.8	2.7
Smic.scaffold209|size844602	334707	SmicGene12421	CT	236	87.4	88.3	95.3	83.1	85.5	2.8	9.8	-2.5
Smic.scaffold209|size844602	334737	SmicGene12421	CT	250	42.5	32.8	52.9	46	40.2	-7.5	12.7	5.8
Smic.scaffold209|size844602	334742	SmicGene12421	CT	270	8.5	13.3	8.9	5.9	7	6.4	2	-1.1
Smic.scaffold209|size844602	334745	SmicGene12421	CT	270	23.5	26.2	33.9	26.8	11.9	14.3	22	14.9
Smic.scaffold209|size844602	334783	SmicGene12421	CT	236	88.1	90.9	96.1	81	86.6	4.3	9.5	-5.6
Smic.scaffold209|size844602	334834	SmicGene12421	CT	203	85.6	86	95.6	79.6	83.1	2.9	12.5	-3.5
Smic.scaffold209|size844602	334835	SmicGene12421	CT	204	5.8	2.3	11.4	4.1	5.6	-3.4	5.7	-1.6
Smic.scaffold209|size844602	334841	SmicGene12421	GC	196	84.3	85.7	92.7	82.2	80	5.7	12.7	2.2
Smic.scaffold209|size844602	334860	SmicGene12421	GA	173	61.4	64.1	87.2	44.2	55.6	8.5	31.6	-11.4
Smic.scaffold209|size844602	334861	SmicGene12421	CT	180	82.1	84.6	92.3	77.3	77.4	7.2	14.9	-0.1
Smic.scaffold209|size844602	334864	SmicGene12421	GC	172	72.5	82.1	86.8	53.7	70	12.1	16.8	-16.3
Smic.scaffold209|size844602	334873	SmicGene12421	GC	180	74.6	77.5	87.2	68	69.6	7.9	17.5	-1.6
Smic.scaffold209|size844602	334917	SmicGene12421	GA	216	75.1	71.4	88.9	76.1	69	2.5	19.9	7.2
Smic.scaffold209|size844602	334923	SmicGene12421	CT	230	82.6	78.9	94.7	81.8	79.7	-0.7	15	2.1
Smic.scaffold209|size844602	334928	SmicGene12421	CT	247	74.3	76.2	92.7	69.2	67.2	9	25.5	2.1
Smic.scaffold209|size844602	334933	SmicGene12421	GC	249	81.3	78.1	92.5	79.5	80	-1.9	12.5	-0.5
Smic.scaffold209|size844602	334956	SmicGene12421	GC	275	82.7	79.7	95.9	79.1	81.1	-1.4	14.8	-2
Smic.scaffold209|size844602	334963	SmicGene12421	CT	285	78.9	74.6	96.1	73	78.2	-3.6	17.9	-5.2
Smic.scaffold209|size844602	335021	SmicGene12421	CT	205	84.1	88	95	81.3	75.9	12.1	19.1	5.3
Smic.scaffold209|size844602	335039	SmicGene12421	CT	221	83.3	86.5	90.2	87	71.2	15.4	19.1	15.8
Smic.scaffold209|size844602	335056	SmicGene12421	CT	198	87.3	87.8	91.4	86.8	84.9	2.8	6.5	1.9
Smic.scaffold209|size844602	335062	SmicGene12421	GA	190	85.3	84.1	86.7	86.8	83.7	0.4	3	3.1
Smic.scaffold209|size844602	335071	SmicGene12421	CT	184	73.7	75	89.7	76.1	60	15	29.7	16.1
Smic.scaffold209|size844602	335082	SmicGene12421	GA	202	60.3	58.8	84.4	58.5	50	8.8	34.4	8.5
Smic.scaffold209|size844602	335083	SmicGene12421	CT	197	78.1	80	93.3	76.6	70.2	9.8	23.2	6.4
Smic.scaffold209|size844602	335115	SmicGene12421	CT	236	88.3	92.5	93	85.5	85.3	7.1	7.7	0.2
Smic.scaffold209|size844602	335131	SmicGene12421	CT	227	87.6	92.6	92.5	81.8	86.3	6.3	6.2	-4.5
Smic.scaffold209|size844602	335140	SmicGene12421	GC	240	86.5	89.7	90.7	86.6	81.8	7.8	8.9	4.7
Smic.scaffold209|size844602	335150	SmicGene12421	AG	264	41.6	45.2	40	43.1	38.8	6.3	1.2	4.2
Smic.scaffold209|size844602	335161	SmicGene12421	CT	249	89.2	87.9	95.6	90	85.9	2	9.7	4.1
Smic.scaffold209|size844602	335167	SmicGene12421	CT	246	86.5	87.7	95.3	85.9	81.3	6.5	14.1	4.7
Smic.scaffold209|size844602	335193	SmicGene12421	CT	205	18.8	20	23.3	16.7	16.7	3.3	6.6	0
Smic.scaffold209|size844602	335243	SmicGene12421	CT	178	10.6	17	16.7	2	8.7	8.3	8	-6.7
Smic.scaffold209|size844602	335304	SmicGene12421	GA	200	64.2	50.9	89.5	69.2	56.1	-5.3	33.3	13.1
Smic.scaffold209|size844602	335308	SmicGene12421	GC	199	85	81	91.4	84.3	85.7	-4.7	5.7	-1.4
Smic.scaffold209|size844602	335317	SmicGene12421	GC	221	86.5	82.9	92.1	86	87.7	-4.9	4.4	-1.8
Smic.scaffold209|size844602	335336	SmicGene12421	CT	219	9.5	7	12.2	14.3	5.7	1.4	6.5	8.6
Smic.scaffold209|size844602	335376	SmicGene12421	AG	252	89.3	87.1	97.8	90.1	85.1	2.1	12.7	5.1
Smic.scaffold209|size844602	335388	SmicGene12421	CT	261	91.3	91.9	93.5	90.4	90	1.9	3.5	0.4
Smic.scaffold209|size844602	335395	SmicGene12421	GA	254	91.3	92.5	93.3	92.9	87.5	5	5.8	5.4
Smic.scaffold209|size844602	335415	SmicGene12421	GA	237	20.1	12.3	46.2	25	8.5	3.9	37.7	16.5
Smic.scaffold209|size844602	335417	SmicGene12421	CT	229	6.5	7.6	8.8	6.3	4.3	3.2	4.5	2
Smic.scaffold209|size844602	335445	SmicGene12421	GA	212	6.4	8.1	2.7	5	8.3	-0.3	-5.6	-3.3
Smic.scaffold209|size844602	335447	SmicGene12421	CT	217	17.1	15.6	21.6	15	18	-2.4	3.6	-3
Smic.scaffold209|size844602	335478	SmicGene12421	CT	229	87.8	85.5	90.2	92.8	83.1	2.4	7.2	9.7
Smic.scaffold209|size844602	335482	SmicGene12421	GC	232	87	83.1	90.7	88.7	86.4	-3.3	4.3	2.4
Smic.scaffold209|size844602	335483	SmicGene12421	CT	229	79.5	75.9	90.5	81.9	73.1	2.7	17.3	8.8
Smic.scaffold209|size844602	335486	SmicGene12421	CT	233	65.2	69.6	73.2	58.6	63.6	6	9.5	-5.1
Smic.scaffold209|size844602	335500	SmicGene12421	CT	181	84.7	83	100	84.7	77.8	5.2	22.2	7
Smic.scaffold209|size844602	336369	SmicGene12421	CT	76	85.5	87.5	100	76.2	80	7.5	20	-3.8
Smic.scaffold209|size844602	336374	SmicGene12421	CT	94	83.3	76.9	100	82.6	76	0.9	24	6.6
Smic.scaffold209|size844602	336388	SmicGene12421	AG	142	43.4	52.9	48.3	34.1	41.5	11.5	6.8	-7.3
Smic.scaffold209|size844602	337548	SmicGene12421	CT	73	79.7	71.4	90	90.9	71.4	0	18.6	19.5
Smic.scaffold209|size844602	337571	SmicGene12421	GA	85	81.6	73.3	91.7	89.7	74.2	-0.9	17.5	15.5
Smic.scaffold209|size844602	337595	SmicGene12421	GC	81	72.3	70.6	91.7	69.6	67.7	2.8	23.9	1.8
Smic.scaffold209|size844602	337785	SmicGene12421	CT	80	75.3	78.6	88.2	55.6	78.1	0.4	10.1	-22.6
Smic.scaffold209|size844602	337790	SmicGene12421	CT	113	77.2	72.7	90.9	66.7	79.1	-6.3	11.8	-12.4
Smic.scaffold209|size844602	337806	SmicGene12421	CT	159	80.2	84.8	94.1	68.3	77.8	7.1	16.3	-9.5
Smic.scaffold209|size844602	337813	SmicGene12421	GA	196	82.4	87.5	93.2	70	81.5	6	11.6	-11.5
Smic.scaffold209|size844602	337822	SmicGene12421	CT	222	75.4	76.1	85.7	71.2	71.4	4.7	14.3	-0.2
Smic.scaffold209|size844602	337847	SmicGene12421	GA	297	8.9	7.1	14.3	6.1	8.9	-1.7	5.4	-2.8
Smic.scaffold209|size844602	337865	SmicGene12421	CT	253	9.7	7	14.5	5.9	11.7	-4.7	2.9	-5.8
Smic.scaffold209|size844602	337903	SmicGene12421	CT	129	86.9	84	88.5	87.5	87	-3	1.5	0.5
Smic.scaffold209|size844602	337924	SmicGene12421	GA	37	71.8	40	90.9	100	53.3	-13.3	37.6	46.7
Smic.scaffold209|size844602	337930	SmicGene12421	TC	24	52	33.3	85.7	60	30	3.3	55.7	30
Smic.scaffold214|size833775	84151	SmicGene12654	GC	143	35.4	35	47.4	34.6	30.3	4.7	17.1	4.3
Smic.scaffold214|size833775	84160	SmicGene12654	TC	137	34	27.5	40	32	41.9	-14.4	-1.9	-9.9
Smic.scaffold214|size833775	84172	SmicGene12654	CT	129	50	56.8	43.8	38.6	60.7	-3.9	-17	-22.1
Smic.scaffold214|size833775	84178	SmicGene12654	TC	132	33.6	31.8	25	36.4	36.7	-4.8	-11.7	-0.3
Smic.scaffold214|size833775	84184	SmicGene12654	GA	129	49.2	51.2	47.1	47.6	50	1.2	-2.9	-2.4
Smic.scaffold214|size833775	84208	SmicGene12654	GC	147	56	61.4	71.4	48	51.4	9.9	20	-3.4
Smic.scaffold214|size833775	84212	SmicGene12654	CT	145	56.1	58.7	70	50	52.9	5.8	17.1	-2.9
Smic.scaffold214|size833775	84243	SmicGene12654	CT	143	24.3	26.2	23.5	21.7	25.6	0.5	-2.1	-3.9
Smic.scaffold214|size833775	84273	SmicGene12654	CT	132	8	2.9	27.8	8.9	2.5	0.4	25.3	6.4
Smic.scaffold214|size833775	84282	SmicGene12654	CT	141	11.9	9.8	21.7	9.3	11.1	-1.4	10.6	-1.8
Smic.scaffold214|size833775	84317	SmicGene12654	CT	148	59.6	56.1	79.3	51.1	58.3	-2.2	21	-7.2
Smic.scaffold214|size833775	84319	SmicGene12654	GC	145	59.1	57.5	80	47.6	56.8	0.7	23.2	-9.1
Smic.scaffold214|size833775	84320	SmicGene12654	AG	142	58.8	57.5	80	47.6	55.6	1.9	24.4	-7.9
Smic.scaffold214|size833775	84321	SmicGene12654	AG	148	59.7	57.5	80	51.2	55.6	1.9	24.4	-4.4
Smic.scaffold214|size833775	84329	SmicGene12654	GA	139	58.2	56.8	78.6	45	58.3	-1.6	20.2	-13.3
Smic.scaffold214|size833775	84397	SmicGene12654	CT	107	38.5	28.1	57.1	33.3	46.7	-18.5	10.5	-13.3
Smic.scaffold214|size833775	84400	SmicGene12654	TC	107	33	21.9	50	31.3	38.7	-16.8	11.3	-7.5
Smic.scaffold214|size833775	84418	SmicGene12654	CT	85	37.2	32	44.4	30.8	46.2	-14.2	-1.7	-15.4
Smic.scaffold214|size833775	84427	SmicGene12654	CT	80	33.3	21.1	44.4	32	39.3	-18.2	5.2	-7.3
Smic.scaffold214|size833775	84428	SmicGene12654	CT	79	22.2	5.3	33.3	20	32.1	-26.9	1.2	-12.1
Smic.scaffold214|size833775	84430	SmicGene12654	GC	78	35.4	27.8	44.4	32	40.7	-13	3.7	-8.7
Smic.scaffold214|size833775	84448	SmicGene12654	CT	66	23.9	20	22.2	23.8	27.3	-7.3	-5.1	-3.5
Smic.scaffold214|size833775	84463	SmicGene12654	CT	60	11.5	0	14.3	20	9.5	-9.5	4.8	10.5
Smic.scaffold214|size833775	84539	SmicGene12654	CT	73	16	17.6	0	23.3	9.1	8.6	-9.1	14.2
Smic.scaffold214|size833775	84542	SmicGene12654	AG	74	17.1	16.7	0	27.6	8.3	8.3	-8.3	19.3
Smic.scaffold214|size833775	84543	SmicGene12654	AG	78	16.7	15.8	0	27.6	8	7.8	-8	19.6
Smic.scaffold214|size833775	84544	SmicGene12654	AG	78	17.5	20	0	27.6	7.7	12.3	-7.7	19.9
Smic.scaffold214|size833775	84545	SmicGene12654	CT	78	15.2	20	0	20.7	8	12	-8	12.7
Smic.scaffold214|size833775	84604	SmicGene12654	TC	89	21.1	16.7	66.7	25	13.9	2.8	52.8	11.1
Smic.scaffold214|size833775	84616	SmicGene12654	CT	84	11.6	9.5	37.5	13.6	5.7	3.8	31.8	7.9
Smic.scaffold214|size833775	84623	SmicGene12654	GC	82	15.9	12.5	33.3	22.7	8.6	3.9	24.8	14.2
Smic.scaffold214|size833775	84635	SmicGene12654	CT	77	12.8	7.7	27.3	14.3	9.1	-1.4	18.2	5.2
Smic.scaffold214|size833775	84685	SmicGene12654	CT	93	20.2	23.5	33.3	17.6	16.1	7.4	17.2	1.5
Smic.scaffold214|size833775	84718	SmicGene12654	CT	87	17	22.2	45.5	11.5	9.1	13.1	36.4	2.4
Smic.scaffold214|size833775	84739	SmicGene12654	GA	74	12	18.2	37.5	7.4	6.9	11.3	30.6	0.5
Smic.scaffold214|size833775	84751	SmicGene12654	CT	66	11.9	16.7	42.9	5	7.1	9.5	35.7	-2.1
Smic.scaffold214|size833775	84817	SmicGene12654	GC	62	17.5	16.7	42.9	12.5	14.3	2.4	28.6	-1.8
Smic.scaffold214|size833775	84826	SmicGene12654	TC	72	15.3	7.7	30	15	13.8	-6.1	16.2	1.2
Smic.scaffold214|size833775	84872	SmicGene12654	CT	82	43.7	55	54.5	37.9	37	18	17.5	0.9
Smic.scaffold214|size833775	84874	SmicGene12654	AC	96	45.4	59.1	58.3	37.5	38.7	20.4	19.6	-1.2
Smic.scaffold214|size833775	84875	SmicGene12654	AG	98	48	60.9	58.3	43.8	38.7	22.2	19.6	5
Smic.scaffold214|size833775	84878	SmicGene12654	CT	103	48.1	62.5	58.3	44.1	38.2	24.3	20.1	5.9
Smic.scaffold214|size833775	84892	SmicGene12654	CT	113	55.3	68	62.5	50	48.6	19.4	13.9	1.4
Smic.scaffold214|size833775	84937	SmicGene12654	GC	93	11.6	0	30.8	9.4	14.8	-14.8	16	-5.4
Smic.scaffold214|size833775	84956	SmicGene12654	GC	77	40	40	36.4	44.4	36.4	3.6	0	8.1
Smic.scaffold214|size833775	84961	SmicGene12654	GA	69	39.7	44.4	27.3	42.3	38.9	5.6	-11.6	3.4
Smic.scaffold214|size833775	84967	SmicGene12654	CT	59	37.7	40	27.3	45	33.3	6.7	-6.1	11.7
Smic.scaffold214|size833775	84987	SmicGene12654	AG	65	29.2	16.7	20	35.3	34.6	-17.9	-14.6	0.7
Smic.scaffold214|size833775	84989	SmicGene12654	CT	60	29.5	16.7	22.2	37.5	33.3	-16.7	-11.1	4.2
Smic.scaffold214|size833775	85002	SmicGene12654	CT	65	34.3	30	30	40	33.3	-3.3	-3.3	6.7
Smic.scaffold214|size833775	85003	SmicGene12654	CT	66	35.8	30	30	40	37	-7	-7	3
Smic.scaffold214|size833775	85021	SmicGene12654	GA	73	19.2	30.8	33.3	20	9.7	21.1	23.7	10.3
Smic.scaffold214|size833775	85060	SmicGene12654	CT	96	39.6	37.5	50	42.3	36.1	1.4	13.9	6.2
Smic.scaffold214|size833775	85079	SmicGene12654	CT	76	36.8	37.5	71.4	29.4	32.1	5.4	39.3	-2.7
Smic.scaffold214|size833775	85084	SmicGene12654	CT	76	40.8	40.9	75	35.3	34.5	6.4	40.5	0.8
Smic.scaffold214|size833775	85098	SmicGene12654	AG	82	44.6	40.9	72.7	33.3	44.8	-3.9	27.9	-11.5
Smic.scaffold214|size833775	85099	SmicGene12654	AG	81	45.7	40.9	72.7	33.3	48.1	-7.2	24.6	-14.8
Smic.scaffold214|size833775	85240	SmicGene12654	CT	57	28.8	25	100	13	33.3	-8.3	66.7	-20.3
Smic.scaffold214|size833775	85243	SmicGene12654	GA	60	23	20	100	9.1	24	-4	76	-14.9
Smic.scaffold214|size833775	85273	SmicGene12654	CT	86	26.4	21.4	66.7	27.6	21.1	0.4	45.6	6.5
Smic.scaffold214|size833775	85285	SmicGene12654	CT	84	25.9	21.4	62.5	23.3	21.2	0.2	41.3	2.1
Smic.scaffold214|size833775	85289	SmicGene12654	TC	82	22.6	13.3	44.4	26.7	16.7	-3.3	27.8	10
Smic.scaffold214|size833775	85319	SmicGene12654	AG	101	46.6	42.1	85.7	43.2	36.4	5.7	49.4	6.9
Smic.scaffold214|size833775	85320	SmicGene12654	AG	96	47.5	41.2	85.7	45.7	36.4	4.8	49.4	9.4
Smic.scaffold214|size833775	85322	SmicGene12654	CT	97	46.9	38.9	85.7	47.1	34.4	4.5	51.3	12.7
Smic.scaffold214|size833775	85324	SmicGene12654	GC	97	42.9	31.6	78.6	45.5	31.3	0.3	47.3	14.2
Smic.scaffold214|size833775	85335	SmicGene12654	CT	105	29.2	30	28.6	36.1	22.2	7.8	6.3	13.9
Smic.scaffold214|size833775	85381	SmicGene12654	TC	86	37.1	42.9	57.1	35.7	23.1	19.8	34.1	12.6
Smic.scaffold214|size833775	85400	SmicGene12654	TC	70	24.3	30	33.3	27.8	13	17	20.3	14.7
Smic.scaffold214|size833775	85463	SmicGene12654	CT	42	23.8	27.3	50	9.1	27.8	-0.5	22.2	-18.7
Smic.scaffold214|size833775	85495	SmicGene12654	CT	54	16.7	20	33.3	5.6	21.7	-1.7	11.6	-16.2
Smic.scaffold214|size833775	85557	SmicGene12654	CT	47	14.6	14.3	25	10	17.6	-3.4	7.4	-7.6
Smic.scaffold214|size833775	85603	SmicGene12654	GC	66	29.9	44.4	66.7	24.1	21.7	22.7	44.9	2.4
Smic.scaffold214|size833775	85615	SmicGene12654	CT	75	30.7	45.5	66.7	24.1	19.2	26.2	47.4	4.9
Smic.scaffold214|size833775	85645	SmicGene12654	GC	64	43.3	88.9	62.5	25	38.5	50.4	24	-13.5
Smic.scaffold214|size833775	85652	SmicGene12654	AG	74	48.6	90	66.7	25	51.9	38.1	14.8	-26.9
Smic.scaffold214|size833775	85654	SmicGene12654	AG	69	49.3	88.9	66.7	28	50	38.9	16.7	-22
Smic.scaffold214|size833775	85668	SmicGene12654	CT	75	57.3	80	60	36	64	16	-4	-28
Smic.scaffold214|size833775	85714	SmicGene12654	GC	77	50	56.3	66.7	50	41.4	14.9	25.3	8.6
Smic.scaffold214|size833775	85744	SmicGene12654	CT	42	20.9	33.3	33.3	20	11.1	22.2	22.2	8.9
Smic.scaffold214|size833775	85750	SmicGene12654	CT	46	27.7	30	42.9	40	15	15	27.9	25
Smic.scaffold214|size833775	85757	SmicGene12654	AG	62	29	38.5	58.3	30.8	8.3	30.1	50	22.4
Smic.scaffold214|size833775	85761	SmicGene12654	CT	61	22.6	8.3	41.7	26.7	17.4	-9.1	24.3	9.3
Smic.scaffold214|size833775	85762	SmicGene12654	AC	59	41	33.3	66.7	46.7	27.3	6.1	39.4	19.4
Smic.scaffold214|size833775	85764	SmicGene12654	AG	60	41	36.4	69.2	46.7	22.7	13.6	46.5	23.9
Smic.scaffold214|size833775	85796	SmicGene12654	CT	70	47.9	52.9	68.8	52.6	21.1	31.9	47.7	31.6
Smic.scaffold214|size833775	85798	SmicGene12654	GA	72	45.2	35.3	64.7	57.9	25	10.3	39.7	32.9
Smic.scaffold216|size831747	684096	SmicGene12760	AC	39	84.6	80	83.3	77.8	100	-20	-16.7	-22.2
Smic.scaffold216|size831747	684097	SmicGene12760	GT	44	86.4	80	83.3	83.3	100	-20	-16.7	-16.7
Smic.scaffold219|size827514	195102	SmicGene12880	GC	20	70	66.7	66.7	50	87.5	-20.8	-20.8	-37.5
Smic.scaffold219|size827514	195103	SmicGene12880	CG	27	74.1	75	80	60	87.5	-12.5	-7.5	-27.5
Smic.scaffold219|size827514	195104	SmicGene12880	AG	29	75.9	75	83.3	63.6	87.5	-12.5	-4.2	-23.9
Smic.scaffold220|size827497	263068	SmicGene12948	AC	51	88.2	83.3	80	100	90.9	-7.6	-10.9	9.1
Smic.scaffold220|size827497	263070	SmicGene12948	GT	28	78.6	77.8	70	100	80	-2.2	-10	20
Smic.scaffold235|size796358	678994	SmicGene13587	AT	471	23.9	24.7	24.6	17.9	28.2	-3.4	-3.6	-10.2
Smic.scaffold235|size796358	679001	SmicGene13587	AT	496	25.8	16.7	29.8	21.1	31.6	-14.9	-1.7	-10.5
Smic.scaffold248|size770337	677530	SmicGene14080	AG	140	10.7	2.6	0	18.6	22.6	-20	-22.6	-4
Smic.scaffold248|size770337	677540	SmicGene14080	AT	138	14.3	16.2	5.9	20.5	13.3	2.9	-7.5	7.2
Smic.scaffold251|size768168	82879	SmicGene14200	AT	103	26.2	14.3	27.3	23.1	39.1	-24.8	-11.9	-16.1
Smic.scaffold251|size768168	82882	SmicGene14200	AT	90	47.8	62.5	48.4	50	31.6	30.9	16.8	18.4
Smic.scaffold251|size768168	82888	SmicGene14200	AG	75	49.4	70	50	50	35.3	34.7	14.7	14.7
Smic.scaffold251|size768168	83080	SmicGene14200	AT	26	30.8	0	45.5	0	33.3	-33.3	12.1	-33.3
Smic.scaffold261|size752422	395267	SmicGene14559	TC	891	7.4	8.9	5	7.8	8	0.9	-3	-0.2
Smic.scaffold261|size752422	395273	SmicGene14559	TC	805	8.3	10.3	5.5	8.2	9	1.2	-3.6	-0.8
Smic.scaffold261|size752422	395276	SmicGene14559	AC	763	8.7	11	5.7	8.7	9.6	1.4	-3.9	-0.9
Smic.scaffold261|size752422	395300	SmicGene14559	TG	409	9.4	10.3	6.9	10.3	9.9	0.4	-3	0.4
Smic.scaffold261|size752422	395303	SmicGene14559	CA	331	11.1	12.5	8.4	11.8	11.8	0.7	-3.4	0
Smic.scaffold270|size739307	232399	SmicGene14946	TC	949	9.1	9.2	8.4	9.3	9.7	-0.5	-1.3	-0.3
Smic.scaffold270|size739307	232435	SmicGene14946	GA	1261	45.9	47.9	41.6	43.8	50.3	-2.4	-8.7	-6.5
Smic.scaffold270|size739307	232450	SmicGene14946	GA	1288	47.3	48.4	43	46.7	51.3	-2.9	-8.3	-4.5
Smic.scaffold270|size739307	232463	SmicGene14946	GA	1419	50.9	49.7	47.2	53.1	53.4	-3.7	-6.2	-0.3
Smic.scaffold270|size739307	232464	SmicGene14946	CT	1417	51.4	49.3	48.3	53.6	54.4	-5.1	-6.1	-0.8
Smic.scaffold270|size739307	232478	SmicGene14946	AG	1556	55.6	53.7	54.3	57.5	56.9	-3.2	-2.6	0.6
Smic.scaffold270|size739307	232513	SmicGene14946	TC	1471	53.6	54.9	51.6	56	52	2.9	-0.4	4
Smic.scaffold270|size739307	232516	SmicGene14946	AC	1460	54.1	54.9	52.5	56.3	52.7	2.2	-0.2	3.6
Smic.scaffold270|size739307	232522	SmicGene14946	TC	1405	54.5	55.3	53	56.3	53.5	1.8	-0.5	2.8
Smic.scaffold270|size739307	232547	SmicGene14946	GT	1392	52.3	54.6	48.5	53.1	53.7	0.9	-5.2	-0.6
Smic.scaffold270|size739307	232561	SmicGene14946	GA	1354	44.2	46.9	38.8	46.2	46.4	0.5	-7.6	-0.2
Smic.scaffold270|size739307	232573	SmicGene14946	GC	1353	39	41.3	33.8	41.5	40.4	0.8	-6.6	1
Smic.scaffold270|size739307	232588	SmicGene14946	TC	1339	30.8	31	27.3	32.8	32.8	-1.8	-5.5	0
Smic.scaffold270|size739307	232594	SmicGene14946	AT	1392	28.7	29.9	25	30.8	30.2	-0.3	-5.2	0.6
Smic.scaffold270|size739307	232601	SmicGene14946	TC	1398	28.8	29.7	25.8	31.1	29.4	0.3	-3.5	1.7
Smic.scaffold270|size739307	232729	SmicGene14946	GA	1174	8	7	6.7	8.8	10	-2.9	-3.3	-1.1
Smic.scaffold270|size739307	232736	SmicGene14946	TG	1145	9.9	8.8	8.7	9.8	12.7	-3.9	-4	-2.9
Smic.scaffold283|size717906	401949	SmicGene15527	CT	61	24.2	21.4	30	35.3	14.3	7.1	15.7	21
Smic.scaffold283|size717906	401965	SmicGene15527	CT	94	43.7	40.9	50	44.8	40.6	0.3	9.4	4.2
Smic.scaffold283|size717906	401999	SmicGene15527	AG	174	10.1	5.3	8.1	15.7	9.4	-4.2	-1.3	6.3
Smic.scaffold283|size717906	402000	SmicGene15527	GC	172	71	75.7	72.2	74.5	63.5	12.2	8.8	11
Smic.scaffold283|size717906	402003	SmicGene15527	CT	175	72.2	76.3	73.5	75.5	64.7	11.6	8.8	10.8
Smic.scaffold283|size717906	402012	SmicGene15527	CT	146	68	70.6	75	70	58.5	12.1	16.5	11.5
Smic.scaffold283|size717906	402047	SmicGene15527	AG	166	10.7	10.4	8.3	15.9	7.3	3.1	1	8.6
Smic.scaffold283|size717906	402082	SmicGene15527	CT	170	60.9	56.9	68.3	70.2	48.9	8	19.4	21.3
Smic.scaffold283|size717906	402548	SmicGene15527	AT	198	6.1	2.6	6	13.9	2.6	0	3.4	11.3
Smic.scaffold283|size717906	425978	SmicGene15527	CG	67	91	76.9	100	90.9	87.5	-10.6	12.5	3.4
Smic.scaffold290|size710709	151206	SmicGene15749	AG AT	69	36.6	55	26.3	40	16.7	38.3	9.6	23.3
Smic.scaffold290|size710709	151220	SmicGene15749	AT	80	21.3	16	13.3	26.1	29.4	-13.4	-16.1	-3.3
Smic.scaffold290|size710709	159396	SmicGene15749	CA	261	22.7	33.3	19.4	19.1	22.4	10.9	-3	-3.3
Smic.scaffold290|size710709	159413	SmicGene15749	TC	306	23.8	33.3	21.8	20.4	22.1	11.3	-0.3	-1.7
Smic.scaffold290|size710709	159422	SmicGene15749	TC	317	23.2	33.9	20.7	20.6	20.5	13.3	0.1	0.1
Smic.scaffold290|size710709	159425	SmicGene15749	CT	330	22.4	32.8	19.8	19.6	20.3	12.5	-0.5	-0.7
Smic.scaffold290|size710709	159437	SmicGene15749	GC	341	23	30.9	22.3	19.8	21.1	9.8	1.3	-1.2
Smic.scaffold290|size710709	159440	SmicGene15749	TC	360	23.1	30.6	23.2	20.5	20	10.6	3.2	0.5
Smic.scaffold315|size675885	50819	SmicGene16489	GT	28	25	40	42.9	22.2	0	40	42.9	22.2
Smic.scaffold315|size675885	50820	SmicGene16489	AT	28	21.4	25	42.9	22.2	0	25	42.9	22.2
Smic.scaffold315|size675885	50821	SmicGene16489	TG	29	20.7	25	42.9	22.2	0	25	42.9	22.2
Smic.scaffold315|size675885	50822	SmicGene16489	GC	29	20.7	25	42.9	22.2	0	25	42.9	22.2
Smic.scaffold323|size666680	525610	SmicGene16779	GA	21	81	100	80	80	60	40	20	20
Smic.scaffold323|size666680	525674	SmicGene16779	CT	22	87	100	100	83.3	66.7	33.3	33.3	16.7
Smic.scaffold323|size666680	525675	SmicGene16779	GC	33	91.2	100	100	88.9	77.8	22.2	22.2	11.1
Smic.scaffold323|size666680	525676	SmicGene16779	TA	46	93.8	100	100	90.9	84.6	15.4	15.4	6.3
Smic.scaffold323|size666680	525677	SmicGene16779	AC	55	94.7	100	100	91.7	87.5	12.5	12.5	4.2
Smic.scaffold353|size634795	418257	SmicGene17749	GT	22	95.5	100	100	100	80	20	20	20
Smic.scaffold353|size634795	418258	SmicGene17749	CT	22	95.7	100	100	100	80	20	20	20
Smic.scaffold387|size600541	303571	SmicGene18772	AG	203	5.9	5	6.5	6.1	5.6	-0.6	0.9	0.6
Smic.scaffold387|size600541	303906	SmicGene18772	CT	54	61.4	76.9	66.7	50	57.9	19	8.8	-7.9
Smic.scaffold387|size600541	303927	SmicGene18772	GA	29	41.9	50	50	37.5	38.5	11.5	11.5	-1
Smic.scaffold387|size600541	304074	SmicGene18772	CT	73	69.9	71.4	54.5	60	85.7	-14.3	-31.2	-25.7
Smic.scaffold387|size600541	304075	SmicGene18772	CT	72	71.2	71.4	54.5	65	85.7	-14.3	-31.2	-20.7
Smic.scaffold387|size600541	304077	SmicGene18772	GA	72	64.9	61.9	54.5	57.1	81	-19	-26.4	-23.8
Smic.scaffold387|size600541	304104	SmicGene18772	GC	78	66.7	72.7	54.5	56	80	-7.3	-25.5	-24
Smic.scaffold387|size600541	304108	SmicGene18772	GA	76	35.5	22.7	54.5	26.1	50	-27.3	4.5	-23.9
Smic.scaffold387|size600541	304127	SmicGene18772	GC GA	46	69.6	71.4	40	56.3	100	-28.6	-60	-43.8
Smic.scaffold387|size600541	304337	SmicGene18772	CT	90	90	89.7	100	87	88.9	0.8	11.1	-1.9
Smic.scaffold387|size600541	304580	SmicGene18772	CT	21	71.4	50	66.7	85.7	71.4	-21.4	-4.8	14.3
Smic.scaffold387|size600541	304587	SmicGene18772	AG	34	74.3	50	80	84.6	72.7	-22.7	7.3	11.9
Smic.scaffold387|size600541	304590	SmicGene18772	CT	36	81.1	71.4	80	84.6	83.3	-11.9	-3.3	1.3
Smic.scaffold387|size600541	304626	SmicGene18772	CT	50	80	66.7	87.5	84.2	76.5	-9.8	11	7.7
Smic.scaffold387|size600541	304646	SmicGene18772	GC	43	60.5	80	71.4	62.5	46.7	33.3	24.8	15.8
Smic.scaffold387|size600541	304793	SmicGene18772	AG	25	28	0	0	16.7	40	-40	-40	-23.3
Smic.scaffold387|size600541	304794	SmicGene18772	CT	26	26.9	0	0	14.3	40	-40	-40	-25.7
Smic.scaffold387|size600541	304807	SmicGene18772	CT	33	30.3	20	0	0	47.4	-27.4	-47.4	-47.4
Smic.scaffold387|size600541	304808	SmicGene18772	CT	31	35.3	20	0	12.5	52.6	-32.6	-52.6	-40.1
Smic.scaffold387|size600541	304844	SmicGene18772	GC	41	22	16.7	0	11.1	33.3	-16.7	-33.3	-22.2
Smic.scaffold387|size600541	304856	SmicGene18772	CT	33	36.4	50	0	25	46.7	3.3	-46.7	-21.7
Smic.scaffold387|size600541	304865	SmicGene18772	CT	23	36	40	0	33.3	45.5	-5.5	-45.5	-12.1
Smic.scaffold387|size600541	305103	SmicGene18772	CT	28	20	28.6	0	25	11.1	17.5	-11.1	13.9
Smic.scaffold387|size600541	305124	SmicGene18772	GA	33	18.2	28.6		21.4	8.3	20.2	-8.3	13.1
Smic.scaffold387|size600541	305131	SmicGene18772	CT	29	17.2	0		21.4	18.2	-18.2	-18.2	3.2
Smic.scaffold387|size600541	305145	SmicGene18772	CT	24	23.1	50		18.2	18.2	31.8	-18.2	0
Smic.scaffold396|size589820	352608	SmicGene19099	AG	76	26.9	22.2	34.8	31.6	16.7	5.6	18.1	14.9
Smic.scaffold396|size589820	354000	SmicGene19099	AT	325	5.5	6.3	7	4.1	4	2.3	3	0.1
Smic.scaffold396|size589820	354005	SmicGene19099	AT AG	309	19.6	17.3	17.7	12.7	31.4	-14.1	-13.7	-18.8
Smic.scaffold396|size589820	354008	SmicGene19099	AT	314	5.4	8.1	4.1	5.4	4.2	3.9	-0.1	1.2
Smic.scaffold421|size569812	363846	SmicGene19832	CT	21	23.8	66.7	0	14.3	0	66.7	0	14.3
Smic.scaffold421|size569812	363852	SmicGene19832	CT	23	21.7	66.7	0	14.3	0	66.7	0	14.3
Smic.scaffold421|size569812	363861	SmicGene19832	CT	22	22.7	66.7	0	14.3	0	66.7	0	14.3
Smic.scaffold421|size569812	363868	SmicGene19832	CT	22	27.3	80	0	25	0	80	0	25
Smic.scaffold421|size569812	364001	SmicGene19832	CT	22	26.1	33.3	50	30	0	33.3	50	30
Smic.scaffold421|size569812	364031	SmicGene19832	GC	20	33.3	50	50	22.2	25	25	25	-2.8
Smic.scaffold421|size569812	364036	SmicGene19832	CT	21	33.3	50	50	22.2	25	25	25	-2.8
Smic.scaffold467|size540494	104712	SmicGene21327	CG	40	47.5	33.3	100	64.3	27.3	6.1	72.7	37
Smic.scaffold467|size540494	104713	SmicGene21327	CG	35	40	20	100	58.3	27.3	-7.3	72.7	31.1
Smic.scaffold469|size537885	25318	SmicGene21391	CT	23	87.5	100	66.7	80	85.7	14.3	-19	-5.7
Smic.scaffold469|size537885	27129	SmicGene21391	CT	28	59.4	50	66.7	50	69.2	-19.2	-2.6	-19.2
Smic.scaffold469|size537885	27173	SmicGene21391	CT	22	47.8	50	80	20	44.4	5.6	35.6	-24.4
Smic.scaffold469|size537885	27403	SmicGene21391	CT	35	82.9	81.8	100	100	60	21.8	40	40
Smic.scaffold469|size537885	27408	SmicGene21391	CT	46	82.6	75	90	100	70	5	20	30
Smic.scaffold469|size537885	27419	SmicGene21391	CT	58	78	65	91.7	100	64.3	0.7	27.4	35.7
Smic.scaffold469|size537885	27420	SmicGene21391	GC	61	85.7	76.2	91.7	100	81.3	-5.1	10.4	18.8
Smic.scaffold469|size537885	27487	SmicGene21391	TC	37	39.5	50	42.9	41.7	27.3	22.7	15.6	14.4
Smic.scaffold469|size537885	27683	SmicGene21391	CT	40	43.9	41.7	57.1	45.5	36.4	5.3	20.8	9.1
Smic.scaffold469|size537885	27684	SmicGene21391	CT	40	43.9	41.7	57.1	45.5	36.4	5.3	20.8	9.1
Smic.scaffold469|size537885	28177	SmicGene21391	CT	28	17.9	0	33.3	22.2	22.2	-22.2	11.1	0
Smic.scaffold469|size537885	28180	SmicGene21391	CT	28	21.4	0	33.3	14.3	36.4	-36.4	-3	-22.1
Smic.scaffold469|size537885	28189	SmicGene21391	GA	32	21.9	0	40	12.5	33.3	-33.3	6.7	-20.8
Smic.scaffold469|size537885	28213	SmicGene21391	AC	56	57.1	53.3	57.1	73.3	47.4	6	9.8	26
Smic.scaffold469|size537885	28214	SmicGene21391	AG	55	63.6	53.3	57.1	73.3	66.7	-13.3	-9.5	6.7
Smic.scaffold469|size537885	28231	SmicGene21391	CT	66	62.1	56.5	57.1	68.8	65	-8.5	-7.9	3.8
Smic.scaffold469|size537885	28247	SmicGene21391	CT	64	66.7	60.9	57.1	70.6	73.7	-12.8	-16.5	-3.1
Smic.scaffold469|size537885	28249	SmicGene21391	GA	64	61.5	60.9	57.1	61.1	64.7	-3.8	-7.6	-3.6
Smic.scaffold469|size537885	28288	SmicGene21391	CT	52	20.8	13.6	33.3	25	25	-11.4	8.3	0
Smic.scaffold469|size537885	28342	SmicGene21391	CT	41	24.4	27.3	75	14.3	15.8	11.5	59.2	-1.5
Smic.scaffold469|size537885	28357	SmicGene21391	CT	48	37.5	53.3	71.4	12.5	22.2	31.1	49.2	-9.7
Smic.scaffold469|size537885	28358	SmicGene21391	CT	42	41.9	66.7	71.4	14.3	23.5	43.1	47.9	-9.2
Smic.scaffold469|size537885	28390	SmicGene21391	CT	69	70.8	87.5	75	57.1	59.1	28.4	15.9	-1.9
Smic.scaffold469|size537885	28429	SmicGene21391	GC	85	76.4	77.8	77.8	80	71.4	6.3	6.3	8.6
Smic.scaffold469|size537885	28432	SmicGene21391	CT	85	80	83.3	77.8	84	74.1	9.3	3.7	9.9
Smic.scaffold469|size537885	28433	SmicGene21391	CT	83	80	83.3	77.8	84	74.1	9.3	3.7	9.9
Smic.scaffold469|size537885	28435	SmicGene21391	AC	86	75.9	76	77.8	80	71.4	4.6	6.3	8.6
Smic.scaffold469|size537885	28468	SmicGene21391	CT	49	73.5	58.3	100	91.7	66.7	-8.3	33.3	25
Smic.scaffold469|size537885	28469	SmicGene21391	CT	48	72	58.3	100	91.7	63.6	-5.3	36.4	28
Smic.scaffold469|size537885	28550	SmicGene21391	CT	27	22.2	22.2	0	37.5	14.3	7.9	-14.3	23.2
Smic.scaffold469|size537885	28563	SmicGene21391	CT	34	35.3	33.3	0	45.5	42.9	-9.5	-42.9	2.6
Smic.scaffold469|size537885	28564	SmicGene21391	CT	34	45.7	50	0	58.3	42.9	7.1	-42.9	15.5
Smic.scaffold469|size537885	28579	SmicGene21391	CT	47	59.2	56.3	16.7	83.3	44.4	11.8	-27.8	38.9
Smic.scaffold469|size537885	28612	SmicGene21391	CT	60	67.7	78.9	25	72	57.1	21.8	-32.1	14.9
Smic.scaffold469|size537885	28613	SmicGene21391	GA	61	54.1	68.4	25	52	46.2	22.3	-21.2	5.8
Smic.scaffold469|size537885	28633	SmicGene21391	GA	49	65.3	76.5	25	66.7	57.1	19.3	-32.1	9.5
Smic.scaffold469|size537885	28640	SmicGene21391	CT	43	60.5	57.1	25	72.2	57.1	0	-32.1	15.1
Smic.scaffold469|size537885	28651	SmicGene21391	GC	31	71.9	83.3	50	75	50	33.3	0	25
Smic.scaffold481|size527444	8932	SmicGene21715	CT	116	15.5	15.4	23.5	12.2	15.6	-0.2	7.9	-3.4
Smic.scaffold481|size527444	8957	SmicGene21715	GA	104	22.9	20	62.5	22.5	15.6	4.4	46.9	6.9
Smic.scaffold481|size527444	8967	SmicGene21715	GC	98	47	52	75	38.2	45.5	6.5	29.5	-7.2
Smic.scaffold481|size527444	8968	SmicGene21715	CT	97	31.6	24	62.5	28.1	33.3	-9.3	29.2	-5.2
Smic.scaffold481|size527444	8972	SmicGene21715	AG	94	42.7	48	75	30	42.4	5.6	32.6	-12.4
Smic.scaffold481|size527444	8984	SmicGene21715	CT	77	39.2	40	50	45.5	33.3	6.7	16.7	12.1
Smic.scaffold481|size527444	8991	SmicGene21715	GA	79	31.6	33.3	60	32	25	8.3	35	7
Smic.scaffold481|size527444	9012	SmicGene21715	CT	75	24	23.8	50	24	17.4	6.4	32.6	6.6
Smic.scaffold481|size527444	9038	SmicGene21715	CT	77	20.5	19	44.4	17.9	15	4	29.4	2.9
Smic.scaffold481|size527444	9039	SmicGene21715	CT	78	16.7	19	44.4	10.7	10	9	34.4	0.7
Smic.scaffold481|size527444	9055	SmicGene21715	CT	71	15.3	5.3	50	11.5	15.8	-10.5	34.2	-4.3
Smic.scaffold481|size527444	9071	SmicGene21715	AG	86	23.6	13	60	22.6	20	-7	40	2.6
Smic.scaffold481|size527444	9074	SmicGene21715	CT	93	29.5	23.1	63.6	21.9	30.8	-7.7	32.9	-8.9
Smic.scaffold481|size527444	9096	SmicGene21715	GA	112	43.4	41.2	76.9	41.2	34.4	6.8	42.5	6.8
Smic.scaffold481|size527444	9102	SmicGene21715	TC	117	40.7	41.7	64.7	34.4	33.3	8.3	31.4	1
Smic.scaffold481|size527444	9117	SmicGene21715	CT	128	55.5	52.6	90.5	48.5	44.4	8.2	46	4
Smic.scaffold481|size527444	9120	SmicGene21715	GC	131	56.5	55.3	90.9	48.5	44.7	10.5	46.2	3.7
Smic.scaffold481|size527444	9434	SmicGene21716	GC	72	9.7	4.5	50	6.7	6.9	-2.4	43.1	-0.2
Smic.scaffold481|size527444	9482	SmicGene21716	CT	70	38.9	35.3	72.7	35.3	29.6	5.7	43.1	5.7
Smic.scaffold481|size527444	9483	SmicGene21716	CT	70	38.9	35.3	72.7	35.3	29.6	5.7	43.1	5.7
Smic.scaffold481|size527444	9512	SmicGene21716	CT	84	41.7	27.8	72.7	58.3	25.8	2	46.9	32.5
Smic.scaffold481|size527444	9517	SmicGene21716	CT	88	37.1	22.2	80	37	32.4	-10.1	47.6	4.7
Smic.scaffold481|size527444	9518	SmicGene21716	CT	88	50	29.4	90	63	38.2	-8.8	51.8	24.7
Smic.scaffold481|size527444	9521	SmicGene21716	AG	87	44	29.4	91.7	46.2	33.3	-3.9	58.3	12.8
Smic.scaffold481|size527444	9540	SmicGene21716	GA	112	31.9	27.3	46.7	35.3	26.2	1.1	20.5	9.1
Smic.scaffold481|size527444	9552	SmicGene21716	CT	115	55.7	47.6	76.9	67.6	43.2	4.4	33.7	24.4
Smic.scaffold481|size527444	9560	SmicGene21716	GA	120	49.6	34.8	75	57.5	40.5	-5.7	34.5	17
Smic.scaffold481|size527444	9563	SmicGene21716	CT	122	9.5	4.2	5.3	15	9.3	-5.1	-4	5.7
Smic.scaffold481|size527444	9659	SmicGene21716	CT	179	14.4	7.1	18.5	7.4	22.7	-15.6	-4.2	-15.3
Smic.scaffold481|size527444	9675	SmicGene21716	AG	157	6.8	0	13.7	8.5	0	0	13.7	8.5
Smic.scaffold493|size519811	123220	SmicGene22115	AT AG	140	27.5	50	14.7	17.6	28.6	21.4	-13.9	-10.9
Smic.scaffold493|size519811	123227	SmicGene22115	AT	134	14.8	30	8.8	6.5	15	15	-6.2	-8.5
Smic.scaffold518|size506246	310242	SmicGene22863	GA	88	55.1	45.5	76.9	42.9	65.4	-19.9	11.5	-22.5
Smic.scaffold518|size506246	310272	SmicGene22863	CG	45	15.6	33.3	0	10.5	14.3	19	-14.3	-3.8
Smic.scaffold518|size506246	310278	SmicGene22863	TG	44	12.8	33.3	0	10.5	6.7	26.7	-6.7	3.9
Smic.scaffold518|size506246	310295	SmicGene22863	GA	42	17.4	33.3	14.3	20	6.7	26.7	7.6	13.3
Smic.scaffold518|size506246	310312	SmicGene22863	GA	68	43.4	60	50	33.3	38.5	21.5	11.5	-5.1
Smic.scaffold518|size506246	310314	SmicGene22863	CT	71	28	46.7	28.6	19	24	22.7	4.6	-5
Smic.scaffold518|size506246	310341	SmicGene22863	AG	69	17.1	11.8	33.3	22.2	8.7	3.1	24.6	13.5
Smic.scaffold518|size506246	310344	SmicGene22863	GA	66	53.6	68.8	58.3	50	43.5	25.3	14.9	6.5
Smic.scaffold518|size506246	310345	SmicGene22863	CT	67	19.1	25	41.7	11.8	8.7	16.3	33	3.1
Smic.scaffold518|size506246	310353	SmicGene22863	GA	64	37.5	40	58.3	43.8	19	21	39.3	24.7
Smic.scaffold518|size506246	310387	SmicGene22863	GA	76	53.9	58.8	77.8	53.8	41.7	17.2	36.1	12.2
Smic.scaffold518|size506246	310388	SmicGene22863	GA	71	51.3	58.8	77.8	50	37.5	21.3	40.3	12.5
Smic.scaffold518|size506246	310391	SmicGene22863	TC	73	53.8	62.5	70	51.9	44	18.5	26	7.9
Smic.scaffold518|size506246	310393	SmicGene22863	GA	75	53.8	62.5	70	51.9	44	18.5	26	7.9
Smic.scaffold518|size506246	310488	SmicGene22863	GA	52	23.1	16.7	0	23.8	31.3	-14.6	-31.3	-7.4
Smic.scaffold518|size506246	310497	SmicGene22863	GA	50	20	16.7	0	25	20	-3.3	-20	5
Smic.scaffold518|size506246	310504	SmicGene22863	GA	50	14	16.7	0	15	12.5	4.2	-12.5	2.5
Smic.scaffold518|size506246	310509	SmicGene22863	CG	52	18.5	16.7	0	27.3	11.1	5.6	-11.1	16.2
Smic.scaffold518|size506246	310534	SmicGene22863	GA	60	41	53.8	25	45.8	30	23.8	-5	15.8
Smic.scaffold518|size506246	310613	SmicGene22863	TC	45	17.4	20	0	18.2	20	0	-20	-1.8
Smic.scaffold518|size506246	310614	SmicGene22863	TC	43	17.8	21.1	0	16.7	20	1.1	-20	-3.3
Smic.scaffold518|size506246	310615	SmicGene22863	GA	43	13.3	10	0	16.7	22.2	-12.2	-22.2	-5.6
Smic.scaffold518|size506246	310628	SmicGene22863	GA	43	20.5	11.8	0	46.2	11.1	0.7	-11.1	35
Smic.scaffold518|size506246	310629	SmicGene22863	GA	40	38.1	44.4	0	50	25	19.4	-25	25
Smic.scaffold518|size506246	310647	SmicGene22863	CT	40	14.6	16.7	0	20	10	6.7	-10	10
Smic.scaffold518|size506246	310705	SmicGene22863	GA	43	18.6	20	14.3	28.6	14.3	5.7	0	14.3
Smic.scaffold518|size506246	310710	SmicGene22863	GA	49	46.9	50	25	50	53.3	-3.3	-28.3	-3.3
Smic.scaffold518|size506246	310717	SmicGene22863	TC	63	34.9	35.3	41.7	53.3	15.8	19.5	25.9	37.5
Smic.scaffold518|size506246	310719	SmicGene22863	GA	64	52.3	68.4	41.7	53.3	42.1	26.3	-0.4	11.2
Smic.scaffold518|size506246	310725	SmicGene22863	TC	75	58.4	50	58.8	70.6	56.5	-6.5	2.3	14.1
Smic.scaffold518|size506246	310779	SmicGene22863	CG	138	15.5	13.9	13.3	20.5	13.5	0.4	-0.2	7
Smic.scaffold518|size506246	310785	SmicGene22863	GA	128	9.8	0	18.5	5.6	17.1	-17.1	1.4	-11.6
Smic.scaffold523|size502601	284576	SmicGene23035	CT	23	91.3	66.7	85.7	100	100	-33.3	-14.3	0
Smic.scaffold523|size502601	284665	SmicGene23035	AC	30	83.3	80	83.3	71.4	100	-20	-16.7	-28.6
Smic.scaffold531|size497948	12612	SmicGene23202	AC	22	95.5	100	100	66.7	100	0	0	-33.3
Smic.scaffold531|size497948	12864	SmicGene23202	AT	135	11.3	16.7	2	12.5	18.8	-2.1	-16.7	-6.3
Smic.scaffold551|size483893	453475	SmicGene23771	AT	330	59.2	67	28	63.2	55.7	11.3	-27.7	7.6
Smic.scaffold551|size483893	453483	SmicGene23771	AT	333	23.4	29.2	7.7	9.4	31.6	-2.4	-23.9	-22.2
Smic.scaffold551|size483893	453501	SmicGene23771	AT	357	62.4	65.4	38.5	61.6	65.4	0	-26.9	-3.8
Smic.scaffold551|size483893	453509	SmicGene23771	AT	346	50.3	61.9	37	44.4	48	13.9	-11	-3.6
Smic.scaffold555|size482893	100159	SmicGene23870	GC	623	13.6	16.3	7.9	11.4	18.4	-2.1	-10.5	-7
Smic.scaffold555|size482893	100173	SmicGene23870	AG	649	12.1	15.2	8	11.3	14	1.1	-6	-2.7
Smic.scaffold555|size482893	100175	SmicGene23870	CA	686	11.7	14.2	7.2	11.2	14.1	0.1	-6.9	-2.9
Smic.scaffold555|size482893	100193	SmicGene23870	GA	736	6.9	8.7	4.9	5.9	8.3	0.4	-3.4	-2.4
Smic.scaffold563|size474154	24552	SmicGene24046	GA	257	6.2	7.5	2	4.6	9.1	-1.6	-7.1	-4.5
Smic.scaffold563|size474154	24605	SmicGene24046	CT	276	5.3	3.5	4.8	2.6	9.5	-6	-4.8	-6.9
Smic.scaffold563|size474154	24621	SmicGene24046	CT	289	5.1	5.3	1.5	2.5	9.9	-4.6	-8.4	-7.4
Smic.scaffold563|size474154	24714	SmicGene24046	CT	245	6	8.3	6.7	4.6	4.9	3.5	1.8	-0.3
Smic.scaffold563|size474154	24750	SmicGene24046	CT	248	4.9	10.9	3.9	4.8	1.3	9.6	2.6	3.5
Smic.scaffold563|size474154	24925	SmicGene24046	CT	287	4.4	4.7	4.2	3.9	4.7	0	-0.5	-0.7
Smic.scaffold564|size473909	429715	SmicGene24127	AT	112	14.3	17.4	17.1	0	17.2	0.1	-0.2	-17.2
Smic.scaffold564|size473909	429956	SmicGene24127	AT	299	4.6	0	2.7	6.9	9.9	-9.9	-7.2	-3
Smic.scaffold570|size469266	20263	SmicGene24280	GA	174	13.2	9.8	15.2	13.2	14.9	-5.1	0.3	-1.7
Smic.scaffold570|size469266	20265	SmicGene24280	CT	169	14.7	14.6	19.4	11.8	14.9	-0.3	4.5	-3.1
Smic.scaffold570|size469266	20299	SmicGene24280	AG	103	87.5	81.5	100	94.1	78.6	2.9	21.4	15.5
Smic.scaffold570|size469266	20300	SmicGene24280	GC	101	87.3	81.5	100	93.8	78.6	2.9	21.4	15.2
Smic.scaffold570|size469266	20317	SmicGene24280	CT	55	80	76.9	100	88.2	62.5	14.4	37.5	25.7
Smic.scaffold570|size469266	20325	SmicGene24280	GC	33	52.9	50	60	54.5	50	0	10	4.5
Smic.scaffold570|size469266	20798	SmicGene24280	CT	79	80.7	79.2	90.9	88.9	66.7	12.5	24.2	22.2
Smic.scaffold570|size469266	20826	SmicGene24280	TC	77	20.7	20.8	36.4	22.2	10	10.8	26.4	12.2
Smic.scaffold570|size469266	20828	SmicGene24280	AG	78	18.5	13	45.5	14.8	15	-2	30.5	-0.2
Smic.scaffold570|size469266	20831	SmicGene24280	CT	77	76.5	73.9	90.9	81.5	65	8.9	25.9	16.5
Smic.scaffold570|size469266	20839	SmicGene24280	GA	77	72.2	71.4	90.9	74.1	60	11.4	30.9	14.1
Smic.scaffold570|size469266	20840	SmicGene24280	CT	76	82.3	90.5	90.9	85.2	65	25.5	25.9	20.2
Smic.scaffold570|size469266	20965	SmicGene24280	CT	36	77.5	71.4	80	92.9	64.3	7.1	15.7	28.6
Smic.scaffold570|size469266	20975	SmicGene24280	GC	51	75.9	85.7	80	84.2	56.3	29.5	23.8	28
Smic.scaffold570|size469266	20981	SmicGene24280	CT	56	75.4	81.3	80	78.9	64.7	16.5	15.3	14.2
Smic.scaffold570|size469266	20994	SmicGene24280	GC	60	70	70.6	66.7	75	64.7	5.9	2	10.3
Smic.scaffold570|size469266	21002	SmicGene24280	CT	57	75.4	81.3	66.7	83.3	64.7	16.5	2	18.6
Smic.scaffold570|size469266	21005	SmicGene24280	CT	66	65.7	65	71.4	65	65	0	6.4	0
Smic.scaffold570|size469266	22234	SmicGene24280	CT	27	17.9	20	20	28.6	9.1	10.9	10.9	19.5
Smic.scaffold570|size469266	22245	SmicGene24280	CT	20	80	100	50	75	87.5	12.5	-37.5	-12.5
Smic.scaffold570|size469266	23922	SmicGene24280	CT	23	47.8	30		42.9	83.3	-53.3	-83.3	-40.5
Smic.scaffold570|size469266	23928	SmicGene24280	CT	23	47.8	33.3		50	66.7	-33.3	-66.7	-16.7
Smic.scaffold570|size469266	24501	SmicGene24280	CT	42	71.4	66.7	60	90.9	63.6	3	-3.6	27.3
Smic.scaffold570|size469266	24509	SmicGene24280	GA	43	63.6	53.3	66.7	90.9	50	3.3	16.7	40.9
Smic.scaffold570|size469266	24510	SmicGene24280	CT	41	75	73.3	66.7	90.9	66.7	6.7	0	24.2
Smic.scaffold570|size469266	24997	SmicGene24280	AG	21	33.3	50	100	16.7	25	25	75	-8.3
Smic.scaffold570|size469266	25007	SmicGene24280	GA	28	30	50	100	12.5	16.7	33.3	83.3	-4.2
Smic.scaffold570|size469266	25008	SmicGene24280	CT	31	53.1	66.7	100	37.5	46.2	20.5	53.8	-8.7
Smic.scaffold570|size469266	218005	SmicGene24293	CT	109	15.6	17.6	23.1	20	6.3	11.4	16.8	13.8
Smic.scaffold570|size469266	222823	SmicGene24293	CT	62	87.1	68.4	100	100	88.9	-20.5	11.1	11.1
Smic.scaffold570|size469266	222856	SmicGene24293	CT	164	84.8	75.5	100	87.2	88.5	-13	11.5	-1.2
Smic.scaffold570|size469266	222863	SmicGene24293	CT	167	85.6	77.8	100	86	90.2	-12.4	9.8	-4.2
Smic.scaffold570|size469266	222901	SmicGene24293	CT	110	65.5	63.2	100	54.3	75.8	-12.6	24.2	-21.5
Smic.scaffold570|size469266	222907	SmicGene24293	CT	97	65.3	61.8	100	56.3	77.4	-15.7	22.6	-21.2
Smic.scaffold570|size469266	222913	SmicGene24293	TC	75	56.6	57.1	100	45.8	65.2	-8.1	34.8	-19.4
Smic.scaffold570|size469266	222922	SmicGene24293	CT	51	29.4	20	100	20	46.7	-26.7	53.3	-26.7
Smic.scaffold570|size469266	223013	SmicGene24293	CT	63	75	77.8	91.7	60	73.7	4.1	18	-13.7
Smic.scaffold570|size469266	223014	SmicGene24293	AG	64	75.8	78.9	92.3	60	73.7	5.3	18.6	-13.7
Smic.scaffold570|size469266	223027	SmicGene24293	CT	88	81.8	79.2	94.4	73.7	81.5	-2.3	13	-7.8
Smic.scaffold570|size469266	223049	SmicGene24293	CT	146	93.2	95	92.6	90.3	93.8	1.3	-1.2	-3.4
Smic.scaffold570|size469266	223166	SmicGene24293	CT	120	88.7	83.3	81.3	96.8	90.2	-6.9	-9	6.5
Smic.scaffold570|size469266	223171	SmicGene24293	AG	103	86.9	78.6	81.3	95.8	89.7	-11.2	-8.5	6.1
Smic.scaffold570|size469266	223174	SmicGene24293	CT	83	85.1	76	75	94.1	90.9	-14.9	-15.9	3.2
Smic.scaffold570|size469266	223178	SmicGene24293	TC	79	82.5	75	77.8	93.3	84.4	-9.4	-6.6	9
Smic.scaffold570|size469266	223192	SmicGene24293	CT	56	75.4	72.2	60	72.7	82.6	-10.4	-22.6	-9.9
Smic.scaffold570|size469266	223201	SmicGene24293	TC	41	61.9	54.5	25	66.7	72.2	-17.7	-47.2	-5.6
Smic.scaffold570|size469266	223250	SmicGene24293	TC	29	48.3	50	50	63.6	30	20	20	33.6
Smic.scaffold570|size469266	223255	SmicGene24293	CT	44	65.9	62.5	75	69.2	63.2	-0.7	11.8	6.1
Smic.scaffold570|size469266	223264	SmicGene24293	CT	70	78.6	88.2	85.7	83.3	67.9	20.4	17.9	15.5
Smic.scaffold570|size469266	223273	SmicGene24293	TC	91	82.6	87	87.5	84	77.8	9.2	9.7	6.2
Smic.scaffold570|size469266	223390	SmicGene24294	GA	107	83.2	90	86.7	76.5	82.1	7.9	4.5	-5.7
Smic.scaffold570|size469266	223405	SmicGene24294	GA	65	70.8	70.6	75	71.4	68.4	2.2	6.6	3
Smic.scaffold570|size469266	223411	SmicGene24294	AG	52	73.1	72.7	66.7	68.4	81.3	-8.5	-14.6	-12.8
Smic.scaffold570|size469266	223414	SmicGene24294	GA	35	72.2	57.1	50	78.6	81.8	-24.7	-31.8	-3.2
Smic.scaffold570|size469266	223423	SmicGene24294	TC	25	40.7	37.5	0	55.6	37.5	0	-37.5	18.1
Smic.scaffold570|size469266	223436	SmicGene24294	GA	25	28	25	0	37.5	28.6	-3.6	-28.6	8.9
Smic.scaffold570|size469266	223477	SmicGene24294	GA	39	52.5	47.1	80	62.5	40	7.1	40	22.5
Smic.scaffold570|size469266	223480	SmicGene24294	GA	39	52.4	47.1	80	66.7	36.4	10.7	43.6	30.3
Smic.scaffold570|size469266	223492	SmicGene24294	AG	57	70.7	55	88.9	85.7	66.7	-11.7	22.2	19
Smic.scaffold570|size469266	223498	SmicGene24294	GA	51	78.2	70.6	90	85.7	71.4	-0.8	18.6	14.3
Smic.scaffold570|size469266	223529	SmicGene24294	GA	43	81.4	69.2	100	85.7	77.8	-8.5	22.2	7.9
Smic.scaffold570|size469266	223534	SmicGene24294	GA	44	79.5	69.2	100	92.9	63.6	5.6	36.4	29.2
Smic.scaffold570|size469266	223951	SmicGene24294	AG	27	59.3	88.9	100	42.9	40	48.9	60	2.9
Smic.scaffold570|size469266	223987	SmicGene24294	AG	22	43.5	50		66.7	33.3	16.7	-33.3	33.3
Smic.scaffold570|size469266	223988	SmicGene24294	GA	23	39.1	50		66.7	25	25	-25	41.7
Smic.scaffold570|size469266	224491	SmicGene24294	AG	30	76.7	83.3	100	50	75	8.3	25	-25
Smic.scaffold570|size469266	224509	SmicGene24294	TC	58	87.9	92.3	100	75	89.5	2.8	10.5	-14.5
Smic.scaffold570|size469266	224537	SmicGene24294	GA	56	89.5	91.7	100	78.9	94.1	-2.5	5.9	-15.2
Smic.scaffold570|size469266	224560	SmicGene24294	GA	45	68.9	70	75	58.3	73.7	-3.7	1.3	-15.4
Smic.scaffold570|size469266	224563	SmicGene24294	AG	31	68.8	77.8	66.7	71.4	61.5	16.2	5.1	9.9
Smic.scaffold570|size469266	224573	SmicGene24294	GA	26	57.7	75	66.7	50	44.4	30.6	22.2	5.6
Smic.scaffold570|size469266	224578	SmicGene24294	GA	24	56	71.4	50	57.1	44.4	27	5.6	12.7
Smic.scaffold570|size469266	224869	SmicGene24294	TC	23	34.8	33.3	50	0	50	-16.7	0	-50
Smic.scaffold570|size469266	224998	SmicGene24294	GA	20	70	55.6	50	80	100	-44.4	-50	-20
Smic.scaffold570|size469266	225020	SmicGene24294	AG	20	61.9	55.6	50	40	100	-44.4	-50	-60
Smic.scaffold570|size469266	225292	SmicGene24294	GA	23	32	42.9	0	33.3	33.3	9.5	-33.3	0
Smic.scaffold570|size469266	225298	SmicGene24294	AG	24	33.3	42.9	0	44.4	16.7	26.2	-16.7	27.8
Smic.scaffold570|size469266	225304	SmicGene24294	GA	25	52	57.1	33.3	66.7	33.3	23.8	0	33.3
Smic.scaffold570|size469266	225322	SmicGene24294	GA	40	82.5	83.3	66.7	92.3	77.8	5.6	-11.1	14.5
Smic.scaffold570|size469266	225325	SmicGene24294	AG	40	80	75	66.7	85.7	87.5	-12.5	-20.8	-1.8
Smic.scaffold570|size469266	225334	SmicGene24294	AG	45	82.6	80	66.7	87.5	88.9	-8.9	-22.2	-1.4
Smic.scaffold570|size469266	225361	SmicGene24294	AG	69	85.5	85.7	100	92.9	76.9	8.8	23.1	15.9
Smic.scaffold570|size469266	225376	SmicGene24294	GA	99	86.9	85.2	100	90	81.6	3.6	18.4	8.4
Smic.scaffold570|size469266	225391	SmicGene24294	TC	104	78.1	72.7	93.3	81.5	73.2	-0.4	20.2	8.3
Smic.scaffold570|size469266	225397	SmicGene24294	AG	94	88.3	77.8	100	88	89.2	-11.4	10.8	-1.2
Smic.scaffold570|size469266	225406	SmicGene24294	AG	95	87.4	76.5	100	88.5	86.8	-10.4	13.2	1.6
Smic.scaffold570|size469266	225412	SmicGene24294	GA	98	72.4	72.2	80	74.1	68.4	3.8	11.6	5.7
Smic.scaffold570|size469266	225434	SmicGene24294	TC	77	9.1	8.3	0	12.5	10.3	-2	-10.3	2.2
Smic.scaffold570|size469266	225448	SmicGene24294	GA	46	51.1	16.7	100	50	44.4	-27.8	55.6	5.6
Smic.scaffold570|size469266	225463	SmicGene24294	GA	23	65.2	40	100	87.5	42.9	-2.9	57.1	44.6
Smic.scaffold570|size469266	228213	SmicGene24294	TC	21	38.1	66.7	0	25	50	16.7	-50	-25
Smic.scaffold570|size469266	228225	SmicGene24294	TC	27	44.4	63.6	0	11.1	66.7	-3	-66.7	-55.6
Smic.scaffold570|size469266	237014	SmicGene24296	AG	22	50	50	100	0	46.2	3.8	53.8	-46.2
Smic.scaffold570|size469266	237039	SmicGene24296	GA	26	77.8	100	100	75	61.5	38.5	38.5	13.5
Smic.scaffold570|size469266	237050	SmicGene24296	AG	30	83.9	100	100	75	71.4	28.6	28.6	3.6
Smic.scaffold570|size469266	237188	SmicGene24296	GA	24	83.3	75	100	100	70	5	30	30
Smic.scaffold570|size469266	237201	SmicGene24296	GA	30	83.3	83.3	100	100	71.4	11.9	28.6	28.6
Smic.scaffold570|size469266	237203	SmicGene24296	AG	29	86.2	100	100	100	71.4	28.6	28.6	28.6
Smic.scaffold570|size469266	242295	SmicGene24297	CT	22	90.9	87.5	75	100	100	-12.5	-25	0
Smic.scaffold570|size469266	242303	SmicGene24297	TC	25	92	77.8	100	100	100	-22.2	0	0
Smic.scaffold570|size469266	242373	SmicGene24297	CT	38	94.7	77.8	100	100	100	-22.2	0	0
Smic.scaffold570|size469266	314623	SmicGene24308	CT	21	76.2	83.3	0	57.1	100	-16.7	-100	-42.9
Smic.scaffold570|size469266	317070	SmicGene24308	TC	20	95	100	100	100	80	20	20	20
Smic.scaffold570|size469266	317073	SmicGene24308	AG	21	90.5	100	100	100	66.7	33.3	33.3	33.3
Smic.scaffold570|size469266	317133	SmicGene24308	TC	21	85.7	100		100	66.7	33.3	-66.7	33.3
Smic.scaffold570|size469266	317136	SmicGene24308	CT	21	81	100		80	66.7	33.3	-66.7	13.3
Smic.scaffold570|size469266	336826	SmicGene24310	GA	115	82.8	81.8	83.3	85.7	81.1	0.7	2.3	4.6
Smic.scaffold570|size469266	336830	SmicGene24310	GA	107	78.5	75.9	82.4	83.3	75.7	0.2	6.7	7.7
Smic.scaffold570|size469266	336832	SmicGene24310	AG	101	78.6	75	87.5	82.6	75	0	12.5	7.6
Smic.scaffold570|size469266	336838	SmicGene24310	GA	89	75.3	68.2	86.7	77.3	73.3	-5.2	13.3	3.9
Smic.scaffold570|size469266	336862	SmicGene24310	GA	26	22.2	25	0	25	22.2	2.8	-22.2	2.8
Smic.scaffold570|size469266	336871	SmicGene24310	TC	24	23.1	28.6	0	28.6	22.2	6.3	-22.2	6.3
Smic.scaffold570|size469266	336961	SmicGene24310	GA	41	68.3	52.9	100	66.7	75	-22.1	25	-8.3
Smic.scaffold570|size469266	336964	SmicGene24310	GA	44	68.2	55	100	66.7	75	-20	25	-8.3
Smic.scaffold570|size469266	336967	SmicGene24310	AG	46	67.4	55	100	57.1	76.9	-21.9	23.1	-19.8
Smic.scaffold570|size469266	336968	SmicGene24310	GA	46	63.8	50	100	57.1	71.4	-21.4	28.6	-14.3
Smic.scaffold570|size469266	336970	SmicGene24310	GA	46	70.2	65	100	57.1	71.4	-6.4	28.6	-14.3
Smic.scaffold570|size469266	336979	SmicGene24310	TC	55	69.6	52.4	100	66.7	80	-27.6	20	-13.3
Smic.scaffold570|size469266	337033	SmicGene24310	GA	66	87.9	76.9	100	92.9	94.1	-17.2	5.9	-1.3
Smic.scaffold570|size469266	337046	SmicGene24310	GA	58	81	76	100	72.7	84.6	-8.6	15.4	-11.9
Smic.scaffold570|size469266	337055	SmicGene24310	AG	48	74	68.2	100	77.8	66.7	1.5	33.3	11.1
Smic.scaffold570|size469266	338023	SmicGene24310	GA	20	60	80	100	80	33.3	46.7	66.7	46.7
Smic.scaffold570|size469266	338045	SmicGene24310	GA	25	65.4	100	100	72.7	40	60	60	32.7
Smic.scaffold570|size469266	338056	SmicGene24310	TC	25	68	80	100	72.7	50	30	50	22.7
Smic.scaffold570|size469266	338155	SmicGene24310	GA	26	65.4	62.5	50	77.8	57.1	5.4	-7.1	20.6
Smic.scaffold570|size469266	338513	SmicGene24310	GA	41	85.7	69.2	100	88.9	92.9	-23.6	7.1	-4
Smic.scaffold570|size469266	338542	SmicGene24310	GA	42	76.2	69.2	100	87.5	66.7	2.6	33.3	20.8
Smic.scaffold570|size469266	338549	SmicGene24310	GA	37	76.3	63.6	100	100	61.5	2.1	38.5	38.5
Smic.scaffold570|size469266	338554	SmicGene24310	AG	37	81.1	81.8	100	100	58.3	23.5	41.7	41.7
Smic.scaffold570|size469266	338689	SmicGene24310	GA	34	82.9	62.5	100	85.7	88.9	-26.4	11.1	-3.2
Smic.scaffold570|size469266	338695	SmicGene24310	GA	41	85.4	66.7	100	88.9	90	-23.3	10	-1.1
Smic.scaffold570|size469266	338698	SmicGene24310	AG	41	79.1	50	100	83.3	90.9	-40.9	9.1	-7.6
Smic.scaffold570|size469266	338699	SmicGene24310	GA	44	79.5	55.6	100	80	90.9	-35.4	9.1	-10.9
Smic.scaffold570|size469266	338773	SmicGene24310	GA	58	93.1	90	100	100	83.3	6.7	16.7	16.7
Smic.scaffold570|size469266	338779	SmicGene24310	AG	48	93.8	90	100	94.4	93.3	-3.3	6.7	1.1
Smic.scaffold570|size469266	338782	SmicGene24310	TC	39	92.3	85.7	100	93.3	92.3	-6.6	7.7	1
Smic.scaffold570|size469266	338992	SmicGene24310	AG	28	86.7	90	80	77.8	100	-10	-20	-22.2
Smic.scaffold570|size469266	338993	SmicGene24310	GA	28	76.7	90	80	66.7	66.7	23.3	13.3	0
Smic.scaffold570|size469266	338998	SmicGene24310	TC	29	86.7	90	80	77.8	100	-10	-20	-22.2
Smic.scaffold570|size469266	339019	SmicGene24310	GA	38	87.2	85.7	72.7	100	100	-14.3	-27.3	0
Smic.scaffold570|size469266	339031	SmicGene24310	AG	39	89.7	92.3	75	100	100	-7.7	-25	0
Smic.scaffold570|size469266	339275	SmicGene24310	GA	72	88.9	87	80	100	84.6	2.3	-4.6	15.4
Smic.scaffold570|size469266	339307	SmicGene24310	GA	66	80.9	72.7	80	87.5	84	-11.3	-4	3.5
Smic.scaffold570|size469266	339313	SmicGene24310	GA	66	80.6	71.4	80	87.5	84	-12.6	-4	3.5
Smic.scaffold570|size469266	339316	SmicGene24310	AG	68	57.4	47.6	60	75	53.8	-6.2	6.2	21.2
Smic.scaffold570|size469266	339320	SmicGene24310	GA	62	80.6	70	80	84.6	87.5	-17.5	-7.5	-2.9
Smic.scaffold570|size469266	340189	SmicGene24310	GA	24	87.5	100	100	77.8	83.3	16.7	16.7	-5.6
Smic.scaffold570|size469266	340213	SmicGene24310	GA	49	87.8	86.7	100	83.3	88.9	-2.2	11.1	-5.6
Smic.scaffold570|size469266	340225	SmicGene24310	GA	66	85.1	81.3	100	88.5	71.4	9.8	28.6	17
Smic.scaffold570|size469266	340249	SmicGene24310	GA	66	95.5	83.3	100	100	100	-16.7	0	0
Smic.scaffold570|size469266	340265	SmicGene24310	AG	48	81.3	61.5	100	89.5	81.8	-20.3	18.2	7.7
Smic.scaffold570|size469266	340283	SmicGene24310	GA	28	82.1	50	100	90	100	-50	0	-10
Smic.scaffold570|size469266	340291	SmicGene24310	AG	21	85.7	57.1	100	100	100	-42.9	0	0
Smic.scaffold570|size469266	341107	SmicGene24311	CT	28	55.2	44.4	100	62.5	50	-5.6	50	12.5
Smic.scaffold570|size469266	341111	SmicGene24311	CT	29	55.2	44.4	100	62.5	50	-5.6	50	12.5
Smic.scaffold570|size469266	341113	SmicGene24311	CT	28	57.1	44.4	100	71.4	50	-5.6	50	21.4
Smic.scaffold570|size469266	341116	SmicGene24311	TC	29	58.6	44.4	100	75	50	-5.6	50	25
Smic.scaffold570|size469266	341119	SmicGene24311	TC	29	58.6	44.4	100	75	50	-5.6	50	25
Smic.scaffold570|size469266	341146	SmicGene24311	TC	43	72.1	64.7	100	83.3	63.6	1.1	36.4	19.7
Smic.scaffold570|size469266	341539	SmicGene24311	CT	53	90.6	84.6	100	83.3	95.5	-10.8	4.5	-12.1
Smic.scaffold570|size469266	341544	SmicGene24311	AG	44	68.2	75	60	60	70.6	4.4	-10.6	-10.6
Smic.scaffold570|size469266	341557	SmicGene24311	CT	31	90.3	100	100	77.8	88.9	11.1	11.1	-11.1
Smic.scaffold570|size469266	342155	SmicGene24311	CT	24	87.5	80	100	100	75	5	25	25
Smic.scaffold570|size469266	342163	SmicGene24311	TC	31	87.1	83.3	100	100	72.7	10.6	27.3	27.3
Smic.scaffold570|size469266	342164	SmicGene24311	CT	30	80.6	83.3	100	100	54.5	28.8	45.5	45.5
Smic.scaffold570|size469266	342169	SmicGene24311	CT	33	88.2	85.7	100	100	70	15.7	30	30
Smic.scaffold570|size469266	342202	SmicGene24311	AG	69	89.9	81.3	93.8	100	83.3	-2.1	10.4	16.7
Smic.scaffold570|size469266	342229	SmicGene24311	CT	45	86.7	83.3	91.7	100	75	8.3	16.7	25
Smic.scaffold570|size469266	342241	SmicGene24311	CT	30	83.3	66.7	85.7	100	80	-13.3	5.7	20
Smic.scaffold570|size469266	342245	SmicGene24311	TC	29	72.4	66.7	83.3	71.4	70	-3.3	13.3	1.4
Smic.scaffold570|size469266	343753	SmicGene24311	CT	38	76.3	83.3	50	64.3	100	-16.7	-50	-35.7
Smic.scaffold570|size469266	343780	SmicGene24311	TC	56	85.7	92.3	66.7	77.8	100	-7.7	-33.3	-22.2
Smic.scaffold570|size469266	343786	SmicGene24311	AG	48	86	81.8	75	86.7	93.8	-11.9	-18.8	-7.1
Smic.scaffold570|size469266	343798	SmicGene24311	CT	47	85.4	81.8	75	92.3	87.5	-5.7	-12.5	4.8
Smic.scaffold570|size469266	343816	SmicGene24311	TC	30	87.1	71.4	100	100	83.3	-11.9	16.7	16.7
Smic.scaffold570|size469266	343871	SmicGene24311	CT	41	90.2	100	100	100	69.2	30.8	30.8	30.8
Smic.scaffold570|size469266	343907	SmicGene24311	CT	41	80.5	77.8	100	92.3	61.5	16.2	38.5	30.8
Smic.scaffold570|size469266	343918	SmicGene24311	TC	39	92.3	88.9	85.7	92.3	100	-11.1	-14.3	-7.7
Smic.scaffold570|size469266	343919	SmicGene24311	CT	39	82.1	77.8	85.7	84.6	80	-2.2	5.7	4.6
Smic.scaffold570|size469266	343927	SmicGene24311	TC	30	90.3	100	80	90	88.9	11.1	-8.9	1.1
Smic.scaffold570|size469266	346720	SmicGene24312	CT	23	82.6	85.7		66.7	90	-4.3	-90	-23.3
Smic.scaffold570|size469266	346733	SmicGene24312	CT	31	90.3	75	100	87.5	100	-25	0	-12.5
Smic.scaffold570|size469266	346762	SmicGene24312	CT	27	77.8	66.7	100	70	88.9	-22.2	11.1	-18.9
Smic.scaffold570|size469266	350606	SmicGene24312	CT	23	84	100	100	100	69.2	30.8	30.8	30.8
Smic.scaffold570|size469266	350641	SmicGene24312	TC	23	87.5	100	100	100	66.7	33.3	33.3	33.3
Smic.scaffold570|size469266	358504	SmicGene24312	CT	33	93.9	93.3	100	100	88.9	4.4	11.1	11.1
Smic.scaffold570|size469266	358513	SmicGene24312	CT	29	93.1	92.3	100	100	88.9	3.4	11.1	11.1
Smic.scaffold570|size469266	358522	SmicGene24312	TC	27	92.6	92.3	100	100	87.5	4.8	12.5	12.5
Smic.scaffold570|size469266	414632	SmicGene24320	TC	24	91.7	100	100	88.9	80	20	20	8.9
Smic.scaffold570|size469266	414641	SmicGene24320	TC	21	81	80	50	90	75	5	-25	15
Smic.scaffold570|size469266	415317	SmicGene24320	CT	26	88.5	100	75	80	100	0	-25	-20
Smic.scaffold570|size469266	416505	SmicGene24320	CT	20	80	100	66.7	66.7	75	25	-8.3	-8.3
Smic.scaffold570|size469266	416510	SmicGene24320	TC	20	80	100	66.7	66.7	80	20	-13.3	-13.3
Smic.scaffold570|size469266	417344	SmicGene24320	AG	22	81.8	66.7	80	75	100	-33.3	-20	-25
Smic.scaffold570|size469266	417369	SmicGene24320	CT	26	92.3	80	100	85.7	100	-20	0	-14.3
Smic.scaffold573|size465856	136045	SmicGene24397	CT	256	11.7	12.9	11.5	10	12.3	0.5	-0.8	-2.3
Smic.scaffold573|size465856	136071	SmicGene24397	GC	269	5.5	6.1	3.2	9.5	3.7	2.4	-0.4	5.9
Smic.scaffold573|size465856	136085	SmicGene24397	CT	248	20	16.9	23.1	21	19.5	-2.5	3.6	1.5
Smic.scaffold573|size465856	136086	SmicGene24397	CT	251	85.3	78	92.5	83.9	87	-9	5.4	-3.1
Smic.scaffold573|size465856	136089	SmicGene24397	TC	254	81.7	78.7	83.3	85.7	79.7	-1.1	3.6	6
Smic.scaffold573|size465856	136101	SmicGene24397	CT	255	88.4	85	92.3	87.5	89	-4	3.3	-1.5
Smic.scaffold573|size465856	136117	SmicGene24397	CT	273	86.6	85.7	91.7	83.8	86.1	-0.4	5.6	-2.3
Smic.scaffold573|size465856	136153	SmicGene24397	CT	257	88.1	91.3	90.7	87.5	83.8	7.5	6.9	3.7
Smic.scaffold573|size465856	136155	SmicGene24397	AC	256	5	2.9	4.8	7.4	4.5	-1.6	0.2	2.9
Smic.scaffold573|size465856	136158	SmicGene24397	AG	252	7.1	9.9	2.4	11.7	1.5	8.3	0.9	10.1
Smic.scaffold573|size465856	136173	SmicGene24397	CT	250	79.8	80	92.5	76.2	76.2	3.8	16.3	0
Smic.scaffold573|size465856	136202	SmicGene24397	GC	230	5.6	14.3	5.3	2.6	1.6	12.6	3.6	1
Smic.scaffold573|size465856	136203	SmicGene24397	CT	225	77.9	85.7	97.3	66.2	72.9	12.8	24.4	-6.7
Smic.scaffold573|size465856	136211	SmicGene24397	CT	225	5.3	5.6	12.8	2.8	3.2	2.4	9.6	-0.4
Smic.scaffold573|size465856	136232	SmicGene24397	CT	261	5	11.7	5.8	2.6	1.4	10.3	4.4	1.2
Smic.scaffold573|size465856	136245	SmicGene24397	GC	265	88	87.3	90.4	84.6	90.5	-3.2	-0.2	-5.9
Smic.scaffold573|size465856	136302	SmicGene24397	CT	167	71.3	68.1	77.8	67.4	74.5	-6.4	3.3	-7.1
Smic.scaffold573|size465856	136303	SmicGene24397	TC	164	27.9	19.1	52	25.5	26.1	-6.9	25.9	-0.6
Smic.scaffold573|size465856	136313	SmicGene24397	CT	117	50.8	48.3	66.7	47.5	50	-1.7	16.7	-2.5
Smic.scaffold573|size465856	136322	SmicGene24397	GC	95	40.8	29.6	58.3	40.6	44.4	-14.8	13.9	-3.8
Smic.scaffold573|size465856	136323	SmicGene24397	GA	95	60.6	60.7	58.3	59.4	63	-2.2	-4.6	-3.6
Smic.scaffold573|size465856	136341	SmicGene24397	GC	142	75.2	74.3	81.5	67.5	79.1	-4.8	2.4	-11.6
Smic.scaffold573|size465856	136344	SmicGene24397	CT	147	79.5	73.7	82.8	80	81.8	-8.1	0.9	-1.8
Smic.scaffold573|size465856	136348	SmicGene24397	AG	142	79.3	75	83.9	78	81	-6	2.9	-2.9
Smic.scaffold573|size465856	136382	SmicGene24397	CT	216	53.6	51.9	64.6	49.1	50.8	1.1	13.8	-1.7
Smic.scaffold573|size465856	136383	SmicGene24397	GA	215	51.6	49.1	64.6	57.7	39.1	10	25.5	18.6
Smic.scaffold573|size465856	136424	SmicGene24397	CT	229	21.1	9.1	40	20.3	19.2	-10.1	20.8	1.1
Smic.scaffold573|size465856	136440	SmicGene24397	CT	215	90.8	86.8	95.1	91.5	90.8	-4	4.4	0.8
Smic.scaffold573|size465856	136450	SmicGene24397	AG	209	24.1	26.3	17.5	26.7	23.9	2.4	-6.4	2.8
Smic.scaffold573|size465856	136457	SmicGene24397	AG	220	21.9	20.4	22.2	26.3	19.1	1.3	3.1	7.2
Smic.scaffold573|size465856	136459	SmicGene24397	AG	219	91.5	88.9	93	94.8	89.7	-0.8	3.3	5.1
Smic.scaffold573|size465856	136461	SmicGene24397	AG	226	92	89.1	93.2	96.5	90	-0.9	3.2	6.5
Smic.scaffold573|size465856	136508	SmicGene24397	GA	204	10.6	9.6	13.5	9.3	10.8	-1.2	2.7	-1.5
Smic.scaffold573|size465856	136518	SmicGene24397	GC	190	17.7	15.2	21.2	12.7	22.4	-7.2	-1.2	-9.7
Smic.scaffold573|size465856	136522	SmicGene24397	CT	176	15.3	22.5	9.7	13.7	14.8	7.7	-5.1	-1.1
Smic.scaffold573|size465856	136532	SmicGene24397	CT	141	78.6	81.3	91.7	73.9	74.4	6.8	17.2	-0.5
Smic.scaffold573|size465856	136549	SmicGene24397	CT	110	70.5	73.9	92.9	67.5	62.9	11.1	30	4.6
Smic.scaffold573|size465856	136560	SmicGene24397	GC	85	72.1	64.7	100	70.6	68	-3.3	32	2.6
Smic.scaffold573|size465856	136564	SmicGene24397	CT	87	75.3	66.7	100	78.8	66.7	0	33.3	12.1
Smic.scaffold573|size465856	136566	SmicGene24397	GC	89	74.2	68.4	100	75	66.7	1.8	33.3	8.3
Smic.scaffold573|size465856	136568	SmicGene24397	AG	91	73.6	70	100	75.8	64.3	5.7	35.7	11.5
Smic.scaffold573|size465856	136600	SmicGene24397	CT	85	72.1	64	100	76	64	0	36	12
Smic.scaffold573|size465856	136629	SmicGene24397	TC	89	65.9	55.2	66.7	76.2	69	-13.8	-2.3	7.2
Smic.scaffold573|size465856	136632	SmicGene24397	CT	89	76.7	63	100	81	76.7	-13.7	23.3	4.3
Smic.scaffold573|size465856	136653	SmicGene24397	GA	93	71.3	58.3	93.3	77.3	66.7	-8.3	26.7	10.6
Smic.scaffold573|size465856	136660	SmicGene24397	CT	85	67.8	56	93.8	70	61.5	-5.5	32.2	8.5
Smic.scaffold573|size465856	136665	SmicGene24397	CT	81	69.5	59.1	93.3	65	68	-8.9	25.3	-3
Smic.scaffold573|size465856	136672	SmicGene24397	AG	86	61.4	50	93.8	52.6	60	-10	33.8	-7.4
Smic.scaffold573|size465856	136677	SmicGene24397	GC	89	72.2	66.7	93.3	68.4	69.2	-2.6	24.1	-0.8
Smic.scaffold573|size465856	136695	SmicGene24397	CT	111	74.8	74.2	91.3	75.9	60.7	13.5	30.6	15.1
Smic.scaffold573|size465856	136711	SmicGene24397	CT	110	72.3	69.7	91.3	75.9	55.6	14.1	35.7	20.3
Smic.scaffold573|size465856	136740	SmicGene24397	GC	81	21	11.5	50	38.9	0	11.5	50	38.9
Smic.scaffold573|size465856	136743	SmicGene24397	CT	76	51.3	53.8	76.9	70.6	18.2	35.7	58.7	52.4
Smic.scaffold573|size465856	136745	SmicGene24397	AG	71	11.1	17.4	16.7	0	9.5	7.9	7.1	-9.5
Smic.scaffold573|size465856	136758	SmicGene24397	TC	65	32.3	27.8	63.6	56.3	0	27.8	63.6	56.3
Smic.scaffold573|size465856	136759	SmicGene24397	TC	65	21.5	11.1	54.5	37.5	0	11.1	54.5	37.5
Smic.scaffold573|size465856	136787	SmicGene24397	CT	44	13.3	33.3	0	8.3	5.9	27.5	-5.9	2.5
Smic.scaffold573|size465856	136791	SmicGene24397	AG	42	23.3	30	0	33.3	17.6	12.4	-17.6	15.7
Smic.scaffold573|size465856	136792	SmicGene24397	CT	42	23.3	40	0	25	17.6	22.4	-17.6	7.4
Smic.scaffold573|size465856	136806	SmicGene24397	CT	58	38.3	58.8	20	45	16.7	42.2	3.3	28.3
Smic.scaffold573|size465856	136822	SmicGene24397	CT	86	51.1	61.5	44.4	60	30.4	31.1	14	29.6
Smic.scaffold573|size465856	136866	SmicGene24397	CT	126	65.1	52.5	66.7	75	65.5	-13	1.1	9.5
Smic.scaffold573|size465856	136870	SmicGene24397	GC	128	63.1	56.4	66.7	72.9	54.8	1.6	11.8	18.1
Smic.scaffold573|size465856	136882	SmicGene24397	CT	135	76.3	63.4	69.2	91.7	72.7	-9.3	-3.5	18.9
Smic.scaffold573|size465856	136887	SmicGene24397	CT	134	85.8	78.4	75	96	83.9	-5.5	-8.9	12.1
Smic.scaffold573|size465856	136893	SmicGene24397	GC	143	69.2	58.5	68.4	75.5	73	-14.4	-4.6	2.5
Smic.scaffold573|size465856	136933	SmicGene24397	CT	202	89.4	88.2	82.9	93.2	90.5	-2.2	-7.6	2.7
Smic.scaffold573|size465856	136967	SmicGene24397	AG	257	20.4	22.2	18.4	15.2	24.4	-2.2	-6	-9.2
Smic.scaffold573|size465856	136972	SmicGene24397	CT	264	14.2	18.5	9.3	19.7	9.8	8.7	-0.5	9.9
Smic.scaffold573|size465856	136985	SmicGene24397	TC	257	9.2	18.2	5.5	12.5	2.4	15.8	3.1	10.1
Smic.scaffold573|size465856	136999	SmicGene24397	CT	236	88.6	91.8	87.2	90.6	85.5	6.3	1.7	5
Smic.scaffold573|size465856	137004	SmicGene24397	CT	235	86.1	92.3	87.8	82.7	81.7	10.6	6.1	1
Smic.scaffold573|size465856	137085	SmicGene24397	GC	221	74.4	76.4	80	78.7	61.5	14.8	18.5	17.2
Smic.scaffold573|size465856	137087	SmicGene24397	CT	221	9.8	10.9	9.1	11.3	7.7	3.2	1.4	3.6
Smic.scaffold573|size465856	137104	SmicGene24397	GC	215	81.5	78.9	90	78.7	79.6	-0.7	10.4	-0.9
Smic.scaffold573|size465856	137116	SmicGene24397	CT	208	80.1	76	89.6	78	77.8	-1.8	11.8	0.2
Smic.scaffold573|size465856	137127	SmicGene24397	GC	230	78.4	70.4	88.7	77.8	77	-6.7	11.6	0.7
Smic.scaffold573|size465856	137135	SmicGene24397	AG	206	75.7	67.4	89.6	70.2	76.3	-8.9	13.3	-6.1
Smic.scaffold573|size465856	137151	SmicGene24397	CT	169	85.3	76.2	86.4	85.1	92.2	-16	-5.8	-7.1
Smic.scaffold573|size465856	137159	SmicGene24397	AG	168	6.4	9.8	2.7	6.5	6.1	3.6	-3.4	0.4
Smic.scaffold578|size464150	16702	SmicGene24579	TC	152	15.3	11.4	3.7	16.7	22.6	-11.2	-18.9	-6
Smic.scaffold578|size464150	16774	SmicGene24579	GA	270	8.9	9.4	8.7	9.2	8.2	1.2	0.5	1
Smic.scaffold611|size440927	256475	SmicGene25500	GC	137	6.4	0	2.7	10	13.9	-13.9	-11.2	-3.9
Smic.scaffold611|size440927	256476	SmicGene25500	AT AG	141	25	20.5	5.3	46.7	32.4	-11.9	-27.2	14.2
Smic.scaffold629|size426870	175824	SmicGene25942	AT	33	48.5	14.3	50	42.9	72.7	-58.4	-22.7	-29.9
Smic.scaffold629|size426870	175830	SmicGene25942	AC	31	21.9	14.3	0	66.7	20	-5.7	-20	46.7
Smic.scaffold629|size426870	175834	SmicGene25942	AT AG	35	41.7	0	33.3	62.5	58.3	-58.3	-25	4.2
Smic.scaffold629|size426870	175843	SmicGene25942	AG AT	39	25.6	12.5	20	44.4	25	-12.5	-5	19.4
Smic.scaffold638|size422806	122876	SmicGene26211	AG	79	15.1	16.7	16.7	16.7	10	6.7	6.7	6.7
Smic.scaffold638|size422806	122878	SmicGene26211	AG	82	11.1	8.3	15	11.5	10	-1.7	5	1.5
Smic.scaffold638|size422806	122963	SmicGene26211	CT	75	18.1	14.3	22.2	20	16.7	-2.4	5.6	3.3
Smic.scaffold638|size422806	123022	SmicGene26211	GA	59	62.1	68.4	60	58.8	60	8.4	0	-1.2
Smic.scaffold638|size422806	123042	SmicGene26211	TC	91	20.9	0	38.9	25.9	21.7	-21.7	17.1	4.2
Smic.scaffold638|size422806	123126	SmicGene26211	CT	111	86.6	90.9	90	95.2	76.3	14.6	13.7	18.9
Smic.scaffold638|size422806	123153	SmicGene26211	GA	90	29.7	34.6	50	16.7	22.6	12	27.4	-5.9
Smic.scaffold638|size422806	123154	SmicGene26211	CT	92	89.2	92.6	88.2	88.9	87.1	5.5	1.1	1.8
Smic.scaffold638|size422806	123157	SmicGene26211	GC	86	87.8	92	88.2	88.2	83.9	8.1	4.4	4.4
Smic.scaffold638|size422806	123186	SmicGene26211	CT	53	86	84.2	90.9	81.8	87.5	-3.3	3.4	-5.7
Smic.scaffold638|size422806	123202	SmicGene26211	CT	39	80	84.6	100	60	81.8	2.8	18.2	-21.8
Smic.scaffold638|size422806	125300	SmicGene26211	CT	22	50	44.4	100	33.3	66.7	-22.2	33.3	-33.3
Smic.scaffold638|size422806	125305	SmicGene26211	CT	24	25	33.3	100	28.6	0	33.3	100	28.6
Smic.scaffold638|size422806	125306	SmicGene26211	CT	24	54.2	44.4	100	42.9	71.4	-27	28.6	-28.6
Smic.scaffold638|size422806	125310	SmicGene26211	GC	24	24	10	100	28.6	28.6	-18.6	71.4	0
Smic.scaffold638|size422806	125328	SmicGene26211	GA	30	35.5	46.2	100	25	22.2	23.9	77.8	2.8
Smic.scaffold638|size422806	125337	SmicGene26211	CT	29	30	25	100	42.9	20	5	80	22.9
Smic.scaffold638|size422806	125348	SmicGene26211	GA	26	26.9	33.3	100	14.3	22.2	11.1	77.8	-7.9
Smic.scaffold638|size422806	125349	SmicGene26211	CT	29	34.5	40	100	42.9	18.2	21.8	81.8	24.7
Smic.scaffold638|size422806	125397	SmicGene26211	CT	25	28	50	0	16.7	25	25	-25	-8.3
Smic.scaffold638|size422806	125406	SmicGene26211	GC	20	28.6	60	0	0	27.3	32.7	-27.3	-27.3
Smic.scaffold638|size422806	125427	SmicGene26211	CT	31	25.8	66.7	0	28.6	12.5	54.2	-12.5	16.1
Smic.scaffold638|size422806	125444	SmicGene26211	GC	42	37.2	61.5	0	62.5	15.8	45.7	-15.8	46.7
Smic.scaffold638|size422806	125459	SmicGene26211	TC	58	13.1	5.6	25	37.5	0	5.6	25	37.5
Smic.scaffold638|size422806	125491	SmicGene26211	CT	84	20.2	17.9	55.6	29.2	3.6	14.3	52	25.6
Smic.scaffold638|size422806	125522	SmicGene26211	CT	110	81.6	82.8	87.5	86.1	72.7	10	14.8	13.4
Smic.scaffold638|size422806	125527	SmicGene26211	CT	109	74.5	76.7	86.7	78.1	63.6	13	23	14.5
Smic.scaffold638|size422806	125543	SmicGene26211	CT	106	74.8	75	82.4	81.8	63.6	11.4	18.7	18.2
Smic.scaffold638|size422806	125571	SmicGene26211	CT	120	79.7	77.8	78.9	80.6	81.3	-3.5	-2.3	-0.7
Smic.scaffold638|size422806	125574	SmicGene26211	GC	118	76.5	73.5	77.8	77.8	77.4	-3.9	0.4	0.4
Smic.scaffold638|size422806	125603	SmicGene26211	CT	49	73.5	61.5	85.7	77.8	72.7	-11.2	13	5.1
Smic.scaffold638|size422806	125694	SmicGene26211	GC	26	46.2	71.4	0	66.7	25	46.4	-25	41.7
Smic.scaffold638|size422806	125730	SmicGene26211	CT	23	54.2	66.7	0	75	44.4	22.2	-44.4	30.6
Smic.scaffold638|size422806	125731	SmicGene26211	CT	25	52	66.7	0	60	44.4	22.2	-44.4	15.6
Smic.scaffold638|size422806	125750	SmicGene26211	CT	29	48.3	40	25	87.5	28.6	11.4	-3.6	58.9
Smic.scaffold638|size422806	125754	SmicGene26211	GC	29	44.8	40	25	77.8	16.7	23.3	8.3	61.1
Smic.scaffold638|size422806	125760	SmicGene26211	CT	33	54.5	45.5	25	90	37.5	8	-12.5	52.5
Smic.scaffold638|size422806	125765	SmicGene26211	CT	36	51.4	50	25	81.8	30	20	-5	51.8
Smic.scaffold638|size422806	125772	SmicGene26211	GA	34	56.4	58.3	33.3	76.9	36.4	22	-3	40.6
Smic.scaffold638|size422806	125793	SmicGene26211	CT	62	78.8	68.8	75	88.2	80	-11.3	-5	8.2
Smic.scaffold638|size422806	125841	SmicGene26211	CT	87	85.2	80	100	85	85.2	-5.2	14.8	-0.2
Smic.scaffold638|size422806	125855	SmicGene26211	CT	80	77.4	79.2	90.9	73.7	73.3	5.8	17.6	0.4
Smic.scaffold638|size422806	125861	SmicGene26211	CT	80	79.3	80.8	88.9	78.9	75	5.8	13.9	3.9
Smic.scaffold638|size422806	125865	SmicGene26211	GC	74	69.7	79.2	88.9	66.7	56	23.2	32.9	10.7
Smic.scaffold638|size422806	125888	SmicGene26211	TC	67	61.4	71.4	62.5	61.1	52.2	19.3	10.3	8.9
Smic.scaffold638|size422806	125907	SmicGene26211	GC	70	54.9	50	45.5	68.4	52.2	-2.2	-6.7	16.2
Smic.scaffold638|size422806	125936	SmicGene26211	CT	103	87.7	89.3	87.5	85.7	88.2	1.1	-0.7	-2.5
Smic.scaffold638|size422806	125937	SmicGene26211	CT	110	85.6	87.1	87.5	86.7	82.4	4.7	5.1	4.3
Smic.scaffold638|size422806	125970	SmicGene26211	GC	98	82	70.4	76.5	91.4	84.4	-14	-7.9	7.1
Smic.scaffold638|size422806	126047	SmicGene26211	CT	56	58.6	27.3	83.3	62.5	64	-36.7	19.3	-1.5
Smic.scaffold638|size422806	126209	SmicGene26211	CT	77	47.5	33.3	85.7	53.8	45	-11.7	40.7	8.8
Smic.scaffold638|size422806	126216	SmicGene26211	GA	77	52.6	36	77.8	59.3	52.9	-16.9	24.8	6.3
Smic.scaffold638|size422806	126240	SmicGene26211	GC	102	70.6	74.1	85.7	60.5	73.9	0.2	11.8	-13.4
Smic.scaffold638|size422806	126301	SmicGene26211	AG	121	83.6	83.8	88.5	80.6	82.1	1.6	6.3	-1.5
Smic.scaffold638|size422806	126303	SmicGene26211	GC	133	83.9	83.7	88.5	82.9	81.8	1.9	6.6	1
Smic.scaffold638|size422806	126304	SmicGene26211	CT	136	81.2	79.5	88.5	85.3	73.5	6	14.9	11.8
Smic.scaffold638|size422806	126309	SmicGene26211	GC	130	83.1	84.1	87.5	89.7	72.7	11.4	14.8	16.9
Smic.scaffold638|size422806	126322	SmicGene26211	CT	135	10.1	4.4	16.7	6.1	16.7	-12.2	0	-10.6
Smic.scaffold638|size422806	126396	SmicGene26211	CT	98	70.3	54.8	87.5	76.9	71.4	-16.6	16.1	5.5
Smic.scaffold638|size422806	126412	SmicGene26211	AG	58	63.8	47.8	87.5	75	66.7	-18.8	20.8	8.3
Smic.scaffold638|size422806	126414	SmicGene26211	AC	56	61.4	43.5	87.5	75	64.3	-20.8	23.2	10.7
Smic.scaffold638|size422806	126416	SmicGene26211	CT	54	61.1	45.5	87.5	72.7	61.5	-16.1	26	11.2
Smic.scaffold638|size422806	126426	SmicGene26211	CT	33	50	31.3	80	75	55.6	-24.3	24.4	19.4
Smic.scaffold638|size422806	127353	SmicGene26211	AG	24	20	12.5	0	16.7	30	-17.5	-30	-13.3
Smic.scaffold638|size422806	127354	SmicGene26211	AG	25	19.2	12.5	0	16.7	27.3	-14.8	-27.3	-10.6
Smic.scaffold638|size422806	127374	SmicGene26211	CT	31	19.4	0	0	25	26.7	-26.7	-26.7	-1.7
Smic.scaffold638|size422806	127555	SmicGene26211	AG	36	73	81.8	100	50	71.4	10.4	28.6	-21.4
Smic.scaffold638|size422806	127556	SmicGene26211	GC	36	73.7	81.8	100	55.6	71.4	10.4	28.6	-15.9
Smic.scaffold638|size422806	127558	SmicGene26211	CT	38	73.7	81.8	100	55.6	71.4	10.4	28.6	-15.9
Smic.scaffold638|size422806	127574	SmicGene26211	CT	38	70	72.7	83.3	62.5	66.7	6.1	16.7	-4.2
Smic.scaffold638|size422806	127580	SmicGene26211	GA	38	25.6	18.2	33.3	25	28.6	-10.4	4.8	-3.6
Smic.scaffold664|size407365	241655	SmicGene26830	GA	389	85.8	87.6	90.8	80	85.9	1.8	4.9	-5.9
Smic.scaffold664|size407365	241861	SmicGene26830	GA	330	81.2	81.6	81.6	74.5	87.2	-5.7	-5.7	-12.8
Smic.scaffold678|size401019	322622	SmicGene27211	CA	60	20	25	50	21.4	8.3	16.7	41.7	13.1
Smic.scaffold678|size401019	322623	SmicGene27211	AT	60	20	25	50	21.4	8.3	16.7	41.7	13.1
Smic.scaffold699|size393842	372387	SmicGene27739	GA	20	50	50	33.3	50	100	-50	-66.7	-50
Smic.scaffold699|size393842	372388	SmicGene27739	CT	20	73.9	83.3	42.9	85.7	100	-16.7	-57.1	-14.3
Smic.scaffold699|size393842	377287	SmicGene27739	CT	24	45.8	42.9		28.6	60	-17.1	-60	-31.4
Smic.scaffold699|size393842	377294	SmicGene27739	GC	29	37.9	37.5		20	54.5	-17	-54.5	-34.5
Smic.scaffold699|size393842	377314	SmicGene27739	CT	57	56.1	64.3	66.7	40	65	-0.7	1.7	-25
Smic.scaffold736|size374293	336045	SmicGene28554	CT	21	90.5	100	100	100	75	25	25	25
Smic.scaffold736|size374293	336047	SmicGene28554	GC	27	92.6	100	100	100	75	25	25	25
Smic.scaffold736|size374293	336051	SmicGene28554	GA	32	78.8	93.3	100	80	44.4	48.9	55.6	35.6
Smic.scaffold736|size374293	336107	SmicGene28554	CT	36	66.7	81.8	33.3	75	50	31.8	-16.7	25
Smic.scaffold736|size374293	336108	SmicGene28554	GA	36	52.8	72.7	33.3	50	40	32.7	-6.7	10
Smic.scaffold736|size374293	336134	SmicGene28554	CT	20	31.8	50	0	50	14.3	35.7	-14.3	35.7
Smic.scaffold736|size374293	336140	SmicGene28554	CT	24	20	25	0	22.2	25	0	-25	-2.8
Smic.scaffold736|size374293	336186	SmicGene28554	CT	104	83.1	83.9	92.9	84.6	76.5	7.4	16.4	8.1
Smic.scaffold736|size374293	336188	SmicGene28554	GA	118	56.1	51.6	70.6	60	48.6	3	22	11.4
Smic.scaffold736|size374293	336214	SmicGene28554	CT	126	12.3	6.7	18.8	13.6	12.5	-5.8	6.3	1.1
Smic.scaffold736|size374293	336239	SmicGene28554	GA	66	68.5	73.3	85.7	82.6	50	23.3	35.7	32.6
Smic.scaffold736|size374293	336246	SmicGene28554	CT	45	53.2	55.6	66.7	66.7	40	15.6	26.7	26.7
Smic.scaffold736|size374293	336257	SmicGene28554	GC	24	54.8	100	33.3	66.7	38.5	61.5	-5.1	28.2
Smic.scaffold736|size374293	336261	SmicGene28554	CT	26	63	100	33.3	63.6	60	40	-26.7	3.6
Smic.scaffold736|size374293	336262	SmicGene28554	CT	26	53.8	66.7	33.3	45.5	66.7	0	-33.3	-21.2
Smic.scaffold736|size374293	336510	SmicGene28554	GC	159	73.9	86	95.7	72	53.3	32.7	42.3	18.7
Smic.scaffold736|size374293	336513	SmicGene28554	CT	154	81.8	93	95.7	79.2	66.7	26.4	29	12.5
Smic.scaffold736|size374293	336514	SmicGene28554	CT	151	84	93	95.5	83	70.5	22.6	25	12.5
Smic.scaffold736|size374293	336761	SmicGene28554	CT	54	61.4	37.5	66.7	76.5	66.7	-29.2	0	9.8
Smic.scaffold736|size374293	336780	SmicGene28554	GA	57	28.3	13.3	28.6	41.2	28.6	-15.2	0	12.6
Smic.scaffold750|size368171	222367	SmicGene28862	GC	24	79.2	80	66.7	100	80	0	-13.3	20
Smic.scaffold750|size368171	222368	SmicGene28862	AC	37	86.5	88.9	75	100	87.5	1.4	-12.5	12.5
Smic.scaffold750|size368171	222369	SmicGene28862	CG	37	86.5	88.9	75	100	87.5	1.4	-12.5	12.5
Smic.scaffold750|size368171	222371	SmicGene28862	CG	45	89.4	92.9	76.9	100	90	2.9	-13.1	10
Smic.scaffold769|size357094	265971	SmicGene29287	TG	22	86.4	100	75	100	80	20	-5	20
Smic.scaffold769|size357094	265972	SmicGene29287	TG	25	88	100	75	100	81.8	18.2	-6.8	18.2
Smic.scaffold769|size357094	265973	SmicGene29287	CT	27	88.9	100	80	100	83.3	16.7	-3.3	16.7
Smic.scaffold793|size346023	202886	SmicGene29797	CT	30	23.3	0	50	12.5	50	-50	0	-37.5
Smic.scaffold793|size346023	202889	SmicGene29797	CT	28	25	0	50	12.5	55.6	-55.6	-5.6	-43.1
Smic.scaffold793|size346023	202893	SmicGene29797	CT	30	20	11.1	50	12.5	27.3	-16.2	22.7	-14.8
Smic.scaffold793|size346023	202904	SmicGene29797	AG	31	25.8	20	0	11.1	45.5	-25.5	-45.5	-34.3
Smic.scaffold793|size346023	203075	SmicGene29797	CT	48	12.5	14.3	0	13.3	14.3	0	-14.3	-1
Smic.scaffold793|size346023	203081	SmicGene29797	TC	49	12.2	12.5	0	13.3	14.3	-1.8	-14.3	-1
Smic.scaffold793|size346023	203834	SmicGene29797	TC	52	39.3	22.2	50	55	37.5	-15.3	12.5	17.5
Smic.scaffold793|size346023	203837	SmicGene29797	AG	55	44.8	36.8	50	55	41.2	-4.3	8.8	13.8
Smic.scaffold793|size346023	203873	SmicGene29797	CT	111	68.1	62.5	85.7	73.3	65.9	-3.4	19.8	7.4
Smic.scaffold793|size346023	203876	SmicGene29797	AG	113	60.2	54.5	85.7	56.7	62.8	-8.2	22.9	-6.1
Smic.scaffold793|size346023	203882	SmicGene29797	CT	110	67.3	59.4	85.7	75.9	64.3	-4.9	21.4	11.6
Smic.scaffold793|size346023	203900	SmicGene29797	TC	96	64.6	66.7	83.3	70.8	57.1	9.5	26.2	13.7
Smic.scaffold793|size346023	203918	SmicGene29797	CT	79	43	61.9	75	27.8	36.1	25.8	38.9	-8.3
Smic.scaffold793|size346023	203931	SmicGene29797	CT	65	44.6	64.3	25	41.2	40	24.3	-15	1.2
Smic.scaffold793|size346023	203942	SmicGene29797	AG	46	28.3	37.5	0	30.8	27.3	10.2	-27.3	3.5
Smic.scaffold793|size346023	204041	SmicGene29797	CT	21	23.8	16.7	0	12.5	60	-43.3	-60	-47.5
Smic.scaffold793|size346023	204290	SmicGene29797	TC	41	14.3	23.1	0	25	0	23.1	0	25
Smic.scaffold793|size346023	204374	SmicGene29797	AG	35	17.1	12.5	0	33.3	18.2	-5.7	-18.2	15.2
Smic.scaffold793|size346023	204617	SmicGene29797	CT	36	27	45.5	0	25	23.1	22.4	-23.1	1.9
Smic.scaffold793|size346023	204624	SmicGene29797	CT	36	22.2	33.3	0	12.5	27.3	6.1	-27.3	-14.8
Smic.scaffold793|size346023	204647	SmicGene29797	CT	33	30.3	45.5	0	25	33.3	12.1	-33.3	-8.3
Smic.scaffold793|size346023	204651	SmicGene29797	CT	29	26.7	40	0	25	25	15	-25	0
Smic.scaffold793|size346023	204662	SmicGene29797	AG	28	23.3	37.5	0	20	25	12.5	-25	-5
Smic.scaffold793|size346023	204867	SmicGene29797	CT	55	60	56.3	80	64.3	55	1.3	25	9.3
Smic.scaffold793|size346023	204873	SmicGene29797	CT	57	53.4	38.9	83.3	57.1	55	-16.1	28.3	2.1
Smic.scaffold793|size346023	204875	SmicGene29797	TC	60	59	47.4	83.3	66.7	57.1	-9.8	26.2	9.5
Smic.scaffold793|size346023	204878	SmicGene29797	AG	58	57.4	47.4	83.3	60	57.1	-9.8	26.2	2.9
Smic.scaffold793|size346023	204907	SmicGene29797	CT	96	68	55.2	100	73.9	65.7	-10.5	34.3	8.2
Smic.scaffold793|size346023	204956	SmicGene29797	CT	49	56	47.1	66.7	85.7	50	-2.9	16.7	35.7
Smic.scaffold793|size346023	204964	SmicGene29797	CT	41	26.2	33.3	50	50	10.5	22.8	39.5	39.5
Smic.scaffold793|size346023	204966	SmicGene29797	CT	39	43.9	40	50	75	38.9	1.1	11.1	36.1
Smic.scaffold793|size346023	204974	SmicGene29797	CT	30	20	9.1	0	33.3	28.6	-19.5	-28.6	4.8
Smic.scaffold793|size346023	206123	SmicGene29797	CT	25	24	50	0	9.1	28.6	21.4	-28.6	-19.5
Smic.scaffold793|size346023	206282	SmicGene29797	TC	92	69.9	67.9	70	69.6	71.9	-4	-1.9	-2.3
Smic.scaffold793|size346023	206290	SmicGene29797	TC	85	9.4	3.8	44.4	9.5	3.4	0.4	41	6.1
Smic.scaffold793|size346023	206306	SmicGene29797	CT	94	69.8	67.7	83.3	65.2	70	-2.3	13.3	-4.8
Smic.scaffold793|size346023	206315	SmicGene29797	CT	95	72.6	75	83.3	72	66.7	8.3	16.7	5.3
Smic.scaffold793|size346023	206328	SmicGene29797	CT	93	79.2	86.7	100	72	71	15.7	29	1
Smic.scaffold793|size346023	206387	SmicGene29797	CT	103	81.1	80.6	87.5	82.4	78.8	1.9	8.7	3.6
Smic.scaffold793|size346023	206390	SmicGene29797	TC	103	79.8	77.4	85.7	82.4	78.1	-0.7	7.6	4.2
Smic.scaffold793|size346023	206396	SmicGene29797	TC	94	76.5	72.4	75	80.6	76.7	-4.3	-1.7	4
Smic.scaffold793|size346023	206400	SmicGene29797	CT	94	74.7	70.4	75	77.4	75.9	-5.5	-0.9	1.6
Smic.scaffold793|size346023	206429	SmicGene29797	CT	57	66.7	58.8	66.7	64.3	75	-16.2	-8.3	-10.7
Smic.scaffold793|size346023	206435	SmicGene29797	TC	44	58.3	53.3	50	66.7	58.8	-5.5	-8.8	7.8
Smic.scaffold793|size346023	206441	SmicGene29797	CT	46	44.7	33.3	50	54.5	47.1	-13.7	2.9	7.5
Smic.scaffold793|size346023	206474	SmicGene29797	CT	22	40.9	50	0	42.9	50	0	-50	-7.1
Smic.scaffold793|size346023	206477	SmicGene29797	AG	25	28	20	0	42.9	30	-10	-30	12.9
Smic.scaffold793|size346023	206966	SmicGene29797	TC	21	38.1	57.1	0	0	40	17.1	-40	-40
Smic.scaffold793|size346023	207071	SmicGene29797	CT	22	31.8	100	0	33.3	25	75	-25	8.3
Smic.scaffold793|size346023	207206	SmicGene29797	CT	24	41.7	37.5	33.3	37.5	60	-22.5	-26.7	-22.5
Smic.scaffold793|size346023	207213	SmicGene29797	CT	24	50	62.5	33.3	37.5	60	2.5	-26.7	-22.5
Smic.scaffold793|size346023	207236	SmicGene29797	CT	23	25	37.5	0	0	27.3	10.2	-27.3	-27.3
Smic.scaffold793|size346023	208496	SmicGene29797	CT	23	21.7	0	0	40	12.5	-12.5	-12.5	27.5
Smic.scaffold793|size346023	208509	SmicGene29797	CT	22	36.4	0	0	50	37.5	-37.5	-37.5	12.5
Smic.scaffold795|size345010	156230	SmicGene29839	AG	355	14.2	20.7	5.3	14.9	16.5	4.2	-11.2	-1.5
Smic.scaffold795|size345010	156236	SmicGene29839	AG	311	23	32.5	8	30.3	20.9	11.6	-12.9	9.3
Smic.scaffold795|size345010	156239	SmicGene29839	AT	310	4.5	5.1	4	2.7	6	-0.9	-2	-3.2
Smic.scaffold795|size345010	156248	SmicGene29839	AT	331	49.9	43	49.4	48.8	57.1	-14.1	-7.7	-8.4
Smic.scaffold808|size338580	155131	SmicGene30125	TC	101	56.9	63	90.9	57.1	37.9	25	53	19.2
Smic.scaffold808|size338580	155145	SmicGene30125	TC	107	28.7	22.2	76.9	23.5	20.6	1.6	56.3	2.9
Smic.scaffold808|size338580	155190	SmicGene30125	CT	56	70	78.6	71.4	80	52.6	25.9	18.8	27.4
Smic.scaffold808|size338580	155191	SmicGene30125	CT	58	71.2	84.6	71.4	80	52.6	32	18.8	27.4
Smic.scaffold808|size338580	155206	SmicGene30125	CT	42	60.5	83.3	71.4	75	38.9	44.4	32.5	36.1
Smic.scaffold808|size338580	155260	SmicGene30125	CT	37	72.5	70	66.7	85.7	61.5	8.5	5.1	24.2
Smic.scaffold808|size338580	155268	SmicGene30125	GA	51	56.6	53.8	60	70.6	44.4	9.4	15.6	26.1
Smic.scaffold808|size338580	155304	SmicGene30125	GA	70	14.7	0	23.1	24	8.7	-8.7	14.4	15.3
Smic.scaffold808|size338580	155308	SmicGene30125	CT	71	67.1	71.4	76.9	66.7	59.1	12.3	17.8	7.6
Smic.scaffold808|size338580	155344	SmicGene30125	CT	40	82.5	77.8	100	63.6	90.9	-13.1	9.1	-27.3
Smic.scaffold808|size338580	155353	SmicGene30125	CT	26	69.2	83.3	100	55.6	62.5	20.8	37.5	-6.9
Smic.scaffold808|size338580	155358	SmicGene30125	CT	22	68	80	100	50	66.7	13.3	33.3	-16.7
Smic.scaffold808|size338580	155365	SmicGene30125	GA	23	62.5	80	100	50	60	20	40	-10
Smic.scaffold808|size338580	155398	SmicGene30125	GC	23	21.7	28.6	0	42.9	0	28.6	0	42.9
Smic.scaffold808|size338580	155414	SmicGene30125	CT	38	42.5	44.4	50	41.7	40	4.4	10	1.7
Smic.scaffold808|size338580	155431	SmicGene30125	CT	55	29.8	18.2	50	20	34.8	-16.6	15.2	-14.8
Smic.scaffold808|size338580	155451	SmicGene30125	CT	68	52.8	61.1	60	41.2	51.9	9.3	8.1	-10.7
Smic.scaffold808|size338580	155461	SmicGene30125	CT	64	54.5	53.3	60	40	61.5	-8.2	-1.5	-21.5
Smic.scaffold808|size338580	155466	SmicGene30125	CT	62	50.8	58.8	66.7	42.9	43.5	15.3	23.2	-0.6
Smic.scaffold808|size338580	155526	SmicGene30125	CT	24	20.8	16.7	100	33.3	0	16.7	100	33.3
Smic.scaffold808|size338580	155542	SmicGene30125	CT	32	31.3	37.5	33.3	36.4	20	17.5	13.3	16.4
Smic.scaffold808|size338580	155556	SmicGene30125	CT	33	17.6	12.5	33.3	22.2	9.1	3.4	24.2	13.1
Smic.scaffold808|size338580	155561	SmicGene30125	CT	37	16.2	22.2	16.7	18.2	9.1	13.1	7.6	9.1
Smic.scaffold808|size338580	155577	SmicGene30125	CT	50	27.5	36.4	33.3	23.5	21.4	14.9	11.9	2.1
Smic.scaffold808|size338580	155578	SmicGene30125	CT	52	28.8	41.7	33.3	23.5	21.4	20.2	11.9	2.1
Smic.scaffold808|size338580	155584	SmicGene30125	GA	62	30.2	30.8	27.3	28.6	33.3	-2.6	-6.1	-4.8
Smic.scaffold808|size338580	155589	SmicGene30125	TC	64	15.4	20	0	19	16.7	3.3	-16.7	2.4
Smic.scaffold831|size332057	62989	SmicGene30680	CT	32	24.2	22.2	14.3	25	30.8	-8.5	-16.5	-5.8
Smic.scaffold831|size332057	63013	SmicGene30680	GA	51	30.8	8.3	27.3	71.4	31.8	-23.5	-4.5	39.6
Smic.scaffold831|size332057	63139	SmicGene30680	CT	94	75.8	73.9	71.4	87.5	70.6	3.3	0.8	16.9
Smic.scaffold831|size332057	63153	SmicGene30680	AG	62	66.7	66.7	63.6	72.2	63.6	3	0	8.6
Smic.scaffold831|size332057	63375	SmicGene30680	AG	28	25	0	0	20	35.3	-35.3	-35.3	-15.3
Smic.scaffold831|size332057	233564	SmicGene30702	GA	40	90.9	85.7	72.7	100	100	-14.3	-27.3	0
Smic.scaffold831|size332057	234160	SmicGene30702	TG	56	27.6	29.4	25	20	33.3	-3.9	-8.3	-13.3
Smic.scaffold831|size332057	234161	SmicGene30702	CA	57	31.1	33.3	25	27.3	37.5	-4.2	-12.5	-10.2
Smic.scaffold859|size324128	223172	SmicGene31312	AT AG	81	21	23.1	20	31.3	10.5	12.6	9.5	20.7
Smic.scaffold859|size324128	223189	SmicGene31312	AT	54	27.8	18.8	14.3	38.5	45.5	-26.7	-31.2	-7
Smic.scaffold859|size324128	227609	SmicGene31312	GC	23	92	50	100	100	100	-50	0	0
Smic.scaffold860|size323999	85990	SmicGene31324	CT	20	50	50	25	50	66.7	-16.7	-41.7	-16.7
Smic.scaffold860|size323999	87360	SmicGene31324	GA	162	60	56.1	80.8	64.1	48.8	7.3	31.9	15.3
Smic.scaffold860|size323999	87361	SmicGene31324	CT	163	68.9	62.5	81.5	82.1	57.8	4.7	23.7	24.3
Smic.scaffold860|size323999	87364	SmicGene31324	GC	164	63.1	60.7	81.5	65	53.3	7.4	28.1	11.7
Smic.scaffold860|size323999	87373	SmicGene31324	GC	152	64.8	67.3	80.8	62.5	54.5	12.8	26.2	8
Smic.scaffold860|size323999	87396	SmicGene31324	CT	117	71.5	72.5	92.3	69.8	57.1	15.4	35.2	12.6
Smic.scaffold860|size323999	87426	SmicGene31324	CT	110	80.7	76	95.7	78.1	76.5	-0.5	19.2	1.7
Smic.scaffold860|size323999	87431	SmicGene31324	CT	108	78.6	77.8	95.5	70	75.8	2	19.7	-5.8
Smic.scaffold860|size323999	87433	SmicGene31324	CT	112	80.7	75	95.5	76.7	79.4	-4.4	16	-2.7
Smic.scaffold860|size323999	87442	SmicGene31324	CT	140	80.3	80.6	88.9	75	79.5	1.1	9.4	-4.5
Smic.scaffold860|size323999	87454	SmicGene31324	GA	161	73.7	68.2	85.7	75	70.2	-2	15.5	4.8
Smic.scaffold860|size323999	87474	SmicGene31324	GA	155	67.3	63.4	85.7	63.6	62.8	0.6	22.9	0.8
Smic.scaffold860|size323999	87475	SmicGene31324	CT	158	75.5	73.2	89.3	73.9	70.5	2.7	18.8	3.5
Smic.scaffold860|size323999	87520	SmicGene31324	CT	56	40.7	33.3	33.3	41.7	47.1	-13.7	-13.7	-5.4
Smic.scaffold860|size323999	87535	SmicGene31324	AG	43	21.7	0	0	21.1	37.5	-37.5	-37.5	-16.4
Smic.scaffold860|size323999	87586	SmicGene31324	GC	75	19.7	29.4	0	25	8	21.4	-8	17
Smic.scaffold860|size323999	87612	SmicGene31324	CT	72	23.6	26.3	0	28	20.8	5.5	-20.8	7.2
Smic.scaffold860|size323999	87613	SmicGene31324	CT	72	23.3	26.3	0	26.9	20.8	5.5	-20.8	6.1
Smic.scaffold860|size323999	87637	SmicGene31324	GC	76	9.1	6.3	0	8.7	12.5	-6.3	-12.5	-3.8
Smic.scaffold860|size323999	87646	SmicGene31324	AC	77	9	5.6	0	13	9.7	-4.1	-9.7	3.4
Smic.scaffold860|size323999	87723	SmicGene31324	CT	81	24.4	30.8	0	16.7	25.6	5.1	-25.6	-9
Smic.scaffold860|size323999	87724	SmicGene31324	CT	82	22	29.6	0	8.3	23.7	5.9	-23.7	-15.4
Smic.scaffold860|size323999	87757	SmicGene31324	GC	81	23.8	20	0	41.7	25.8	-5.8	-25.8	15.9
Smic.scaffold860|size323999	87763	SmicGene31324	GC	89	9.8	10.5	0	6.7	11.8	-1.2	-11.8	-5.1
Smic.scaffold860|size323999	87769	SmicGene31324	CT	93	16.8	13.2	0	26.3	18.2	-5	-18.2	8.1
Smic.scaffold860|size323999	87786	SmicGene31324	TC	119	20.8	13	27.3	36.7	15.2	-2.1	12.1	21.5
Smic.scaffold860|size323999	87793	SmicGene31324	CT	124	32	17.8	50	48.6	27.8	-10	22.2	20.8
Smic.scaffold860|size323999	87805	SmicGene31324	TC	114	24.2	11.1	57.1	24.3	24.3	-13.2	32.8	0
Smic.scaffold860|size323999	87843	SmicGene31324	CT	152	67.1	63.4	66.7	80	58.3	5.1	8.3	21.7
Smic.scaffold860|size323999	87878	SmicGene31324	CT	127	51.5	50	64.7	61.8	40.8	9.2	23.9	20.9
Smic.scaffold860|size323999	87889	SmicGene31324	CT	96	44.1	50	54.5	42.9	37.1	12.9	17.4	5.7
Smic.scaffold860|size323999	87894	SmicGene31324	CT	84	30.6	36.4	42.9	26.1	27.3	9.1	15.6	-1.2
Smic.scaffold860|size323999	87901	SmicGene31324	GA	81	19.3	21.1	20	16	20.6	0.5	-0.6	-4.6
Smic.scaffold860|size323999	87902	SmicGene31324	GC	81	25	30	20	19.2	27.3	2.7	-7.3	-8
Smic.scaffold860|size323999	87907	SmicGene31324	TC	80	15.9	15.8	0	22.2	12.1	3.7	-12.1	10.1
Smic.scaffold860|size323999	87913	SmicGene31324	CT	84	12.9	11.1	0	10.7	16.2	-5.1	-16.2	-5.5
Smic.scaffold860|size323999	87922	SmicGene31324	CT	86	24.4	21.1	33.3	20	29.4	-8.4	3.9	-9.4
Smic.scaffold860|size323999	87970	SmicGene31324	CT	91	34.4	34.8	50	36.7	31.6	3.2	18.4	5.1
Smic.scaffold860|size323999	87987	SmicGene31324	AG	81	25	27.3	0	26.9	22.9	4.4	-22.9	4.1
Smic.scaffold860|size323999	87988	SmicGene31324	GC	85	24.4	26.1	0	26.9	22.2	3.9	-22.2	4.7
Smic.scaffold860|size323999	87990	SmicGene31324	CT	83	25	31.8	0	28.6	18.2	13.6	-18.2	10.4
Smic.scaffold860|size323999	87993	SmicGene31324	AG	90	22.8	29.2	50	28.6	13.2	16	36.8	15.4
Smic.scaffold860|size323999	88012	SmicGene31324	GA	118	51.2	47.1	91.7	59.5	34.2	12.8	57.5	25.2
Smic.scaffold860|size323999	88016	SmicGene31324	TC	131	23.9	19.4	57.1	36.6	4.7	14.8	52.5	31.9
Smic.scaffold860|size323999	88027	SmicGene31324	CT	143	50	48.6	85	46.8	38.6	10	46.4	8.2
Smic.scaffold860|size323999	88087	SmicGene31324	GC	185	73.5	68.1	85.3	81	62	6.1	23.3	19
Smic.scaffold860|size323999	88096	SmicGene31324	AC	168	74	74.4	93.1	77.8	57.4	16.9	35.7	20.3
Smic.scaffold860|size323999	88097	SmicGene31324	AG	165	7.2	7.7	13.8	5.7	4.3	3.3	9.4	1.3
Smic.scaffold860|size323999	88099	SmicGene31324	CT	162	74.7	77.8	92.9	73.6	62.2	15.6	30.6	11.4
Smic.scaffold860|size323999	88108	SmicGene31324	CT	134	71.3	65.5	87	69.6	68.4	-2.9	18.5	1.1
Smic.scaffold860|size323999	88109	SmicGene31324	CT	125	8.7	0	13.6	17.1	2.7	-2.7	10.9	14.4
Smic.scaffold860|size323999	88113	SmicGene31324	CT	122	66.4	61.5	85.7	65.1	59.4	2.2	26.3	5.7
Smic.scaffold860|size323999	88116	SmicGene31324	CT	122	7.4	15.4	0	4.7	9.1	6.3	-9.1	-4.4
Smic.scaffold860|size323999	88125	SmicGene31324	GC	113	56.6	46.2	81.3	58.5	50	-3.8	31.3	8.5
Smic.scaffold860|size323999	88164	SmicGene31324	CT	54	14	6.3	33.3	22.2	10	-3.8	23.3	12.2
Smic.scaffold860|size323999	88180	SmicGene31324	CT	89	41.6	29.6	66.7	54.2	30.8	-1.1	35.9	23.4
Smic.scaffold860|size323999	88181	SmicGene31324	CT	90	40	25.9	66.7	50	33.3	-7.4	33.3	16.7
Smic.scaffold860|size323999	88198	SmicGene31324	GC	105	44.5	38.9	71.4	53.3	30	8.9	41.4	23.3
Smic.scaffold860|size323999	88200	SmicGene31324	CT	112	47.8	42.9	78.6	56.3	31.3	11.6	47.3	25
Smic.scaffold860|size323999	88201	SmicGene31324	CT	112	48.2	44.1	80	56.3	30.3	13.8	49.7	25.9
Smic.scaffold860|size323999	88204	SmicGene31324	GC	115	47.9	40	80	54.3	35.3	4.7	44.7	19
Smic.scaffold860|size323999	88216	SmicGene31324	CT	132	58.8	57.9	78.9	60	48.7	9.2	30.2	11.3
Smic.scaffold860|size323999	88246	SmicGene31324	TC	170	13.7	16	17.4	13.8	9.8	6.2	7.6	4
Smic.scaffold860|size323999	88273	SmicGene31324	GA	132	41.8	41.5	57.1	43.9	34.2	7.3	22.9	9.7
Smic.scaffold860|size323999	88291	SmicGene31324	CT	99	23.3	25	22.2	32.3	14.3	10.7	7.9	18
Smic.scaffold860|size323999	88292	SmicGene31324	CT	103	21.2	25.9	22.2	27.3	11.4	14.5	10.8	15.8
Smic.scaffold860|size323999	88334	SmicGene31324	GC	96	8.3	7.1	14.3	10	6.5	0.7	7.8	3.5
Smic.scaffold860|size323999	88338	SmicGene31324	TC	102	8.7	6.1	12.5	9.7	9.4	-3.3	3.1	0.3
Smic.scaffold860|size323999	88353	SmicGene31324	GA	105	10.2	8.8	12.5	16.1	5.7	3.1	6.8	10.4
Smic.scaffold860|size323999	88354	SmicGene31324	CT	105	16.5	23.5	12.5	16.1	11.1	12.4	1.4	5
Smic.scaffold860|size323999	88366	SmicGene31324	GC	99	13.7	15.2	16.7	19.2	8.1	7	8.6	11.1
Smic.scaffold860|size323999	88414	SmicGene31324	GC	97	15.3	16	16.7	18.2	13.3	2.7	3.3	4.8
Smic.scaffold860|size323999	88416	SmicGene31324	CT	96	20.6	16.7	16.7	31.8	17.8	-1.1	-1.1	14
Smic.scaffold860|size323999	88417	SmicGene31324	CT	95	21.1	17.4	16.7	31.8	18.2	-0.8	-1.5	13.6
Smic.scaffold860|size323999	88420	SmicGene31324	GC	90	17	13	20	27.3	13.6	-0.6	6.4	13.6
Smic.scaffold860|size323999	88426	SmicGene31324	CT	90	17.8	9.1	20	36.4	12.2	-3.1	7.8	24.2
Smic.scaffold860|size323999	88438	SmicGene31324	GA	74	26.3	21.1	33.3	40	17.2	3.8	16.1	22.8
Smic.scaffold860|size323999	88444	SmicGene31324	TC	73	24	11.1	33.3	37	18.5	-7.4	14.8	18.5
Smic.scaffold860|size323999	88447	SmicGene31324	CT	72	28	27.8	33.3	34.6	21.4	6.3	11.9	13.2
Smic.scaffold860|size323999	88450	SmicGene31324	CT	82	25	26.3	60	25.9	18.2	8.1	41.8	7.7
Smic.scaffold860|size323999	88459	SmicGene31324	CT	97	46	51.9	66.7	50	35.1	16.7	31.5	14.9
Smic.scaffold860|size323999	88507	SmicGene31324	CT	135	60.3	55.3	86.7	69.7	50	5.3	36.7	19.7
Smic.scaffold860|size323999	88519	SmicGene31324	GC	112	37.5	30.6	80	40	31.7	-1.2	48.3	8.3
Smic.scaffold860|size323999	88528	SmicGene31324	CT	100	48.6	42.1	81.8	59.1	40	2.1	41.8	19.1
Smic.scaffold860|size323999	88531	SmicGene31324	GC	108	48.2	40	81.8	54.2	42.9	-2.9	39	11.3
Smic.scaffold860|size323999	88542	SmicGene31324	CT	91	37.1	37.5	77.8	35	27.8	9.7	50	7.2
Smic.scaffold860|size323999	88549	SmicGene31324	GA	92	39.4	32.1	71.4	43.5	36.1	-4	35.3	7.4
Smic.scaffold860|size323999	88554	SmicGene31324	GC	94	33.3	31	40	33.3	34.3	-3.3	5.7	-1
Smic.scaffold860|size323999	88559	SmicGene31324	CT	96	9.2	6.7	40	12.9	3.1	3.5	36.9	9.8
Smic.scaffold860|size323999	88561	SmicGene31324	CT	105	36.7	27.3	60	35.3	43.2	-16	16.8	-7.9
Smic.scaffold860|size323999	88600	SmicGene31324	GA	193	43.9	39.6	65	47.8	35.6	4	29.4	12.2
Smic.scaffold860|size323999	88626	SmicGene31324	GA	190	53.4	39.6	78.3	58.7	49.2	-9.6	29.1	9.6
Smic.scaffold860|size323999	88632	SmicGene31324	CT	184	56.1	45.7	76	59.6	52.5	-6.9	23.5	7.1
Smic.scaffold860|size323999	88635	SmicGene31324	AG	186	56.8	39.2	76	64.9	56.1	-16.9	19.9	8.8
Smic.scaffold860|size323999	88638	SmicGene31324	CT	168	53.2	34.8	78.3	62.5	50	-15.2	28.3	12.5
Smic.scaffold860|size323999	88660	SmicGene31324	GA	153	41.9	32.6	68.4	46	34.9	-2.3	33.5	11.1
Smic.scaffold860|size323999	88681	SmicGene31324	CT	207	62	54.5	81.5	64.7	56.9	-2.4	24.6	7.8
Smic.scaffold860|size323999	88684	SmicGene31324	GC	214	54.4	50.9	50	62	50.8	0.1	-0.8	11.1
Smic.scaffold860|size323999	88693	SmicGene31324	GC	242	52.7	44.4	71	53.1	51.5	-7	19.5	1.6
Smic.scaffold860|size323999	88702	SmicGene31324	CT	272	21.5	18.7	26.3	27.1	15.8	2.9	10.5	11.3
Smic.scaffold860|size323999	88748	SmicGene31324	CT	287	63.8	62.7	78.6	72.2	47.5	15.2	31.1	24.7
Smic.scaffold860|size323999	88765	SmicGene31324	CT	290	76.6	78.8	80.5	79.1	70.2	8.5	10.2	8.8
Smic.scaffold860|size323999	88766	SmicGene31324	CT	296	7	3.6	11.9	7	8.1	-4.6	3.8	-1.2
Smic.scaffold860|size323999	88771	SmicGene31324	GA	284	73.5	79.7	78.6	75	63.4	16.3	15.2	11.6
Smic.scaffold860|size323999	88776	SmicGene31324	TC	269	68.5	70.7	78.9	71.6	58.2	12.4	20.7	13.4
Smic.scaffold860|size323999	88780	SmicGene31324	CT	273	63.1	64.9	69.7	64	57.7	7.2	12	6.3
Smic.scaffold860|size323999	88784	SmicGene31324	CT	300	14.3	11.9	18.4	18.9	9.6	2.3	8.8	9.3
Smic.scaffold860|size323999	88793	SmicGene31324	CT	310	9.4	8.4	19	8.2	6.8	1.6	12.2	1.4
Smic.scaffold860|size323999	88795	SmicGene31324	GC	307	35.6	25.9	48.8	42	31	-5.1	17.7	11
Smic.scaffold860|size323999	88810	SmicGene31324	AG	355	4.5	4.3	3.7	4.6	4.8	-0.5	-1.1	-0.2
Smic.scaffold860|size323999	88853	SmicGene31324	CT	320	74.8	67.5	93.4	75.8	67.1	0.4	26.4	8.7
Smic.scaffold860|size323999	88866	SmicGene31324	CT	281	69.7	64.9	90	72.7	56.9	7.9	33.1	15.8
Smic.scaffold860|size323999	88872	SmicGene31324	CT	269	68.8	59.4	87.8	75.3	57.5	1.9	30.2	17.8
Smic.scaffold860|size323999	88875	SmicGene31324	AG	263	65.3	56.3	87.8	69.2	54.3	2.1	33.5	14.9
Smic.scaffold860|size323999	88888	SmicGene31324	CT	250	62.3	58	81.6	63.1	52.2	5.8	29.5	10.9
Smic.scaffold860|size323999	88895	SmicGene31324	GC	230	53.6	40.9	73.9	60.3	45.3	-4.4	28.6	15
Smic.scaffold860|size323999	88903	SmicGene31324	CT	220	57	48.4	76.7	60	49.2	-0.8	27.5	10.8
Smic.scaffold860|size323999	88915	SmicGene31324	CT	282	63.6	57.9	82	65.7	53.7	4.2	28.3	12
Smic.scaffold860|size323999	88918	SmicGene31324	TC	287	29.6	22.1	41.3	31	26.3	-4.2	15	4.7
Smic.scaffold860|size323999	89016	SmicGene31324	AG	381	45.9	46.7	62.1	43	34.9	11.8	27.2	8.1
Smic.scaffold860|size323999	89018	SmicGene31324	AG	388	31.5	30.4	44.8	29.8	23.4	7	21.4	6.4
Smic.scaffold872|size321084	93180	SmicGene31573	GA	20	90	100	66.7	100	100	0	-33.3	0
Smic.scaffold872|size321084	93181	SmicGene31573	GC	33	93.9	100	80	100	100	0	-20	0
Smic.scaffold875|size320757	15989	SmicGene31608	TC	27	74.1	50	75	71.4	90	-40	-15	-18.6
Smic.scaffold875|size320757	15994	SmicGene31608	CT	26	74.1	50	75	85.7	80	-30	-5	5.7
Smic.scaffold875|size320757	16019	SmicGene31608	AG	30	80	60	66.7	88.9	90	-30	-23.3	-1.1
Smic.scaffold875|size320757	16034	SmicGene31608	CT	20	57.1	33.3	60	100	40	-6.7	20	60
Smic.scaffold875|size320757	18032	SmicGene31608	CT	21	42.9	75	0	80	22.2	52.8	-22.2	57.8
Smic.scaffold875|size320757	18046	SmicGene31608	CT	21	40.9	80	0	40	33.3	46.7	-33.3	6.7
Smic.scaffold875|size320757	18455	SmicGene31608	CT	21	50	57.1	75	16.7	60	-2.9	15	-43.3
Smic.scaffold875|size320757	18464	SmicGene31608	CT	20	52.4	60	50	33.3	66.7	-6.7	-16.7	-33.3
Smic.scaffold875|size320757	18587	SmicGene31608	TC	36	55.6	50	57.1	45.5	75	-25	-17.9	-29.5
Smic.scaffold875|size320757	18608	SmicGene31608	CT	24	52	42.9	50	44.4	80	-37.1	-30	-35.6
Smic.scaffold875|size320757	18611	SmicGene31608	AG	23	47.8	33.3	33.3	44.4	80	-46.7	-46.7	-35.6
Smic.scaffold875|size320757	59141	SmicGene31613	TC	214	9.2	8.3	15.2	10.4	3.5	4.8	11.7	6.9
Smic.scaffold875|size320757	59144	SmicGene31613	TC	208	9.6	8.7	16.3	11.1	3.6	5.1	12.7	7.5
Smic.scaffold875|size320757	59150	SmicGene31613	TC	210	9.5	8.5	15.9	11.1	3.6	4.9	12.3	7.5
Smic.scaffold875|size320757	59181	SmicGene31613	GT	130	8.1	6.3	11.1	5.1	10.5	-4.3	0.6	-5.4
Smic.scaffold875|size320757	59186	SmicGene31613	TC	139	8.8	8.3	11.5	7	9.5	-1.2	2	-2.5
Smic.scaffold875|size320757	59194	SmicGene31613	GA	136	8.6	7.9	13.6	4.8	10.5	-2.6	3.1	-5.8
Smic.scaffold875|size320757	59196	SmicGene31613	CG	141	8.2	7.9	13	4.2	10.5	-2.6	2.5	-6.4
Smic.scaffold875|size320757	59207	SmicGene31613	AC	139	8.9	7.7	15.8	4.4	11.6	-3.9	4.2	-7.2
Smic.scaffold875|size320757	59235	SmicGene31613	GA	189	13.7	10.2	18.5	15	13	-2.8	5.6	2
Smic.scaffold900|size311144	287765	SmicGene32092	TC	24	44	75	66.7	33.3	33.3	41.7	33.3	0
Smic.scaffold900|size311144	287779	SmicGene32092	CT	40	80	87.5	75	76.5	81.8	5.7	-6.8	-5.3
Smic.scaffold900|size311144	287783	SmicGene32092	CT	45	80.4	80	80	78.9	83.3	-3.3	-3.3	-4.4
Smic.scaffold900|size311144	287788	SmicGene32092	TC	48	83.3	81.8	80	81	90.9	-9.1	-10.9	-10
Smic.scaffold900|size311144	287789	SmicGene32092	CT	48	81.3	81.8	80	76.2	90.9	-9.1	-10.9	-14.7
Smic.scaffold900|size311144	287826	SmicGene32092	TC	72	19.3	4.8	33.3	16.1	31.6	-26.8	1.8	-15.4
Smic.scaffold900|size311144	287851	SmicGene32092	CT	57	69.4	80	54.5	60	90.9	-10.9	-36.4	-30.9
Smic.scaffold900|size311144	287857	SmicGene32092	CT	52	67.9	84.6	54.5	54.5	90	-5.4	-35.5	-35.5
Smic.scaffold900|size311144	287890	SmicGene32092	TC	24	50	100	33.3	36.4	57.1	42.9	-23.8	-20.8
Smic.scaffold900|size311144	287891	SmicGene32092	CT	23	43.5	100	0	27.3	57.1	42.9	-57.1	-29.9
Smic.scaffold900|size311144	287897	SmicGene32092	CT	23	37.5	100	0	27.3	37.5	62.5	-37.5	-10.2
Smic.scaffold900|size311144	288109	SmicGene32092	CT	22	22.7	40	0	11.1	33.3	6.7	-33.3	-22.2
Smic.scaffold900|size311144	288584	SmicGene32092	CT	41	70.7	63.6	60	78.6	72.7	-9.1	-12.7	5.8
Smic.scaffold900|size311144	288589	SmicGene32092	CT	38	78.9	60	75	84.6	90.9	-30.9	-15.9	-6.3
Smic.scaffold900|size311144	288613	SmicGene32092	CT	23	62.5	16.7	100	83.3	70	-53.3	30	13.3
Smic.scaffold900|size311144	288616	SmicGene32092	TC	24	45.8	12.5	100	83.3	37.5	-25	62.5	45.8
Smic.scaffold900|size311144	288629	SmicGene32092	TC	22	43.5	0	100	62.5	50	-50	50	12.5
Smic.scaffold900|size311144	289054	SmicGene32092	AG	36	30.6	36.4	16.7	37.5	27.3	9.1	-10.6	10.2
Smic.scaffold900|size311144	289057	SmicGene32092	CT	44	40.9	46.2	37.5	45.5	33.3	12.8	4.2	12.1
Smic.scaffold900|size311144	289079	SmicGene32092	CT	62	67.2	61.5	71.4	75	61.9	-0.4	9.5	13.1
Smic.scaffold900|size311144	289081	SmicGene32092	CT	66	68.2	57.1	73.3	80	63.6	-6.5	9.7	16.4
Smic.scaffold900|size311144	289088	SmicGene32092	CT	68	72.5	64.3	75	82.4	68.2	-3.9	6.8	14.2
Smic.scaffold900|size311144	289093	SmicGene32092	CT	73	69.3	62.5	75	84.2	58.3	4.2	16.7	25.9
Smic.scaffold900|size311144	289162	SmicGene32092	CT	44	75	83.3	58.3	85.7	75	8.3	-16.7	10.7
Smic.scaffold900|size311144	289168	SmicGene32092	TC	38	73.7	83.3	54.5	81.8	80	3.3	-25.5	1.8
Smic.scaffold900|size311144	289171	SmicGene32092	CT	35	74.3	80	55.6	81.8	80	0	-24.4	1.8
Smic.scaffold900|size311144	289177	SmicGene32092	TC	27	63	50	42.9	70	75	-25	-32.1	-5
Smic.scaffold900|size311144	289183	SmicGene32092	CT	25	61.5	50	42.9	70	71.4	-21.4	-28.6	-1.4
Smic.scaffold900|size311144	289501	SmicGene32092	TC	21	36.4	42.9	50	28.6	33.3	9.5	16.7	-4.8
Smic.scaffold900|size311144	289507	SmicGene32092	CT	21	36.4	42.9	50	28.6	33.3	9.5	16.7	-4.8
Smic.scaffold900|size311144	289890	SmicGene32092	AG	52	53.7	46.2	66.7	50	60	-13.8	6.7	-10
Smic.scaffold900|size311144	289891	SmicGene32092	CT	53	57.4	46.2	66.7	50	80	-33.8	-13.3	-30
Smic.scaffold900|size311144	289899	SmicGene32092	CT	61	11.5	0	16.7	15	14.3	-14.3	2.4	0.7
Smic.scaffold900|size311144	289936	SmicGene32092	AG	60	85	92.9	86.7	71.4	88.2	4.6	-1.6	-16.8
Smic.scaffold900|size311144	290287	SmicGene32093	CT	27	78.6	85.7	100	33.3	70	15.7	30	-36.7
Smic.scaffold900|size311144	290294	SmicGene32093	CT	28	75.9	87.5	100	33.3	60	27.5	40	-26.7
Smic.scaffold900|size311144	290647	SmicGene32093	CT	20	45	60	25	66.7	20	40	5	46.7
Smic.scaffold900|size311144	290677	SmicGene32093	CT	23	39.1	33.3	33.3	80	16.7	16.7	16.7	63.3
Smic.scaffold900|size311144	290680	SmicGene32093	TC	23	30.4	25	25	60	16.7	8.3	8.3	43.3
Smic.scaffold900|size311144	290681	SmicGene32093	CT	23	26.1	25	25	40	16.7	8.3	8.3	23.3
Smic.scaffold900|size311144	290695	SmicGene32093	CT	24	25	12.5	16.7	75	16.7	-4.2	0	58.3
Smic.scaffold900|size311144	291040	SmicGene32093	TC	23	21.7	20	0	22.2	25	-5	-25	-2.8
Smic.scaffold900|size311144	291437	SmicGene32093	CT	35	91.4	100	100	100	70	30	30	30
Smic.scaffold900|size311144	291487	SmicGene32093	CT	39	74.4	70	100	66.7	80	-10	20	-13.3
Smic.scaffold900|size311144	291490	SmicGene32093	TC	36	80.6	100	100	66.7	77.8	22.2	22.2	-11.1
Smic.scaffold900|size311144	291491	SmicGene32093	CT	35	71.4	62.5	100	66.7	75	-12.5	25	-8.3
Smic.scaffold900|size311144	291496	SmicGene32093	TC	33	72.7	71.4	100	66.7	71.4	0	28.6	-4.8
Smic.scaffold900|size311144	291502	SmicGene32093	AG	27	63	57.1	100	58.3	60	-2.9	40	-1.7
Smic.scaffold900|size311144	292940	SmicGene32093	CT	22	47.8	28.6	66.7	50	54.5	-26	12.1	-4.5
Smic.scaffold900|size311144	292945	SmicGene32093	AG	20	55	33.3	50	50	70	-36.7	-20	-20
Smic.scaffold900|size311144	298909	SmicGene32093	TC	21	65.2	80	40	50	100	-20	-60	-50
Smic.scaffold900|size311144	298912	SmicGene32093	CT	24	60	80	40	44.4	83.3	-3.3	-43.3	-38.9
Smic.scaffold900|size311144	298933	SmicGene32093	CT	27	51.9	100	40	36.4	62.5	37.5	-22.5	-26.1
Smic.scaffold900|size311144	298954	SmicGene32093	TC	24	50	100	40	44.4	50	50	-10	-5.6
Smic.scaffold900|size311144	307574	SmicGene32096	AG	20	90	100	66.7	100	80	20	-13.3	20
Smic.scaffold900|size311144	307579	SmicGene32096	TC	22	90.9	100	75	100	75	25	0	25
Smic.scaffold900|size311144	307621	SmicGene32096	AG	22	95.5	100	100	100	83.3	16.7	16.7	16.7
Smic.scaffold900|size311144	308023	SmicGene32096	AG	20	60	0	50	88.9	50	-50	0	38.9
Smic.scaffold920|size303616	167207	SmicGene32547	GA	80	72.5	65	86.4	93.3	52.2	12.8	34.2	41.2
Smic.scaffold920|size303616	167210	SmicGene32547	GT	60	63.3	53.3	80	90.9	42.1	11.2	37.9	48.8
Smic.scaffold920|size303616	167211	SmicGene32547	CA	57	63.2	50	78.6	100	42.1	7.9	36.5	57.9
Smic.scaffold955|size289471	105264	SmicGene33159	CG	25	83.9	100	87.5	87.5	57.1	42.9	30.4	30.4
Smic.scaffold955|size289471	105265	SmicGene33159	TC	20	77.3	100	83.3	80	50	50	33.3	30
Smic.scaffold974|size283180	207600	SmicGene33522	GT	20	85	100	100	75	71.4	28.6	28.6	3.6
Smic.scaffold974|size283180	217555	SmicGene33522	TC	27	85.7	100	88.9	71.4	83.3	16.7	5.6	-11.9
Smic.scaffold974|size283180	217556	SmicGene33522	CA	21	81	100	83.3	66.7	75	25	8.3	-8.3
Smic.scaffold1023|size264607	19945	SmicGene34387	CA	26	23.1	44.4	50	25	0	44.4	50	25
Smic.scaffold1023|size264607	19946	SmicGene34387	AG	28	21.4	40	50	25	0	40	50	25
Smic.scaffold1023|size264607	19947	SmicGene34387	TG	29	20.7	40	33.3	25	0	40	33.3	25
Smic.scaffold1025|size264265	86675	SmicGene34437	AG AT	221	25.9	32.6	24.3	28	21.7	10.9	2.6	6.3
Smic.scaffold1025|size264265	86692	SmicGene34437	AT	199	8.3	5.1	9.2	18.4	3.2	1.9	6	15.2
Smic.scaffold1041|size260538	157597	SmicGene34676	CT	483	5.7	9.3	6.3	3.5	3.6	5.7	2.7	-0.2
Smic.scaffold1041|size260538	168647	SmicGene34676	AT	213	10.1	16.3	8.8	8.1	9.1	7.2	-0.3	-1
Smic.scaffold1112|size243642	151279	SmicGene35737	AT	71	20.8	23.5	10	29.4	22.2	1.3	-12.2	7.2
Smic.scaffold1112|size243642	151291	SmicGene35737	AT	74	17.6	14.3	8.7	18.8	28.6	-14.3	-19.9	-9.8
Smic.scaffold1157|size227217	6115	SmicGene36396	AG	45	42.6	50	60	57.1	12.5	37.5	47.5	44.6
Smic.scaffold1157|size227217	6122	SmicGene36396	CT	62	50.7	58.8	61.1	60	31.8	27	29.3	28.2
Smic.scaffold1157|size227217	6124	SmicGene36396	AG	64	50	55.6	61.1	60	31.8	23.7	29.3	28.2
Smic.scaffold1168|size222595	132221	SmicGene36545	AG	151	13.9	29.4	4.8	7.7	21.4	8	-16.7	-13.7
Smic.scaffold1168|size222595	132224	SmicGene36545	AT AG	156	28.8	32.4	21.2	32.1	39.3	-6.9	-18.1	-7.1
Smic.scaffold1171|size221438	47060	SmicGene36588	AT	23	43.5	40	40	20	62.5	-22.5	-22.5	-42.5
Smic.scaffold1171|size221438	47062	SmicGene36588	CT	31	50	40	42.9	36.4	72.7	-32.7	-29.9	-36.4
Smic.scaffold1171|size221438	47090	SmicGene36588	GC	113	47.9	34.6	56.7	39.3	57.6	-23	-0.9	-18.3
Smic.scaffold1171|size221438	47091	SmicGene36588	AG	110	48.7	37	56.7	39.3	58.8	-21.8	-2.2	-19.5
Smic.scaffold1171|size221438	47100	SmicGene36588	TC	125	48.1	31.3	54.8	43.3	60.5	-29.3	-5.7	-17.2
Smic.scaffold1173|size220570	144583	SmicGene36637	CT	46	34.8	38.5	66.7	33.3	28.6	9.9	38.1	4.8
Smic.scaffold1173|size220570	144588	SmicGene36637	CT	59	42.4	52.9	80	27.3	34.6	18.3	45.4	-7.3
Smic.scaffold1173|size220570	144597	SmicGene36637	CT	83	53.6	57.7	100	47.1	42.4	15.3	57.6	4.6
Smic.scaffold1173|size220570	144598	SmicGene36637	CT	84	54.7	59.3	100	47.1	42.4	16.8	57.6	4.6
Smic.scaffold1173|size220570	144599	SmicGene36637	AG	92	19.4	14.3	33.3	20	18.2	-3.9	15.2	1.8
Smic.scaffold1173|size220570	144618	SmicGene36637	CT	115	67.5	71	94.1	69	52.5	18.5	41.6	16.5
Smic.scaffold1173|size220570	144663	SmicGene36637	TC	94	51.6	59.1	65	60.7	24	35.1	41	36.7
Smic.scaffold1173|size220570	144666	SmicGene36637	CT	85	79.3	81	94.4	84.6	59.1	21.9	35.4	25.5
Smic.scaffold1173|size220570	144679	SmicGene36637	CT	48	44	38.5	55.6	52.9	27.3	11.2	28.3	25.7
Smic.scaffold1173|size220570	144687	SmicGene36637	GA	36	67.5	66.7	85.7	78.6	40	26.7	45.7	38.6
Smic.scaffold1173|size220570	144693	SmicGene36637	CT	30	68.8	66.7	80	81.8	42.9	23.8	37.1	39
Smic.scaffold1173|size220570	144819	SmicGene36637	CT	28	46.4	100	50	40	33.3	66.7	16.7	6.7
Smic.scaffold1173|size220570	144820	SmicGene36637	CT	28	46.4	100	50	40	33.3	66.7	16.7	6.7
Smic.scaffold1173|size220570	144822	SmicGene36637	GA	28	28.6	66.7	33.3	30	11.1	55.6	22.2	18.9
Smic.scaffold1173|size220570	144867	SmicGene36637	CT	40	31	37.5	33.3	18.2	35	2.5	-1.7	-16.8
Smic.scaffold1173|size220570	144879	SmicGene36637	CT	34	16.7	28.6	0	11.1	17.6	10.9	-17.6	-6.5
Smic.scaffold1173|size220570	144990	SmicGene36637	CT	62	12.7	20	0	14.3	10	10	-10	4.3
Smic.scaffold1173|size220570	145377	SmicGene36637	CT	70	76.1	78.9	84.6	52.9	86.4	-7.4	-1.7	-33.4
Smic.scaffold1173|size220570	145389	SmicGene36637	GC	79	73.5	75	86.7	52.4	82.6	-7.6	4.1	-30.2
Smic.scaffold1173|size220570	145421	SmicGene36637	CT	108	8	3.8	4.2	6.9	15.2	-11.3	-11	-8.3
Smic.scaffold1173|size220570	145422	SmicGene36637	CT	108	71.4	80.8	83.3	41.4	81.8	-1	1.5	-40.4
Smic.scaffold1173|size220570	145423	SmicGene36637	CT	103	70.6	80	83.3	42.9	78.1	1.9	5.2	-35.3
Smic.scaffold1173|size220570	145431	SmicGene36637	CT	91	22.3	32	40	8.7	11.5	20.5	28.5	-2.8
Smic.scaffold1173|size220570	145455	SmicGene36637	CT	92	75.3	81.5	94.7	57.7	71.4	10.1	23.3	-13.7
Smic.scaffold1173|size220570	145471	SmicGene36637	GC	63	67.2	75	100	36.8	71.4	3.6	28.6	-34.6
Smic.scaffold1173|size220570	145476	SmicGene36637	GA	65	73.5	75	100	50	80	-5	20	-30
Smic.scaffold1173|size220570	145488	SmicGene36637	CT	65	73.1	66.7	91.7	65	76.5	-9.8	15.2	-11.5
Smic.scaffold1173|size220570	145497	SmicGene36637	CT	77	73.4	66.7	85.7	75	70	-3.3	15.7	5
Smic.scaffold1173|size220570	145566	SmicGene36637	CT	51	75	92.9	88.9	66.7	57.1	35.7	31.7	9.5
Smic.scaffold1173|size220570	145572	SmicGene36637	CT	51	19.6	31.3	25	0	20	11.3	5	-20
Smic.scaffold1173|size220570	145576	SmicGene36637	CT	42	44.2	46.7	75	36.4	38.5	8.2	36.5	-2.1
Smic.scaffold1173|size220570	145587	SmicGene36637	GA	35	30.6	41.7	0	36.4	18.2	23.5	-18.2	18.2
Smic.scaffold1173|size220570	145593	SmicGene36637	CT	33	30.3	50	0	27.3	20	30	-20	7.3
Smic.scaffold1173|size220570	145615	SmicGene36637	CT	39	19	20	25	12.5	20	0	5	-7.5
Smic.scaffold1173|size220570	145644	SmicGene36637	CT	58	43.1	42.1	55.6	45.5	36.8	5.3	18.7	8.6
Smic.scaffold1173|size220570	145645	SmicGene36637	CT	59	42.4	42.1	55.6	45.5	35	7.1	20.6	10.5
Smic.scaffold1173|size220570	145674	SmicGene36637	GC	54	35.2	28.6	50	50	26.7	1.9	23.3	23.3
Smic.scaffold1173|size220570	145698	SmicGene36637	GA	59	36.1	29.2	37.5	45.5	38.9	-9.7	-1.4	6.6
Smic.scaffold1173|size220570	145704	SmicGene36637	CT	60	30.6	24	37.5	44.4	30	-6	7.5	14.4
Smic.scaffold1173|size220570	145724	SmicGene36637	AG	55	37.5	30.4	40	40	44.4	-14	-4.4	-4.4
Smic.scaffold1173|size220570	145731	SmicGene36637	GC	54	33.3	21.7	40	40	42.1	-20.4	-2.1	-2.1
Smic.scaffold1173|size220570	145732	SmicGene36637	GA	54	28.6	13.6	40	40	36.8	-23.2	3.2	3.2
Smic.scaffold1173|size220570	145740	SmicGene36637	CT	54	38.2	31.6	36.4	33.3	47.4	-15.8	-11	-14
Smic.scaffold1173|size220570	145755	SmicGene36637	CT	56	35.7	31.3	40	25	40.9	-9.7	-0.9	-15.9
Smic.scaffold1173|size220570	145788	SmicGene36637	GC	37	21.6	30	42.9	0	14.3	15.7	28.6	-14.3
Smic.scaffold1173|size220570	145791	SmicGene36637	CT	39	20	27.3	37.5	0	14.3	13	23.2	-14.3
Smic.scaffold1173|size220570	145964	SmicGene36637	CT	57	20.7	0	85.7	23.8	5.6	-5.6	80.2	18.3
Smic.scaffold1173|size220570	145981	SmicGene36637	CT	69	46.7	52.6	88.9	45.5	28	24.6	60.9	17.5
Smic.scaffold1173|size220570	146010	SmicGene36637	GC	106	59.6	62.1	85.7	52.9	53.1	8.9	32.6	-0.2
Smic.scaffold1173|size220570	146029	SmicGene36637	TC	121	59.8	60.7	95	54.1	45.9	14.8	49.1	8.1
Smic.scaffold1173|size220570	146052	SmicGene36637	GC	121	75	78.6	88.9	61	81.1	-2.5	7.8	-20.1
Smic.scaffold1173|size220570	146056	SmicGene36637	CT	116	74.4	80	88.2	58.5	82.4	-2.4	5.9	-23.8
Smic.scaffold1173|size220570	146076	SmicGene36637	CT	106	68.9	78.9	81.3	53.8	75	3.9	6.3	-21.2
Smic.scaffold1173|size220570	146106	SmicGene36637	GC	86	38.2	40	40	30.3	46.2	-6.2	-6.2	-15.9
Smic.scaffold1173|size220570	146115	SmicGene36637	GC	78	34.6	42.1	25	23.3	47.6	-5.5	-22.6	-24.3
Smic.scaffold1173|size220570	146133	SmicGene36637	GC	64	28.8	41.2	42.9	15	27.3	13.9	15.6	-12.3
Smic.scaffold1173|size220570	146139	SmicGene36637	GA	63	38.5	38.9	50	47.4	27.3	11.6	22.7	20.1
Smic.scaffold1173|size220570	146146	SmicGene36637	CT	59	25	29.4	16.7	29.4	20	9.4	-3.3	9.4
Smic.scaffold1173|size220570	146151	SmicGene36637	CT	51	41.1	43.8	42.9	50	31.6	12.2	11.3	18.4
Smic.scaffold1173|size220570	146164	SmicGene36637	AG	59	42.4	47.1	60	44.4	21.4	25.6	38.6	23
Smic.scaffold1173|size220570	146167	SmicGene36637	CT	57	43.9	41.2	60	50	28.6	12.6	31.4	21.4
Smic.scaffold1173|size220570	146181	SmicGene36637	CT	49	48	45	55.6	54.5	40	5	15.6	14.5
Smic.scaffold1173|size220570	146229	SmicGene36637	GC	36	25	18.2	28.6	45.5	0	18.2	28.6	45.5
Smic.scaffold1173|size220570	146232	SmicGene36637	CT	34	35.3	20	66.7	50	12.5	7.5	54.2	37.5
Smic.scaffold1173|size220570	146244	SmicGene36637	CT	31	16.1	18.2	33.3	25	0	18.2	33.3	25
Smic.scaffold1173|size220570	146277	SmicGene36637	GC	52	38.5	62.5	14.3	20	36.8	25.7	-22.6	-16.8
Smic.scaffold1173|size220570	146279	SmicGene36637	AG	53	41.5	62.5	14.3	36.4	36.8	25.7	-22.6	-0.5
Smic.scaffold1173|size220570	146281	SmicGene36637	CT	54	44.4	68.4	14.3	36.4	35.3	33.1	-21	1.1
Smic.scaffold1173|size220570	146295	SmicGene36637	CT	63	55.6	78.9	28.6	57.1	43.5	35.5	-14.9	13.7
Smic.scaffold1173|size220570	146342	SmicGene36637	CT	94	16	7.4	16.7	14.3	25.9	-18.5	-9.3	-11.6
Smic.scaffold1173|size220570	146359	SmicGene36637	GC	95	60	40.7	60	64.5	74.1	-33.3	-14.1	-9.6
Smic.scaffold1173|size220570	146371	SmicGene36637	CT	95	62.1	42.3	50	67.7	78.6	-36.3	-28.6	-10.8
Smic.scaffold1173|size220570	146387	SmicGene36637	AG	85	40	29.2	28.6	57.1	34.6	-5.4	-6	22.5
Smic.scaffold1173|size220570	146389	SmicGene36637	AG	75	60	52.4	28.6	70.8	65.2	-12.8	-36.6	5.6
Smic.scaffold1173|size220570	146406	SmicGene36637	CT	67	59.7	55	50	60	65.2	-10.2	-15.2	-5.2
Smic.scaffold1173|size220570	146422	SmicGene36637	CT	59	50.8	50	33.3	50	55	-5	-21.7	-5
Smic.scaffold1173|size220570	146424	SmicGene36637	GA	61	41.9	40	33.3	40	47.4	-7.4	-14	-7.4
Smic.scaffold1173|size220570	146496	SmicGene36637	CT	49	34.7	63.6	28.6	15.8	41.7	22	-13.1	-25.9
Smic.scaffold1173|size220570	146497	SmicGene36637	CT	48	34.7	63.6	28.6	15.8	41.7	22	-13.1	-25.9
Smic.scaffold1173|size220570	146535	SmicGene36637	AG	88	12.1	13	15.4	7.4	14.3	-1.2	1.1	-6.9
Smic.scaffold1173|size220570	146536	SmicGene36637	GA	91	14	21.7	7.7	10.7	13.8	7.9	-6.1	-3.1
Smic.scaffold1173|size220570	146550	SmicGene36637	CT	108	42.3	44.4	56.3	42.9	35	9.4	21.3	7.9
Smic.scaffold1173|size220570	146566	SmicGene36637	GA	113	15.8	6.5	26.7	13.3	21.1	-14.6	5.6	-7.7
Smic.scaffold1173|size220570	146592	SmicGene36637	CT	113	73.5	87.5	100	70	51.4	36.1	48.6	18.6
Smic.scaffold1173|size220570	146607	SmicGene36637	CT	114	74.4	85.4	100	66.7	54.8	30.5	45.2	11.8
Smic.scaffold1173|size220570	146620	SmicGene36637	GA	108	63.2	65.9	93.3	56.7	51.6	14.2	41.7	5.1
Smic.scaffold1173|size220570	146628	SmicGene36637	CT	113	71.3	79.1	88.9	64.3	53.8	25.2	35	10.4
Smic.scaffold1173|size220570	146642	SmicGene36637	CT	106	12	21.6	20	0	4	17.6	16	-4
Smic.scaffold1173|size220570	146643	SmicGene36637	CT	104	72.2	75.7	90	73.1	52	23.7	38	21.1
Smic.scaffold1173|size220570	146689	SmicGene36637	CT	79	9.6	3.8	33.3	0	14.3	-10.4	19	-14.3
Smic.scaffold1173|size220570	146690	SmicGene36637	GC	78	43.9	46.2	75	39.1	28.6	17.6	46.4	10.6
Smic.scaffold1173|size220570	146695	SmicGene36637	GC	72	31.6	52	30	28.6	10	42	20	18.6
Smic.scaffold1173|size220570	146712	SmicGene36637	CT	67	61.8	75	75	57.7	42.9	32.1	32.1	14.8
Smic.scaffold1173|size220570	146721	SmicGene36637	CT	64	64.1	68.8	62.5	62.5	62.5	6.3	0	0
Smic.scaffold1173|size220570	146742	SmicGene36637	CT	85	62.4	57.9	75	63.3	58.3	-0.4	16.7	5
Smic.scaffold1173|size220570	146756	SmicGene36637	CT	93	62.8	65	75	60	57.1	7.9	17.9	2.9
Smic.scaffold1173|size220570	146758	SmicGene36637	CT	94	66.3	66.7	75	66.7	60.7	6	14.3	6
Smic.scaffold1173|size220570	146785	SmicGene36637	GC	120	14	11.1	0	30	5.4	5.7	-5.4	24.6
Smic.scaffold1173|size220570	146802	SmicGene36637	CT	115	58.3	58.3	72.7	64.1	42.9	15.5	29.9	21.2
Smic.scaffold1173|size220570	146809	SmicGene36637	GC	117	33.6	25.9	59.1	26.3	31.3	-5.3	27.8	-4.9
Smic.scaffold1173|size220570	146814	SmicGene36637	GA	104	70.9	77.8	77.3	67.6	64.7	13.1	12.6	2.9
Smic.scaffold1173|size220570	146820	SmicGene36637	CT	103	70.5	79.2	76.2	70	60	19.2	16.2	10
Smic.scaffold1173|size220570	146842	SmicGene36637	CT	105	73.3	74.1	84.2	73.3	65.5	8.6	18.7	7.8
Smic.scaffold1173|size220570	146872	SmicGene36637	CT	98	39.8	44	35	32	46.4	-2.4	-11.4	-14.4
Smic.scaffold1173|size220570	146916	SmicGene36637	CT	34	65.7	87.5	80	30	75	12.5	5	-45
Smic.scaffold1173|size220570	146919	SmicGene36637	TC	32	66.7	85.7	80	40	72.7	13	7.3	-32.7
Smic.scaffold1173|size220570	146925	SmicGene36637	GA	25	66.7	85.7	66.7	37.5	77.8	7.9	-11.1	-40.3
Smic.scaffold1173|size220570	147066	SmicGene36637	GC	28	20	23.1	100	12.5	0	23.1	100	12.5
Smic.scaffold1173|size220570	147076	SmicGene36637	GC	32	28.1	21.4	50	44.4	14.3	7.1	35.7	30.2
Smic.scaffold1173|size220570	147079	SmicGene36637	CT	31	34.4	28.6	100	44.4	14.3	14.3	85.7	30.2
Smic.scaffold1173|size220570	147088	SmicGene36637	CT	30	25	21.4	66.7	37.5	0	21.4	66.7	37.5
Smic.scaffold1173|size220570	147121	SmicGene36637	CT	30	32.3	30.8	25	37.5	33.3	-2.6	-8.3	4.2
Smic.scaffold1173|size220570	147122	SmicGene36637	CT	26	35.5	30.8	25	37.5	50	-19.2	-25	-12.5
Smic.scaffold1173|size220570	147124	SmicGene36637	GC	31	36.4	30.8	25	44.4	42.9	-12.1	-17.9	1.6
Smic.scaffold1173|size220570	147133	SmicGene36637	GC	31	40.6	25	40	50	57.1	-32.1	-17.1	-7.1
Smic.scaffold1173|size220570	147158	SmicGene36637	CT	55	74.1	66.7	78.6	80	70.6	-3.9	8	9.4
Smic.scaffold1209|size209997	83915	SmicGene37090	TC	98	27.6	34.6	36.4	28	12	22.6	24.4	16
Smic.scaffold1209|size209997	83944	SmicGene37090	CT	144	75.3	70.7	78.6	80	73.8	-3.1	4.8	6.2
Smic.scaffold1209|size209997	83960	SmicGene37090	CT	136	76.1	71.8	85.7	75	76.1	-4.3	9.6	-1.1
Smic.scaffold1209|size209997	83984	SmicGene37090	GC	129	75.2	65.8	85	84.6	73.5	-7.7	11.5	11.1
Smic.scaffold1209|size209997	83990	SmicGene37090	CT	131	74.2	64.9	81.8	80.8	74.5	-9.6	7.4	6.3
Smic.scaffold1209|size209997	84007	SmicGene37090	TC	137	52.5	50	60.9	65.5	43.1	6.9	17.7	22.4
Smic.scaffold1209|size209997	84009	SmicGene37090	TC	134	64.5	58.8	70.8	72.4	60.8	-2	10	11.6
Smic.scaffold1209|size209997	84015	SmicGene37090	CT	131	75.2	67.6	81	83.3	72.9	-5.3	8	10.4
Smic.scaffold1209|size209997	84023	SmicGene37090	CT	141	75.9	71.8	86.4	79.4	72	-0.2	14.4	7.4
Smic.scaffold1209|size209997	84056	SmicGene37090	CT	180	81.7	68.3	91.9	82.4	84.3	-16	7.6	-2
Smic.scaffold1209|size209997	84080	SmicGene37090	GC	182	78.9	65.2	88.9	84.3	78.8	-13.6	10	5.5
Smic.scaffold1209|size209997	84085	SmicGene37090	CT	183	77.2	65.2	89.5	81.1	75	-9.8	14.5	6.1
Smic.scaffold1209|size209997	84134	SmicGene37090	CT	155	74.4	70	83.3	76.7	70.2	-0.2	13.1	6.5
Smic.scaffold1209|size209997	84137	SmicGene37090	TC	140	64.3	68.6	67.9	65.9	56.4	12.2	11.4	9.4
Smic.scaffold1209|size209997	84146	SmicGene37090	GC	110	64.6	57.1	78.3	64.5	61.3	-4.1	17	3.2
Smic.scaffold1209|size209997	84167	SmicGene37090	CT	61	50	30.8	72.7	52.6	47.4	-16.6	25.4	5.3
Smic.scaffold1209|size209997	84190	SmicGene37090	GA	36	24.3	14.3	33.3	16.7	33.3	-19	0	-16.7
Smic.scaffold1209|size209997	84233	SmicGene37090	CT	58	37.3	27.3	36.4	64.3	26.1	1.2	10.3	38.2
Smic.scaffold1209|size209997	84236	SmicGene37090	CT	58	37.3	27.3	45.5	57.1	26.1	1.2	19.4	31.1
Smic.scaffold1209|size209997	84245	SmicGene37090	CT	68	45.7	33.3	46.2	66.7	40	-6.7	6.2	26.7
Smic.scaffold1209|size209997	84278	SmicGene37090	CT	58	58.3	54.5	44.4	73.3	56	-1.5	-11.6	17.3
Smic.scaffold1209|size209997	84308	SmicGene37090	AG	39	23.1	40	0	40	7.1	32.9	-7.1	32.9
Smic.scaffold1209|size209997	84323	SmicGene37090	CT	33	22.9	27.3	0	44.4	9.1	18.2	-9.1	35.4
Smic.scaffold1334|size168839	26144	SmicGene38622	TC	39	15.4	16.7	33.3	20	7.1	9.5	26.2	12.9
Smic.scaffold1334|size168839	26249	SmicGene38622	CT	30	36.7	0	80	42.9	30.8	-30.8	49.2	12.1
Smic.scaffold1334|size168839	26280	SmicGene38622	GC	35	40	16.7	100	20	38.5	-21.8	61.5	-18.5
Smic.scaffold1334|size168839	26326	SmicGene38622	CT	29	27.6	16.7	50	12.5	36.4	-19.7	13.6	-23.9
Smic.scaffold1334|size168839	26421	SmicGene38622	CT	32	45.5	37.5	66.7	75	28.6	8.9	38.1	46.4
Smic.scaffold1334|size168839	26437	SmicGene38622	CT	41	47.6	27.3	50	83.3	33.3	-6.1	16.7	50
Smic.scaffold1334|size168839	26448	SmicGene38622	GC	42	28.6	9.1	33.3	63.6	14.3	-5.2	19	49.4
Smic.scaffold1334|size168839	26455	SmicGene38622	CT	40	34.1	10	33.3	54.5	35.7	-25.7	-2.4	18.8
Smic.scaffold1334|size168839	26495	SmicGene38622	GA	43	13.6	0	37.5	30	0	0	37.5	30
Smic.scaffold1334|size168839	26531	SmicGene38622	CT	26	18.5	12.5	75	16.7	0	12.5	75	16.7
Smic.scaffold1358|size163264	52855	SmicGene38876	GA	28	92.9	100	100	87.5	88.9	11.1	11.1	-1.4
Smic.scaffold1358|size163264	52856	SmicGene38876	CG	42	95.2	100	100	92.9	90.9	9.1	9.1	1.9
Smic.scaffold1358|size163264	52857	SmicGene38876	CT	45	93.8	100	88.9	94.4	90.9	9.1	-2	3.5
Smic.scaffold1374|size160582	123219	SmicGene39084	GA	28	60.7	85.7	50	66.7	45.5	40.3	4.5	21.2
Smic.scaffold1374|size160582	123220	SmicGene39084	CA	32	65.6	87.5	60	71.4	50	37.5	10	21.4
Smic.scaffold1374|size160582	123221	SmicGene39084	AC	36	70.3	88.9	60	80	53.8	35	6.2	26.2
Smic.scaffold1375|size160478	133030	SmicGene39099	AC	43	65.1	100	50	63.6	66.7	33.3	-16.7	-3
Smic.scaffold1375|size160478	133031	SmicGene39099	GA	57	73.7	100	61.9	73.3	75	25	-13.1	-1.7
Smic.scaffold1407|size153017	42128	SmicGene39432	CT	52	92.3	93.3	100	92.3	88.2	5.1	11.8	4.1
Smic.scaffold1407|size153017	42130	SmicGene39432	AG	86	95.4	95.5	100	95.5	92	3.5	8	3.5
Smic.scaffold1430|size148063	127446	SmicGene39692	AT	423	10.3	7.6	4.8	11.2	18.9	-11.3	-14.1	-7.6
Smic.scaffold1430|size148063	127452	SmicGene39692	AT	416	5.6	4.7	3.6	8.9	5.9	-1.2	-2.3	3
Smic.scaffold1430|size148063	127547	SmicGene39692	AT	427	7.8	10.8	5.5	7.3	8.5	2.3	-3	-1.2
Smic.scaffold1441|size145968	108085	SmicGene39814	CT	45	58.3	72.7	75	42.9	53.3	19.4	21.7	-10.5
Smic.scaffold1441|size145968	108086	SmicGene39814	GA	45	43.8	54.5	75	28.6	33.3	21.2	41.7	-4.8
Smic.scaffold1441|size145968	108094	SmicGene39814	CT	44	42.6	27.3	75	38.5	40	-12.7	35	-1.5
Smic.scaffold1441|size145968	108112	SmicGene39814	CT	24	42.3	66.7	75	25	25	41.7	50	0
Smic.scaffold1441|size145968	108359	SmicGene39814	CT	44	20	7.7	66.7	15.4	25	-17.3	41.7	-9.6
Smic.scaffold1441|size145968	108385	SmicGene39814	TC	28	20	0	100	25	25	-25	75	0
Smic.scaffold1441|size145968	108905	SmicGene39814	AG	26	20	33.3	0	16.7	11.1	22.2	-11.1	5.6
Smic.scaffold1441|size145968	108921	SmicGene39814	CT	38	31.6	50	0	33.3	23.1	26.9	-23.1	10.3
Smic.scaffold1441|size145968	108922	SmicGene39814	CT	38	32.5	54.5	0	36.4	21.4	33.1	-21.4	14.9
Smic.scaffold1441|size145968	108970	SmicGene39814	CT	39	15.4	7.7	16.7	37.5	8.3	-0.6	8.3	29.2
Smic.scaffold1441|size145968	108979	SmicGene39814	CT	33	22.9	30	0	33.3	16.7	13.3	-16.7	16.7
Smic.scaffold1441|size145968	108990	SmicGene39814	GC	30	16.1	20	0	25	10	10	-10	15
Smic.scaffold1441|size145968	109143	SmicGene39814	CT	47	14.3	9.1	50	28.6	4.5	4.5	45.5	24
Smic.scaffold1441|size145968	109159	SmicGene39814	CT	48	14.6	20	0	14.3	13.6	6.4	-13.6	0.6
Smic.scaffold1441|size145968	109212	SmicGene39814	GC	54	11.1	17.6	0	15.4	5.6	12.1	-5.6	9.8
Smic.scaffold1441|size145968	109231	SmicGene39814	GC	44	13.3	21.4	0	18.2	7.1	14.3	-7.1	11
Smic.scaffold1441|size145968	109412	SmicGene39814	GC	20	25	33.3	0	22.2	33.3	0	-33.3	-11.1
Smic.scaffold1441|size145968	109419	SmicGene39814	CT	23	34.8	37.5	0	30	66.7	-29.2	-66.7	-36.7
Smic.scaffold1441|size145968	109437	SmicGene39814	GC	40	69	71.4	33.3	71.4	72.7	-1.3	-39.4	-1.3
Smic.scaffold1441|size145968	109441	SmicGene39814	CT	40	46.5	57.1	25	35.7	54.5	2.6	-29.5	-18.8
Smic.scaffold1441|size145968	109447	SmicGene39814	GA	46	22.4	12.5	40	21.4	28.6	-16.1	11.4	-7.1
Smic.scaffold1441|size145968	109471	SmicGene39814	CT	75	43.6	50	55.6	39.3	38.1	11.9	17.5	1.2
Smic.scaffold1441|size145968	109473	SmicGene39814	CT	75	9.2	10	22.2	7.4	5	5	17.2	2.4
Smic.scaffold1441|size145968	109500	SmicGene39814	CT	56	37.5	30	42.9	30	47.4	-17.4	-4.5	-17.4
Smic.scaffold1441|size145968	109509	SmicGene39814	CT	44	34.1	37.5	33.3	23.5	46.2	-8.7	-12.8	-22.6
Smic.scaffold1568|size116476	61652	SmicGene41053	AC	75	36	33.3	31.6	30.4	53.3	-20	-21.8	-22.9
Smic.scaffold1568|size116476	61653	SmicGene41053	GT	91	47.3	40	43.5	42.9	65	-25	-21.5	-22.1
Smic.scaffold1655|size98780	49524	SmicGene41708	AT	89	14.3	0	7.4	26.1	29.4	-29.4	-22	-3.3
Smic.scaffold1655|size98780	49525	SmicGene41708	AG	90	11	8.3	11.1	13	11.8	-3.4	-0.7	1.3
Smic.scaffold1655|size98780	51821	SmicGene41708	AG	102	36.5	56	0	42.3	44.8	11.2	-44.8	-2.5
Smic.scaffold1655|size98780	51829	SmicGene41708	AG AT	105	54.6	72	20.8	44.8	76.7	-4.7	-55.8	-31.8
Smic.scaffold1655|size98780	51844	SmicGene41708	AT	107	17	11.1	14.3	11.1	30	-18.9	-15.7	-18.9
Smic.scaffold1665|size97078	5960	SmicGene41779	AG AT	43	36.4	56.3	14.3	25	30.8	25.5	-16.5	-5.8
Smic.scaffold1665|size97078	5971	SmicGene41779	AT	56	54.2	72.7	50	27.3	50	22.7	0	-22.7
Smic.scaffold1665|size97078	5979	SmicGene41779	AT AG	64	40.3	50	55.6	43.8	12.5	37.5	43.1	31.3
Smic.scaffold1787|size76233	33991	SmicGene42604	GT	21	90.5	83.3	100	100	80	3.3	20	20
Smic.scaffold1787|size76233	33993	SmicGene42604	TA	29	93.1	87.5	100	100	83.3	4.2	16.7	16.7
Smic.scaffold1863|size63050	1287	SmicGene42967	AT	269	25.2	25.4	15.9	21.7	38.4	-13	-22.5	-16.7
Smic.scaffold1863|size63050	1296	SmicGene42967	AT	252	16.5	20	6.8	12.7	26.9	-6.9	-20	-14.1
Smic.scaffold2000|size43004	18471	SmicGene43532	CT	24	20	33.3	0	40	8.3	25	-8.3	31.7
Smic.scaffold2000|size43004	18486	SmicGene43532	TC	25	28	16.7	50	33.3	27.3	-10.6	22.7	6.1
Smic.scaffold2000|size43004	18621	SmicGene43532	TC	29	20.7	16.7	0	40	17.6	-1	-17.6	22.4
Smic.scaffold2000|size43004	18626	SmicGene43532	CT	27	18.5	20	0	40	12.5	7.5	-12.5	27.5
Smic.scaffold2000|size43004	18627	SmicGene43532	TC	29	16.7	16.7	0	33.3	12.5	4.2	-12.5	20.8
Smic.scaffold2000|size43004	18630	SmicGene43532	CT	35	22.9	37.5	0	28.6	17.6	19.9	-17.6	10.9
Smic.scaffold2000|size43004	18657	SmicGene43532	TC	67	62.7	70.6	57.1	73.7	50	20.6	7.1	23.7
Smic.scaffold2000|size43004	18684	SmicGene43532	CT	65	65.2	66.7	62.5	65	64.7	2	-2.2	0.3
Smic.scaffold2000|size43004	18689	SmicGene43532	CT	66	63.6	71.4	55.6	65	56.3	15.2	-0.7	8.8
Smic.scaffold2000|size43004	18696	SmicGene43532	CT	63	65.1	66.7	55.6	60	76.9	-10.3	-21.4	-16.9
Smic.scaffold2000|size43004	18717	SmicGene43532	AG	37	34.2	35.7	20	20	55.6	-19.8	-35.6	-35.6
Smic.scaffold2000|size43004	18720	SmicGene43532	CT	36	41.7	38.5	40	22.2	66.7	-28.2	-26.7	-44.4
Smic.scaffold2000|size43004	18723	SmicGene43532	AG	29	20.7	25	0	12.5	40	-15	-40	-27.5
Smic.scaffold2000|size43004	18734	SmicGene43532	CT	27	18.5	18.2	25	14.3	20	-1.8	5	-5.7
Smic.scaffold2000|size43004	18804	SmicGene43532	CT	53	73.6	76.5	80	40	85.7	-9.2	-5.7	-45.7
Smic.scaffold2000|size43004	18842	SmicGene43532	CT	80	76.5	72	87.5	65	85.7	-13.7	1.8	-20.7
Smic.scaffold2000|size43004	18853	SmicGene43532	CT	53	43.1	27.8	100	55.6	36.8	-9.1	63.2	18.7
Smic.scaffold2000|size43004	18867	SmicGene43532	AG	41	51.2	33.3	50	58.8	58.3	-25	-8.3	0.5
Smic.scaffold2000|size43004	18879	SmicGene43532	TC	29	33.3	33.3	50	33.3	28.6	4.8	21.4	4.8
Smic.scaffold2000|size43004	18912	SmicGene43532	CT	23	21.7	33.3	33.3	37.5	0	33.3	33.3	37.5
Smic.scaffold2000|size43004	18936	SmicGene43532	CT	107	83.3	94.6	73.3	78.6	78.6	16	-5.2	0
Smic.scaffold2000|size43004	18941	SmicGene43532	CT	107	79.1	87.2	75	76.7	73.3	13.8	1.7	3.3
Smic.scaffold2000|size43004	18942	SmicGene43532	TC	113	79.3	87.2	75	76.7	74.2	13	0.8	2.5
Smic.scaffold2000|size43004	18944	SmicGene43532	CT	119	79.5	90.2	76.5	71	75.8	14.5	0.7	-4.8
Smic.scaffold2000|size43004	18954	SmicGene43532	CT	150	85.6	92.5	78.9	84.4	81.6	10.8	-2.7	2.7
Smic.scaffold2000|size43004	19014	SmicGene43532	TC	199	93.1	92.3	96.6	92.9	92.5	-0.2	4	0.3
Smic.scaffold2000|size43004	19023	SmicGene43532	TC	177	90.6	89.1	96	87.2	91.9	-2.8	4.1	-4.8
Smic.scaffold2000|size43004	19056	SmicGene43532	CT	135	85.5	86.4	95	84.8	80.5	5.9	14.5	4.4
Smic.scaffold2000|size43004	19071	SmicGene43532	CT	91	77.2	76	93.3	70.8	75	1	18.3	-4.2
Smic.scaffold2000|size43004	19080	SmicGene43532	CT	52	65.5	84.6	88.9	50	52.9	31.7	35.9	-2.9
Smic.scaffold2000|size43004	19092	SmicGene43532	CT	33	45.5	66.7	33.3	50	33.3	33.3	0	16.7
Smic.scaffold2000|size43004	19093	SmicGene43532	AG	33	33.3	66.7	33.3	33.3	16.7	50	16.7	16.7
Smic.scaffold2000|size43004	19094	SmicGene43532	CT	33	45.5	66.7	33.3	50	33.3	33.3	0	16.7
Smic.scaffold2000|size43004	19098	SmicGene43532	CT	33	39.4	66.7	33.3	41.7	25	41.7	8.3	16.7
Smic.scaffold2002|size42730	21024	SmicGene43538	GA	20	55		40	100	100	-100	-60	0
Smic.scaffold2002|size42730	21026	SmicGene43538	GC	50	82	100	55	100	100	0	-45	0
Smic.scaffold2002|size42730	21028	SmicGene43538	CT	68	87	100	64	100	100	0	-36	0
