# Supplementary material for: Condition-specific RNA editing in the coral symbiont Symbiodinium microadriaticum
Source: PLoS Genet. 2017 Feb 28;13(2):e1006619. doi: 10.1371/journal.pgen.1006619 (PMC5357065; doi:10.1371/journal.pgen.1006619)
Supplement: S8 Table — Summary and statistics for expression values in (A) edited genes and (B) all genes. (XLSX) [file pgen.1006619.s017.xlsx]

## Sheet: exp_summary
S8A Table: Summary and statistics for expression values in edited genes
Fisher's exact test checks whether the observation in all/diff edited genes significantly departs from the expected ratios from "all genes"
A gene is considered differentially expressed if it is differentially expressed under ANY of the three stressors. It is also coloured red.
Category	Diff expressed	Not diff expressed	% diff expressed	Fisher's exact p
All genes	867	35041	0.024145	-
All edited genes	13	754	0.0169492	0.233
Differentially edited genes	2	111	0.0176991	1
Expression of candidate RNA editing genes, relative to control
	16C			36C			DS			all
Gene	p value	ln FC	SE (ln FC)	p value	ln FC	SE (ln FC)	p value	ln FC	SE (ln FC)	lowest p
SmicADARL1	0.999944	0.0407631	0.203082	0.999993	0.315848	0.338343	0.999971	0.0751569	0.221076	0.999944
SmicADARL2	0.999944	0.365632	0.475339	0.999993	0.219733	0.584643	0.999971	-0.439596	0.675895	0.999944
SmicADARL3	0.999944	0.0279326	0.258951	0.999993	0.0144373	0.355939	0.999971	-0.215221	0.287184	0.999944
SmicPPRL1	0.999944	0.098201	0.276574	0.999993	0.119031	0.399353	0.999971	0.126633	0.240559	0.999944
SmicPPRL2	0.999944	0.0218416	0.303674	0.999993	0.520747	0.375162	0.999971	-0.442611	0.40244	0.999944
Expression of all differentially edited genes, relative to control
	16C			36C			DS			all
Gene	p value	ln FC	SE (ln FC)	p value	ln FC	SE (ln FC)	p value	ln FC	SE (ln FC)	lowest p
Smic696 SmicGene696	0.999944	0.0391372	0.302297	0.999993	-0.421473	0.352127	0.999971	0.0941663	0.332196	0.999944
Smic1445 SmicGene1445	0.999944	-0.033126	0.197109	0.999993	-0.275686	0.346569	0.999971	-0.0324538	0.239532	0.999944
Smic1936 SmicGene1936	0.999944	0.0985638	0.344182	0.999993	0.117433	0.460105	0.999971	0.191148	0.373111	0.999944
Smic2023 SmicGene2023	0.999944	0.0407163	0.12084	0.999993	0.0234507	0.178356	0.999971	0.0100873	0.135707	0.999944
Smic3189 SmicGene3189	0.999944	-0.0376149	0.195944	0.999993	0.333276	0.43612	0.999971	0.0993226	0.212261	0.999944
Smic5352 SmicGene5352	0.999944	-0.0728426	0.161741	0.999993	-0.0541317	0.224763	0.999971	0.0275447	0.175196	0.999944
Smic5667 SmicGene5667	0.999944	-0.00516707	0.122995	0.999993	-0.260749	0.179265	0.999971	0.0445813	0.13693	0.999944
Smic6162 SmicGene6162	0.999944	0.0564072	0.122298	0.999993	0.201935	0.249601	0.999971	-0.100374	0.137097	0.999944
Smic6852 SmicGene6852	0.999944	0.126693	0.257048	0.999993	0.0978476	0.378634	0.999971	0.160339	0.315374	0.999944
Smic6904 SmicGene6904	0.999944	-0.186186	0.191918	0.999993	-0.0924998	0.343732	0.999971	-0.0670836	0.252346	0.999944
Smic7312 SmicGene7312	0.999944	-0.0663867	0.121223	0.999993	-0.0445828	0.180169	0.999971	-0.0923479	0.13647	0.999944
Smic7781 SmicGene7781	0.999944	0.0200994	0.154942	0.999993	0.0137981	0.281635	0.999971	0.11443	0.195477	0.999944
Smic8387 SmicGene8387	0.999944	0.00593228	0.462543	0.999993	0.0855706	0.625206	0.999971	0.169441	0.498187	0.999944
Smic8487 SmicGene8487	0.999944	0.0504076	0.125	0.315844	-0.471678	0.184104	0.999971	0.0511664	0.142704	0.315844
Smic8535 SmicGene8535	0.999944	0.0304047	0.145336	0.999993	0.0120255	0.199487	0.999971	0.0585601	0.15588	0.999944
Smic9118 SmicGene9118	0.999944	0.0183966	0.234913	0.999993	0.0957132	0.272643	0.999971	0.111396	0.257353	0.999944
Smic9207 SmicGene9207	0.999944	-0.0925355	0.158337	0.0622597	-1.82688	0.577897	0.999971	0.0944594	0.170305	0.0622597
Smic9487 SmicGene9487	0.999944	0.127294	0.339289	0.999993	-0.0116764	0.465062	0.999971	0.272213	0.330003	0.999944
Smic9716 SmicGene9716	0.999944	0.0286983	0.164953	0.999993	0.204565	0.251674	0.999971	0.0519346	0.194893	0.999944
Smic9841 SmicGene9841	0.999944	0.109342	0.173837	0.999993	0.212277	0.229499	0.999971	0.0128695	0.199511	0.999944
Smic10746 SmicGene10746	0.999944	0.0639055	0.393886	0.999993	-0.753178	0.466843	0.999971	0.208811	0.433176	0.999944
Smic12056 SmicGene12056	0.999944	0.0262885	0.124287	0.999993	0.19886	0.191005	0.999971	0.0756025	0.141958	0.999944
Smic12072 SmicGene12072	0.999944	0.0274505	0.125063	0.999993	0.113778	0.179293	0.999971	0.0655121	0.138719	0.999944
Smic12421 SmicGene12421	0.999944	0.0274272	0.183068	0.999993	0.0359118	0.201411	0.999971	0.102549	0.202673	0.999944
Smic12654 SmicGene12654	0.999944	0.00705086	0.19247	0.999993	-0.253533	0.377711	0.999971	-0.010559	0.253806	0.999944
Smic12760 SmicGene12760	0.999944	0.125814	0.163728	0.999993	0.0885575	0.260758	0.999971	0.125596	0.177842	0.999944
Smic12880 SmicGene12880	0.999944	0.102222	0.12597	0.999993	0.118126	0.180319	0.999971	0.0128394	0.140374	0.999944
Smic12948 SmicGene12948	0.999944	0.0407426	0.120898	0.999993	0.0174741	0.17839	0.999971	0.0247655	0.135828	0.999944
Smic13587 SmicGene13587	0.999944	0.0973835	0.220211	0.999993	0.213718	0.427652	0.999971	0.0257018	0.254561	0.999944
Smic14080 SmicGene14080	0.999944	-0.0443341	0.121103	0.999993	0.0815152	0.177991	0.999971	0.0448623	0.135674	0.999944
Smic14200 SmicGene14200	0.999944	0.0808078	0.507014	0.999993	0.11256	0.625423	0.999971	0.163093	0.536868	0.999944
Smic14559 SmicGene14559	0.999944	0.0704134	0.174647	0.999993	0.211792	0.293623	0.999971	0.0334749	0.206594	0.999944
Smic14946 SmicGene14946	0.999944	0.065881	0.122422	0.999993	0.192323	0.177581	0.999971	0.0887208	0.136349	0.999944
Smic15527 SmicGene15527	0.999944	-0.0281905	0.133818	0.999993	0.164347	0.222712	0.999971	0.0284156	0.147895	0.999944
Smic15749 SmicGene15749	0.999944	-0.0169714	0.475185	0.999993	0.151841	0.584237	0.999971	0.194597	0.519907	0.999944
Smic16489 SmicGene16489	0.999944	0.0557907	0.244211	0.999993	0.16949	0.331728	0.999971	0.0859386	0.264017	0.999944
Smic16779 SmicGene16779	0.999944	0.0163088	0.123123	0.999993	0.276986	0.189161	0.999971	-0.0119271	0.13973	0.999944
Smic17749 SmicGene17749	0.999944	0.252366	0.46302	0.999993	0.436974	0.661832	0.999971	0.316942	0.682692	0.999944
Smic18772 SmicGene18772	0.999944	-0.067821	0.158456	0.999993	0.0563852	0.218381	0.999971	0.0676926	0.171407	0.999944
Smic19099 SmicGene19099	0.999944	0.00900111	0.146291	0.999993	0.198641	0.239248	0.999971	-0.0719994	0.174376	0.999944
Smic19832 SmicGene19832	0.999944	0.223771	0.221325	0.999993	-0.499159	0.341603	0.999971	0.0591613	0.247972	0.999944
Smic21327 SmicGene21327	0.999944	-0.108301	0.23285	0.999993	0.201828	0.309034	0.999971	-0.0490838	0.251373	0.999944
Smic21391 SmicGene21391	0.999944	0.00473112	0.1262	3.05e-07	-1.16734	0.195315	0.999971	-0.0543057	0.14025	3.05e-07
Smic21715 SmicGene21715	0.999944	-0.0606594	0.240776	0.999993	-0.374034	0.349296	0.999971	-0.119837	0.26325	0.999944
Smic21716 SmicGene21716	0.999944	0.0490861	0.266248	0.999993	0.120724	0.394202	0.999971	0.000471853	0.311022	0.999944
Smic22115 SmicGene22115	0.999944	-0.0568939	0.233966	0.999993	0.0663278	0.279211	0.999971	0.032489	0.275984	0.999944
Smic22863 SmicGene22863	0.999944	0.259871	0.384754	0.999993	-0.402704	0.55119	0.999971	-0.0298164	0.410595	0.999944
Smic23035 SmicGene23035	0.999944	0.0395669	0.316653	0.999993	0.134817	0.375708	0.999971	-0.393704	0.405866	0.999944
Smic23202 SmicGene23202	0.999944	0.0433218	0.121077	0.999993	0.125156	0.178554	0.999971	0.0365136	0.135772	0.999944
Smic23771 SmicGene23771	0.999944	-0.00279933	0.120996	1.83e-05	-0.927927	0.178519	0.999971	-0.00243634	0.135673	1.83e-05
Smic23870 SmicGene23870	0.999944	0.0575521	0.131225	0.999993	0.0536307	0.203582	0.999971	0.0429116	0.151067	0.999944
Smic24046 SmicGene24046	0.999944	-0.192724	0.161985	0.999993	-0.00239568	0.22101	0.999971	-0.104207	0.176214	0.999944
Smic24127 SmicGene24127	0.999944	0.0725482	0.137475	0.999993	-0.130419	0.19649	0.999971	0.02318	0.152007	0.999944
Smic24280 SmicGene24280	0.999944	0.0407356	0.274441	0.999993	0.157338	0.456326	0.999971	0.016081	0.335699	0.999944
Smic24293 SmicGene24293	0.999944	0.12792	0.233121	0.999993	-0.159848	0.327595	0.999971	-0.130903	0.244689	0.999944
Smic24294 SmicGene24294	0.999944	0.426145	0.430639	0.999993	-0.813067	0.516896	0.999971	0.0388981	0.546117	0.999944
Smic24296 SmicGene24296	0.999944	-0.154505	0.325749	0.768046	-1.05998	0.491893	0.999971	-0.435329	0.358343	0.768046
Smic24297 SmicGene24297	0.999944	0.311669	0.503289	0.999993	-0.508846	0.718273	0.999971	-0.0712669	0.538341	0.999944
Smic24308 SmicGene24308	0.999944	0.190735	0.303707	0.999993	-0.5258	0.444937	0.999971	-0.17336	0.448741	0.999944
Smic24310 SmicGene24310	0.999944	0.109303	0.318533	0.358417	-1.36773	0.54509	0.999971	-0.180109	0.382937	0.358417
Smic24311 SmicGene24311	0.999944	-0.245448	0.345793	0.999993	-0.65487	0.480818	0.999971	-0.121311	0.416315	0.999944
Smic24312 SmicGene24312	0.999944	-0.165065	0.258369	0.661993	-0.87688	0.393426	0.999971	-0.211388	0.279606	0.661993
Smic24320 SmicGene24320	0.999944	-0.195285	0.306145	0.999993	-0.564272	0.427444	0.999971	-0.668038	0.463507	0.999944
Smic24397 SmicGene24397	0.999944	0.0848871	0.126307	0.999993	0.121179	0.18056	0.999971	0.0551297	0.140459	0.999944
Smic24579 SmicGene24579	0.999944	-0.0608295	0.149805	0.999993	0.16113	0.23896	0.999971	0.0523243	0.183965	0.999944
Smic25500 SmicGene25500	0.999944	-0.11713	0.145678	0.999993	-0.100586	0.203551	0.999971	-0.0210587	0.173567	0.999944
Smic25942 SmicGene25942	0.999944	-0.0576604	0.129949	0.999993	0.291909	0.181208	0.999971	0.101057	0.142074	0.999944
Smic26211 SmicGene26211	0.999944	0.0541301	0.136356	0.999993	0.0221374	0.192254	0.999971	0.046519	0.150743	0.999944
Smic26830 SmicGene26830	0.999944	0.00912267	0.14211	0.999993	0.135723	0.196209	0.999971	0.0646437	0.154956	0.999944
Smic27211 SmicGene27211	0.999944	0.0276119	0.121332	0.999993	0.0990482	0.177687	0.999971	0.0052123	0.135795	0.999944
Smic27739 SmicGene27739	0.999944	0.0119983	0.228783	0.999993	-0.6673	0.426708	0.999971	0.0707917	0.248071	0.999944
Smic28554 SmicGene28554	0.999944	0.0357606	0.263284	0.999993	-0.25866	0.541851	0.999971	-0.0231167	0.275266	0.999944
Smic28862 SmicGene28862	0.999944	0.0347085	0.200254	0.0666804	-0.580646	0.184981	0.999971	0.0256063	0.237122	0.0666804
Smic29287 SmicGene29287	0.999944	-0.0622116	0.144532	0.999993	0.214404	0.193218	0.999971	0.0636704	0.153889	0.999944
Smic29797 SmicGene29797	0.999944	0.0730726	0.134473	0.999993	-0.207165	0.240109	0.999971	-0.0035226	0.150081	0.999944
Smic29839 SmicGene29839	0.999944	-0.00109882	0.1333	0.999993	-0.0425912	0.228422	0.999971	0.0846368	0.146245	0.999944
Smic30125 SmicGene30125	0.999944	0.105349	0.121566	0.999993	0.127614	0.177598	0.999971	0.0102428	0.136003	0.999944
Smic30680 SmicGene30680	0.999944	-0.0925358	0.157788	0.999993	-0.190909	0.224997	0.999971	0.0325277	0.171205	0.999944
Smic30702 SmicGene30702	0.999944	0.0863114	0.125855	0.999993	0.141887	0.193232	0.999971	0.0153819	0.143243	0.999944
Smic31312 SmicGene31312	0.999944	0.00239665	0.318352	0.999993	-0.409587	0.45137	0.999971	0.0267361	0.345011	0.999944
Smic31324 SmicGene31324	0.999944	0.0882572	0.121418	0.999993	0.174035	0.181576	0.999971	0.0397248	0.136849	0.999944
Smic31573 SmicGene31573	0.999944	0.0608376	0.179164	0.999993	0.0824148	0.261938	0.999971	0.083107	0.201776	0.999944
Smic31608 SmicGene31608	0.999944	-0.145947	0.403436	0.999993	-0.719906	0.37848	0.999971	-0.194167	0.429137	0.999944
Smic31613 SmicGene31613	0.999944	0.0416726	0.197715	0.999993	-0.127059	0.354241	0.999971	-0.0902242	0.250218	0.999944
Smic32092 SmicGene32092	0.999944	0.0837764	0.246977	0.999993	-0.296768	0.277468	0.999971	-0.0234975	0.277457	0.999944
Smic32093 SmicGene32093	0.999944	-0.0210568	0.446351	0.999993	-0.275789	0.404319	0.999971	-0.0811372	0.503232	0.999944
Smic32096 SmicGene32096	0.999944	-0.105064	0.654133	0.999993	-0.440252	0.846061	0.999971	-0.159697	0.6329	0.999944
Smic32547 SmicGene32547	0.999944	-0.0199727	0.183255	0.999993	-0.109717	0.234914	0.999971	-0.145933	0.194015	0.999944
Smic33159 SmicGene33159	0.999944	0.0773326	0.166091	0.744426	-0.409086	0.188417	0.999971	0.0111073	0.228829	0.744426
Smic33522 SmicGene33522	0.999944	-0.00622345	0.13412	0.999993	-0.0372842	0.190119	0.999971	-0.0450545	0.148812	0.999944
Smic34387 SmicGene34387	0.999944	0.0703597	0.282511	0.999993	0.377167	0.352349	0.999971	0.267807	0.280681	0.999944
Smic34437 SmicGene34437	0.999944	0.0364047	0.283161	0.999993	0.336067	0.279185	0.999971	0.182352	0.295921	0.999944
Smic34676 SmicGene34676	0.999944	0.0340899	0.121921	0.999993	0.161472	0.184121	0.999971	0.0277163	0.138076	0.999944
Smic35737 SmicGene35737	0.999944	-0.0369459	0.126836	0.999993	0.0572071	0.180667	0.999971	0.012585	0.140262	0.999944
Smic36396 SmicGene36396	0.999944	-0.112349	0.313408	0.999993	0.0604881	0.424099	0.999971	-0.306109	0.289886	0.999944
Smic36545 SmicGene36545	0.999944	0.00240708	0.301384	0.999993	0.142417	0.33461	0.999971	0.140503	0.282099	0.999944
Smic36588 SmicGene36588	0.999944	0.0942155	0.334953	0.999993	0.182757	0.436343	0.999971	0.177822	0.344521	0.999944
Smic36637 SmicGene36637	0.999944	0.0611136	0.121915	0.999993	-0.118405	0.177563	0.999971	-0.00119279	0.136217	0.999944
Smic37090 SmicGene37090	0.999944	0.0529911	0.212667	0.999993	-0.309496	0.309111	0.999971	-0.0404507	0.232235	0.999944
Smic38622 SmicGene38622	0.999944	-0.0910672	0.197055	0.999993	-0.101021	0.405313	0.999971	-0.068424	0.239693	0.999944
Smic38876 SmicGene38876	0.999944	0.0694769	0.386555	0.999993	0.115527	0.490023	0.999971	0.0471638	0.425562	0.999944
Smic39084 SmicGene39084	0.999944	-0.00820498	0.212836	0.999993	0.121241	0.241218	0.999971	0.117051	0.195753	0.999944
Smic39099 SmicGene39099	0.999944	0.0601798	0.121001	0.999993	0.12294	0.179453	0.999971	0.0403112	0.136138	0.999944
Smic39432 SmicGene39432	0.999944	-0.0389762	0.120886	0.999993	0.014419	0.179141	0.999971	0.0312903	0.136152	0.999944
Smic39692 SmicGene39692	0.999944	0.0791322	0.129063	0.999993	0.083782	0.199691	0.999971	0.126702	0.148878	0.999944
Smic39814 SmicGene39814	0.999944	-0.0538873	0.195466	0.999993	-0.302707	0.282913	0.999971	0.0501765	0.210849	0.999944
Smic41053 SmicGene41053	0.999944	-0.0578046	0.120973	0.999993	0.0792696	0.178499	0.999971	0.0328662	0.135865	0.999944
Smic41708 SmicGene41708	0.999944	0.0168221	0.143718	0.999993	0.154429	0.19822	0.999971	0.0856135	0.156938	0.999944
Smic41779 SmicGene41779	0.999944	0.0718398	0.311837	0.999993	0.223464	0.407665	0.999971	0.201944	0.324447	0.999944
Smic42604 SmicGene42604	0.999944	0.059863	0.300812	0.999993	0.0988773	0.464297	0.999971	0.0948319	0.355888	0.999944
Smic42967 SmicGene42967	0.999944	0.0878832	0.130262	0.999993	0.198148	0.183753	0.999971	0.0137669	0.144635	0.999944
Smic43532 SmicGene43532	0.999944	0.178472	0.420684	0.999993	-0.585692	0.52968	0.999971	-0.13835	0.479436	0.999944
Smic43538 SmicGene43538	0.999944	0.0198956	0.186153	0.999993	0.175941	0.301261	0.999971	-0.0596638	0.199098	0.999944
Expression of all edited genes, relative to control
	16C			36C			DS			all
Gene	p value	ln FC	SE (ln FC)	p value	ln FC	SE (ln FC)	p value	ln FC	SE (ln FC)	lowest p
Smic656 SmicGene656	0.999944	0.0732283	0.195295	0.999993	-0.349916	0.380032	0.999971	0.0725573	0.190075	0.999944
Smic696 SmicGene696	0.999944	0.0391372	0.302297	0.999993	-0.421473	0.352127	0.999971	0.0941663	0.332196	0.999944
Smic744 SmicGene744	0.999944	-0.273484	0.189372	0.999993	0.133903	0.295678	0.999971	-0.324925	0.210154	0.999944
Smic772 SmicGene772	0.999944	-0.0885759	0.244862	0.999993	0.177517	0.333375	0.999971	-0.293147	0.276093	0.999944
Smic1055 SmicGene1055	0.999944	-0.197467	0.193918	0.999993	-0.192018	0.353345	0.999971	-0.0860454	0.210666	0.999944
Smic1335 SmicGene1335	0.999944	0.462135	0.208066	0.999993	0.197524	0.302109	0.999971	0.266887	0.233998	0.999944
Smic1337 SmicGene1337	0.999944	0.00357409	0.121152	0.999993	-0.152792	0.177834	0.999971	0.090971	0.135891	0.999944
Smic1358 SmicGene1358	0.999944	0.0664364	0.160694	0.999993	0.0743578	0.319193	0.999971	0.0777807	0.169029	0.999944
Smic1445 SmicGene1445	0.999944	-0.033126	0.197109	0.999993	-0.275686	0.346569	0.999971	-0.0324538	0.239532	0.999944
Smic1446 SmicGene1446	0.999944	-0.0262318	0.190916	0.999993	0.182601	0.311016	0.999971	-0.0100241	0.224311	0.999944
Smic1734 SmicGene1734	0.999944	0.0684335	0.135022	0.999993	0.199182	0.188432	0.999971	0.0713065	0.148889	0.999944
Smic1936 SmicGene1936	0.999944	0.0985638	0.344182	0.999993	0.117433	0.460105	0.999971	0.191148	0.373111	0.999944
Smic1949 SmicGene1949	0.999944	0.112023	0.152947	0.999993	0.1482	0.212718	0.999971	-0.000156996	0.170689	0.999944
Smic1954 SmicGene1954	0.999944	-0.223325	0.277655	0.999993	0.0295761	0.540607	0.999971	-0.331102	0.378977	0.999944
Smic2023 SmicGene2023	0.999944	0.0407163	0.12084	0.999993	0.0234507	0.178356	0.999971	0.0100873	0.135707	0.999944
Smic2248 SmicGene2248	0.999944	-0.146252	0.164855	0.999993	0.163444	0.221524	0.999971	-0.0703573	0.179988	0.999944
Smic2285 SmicGene2285	0.999944	0.0282387	0.136541	0.999993	-0.37281	0.199569	0.999971	0.0169583	0.150864	0.999944
Smic2290 SmicGene2290	0.999944	-0.0572682	0.188474	0.999993	0.120589	0.237199	0.999971	0.0677999	0.189991	0.999944
Smic2300 SmicGene2300	0.999944	0.0378075	0.301861	0.999993	0.421834	0.233591	0.999971	0.26771	0.301428	0.999944
Smic2337 SmicGene2337	0.999944	-0.0755978	0.245555	0.999993	0.240376	0.249627	0.999971	0.0619572	0.212403	0.999944
Smic2358 SmicGene2358	0.999944	0.0479429	0.15557	0.999993	0.15705	0.214269	0.999971	0.0511588	0.170846	0.999944
Smic2467 SmicGene2467	0.999944	-0.0645815	0.183292	0.999993	-0.354977	0.269844	0.999971	0.00598138	0.200163	0.999944
Smic2598 SmicGene2598	0.999944	0.00564923	0.195891	0.999993	-0.163138	0.333264	0.999971	0.138117	0.198697	0.999944
Smic2633 SmicGene2633	0.999944	-0.0346372	0.179079	0.999993	0.0555245	0.247594	0.999971	-0.286181	0.204405	0.999944
Smic2638 SmicGene2638	0.999944	0.174416	0.565635	0.999993	0.42788	0.721209	0.999971	0.357869	0.639996	0.999944
Smic2753 SmicGene2753	0.999944	0.0627652	0.134532	0.999993	0.135703	0.197547	0.999971	-0.0323692	0.150366	0.999944
Smic2921 SmicGene2921	0.999944	0.140629	0.126884	0.999993	0.181954	0.180801	0.999971	-0.0456982	0.142247	0.999944
Smic2998 SmicGene2998	0.999944	0.0209801	0.161998	0.999993	0.0755806	0.22461	0.999971	-0.0334765	0.17899	0.999944
Smic3040 SmicGene3040	0.999944	-0.00883121	0.128386	0.999993	-0.0751224	0.205572	0.999971	0.0392179	0.141546	0.999944
Smic3092 SmicGene3092	0.999944	0.0736448	0.276095	0.999993	0.0442786	0.332094	0.999971	0.0655629	0.275415	0.999944
Smic3134 SmicGene3134	0.999944	-0.148035	0.179755	0.999993	-0.146463	0.249532	0.999971	-0.0381946	0.194211	0.999944
Smic3189 SmicGene3189	0.999944	-0.0376149	0.195944	0.999993	0.333276	0.43612	0.999971	0.0993226	0.212261	0.999944
Smic3430 SmicGene3430	0.999944	-0.042594	0.222082	0.999993	0.105763	0.303381	0.999971	0.122558	0.237315	0.999944
Smic3441 SmicGene3441	0.999944	0.0208452	0.202889	0.999993	0.00601942	0.26111	0.999971	-0.114401	0.270736	0.999944
Smic3497 SmicGene3497	0.999944	-0.00972728	0.191801	0.999993	0.172954	0.261314	0.999971	-0.00404494	0.210698	0.999944
Smic3559 SmicGene3559	0.999944	-0.0682559	0.197138	0.999993	-0.106777	0.283078	0.999971	0.0504408	0.183041	0.999944
Smic4188 SmicGene4188	0.999944	-0.0439518	0.239832	0.999993	-0.00586142	0.331062	0.999971	-0.0260531	0.259906	0.999944
Smic4191 SmicGene4191	0.999944	1.53e-05	0.121595	0.999993	-0.0564449	0.177563	0.999971	0.0665099	0.13586	0.999944
Smic4329 SmicGene4329	0.999944	-0.0347785	0.367371	0.999993	-0.00201202	0.471132	0.999971	0.0859042	0.376597	0.999944
Smic4337 SmicGene4337	0.999944	0.0714736	0.121704	0.999993	0.0411461	0.177506	0.999971	0.0628098	0.135926	0.999944
Smic4415 SmicGene4415	0.999944	0.0963902	0.122115	0.999993	-0.062725	0.177869	0.999971	0.122816	0.136217	0.999944
Smic4462 SmicGene4462	0.999944	0.01773	0.131132	0.999993	-0.0474772	0.23115	0.999971	-0.0311466	0.167958	0.999944
Smic4528 SmicGene4528	0.999944	0.0428715	0.194321	0.999993	0.115547	0.269081	0.999971	0.0313061	0.213818	0.999944
Smic4559 SmicGene4559	0.999944	0.0412743	0.129994	0.999993	0.200875	0.182874	0.999971	0.0796911	0.143329	0.999944
Smic4564 SmicGene4564	0.999944	0.0434444	0.441636	0.999993	0.28625	0.48963	0.999971	0.276576	0.42631	0.999944
Smic4601 SmicGene4601	0.999944	-0.0289129	0.176926	7.02e-05	-1.54394	0.313859	0.999971	-0.0833421	0.196727	7.02e-05
Smic4826 SmicGene4826	0.999944	0.0563678	0.144144	0.999993	0.129539	0.218447	0.999971	0.102099	0.160672	0.999944
Smic4841 SmicGene4841	0.999944	0.0767081	0.153533	0.999993	0.0757494	0.214721	0.999971	0.0236332	0.16979	0.999944
Smic4918 SmicGene4918	0.999944	0.0466873	0.123896	0.999993	0.126829	0.178407	0.999971	0.0579278	0.137696	0.999944
Smic5176 SmicGene5176	0.999944	0.0218752	0.123029	0.999993	-0.279043	0.182679	0.999971	-0.040571	0.139397	0.999944
Smic5178 SmicGene5178	0.999944	0.0540878	0.120857	0.999993	-0.0497403	0.177716	0.999971	0.0673315	0.135732	0.999944
Smic5197 SmicGene5197	0.999944	-0.106306	0.152418	0.999993	0.0869867	0.318207	0.999971	-0.0918397	0.195127	0.999944
Smic5352 SmicGene5352	0.999944	-0.0728426	0.161741	0.999993	-0.0541317	0.224763	0.999971	0.0275447	0.175196	0.999944
Smic5459 SmicGene5459	0.999944	-0.105062	0.456805	0.999993	-0.346993	0.450075	0.999971	0.0896088	0.448004	0.999944
Smic5553 SmicGene5553	0.999944	-0.0464466	0.147106	0.999993	-0.0640611	0.2051	0.999971	-0.26209	0.165145	0.999944
Smic5667 SmicGene5667	0.999944	-0.00516707	0.122995	0.999993	-0.260749	0.179265	0.999971	0.0445813	0.13693	0.999944
Smic5784 SmicGene5784	0.999944	0.0821959	0.1599	0.999993	0.132037	0.275872	0.999971	0.0706245	0.179157	0.999944
Smic5926 SmicGene5926	0.999944	0.0635997	0.304937	0.999993	0.145719	0.340878	0.999971	0.150559	0.287787	0.999944
Smic5953 SmicGene5953	0.999944	-0.394291	0.272155	0.999993	-0.0738023	0.354641	0.999971	-0.462283	0.295968	0.999944
Smic5956 SmicGene5956	0.999944	-0.147088	0.493351	0.999993	0.294359	0.623393	0.999971	0.261079	0.492923	0.999944
Smic6067 SmicGene6067	0.999944	0.0280197	0.152308	0.999993	-0.0260445	0.213957	0.999971	0.0341632	0.167574	0.999944
Smic6097 SmicGene6097	0.999944	-0.0413455	0.275859	0.999993	0.241389	0.496478	0.999971	-0.0227251	0.35866	0.999944
Smic6147 SmicGene6147	0.999944	0.127965	0.250028	0.999993	0.208216	0.302731	0.999971	-0.0748937	0.280563	0.999944
Smic6162 SmicGene6162	0.999944	0.0564072	0.122298	0.999993	0.201935	0.249601	0.999971	-0.100374	0.137097	0.999944
Smic6196 SmicGene6196	0.999944	0.0521106	0.477801	0.999993	-0.0754491	0.584549	0.999971	0.181597	0.493599	0.999944
Smic6252 SmicGene6252	0.999944	-0.174651	0.162707	0.999993	-0.128981	0.189001	0.999971	-0.0720135	0.199923	0.999944
Smic6273 SmicGene6273	0.999944	0.0969059	0.146173	0.999993	0.0419025	0.206737	0.999971	-0.00627625	0.16179	0.999944
Smic6340 SmicGene6340	0.999944	-0.313112	0.359431	0.999993	0.403316	0.427492	0.999971	0.0690573	0.355199	0.999944
Smic6343 SmicGene6343	0.999944	-0.0450076	0.227487	0.999993	0.0498112	0.269655	0.999971	0.00108382	0.253246	0.999944
Smic6430 SmicGene6430	0.999944	0.0291175	0.130734	0.999993	0.0792666	0.184967	0.999971	0.022713	0.1443	0.999944
Smic6448 SmicGene6448	0.999944	-0.0326441	0.169809	0.999993	0.0735578	0.233711	0.999971	-0.0801462	0.187743	0.999944
Smic6469 SmicGene6469	0.999944	0.0814969	0.176386	0.999993	-0.0916898	0.28732	0.999971	0.0570366	0.196699	0.999944
Smic6488 SmicGene6488	0.999944	0.0164473	0.145059	0.999993	0.189933	0.274939	0.999971	0.0561771	0.158628	0.999944
Smic6668 SmicGene6668	0.999944	0.026678	0.392987	0.999993	0.100682	0.520547	0.999971	0.039716	0.435512	0.999944
Smic6691 SmicGene6691	0.999944	0.0379158	0.131198	0.999993	0.0956461	0.18531	0.999971	-0.0978756	0.146439	0.999944
Smic6713 SmicGene6713	0.999944	-0.0552795	0.176303	0.999993	0.0848566	0.198669	0.999971	0.0828435	0.203864	0.999944
Smic6801 SmicGene6801	0.999944	-0.0929067	0.342047	0.999993	0.255308	0.592103	0.999971	-0.113744	0.478623	0.999944
Smic6802 SmicGene6802	0.999944	0.093495	0.128431	0.999993	0.171419	0.182282	0.999971	0.138191	0.141707	0.999944
Smic6852 SmicGene6852	0.999944	0.126693	0.257048	0.999993	0.0978476	0.378634	0.999971	0.160339	0.315374	0.999944
Smic6892 SmicGene6892	0.999944	-0.00696341	0.143004	0.999993	0.0672439	0.185745	0.999971	-0.0273997	0.155165	0.999944
Smic6904 SmicGene6904	0.999944	-0.186186	0.191918	0.999993	-0.0924998	0.343732	0.999971	-0.0670836	0.252346	0.999944
Smic6984 SmicGene6984	0.999944	0.125052	0.128468	0.999993	0.106607	0.19761	0.999971	0.137266	0.147621	0.999944
Smic7069 SmicGene7069	0.999944	0.0841248	0.606156	0.999993	0.446512	0.764515	0.999971	0.0382613	0.659896	0.999944
Smic7073 SmicGene7073	0.999944	-0.13399	0.167522	0.999993	0.00857117	0.230688	0.999971	0.105796	0.179177	0.999944
Smic7285 SmicGene7285	0.999944	0.0761783	0.12116	0.999993	0.187517	0.178659	0.999971	0.0758672	0.135802	0.999944
Smic7312 SmicGene7312	0.999944	-0.0663867	0.121223	0.999993	-0.0445828	0.180169	0.999971	-0.0923479	0.13647	0.999944
Smic7410 SmicGene7410	0.999944	0.0634692	0.186329	0.999993	0.0437177	0.260528	0.999971	0.0607626	0.2045	0.999944
Smic7475 SmicGene7475	0.999944	0.123797	0.124023	0.999993	-0.279908	0.182049	0.999971	-0.155559	0.139515	0.999944
Smic7478 SmicGene7478	0.999944	0.0719997	0.187729	0.999993	0.191004	0.249476	0.999971	0.140974	0.213903	0.999944
Smic7624 SmicGene7624	0.999944	-0.1926	0.327795	0.999993	2.29e-05	0.319892	0.999971	0.0512544	0.256378	0.999944
Smic7647 SmicGene7647	0.999944	0.101319	0.265869	0.999993	0.118011	0.395163	0.999971	0.166804	0.296198	0.999944
Smic7677 SmicGene7677	0.999944	0.202232	0.18709	0.999993	0.381879	0.255264	0.999971	0.173904	0.207666	0.999944
Smic7737 SmicGene7737	0.999944	-0.0940797	0.252104	0.999993	-0.148085	0.350137	0.999971	-0.109747	0.272214	0.999944
Smic7764 SmicGene7764	0.999944	0.0420252	0.152971	0.999993	0.0267004	0.213947	0.999971	0.0285208	0.168311	0.999944
Smic7773 SmicGene7773	0.999944	-0.0561242	0.16782	0.999993	-0.102974	0.193031	0.999971	0.00112824	0.16503	0.999944
Smic7781 SmicGene7781	0.999944	0.0200994	0.154942	0.999993	0.0137981	0.281635	0.999971	0.11443	0.195477	0.999944
Smic7830 SmicGene7830	0.999944	0.123888	0.125909	0.999993	0.173074	0.18019	0.999971	-0.00966758	0.140619	0.999944
Smic8067 SmicGene8067	0.999944	0.0194693	0.144909	0.999993	0.139789	0.182446	0.999971	0.0835519	0.142083	0.999944
Smic8102 SmicGene8102	0.999944	0.0990422	0.367871	0.999993	0.0529185	0.532042	0.999971	0.188904	0.433821	0.999944
Smic8161 SmicGene8161	0.999944	0.193753	0.134866	0.999993	0.242601	0.189121	0.999971	-0.0923113	0.152462	0.999944
Smic8195 SmicGene8195	0.999944	-0.000741188	0.216285	0.999993	0.172403	0.284264	0.999971	0.0169739	0.231529	0.999944
Smic8357 SmicGene8357	0.999944	-0.0779839	0.188951	0.999993	-0.015429	0.262302	0.999971	0.09157	0.203294	0.999944
Smic8359 SmicGene8359	0.999944	-0.0887747	0.204701	0.999993	-0.0739689	0.286507	0.999971	0.0148938	0.221195	0.999944
Smic8387 SmicGene8387	0.999944	0.00593228	0.462543	0.999993	0.0855706	0.625206	0.999971	0.169441	0.498187	0.999944
Smic8425 SmicGene8425	0.999944	0.0759945	0.124024	0.999993	0.0699758	0.179054	0.999971	-0.0187523	0.138388	0.999944
Smic8428 SmicGene8428	0.999944	0.0150105	0.491276	0.999993	0.353832	0.577546	0.999971	0.15396	0.51463	0.999944
Smic8438 SmicGene8438	0.999944	0.190934	0.137078	0.999993	0.208578	0.1926	0.999971	0.0889083	0.152293	0.999944
Smic8441 SmicGene8441	0.999944	-0.0295415	0.427454	0.999993	0.0301406	0.484852	0.999971	-0.0199712	0.452264	0.999944
Smic8446 SmicGene8446	0.999944	0.0242522	0.202243	0.999993	0.0898158	0.242163	0.999971	-0.0933415	0.237177	0.999944
Smic8481 SmicGene8481	0.999944	-0.108987	0.156064	0.00137763	-2.93419	0.692898	0.999971	-0.0353665	0.169578	0.00137763
Smic8487 SmicGene8487	0.999944	0.0504076	0.125	0.315844	-0.471678	0.184104	0.999971	0.0511664	0.142704	0.315844
Smic8535 SmicGene8535	0.999944	0.0304047	0.145336	0.999993	0.0120255	0.199487	0.999971	0.0585601	0.15588	0.999944
Smic8662 SmicGene8662	0.999944	0.0508244	0.169871	0.999993	0.0703227	0.286278	0.999971	0.0712004	0.170574	0.999944
Smic8711 SmicGene8711	0.999944	0.0452	0.151159	0.999993	0.097599	0.24151	0.999971	0.154137	0.184038	0.999944
Smic8969 SmicGene8969	0.999944	0.0377053	0.162181	0.999993	-0.108135	0.273553	0.999971	-0.112556	0.180719	0.999944
Smic9034 SmicGene9034	0.999944	-0.0486702	0.437965	0.999993	-0.115086	0.625598	0.999971	-0.0721229	0.559811	0.999944
Smic9035 SmicGene9035	0.999944	-0.0228038	0.185038	0.999993	0.0553856	0.209746	0.999971	0.0877552	0.17386	0.999944
Smic9101 SmicGene9101	0.999944	-0.250193	0.198769	0.999993	-0.0119297	0.343966	0.999971	-0.0490168	0.23325	0.999944
Smic9118 SmicGene9118	0.999944	0.0183966	0.234913	0.999993	0.0957132	0.272643	0.999971	0.111396	0.257353	0.999944
Smic9207 SmicGene9207	0.999944	-0.0925355	0.158337	0.0622597	-1.82688	0.577897	0.999971	0.0944594	0.170305	0.0622597
Smic9209 SmicGene9209	0.999944	-0.175471	0.253945	0.999993	-0.770204	0.406086	0.999971	0.115368	0.207099	0.999944
Smic9242 SmicGene9242	0.999944	0.245462	0.337734	0.999993	0.116152	0.450401	0.999971	-0.0244562	0.363152	0.999944
Smic9333 SmicGene9333	0.999944	0.00718574	0.133913	0.999993	0.194535	0.186259	0.999971	0.034409	0.147091	0.999944
Smic9346 SmicGene9346	0.999944	0.0287597	0.13288	0.999993	0.10185	0.212906	0.999971	0.0326067	0.1465	0.999944
Smic9487 SmicGene9487	0.999944	0.127294	0.339289	0.999993	-0.0116764	0.465062	0.999971	0.272213	0.330003	0.999944
Smic9496 SmicGene9496	0.999944	0.0449045	0.123459	0.999993	0.057343	0.17811	0.999971	-0.00268437	0.137672	0.999944
Smic9571 SmicGene9571	0.999944	-0.0741551	0.139027	0.999993	0.0673398	0.192326	0.999971	-0.104537	0.153034	0.999944
Smic9584 SmicGene9584	0.999944	-0.0728345	0.129178	0.999993	-0.0170972	0.183223	0.999971	0.0252089	0.141928	0.999944
Smic9661 SmicGene9661	0.999944	0.0840297	0.13122	0.999993	0.163145	0.184979	0.999971	0.0316266	0.145605	0.999944
Smic9664 SmicGene9664	0.999944	-0.115951	0.148587	0.999993	-0.0560619	0.205539	0.999971	-0.113973	0.163072	0.999944
Smic9666 SmicGene9666	0.999944	0.102851	0.156563	0.999993	0.262762	0.249606	0.999971	0.0737373	0.180344	0.999944
Smic9704 SmicGene9704	0.999944	-0.0189315	0.138591	0.999993	0.0446243	0.19311	0.999971	0.00908981	0.152025	0.999944
Smic9716 SmicGene9716	0.999944	0.0286983	0.164953	0.999993	0.204565	0.251674	0.999971	0.0519346	0.194893	0.999944
Smic9720 SmicGene9720	0.999944	0.0777085	0.128644	0.999993	-0.00330792	0.183746	0.999971	0.0912393	0.141781	0.999944
Smic9736 SmicGene9736	0.999944	0.0376516	0.17995	0.999993	0.0190069	0.252934	0.999971	0.151399	0.195726	0.999944
Smic9841 SmicGene9841	0.999944	0.109342	0.173837	0.999993	0.212277	0.229499	0.999971	0.0128695	0.199511	0.999944
Smic9851 SmicGene9851	0.999944	-0.00330279	0.199617	0.999993	0.398368	0.524644	0.999971	-0.0564509	0.246382	0.999944
Smic9886 SmicGene9886	0.999944	-0.136953	0.340634	0.999993	0.0983908	0.484914	0.999971	0.0485136	0.393978	0.999944
Smic9902 SmicGene9902	0.999944	-0.0495083	0.129841	0.999993	0.0483252	0.183317	0.999971	0.0911444	0.142021	0.999944
Smic10037 SmicGene10037	0.999944	-0.0405864	0.129406	0.999993	0.0645476	0.183149	0.999971	-0.0456113	0.143631	0.999944
Smic10087 SmicGene10087	0.999944	0.0102924	0.222995	0.999993	-0.0101457	0.312295	0.999971	0.0107703	0.243574	0.999944
Smic10105 SmicGene10105	0.999944	0.0593705	0.255523	0.999993	-0.0323522	0.255558	0.999971	-0.20279	0.211885	0.999944
Smic10138 SmicGene10138	0.999944	0.00793211	0.130998	5.07e-09	-1.86579	0.279872	0.999971	0.0166288	0.144556	5.07e-09
Smic10215 SmicGene10215	0.999944	-0.0340106	0.123432	0.999993	0.0319096	0.220418	0.999971	0.195647	0.151709	0.999944
Smic10445 SmicGene10445	0.999944	0.0524938	0.246633	0.999993	0.0327821	0.360031	0.999971	0.172328	0.271734	0.999944
Smic10522 SmicGene10522	0.999944	0.0922411	0.1255	0.999993	-0.0587254	0.181306	0.999971	0.00873008	0.140059	0.999944
Smic10549 SmicGene10549	0.999944	0.0269185	0.416589	0.999993	-0.0551242	0.569382	0.999971	0.158847	0.459982	0.999944
Smic10570 SmicGene10570	0.999944	0.0444	0.124402	0.999993	-0.339171	0.222177	0.999971	0.0559069	0.141766	0.999944
Smic10625 SmicGene10625	0.999944	0.0925241	0.237667	0.999993	0.0285332	0.315013	0.999971	0.166302	0.232857	0.999944
Smic10746 SmicGene10746	0.999944	0.0639055	0.393886	0.999993	-0.753178	0.466843	0.999971	0.208811	0.433176	0.999944
Smic10774 SmicGene10774	0.999944	-0.100251	0.165942	0.999993	0.128695	0.262436	0.999971	0.0166922	0.180194	0.999944
Smic10843 SmicGene10843	0.999944	0.240184	0.183788	0.999993	0.391455	0.294435	0.999971	0.390565	0.19775	0.999944
Smic11130 SmicGene11130	0.999944	0.0523742	0.382785	0.999993	0.0353961	0.529687	0.999971	0.137908	0.427472	0.999944
Smic11238 SmicGene11238	0.999944	0.00340064	0.608809	0.999993	0.127338	0.710428	0.999971	0.195686	0.673711	0.999944
Smic11291 SmicGene11291	0.999944	0.0469867	0.295729	0.999993	0.0623938	0.40944	0.999971	-0.0711453	0.381217	0.999944
Smic11297 SmicGene11297	0.999944	-0.0327689	0.850086	0.999993	0.946186	0.653127	0.999971	-0.300236	0.76151	0.999944
Smic11301 SmicGene11301	0.999944	0.0427753	0.124724	0.999993	0.0598529	0.179529	0.999971	0.0424933	0.138538	0.999944
Smic11462 SmicGene11462	0.999944	-0.26834	0.185691	0.999993	-0.285748	0.259934	0.999971	-0.103608	0.198833	0.999944
Smic11516 SmicGene11516	0.999944	0.0819459	0.310376	0.999993	0.269859	0.472846	0.999971	0.0773498	0.383663	0.999944
Smic11560 SmicGene11560	0.999944	0.0243183	0.258545	0.999993	-0.105631	0.551058	0.999971	-0.0168578	0.315009	0.999944
Smic11615 SmicGene11615	0.999944	-0.108221	0.187894	0.999993	-0.347543	0.273686	0.999971	-0.0346106	0.205236	0.999944
Smic11767 SmicGene11767	0.999944	0.0924983	0.153973	0.999993	0.110903	0.198457	0.999971	0.0333412	0.150148	0.999944
Smic11816 SmicGene11816	0.999944	0.123063	0.196355	0.999993	0.108686	0.275861	0.999971	-0.105545	0.22391	0.999944
Smic11835 SmicGene11835	0.999944	-0.00873858	0.321016	0.999993	0.106439	0.410697	0.999971	0.07433	0.356779	0.999944
Smic11887 SmicGene11887	0.999944	0.0395514	0.281173	0.999993	0.0261555	0.434831	0.999971	0.135792	0.315412	0.999944
Smic12032 SmicGene12032	0.999944	0.0410942	0.140373	0.999993	0.0293672	0.260704	0.999971	-0.00872279	0.162912	0.999944
Smic12056 SmicGene12056	0.999944	0.0262885	0.124287	0.999993	0.19886	0.191005	0.999971	0.0756025	0.141958	0.999944
Smic12072 SmicGene12072	0.999944	0.0274505	0.125063	0.999993	0.113778	0.179293	0.999971	0.0655121	0.138719	0.999944
Smic12192 SmicGene12192	0.999944	0.0938216	0.21799	0.999993	0.173503	0.357162	0.999971	0.147265	0.297105	0.999944
Smic12284 SmicGene12284	0.999944	-0.0873357	0.317356	0.999993	0.299551	0.441214	0.999971	0.0629766	0.383296	0.999944
Smic12291 SmicGene12291	0.999944	0.00168823	0.201571	0.999993	0.114324	0.268812	0.999971	0.0787709	0.231403	0.999944
Smic12303 SmicGene12303	0.999944	0.00297562	0.204244	0.999993	-0.122386	0.291018	0.999971	-0.0250393	0.225051	0.999944
Smic12419 SmicGene12419	0.999944	-0.0350218	0.124661	0.999993	0.0807898	0.178942	0.999971	0.0289383	0.138139	0.999944
Smic12421 SmicGene12421	0.999944	0.0274272	0.183068	0.999993	0.0359118	0.201411	0.999971	0.102549	0.202673	0.999944
Smic12437 SmicGene12437	0.999944	0.106745	0.139267	0.999993	0.0328515	0.196305	0.999971	0.0683946	0.153573	0.999944
Smic12480 SmicGene12480	0.999944	-0.0110561	0.364484	0.999993	0.252435	0.412136	0.999971	-0.0160889	0.391929	0.999944
Smic12565 SmicGene12565	0.999944	0.113881	0.225843	0.999993	0.274217	0.25155	0.999971	0.0255597	0.246428	0.999944
Smic12568 SmicGene12568	0.999944	0.064959	0.137707	0.999993	0.0886254	0.193152	0.999971	0.0138492	0.152637	0.999944
Smic12573 SmicGene12573	0.999944	0.0680696	0.154872	0.999993	0.177845	0.21412	0.999971	0.00059647	0.171997	0.999944
Smic12600 SmicGene12600	0.999944	0.0219694	0.311371	0.999993	0.232766	0.466937	0.999971	0.0595996	0.343531	0.999944
Smic12623 SmicGene12623	0.999944	0.0158262	0.156347	0.999993	-0.0127092	0.238474	0.999971	0.0106374	0.179401	0.999944
Smic12654 SmicGene12654	0.999944	0.00705086	0.19247	0.999993	-0.253533	0.377711	0.999971	-0.010559	0.253806	0.999944
Smic12760 SmicGene12760	0.999944	0.125814	0.163728	0.999993	0.0885575	0.260758	0.999971	0.125596	0.177842	0.999944
Smic12782 SmicGene12782	0.999944	-0.14491	0.202279	0.999993	-0.101959	0.249636	0.999971	-0.191029	0.236187	0.999944
Smic12794 SmicGene12794	0.999944	0.121423	0.252401	0.999993	0.071259	0.458974	0.999971	0.0128793	0.312514	0.999944
Smic12880 SmicGene12880	0.999944	0.102222	0.12597	0.999993	0.118126	0.180319	0.999971	0.0128394	0.140374	0.999944
Smic12902 SmicGene12902	0.999944	-0.0497985	0.183244	0.999993	-0.101125	0.257997	0.999971	0.0345713	0.198463	0.999944
Smic12921 SmicGene12921	0.999944	-0.00468918	0.132848	0.999993	-0.105041	0.199234	0.999971	-0.0616423	0.167891	0.999944
Smic12948 SmicGene12948	0.999944	0.0407426	0.120898	0.999993	0.0174741	0.17839	0.999971	0.0247655	0.135828	0.999944
Smic13249 SmicGene13249	0.999944	-0.108857	0.128107	0.999993	-0.16041	0.183123	0.999971	0.0639812	0.140455	0.999944
Smic13379 SmicGene13379	0.999944	-0.017216	0.168812	0.999993	-0.0087868	0.235509	0.999971	-0.013551	0.185771	0.999944
Smic13408 SmicGene13408	0.999944	-0.0273756	0.157213	0.999993	-0.127243	0.190372	0.999971	0.0394806	0.189793	0.999944
Smic13468 SmicGene13468	0.999944	0.0596251	0.121335	0.999993	0.0238737	0.180395	0.999971	0.0107555	0.136696	0.999944
Smic13587 SmicGene13587	0.999944	0.0973835	0.220211	0.999993	0.213718	0.427652	0.999971	0.0257018	0.254561	0.999944
Smic13720 SmicGene13720	0.999944	-0.271276	0.205252	0.999993	0.0227163	0.272972	0.999971	-0.293781	0.225708	0.999944
Smic13884 SmicGene13884	0.999944	0.0639573	0.122561	0.999993	0.0970031	0.177705	0.999971	0.126957	0.136321	0.999944
Smic13893 SmicGene13893	0.999944	-0.00929822	0.219125	0.999993	0.271681	0.441832	0.999971	-0.0362602	0.241718	0.999944
Smic13894 SmicGene13894	0.999944	0.0908835	0.217298	0.999993	0.168297	0.301056	0.999971	0.124528	0.236897	0.999944
Smic14062 SmicGene14062	0.999944	0.0382801	0.419997	0.999993	0.0871932	0.567793	0.999971	0.224361	0.443469	0.999944
Smic14080 SmicGene14080	0.999944	-0.0443341	0.121103	0.999993	0.0815152	0.177991	0.999971	0.0448623	0.135674	0.999944
Smic14095 SmicGene14095	0.999944	-0.139882	0.211967	0.999993	-0.212815	0.298489	0.999971	-0.2174	0.234771	0.999944
Smic14098 SmicGene14098	0.999944	0.0725673	0.154981	2.6e-10	-2.15354	0.302497	0.999971	-0.0146961	0.172267	2.6e-10
Smic14176 SmicGene14176	0.999944	0.0572587	0.155189	0.999993	0.230268	0.194463	0.999971	0.0651773	0.169582	0.999944
Smic14200 SmicGene14200	0.999944	0.0808078	0.507014	0.999993	0.11256	0.625423	0.999971	0.163093	0.536868	0.999944
Smic14242 SmicGene14242	0.999944	0.0740751	0.302796	0.999993	0.161922	0.39512	0.999971	-0.187667	0.356197	0.999944
Smic14386 SmicGene14386	0.999944	0.105048	0.353601	0.999993	0.132496	0.471588	0.999971	0.107984	0.42155	0.999944
Smic14500 SmicGene14500	0.999944	0.125507	0.186975	0.999993	0.189258	0.246771	0.999971	0.170267	0.211845	0.999944
Smic14550 SmicGene14550	0.999944	0.0274925	0.160335	0.999993	0.0909321	0.222515	0.999971	0.0349961	0.176157	0.999944
Smic14556 SmicGene14556	0.999944	0.0245705	0.487976	0.999993	0.312153	0.805229	0.999971	0.0179895	0.582872	0.999944
Smic14559 SmicGene14559	0.999944	0.0704134	0.174647	0.999993	0.211792	0.293623	0.999971	0.0334749	0.206594	0.999944
Smic14590 SmicGene14590	0.999944	-0.0418562	0.162677	0.999993	0.00783013	0.22086	0.999971	0.0540586	0.165877	0.999944
Smic14613 SmicGene14613	0.999944	0.247929	0.364878	0.999993	0.182986	0.498745	0.999971	0.311338	0.387956	0.999944
Smic14631 SmicGene14631	0.999944	0.15836	0.129577	0.999993	0.198435	0.183691	0.999971	0.108364	0.14362	0.999944
Smic14719 SmicGene14719	0.999944	0.0836428	0.121173	0.999993	0.268908	0.178094	0.999971	0.147396	0.135751	0.999944
Smic14737 SmicGene14737	0.999944	-0.0445731	0.155596	0.999993	-0.0561531	0.218183	0.999971	-0.0253704	0.170845	0.999944
Smic14813 SmicGene14813	0.999944	0.0806573	0.187526	0.999993	0.0233245	0.265161	0.999971	0.151488	0.205321	0.999944
Smic14823 SmicGene14823	0.999944	-0.0124225	0.160182	0.999993	0.0859302	0.221818	0.999971	0.00559477	0.175951	0.999944
Smic14943 SmicGene14943	0.999944	0.011095	0.156232	0.999993	0.137492	0.196069	0.999971	0.0790103	0.176341	0.999944
Smic14946 SmicGene14946	0.999944	0.065881	0.122422	0.999993	0.192323	0.177581	0.999971	0.0887208	0.136349	0.999944
Smic14953 SmicGene14953	0.999944	-0.0357943	0.285606	0.999993	0.369523	0.367958	0.999971	0.0648961	0.299609	0.999944
Smic15007 SmicGene15007	0.999944	0.115053	0.147992	0.999993	0.144177	0.209837	0.999971	-0.098981	0.145076	0.999944
Smic15029 SmicGene15029	0.999944	0.075455	0.216048	0.999993	0.0945736	0.314778	0.999971	-0.090381	0.21646	0.999944
Smic15200 SmicGene15200	0.999944	0.179296	0.159869	0.999993	0.152855	0.224699	0.999971	-0.0761203	0.181303	0.999944
Smic15312 SmicGene15312	0.999944	0.115503	0.122596	0.999993	0.173291	0.177682	0.999971	0.0628065	0.1369	0.999944
Smic15317 SmicGene15317	0.999944	-0.0376869	0.123806	0.999993	0.100553	0.178061	0.999971	-0.0657523	0.137687	0.999944
Smic15328 SmicGene15328	0.999944	0.043612	0.12127	0.999993	0.111684	0.181123	0.999971	0.0350605	0.136852	0.999944
Smic15440 SmicGene15440	0.999944	0.0956388	0.544908	0.999993	0.208823	0.689637	0.999971	-0.0694593	0.564703	0.999944
Smic15520 SmicGene15520	0.999944	0.152477	0.295245	0.999993	0.156026	0.393199	0.999971	0.049532	0.334731	0.999944
Smic15524 SmicGene15524	0.999944	0.022042	0.208281	0.999993	0.200544	0.197132	0.999971	0.0734007	0.194703	0.999944
Smic15527 SmicGene15527	0.999944	-0.0281905	0.133818	0.999993	0.164347	0.222712	0.999971	0.0284156	0.147895	0.999944
Smic15699 SmicGene15699	0.999944	0.0227251	0.170496	0.999993	-0.031665	0.213609	0.999971	0.00524463	0.179614	0.999944
Smic15749 SmicGene15749	0.999944	-0.0169714	0.475185	0.999993	0.151841	0.584237	0.999971	0.194597	0.519907	0.999944
Smic15754 SmicGene15754	0.999944	0.0867005	0.136097	0.999993	0.200997	0.190092	0.999971	0.0384085	0.150668	0.999944
Smic15764 SmicGene15764	0.999944	-0.0752801	0.231228	0.999993	0.13325	0.412106	0.999971	0.0142333	0.310611	0.999944
Smic15867 SmicGene15867	0.999944	0.0788281	0.123679	0.999993	0.182322	0.17809	0.999971	0.159631	0.137216	0.999944
Smic16137 SmicGene16137	0.999944	-0.0142427	0.186683	0.999993	0.11237	0.187368	0.999971	0.0668238	0.198554	0.999944
Smic16150 SmicGene16150	0.999944	0.0700052	0.199688	0.999993	0.0607625	0.301723	0.999971	0.0903401	0.249746	0.999944
Smic16151 SmicGene16151	0.999944	0.0398607	0.15457	0.999993	0.368171	0.336436	0.999971	0.0648897	0.213271	0.999944
Smic16220 SmicGene16220	0.999944	0.0459342	0.130775	0.999993	0.0741434	0.203218	0.999971	0.075659	0.151007	0.999944
Smic16278 SmicGene16278	0.999944	0.00723781	0.242958	0.999993	0.284691	0.322863	0.999971	0.368314	0.249123	0.999944
Smic16454 SmicGene16454	0.999944	0.0306063	0.136215	0.999993	0.0578084	0.191416	0.999971	-0.034761	0.150896	0.999944
Smic16489 SmicGene16489	0.999944	0.0557907	0.244211	0.999993	0.16949	0.331728	0.999971	0.0859386	0.264017	0.999944
Smic16659 SmicGene16659	0.999944	0.167679	0.236802	0.999993	0.213309	0.265533	0.999971	0.118425	0.242413	0.999944
Smic16669 SmicGene16669	0.999944	-0.0275036	0.171226	0.999993	0.196163	0.233383	0.999971	0.0445845	0.187594	0.999944
Smic16779 SmicGene16779	0.999944	0.0163088	0.123123	0.999993	0.276986	0.189161	0.999971	-0.0119271	0.13973	0.999944
Smic16982 SmicGene16982	0.999944	-0.0101662	0.382828	0.999993	-0.0716242	0.453247	0.999971	0.101365	0.412671	0.999944
Smic17025 SmicGene17025	0.999944	0.00443454	0.121002	0.999993	0.150721	0.18042	0.999971	0.0582494	0.13649	0.999944
Smic17026 SmicGene17026	0.999944	0.0517998	0.152426	0.999993	0.111545	0.261668	0.999971	0.0700017	0.161781	0.999944
Smic17144 SmicGene17144	0.999944	-0.0512518	0.136419	0.999993	-0.210676	0.194408	0.999971	-0.0105081	0.14978	0.999944
Smic17207 SmicGene17207	0.999944	0.0274758	0.205181	0.999993	0.20589	0.280016	0.999971	0.0740795	0.224009	0.999944
Smic17269 SmicGene17269	0.999944	0.10521	0.121307	0.999993	0.0749847	0.177778	0.999971	0.0831224	0.135958	0.999944
Smic17285 SmicGene17285	0.999944	0.14467	0.169228	0.999993	0.188499	0.235623	0.999971	0.0269718	0.189208	0.999944
Smic17310 SmicGene17310	0.999944	0.111838	0.319411	0.999993	0.089445	0.416783	0.999971	-0.020867	0.362409	0.999944
Smic17321 SmicGene17321	0.999944	-0.039379	0.126663	0.999993	-0.0960141	0.181454	0.999971	-0.00205824	0.14	0.999944
Smic17370 SmicGene17370	0.999944	-0.595943	0.3372	0.999993	-0.997595	0.57662	0.999971	0.236581	0.457814	0.999944
Smic17451 SmicGene17451	0.999944	-0.00943646	0.164075	0.00552145	-1.24889	0.321818	0.999971	-0.040862	0.174459	0.00552145
Smic17473 SmicGene17473	0.999944	0.0741845	0.194602	0.999993	0.103127	0.309407	0.999971	0.0511564	0.216909	0.999944
Smic17749 SmicGene17749	0.999944	0.252366	0.46302	0.999993	0.436974	0.661832	0.999971	0.316942	0.682692	0.999944
Smic17768 SmicGene17768	0.999944	0.0908183	0.319404	0.999993	0.076485	0.335172	0.999971	0.166912	0.324664	0.999944
Smic17912 SmicGene17912	0.999944	0.00985795	0.136254	0.999993	-0.12051	0.193592	0.999971	-0.000361104	0.150248	0.999944
Smic17917 SmicGene17917	0.999944	0.0958949	0.161448	0.999993	0.0229391	0.226501	0.999971	0.0308116	0.178898	0.999944
Smic17996 SmicGene17996	0.999944	0.0997548	0.161304	0.999993	0.0294594	0.227896	0.999971	0.0728549	0.177614	0.999944
Smic18009 SmicGene18009	0.999944	0.0346416	0.126487	0.999993	-0.0192708	0.181396	0.999971	0.0243416	0.14035	0.999944
Smic18018 SmicGene18018	0.999944	0.0687251	0.130863	0.999993	0.178004	0.184481	0.999971	0.110424	0.144379	0.999944
Smic18062 SmicGene18062	0.999944	-0.0477943	0.404432	0.999993	0.203518	0.501024	0.999971	0.0841897	0.430638	0.999944
Smic18069 SmicGene18069	0.999944	0.0194876	0.122164	0.999993	0.2555	0.186059	0.999971	0.0800627	0.13885	0.999944
Smic18094 SmicGene18094	0.999944	0.0110838	0.151213	0.999993	0.0972276	0.208732	0.999971	0.0378253	0.165435	0.999944
Smic18095 SmicGene18095	0.999944	0.0407763	0.124595	0.999993	0.0792659	0.179217	0.999971	-0.0163286	0.138884	0.999944
Smic18139 SmicGene18139	0.999944	-0.0968579	0.158016	0.999993	0.197932	0.231876	0.999971	-0.0954893	0.173917	0.999944
Smic18670 SmicGene18670	0.999944	-0.0168044	0.218603	0.999993	0.287354	0.227558	0.999971	0.212621	0.262894	0.999944
Smic18772 SmicGene18772	0.999944	-0.067821	0.158456	0.999993	0.0563852	0.218381	0.999971	0.0676926	0.171407	0.999944
Smic18895 SmicGene18895	0.999944	-0.111238	0.246666	0.999993	-0.170216	0.344516	0.999971	0.359337	0.250077	0.999944
Smic18900 SmicGene18900	0.999944	0.0764186	0.128245	0.999993	-0.0180982	0.184009	0.999971	0.130989	0.14172	0.999944
Smic18926 SmicGene18926	0.999944	0.00266985	0.129606	0.999993	0.121599	0.18279	0.999971	-0.017668	0.143448	0.999944
Smic18949 SmicGene18949	0.999944	0.095699	0.198828	0.999993	-0.0427045	0.420292	0.999971	0.119118	0.249799	0.999944
Smic18973 SmicGene18973	0.999944	0.101309	0.370656	0.999993	0.325523	0.563984	0.999971	0.0487818	0.453654	0.999944
Smic18983 SmicGene18983	0.999944	0.118774	0.257389	0.999993	0.058302	0.332168	0.999971	-0.0139603	0.297311	0.999944
Smic18991 SmicGene18991	0.999944	0.0901818	0.138538	0.999993	0.234119	0.192338	0.999971	-0.0560006	0.156085	0.999944
Smic19029 SmicGene19029	0.999944	-0.0542859	0.166402	0.999993	0.137576	0.227195	0.999971	0.161784	0.178164	0.999944
Smic19030 SmicGene19030	0.999944	0.0503956	0.197065	0.999993	-0.0321629	0.289019	0.999971	0.110106	0.223462	0.999944
Smic19080 SmicGene19080	0.999944	-0.0540323	0.136321	0.999993	0.0361222	0.190559	0.999971	-0.0412083	0.149726	0.999944
Smic19099 SmicGene19099	0.999944	0.00900111	0.146291	0.999993	0.198641	0.239248	0.999971	-0.0719994	0.174376	0.999944
Smic19342 SmicGene19342	0.999944	0.00581741	0.120928	0.999993	-0.234862	0.177937	0.999971	0.0448252	0.136053	0.999944
Smic19349 SmicGene19349	0.999944	0.0534593	0.145732	0.999993	0.0280813	0.204296	0.999971	0.0174015	0.160783	0.999944
Smic19393 SmicGene19393	0.999944	0.162205	0.138492	0.999993	0.11865	0.195653	0.999971	0.17972	0.152057	0.999944
Smic19399 SmicGene19399	0.999944	0.0477309	0.316425	0.999993	-0.112752	0.491477	0.999971	0.0936116	0.360613	0.999944
Smic19474 SmicGene19474	0.999944	0.118167	0.383495	0.999993	0.164978	0.528312	0.999971	0.183152	0.407585	0.999944
Smic19582 SmicGene19582	0.999944	-0.0554243	0.138486	0.999993	-0.164563	0.196851	0.999971	-0.0313573	0.152461	0.999944
Smic19604 SmicGene19604	0.999944	-0.0668113	0.359558	0.999993	0.44337	0.353056	0.999971	-0.0649284	0.326414	0.999944
Smic19611 SmicGene19611	0.999944	0.0955449	0.430394	0.999993	0.0455647	0.532908	0.999971	0.0304997	0.431944	0.999944
Smic19675 SmicGene19675	0.999944	-0.0625258	0.14281	0.999993	0.123851	0.196516	0.999971	0.0917832	0.154726	0.999944
Smic19820 SmicGene19820	0.999944	-0.0333655	0.31316	0.999993	0.0389305	0.418147	0.999971	0.120892	0.337005	0.999944
Smic19821 SmicGene19821	0.999944	0.0356952	0.320641	0.999993	0.0149219	0.390972	0.999971	0.0690228	0.341713	0.999944
Smic19832 SmicGene19832	0.999944	0.223771	0.221325	0.999993	-0.499159	0.341603	0.999971	0.0591613	0.247972	0.999944
Smic19835 SmicGene19835	0.999944	0.0182414	0.205693	0.999993	0.0561967	0.247419	0.999971	0.0715089	0.205042	0.999944
Smic19840 SmicGene19840	0.999944	0.0429209	0.121685	0.999993	0.101585	0.177493	0.999971	0.0501718	0.135966	0.999944
Smic20020 SmicGene20020	0.999944	0.0404835	0.276922	0.999993	0.139211	0.377564	0.999971	0.14272	0.293905	0.999944
Smic20095 SmicGene20095	0.999944	0.0399761	0.123423	0.999993	-0.134209	0.179175	0.999971	-0.106564	0.138121	0.999944
Smic20145 SmicGene20145	0.999944	0.184737	0.145256	0.999993	0.200163	0.202438	0.999971	0.214813	0.159276	0.999944
Smic20180 SmicGene20180	0.999944	0.0326336	0.13754	0.999993	0.258916	0.189345	0.999971	0.0670736	0.150688	0.999944
Smic20228 SmicGene20228	0.999944	-0.020875	0.270878	0.999993	0.247289	0.429997	0.999971	-0.0340458	0.317393	0.999944
Smic20310 SmicGene20310	0.999944	-0.159637	0.214477	0.999993	-0.0760676	0.296071	0.999971	-0.0921214	0.231916	0.999944
Smic20323 SmicGene20323	0.999944	0.132947	0.374761	0.999993	0.348936	0.497114	0.999971	-0.0355464	0.490872	0.999944
Smic20372 SmicGene20372	0.999944	-0.0580431	0.258721	0.999993	0.0325358	0.352977	0.999971	-0.575591	0.29995	0.999944
Smic20527 SmicGene20527	0.999944	-0.00954538	0.243401	0.999993	-0.148471	0.427619	0.999971	-0.149477	0.27168	0.999944
Smic20587 SmicGene20587	0.999944	0.0685877	0.202724	0.999993	-0.188123	0.269136	0.999971	-0.0134813	0.245015	0.999944
Smic20625 SmicGene20625	0.999944	-0.0333213	0.14797	0.999993	-0.0958386	0.20833	0.999971	0.0261589	0.161732	0.999944
Smic20640 SmicGene20640	0.999944	-0.0405894	0.197659	0.999993	0.0698211	0.229721	0.999971	0.145698	0.216898	0.999944
Smic20799 SmicGene20799	0.999944	0.0376029	0.120866	0.999993	0.213678	0.188223	0.999971	0.154318	0.136209	0.999944
Smic20826 SmicGene20826	0.999944	0.0300412	0.362609	0.999993	0.0609954	0.653133	0.999971	-0.227841	0.448573	0.999944
Smic20843 SmicGene20843	0.999944	0.0111806	0.204316	0.999993	0.0797422	0.255492	0.999971	-0.0325697	0.267246	0.999944
Smic20866 SmicGene20866	0.999944	0.0403756	0.137841	0.999993	0.0107628	0.194365	0.999971	0.0944617	0.151048	0.999944
Smic20879 SmicGene20879	0.999944	-0.108873	0.26412	0.999993	-0.775899	0.395894	0.999971	-0.0173063	0.281212	0.999944
Smic21048 SmicGene21048	0.999944	-0.0905845	0.349897	0.999993	-0.432282	0.598404	0.999971	-0.0140123	0.417136	0.999944
Smic21065 SmicGene21065	0.999944	-0.0286688	0.133175	0.999993	0.0694806	0.186773	0.999971	0.0242611	0.146108	0.999944
Smic21088 SmicGene21088	0.999944	-0.0252323	0.322982	0.999993	0.286707	0.268382	0.999971	0.158333	0.343716	0.999944
Smic21110 SmicGene21110	0.999944	0.141022	0.239453	0.999993	0.178408	0.335628	0.999971	0.0180886	0.221405	0.999944
Smic21187 SmicGene21187	0.999944	0.100075	0.139624	0.999993	0.112884	0.206088	0.999971	0.114529	0.189309	0.999944
Smic21327 SmicGene21327	0.999944	-0.108301	0.23285	0.999993	0.201828	0.309034	0.999971	-0.0490838	0.251373	0.999944
Smic21391 SmicGene21391	0.999944	0.00473112	0.1262	3.05e-07	-1.16734	0.195315	0.999971	-0.0543057	0.14025	3.05e-07
Smic21401 SmicGene21401	0.999944	0.070863	0.127609	0.641294	-0.420218	0.187363	0.999971	0.0516335	0.141449	0.641294
Smic21412 SmicGene21412	0.999944	0.0804958	0.125414	0.999993	0.0753997	0.180001	0.999971	-0.0992799	0.140639	0.999944
Smic21519 SmicGene21519	0.999944	-0.0143693	0.299134	0.999993	0.0198744	0.33712	0.999971	0.048013	0.343858	0.999944
Smic21605 SmicGene21605	0.999944	0.0948283	0.213346	0.999993	0.0785452	0.228531	0.999971	0.0269733	0.22814	0.999944
Smic21629 SmicGene21629	0.999944	0.0234042	0.121386	0.999993	0.0522555	0.180724	0.999971	0.0219699	0.136922	0.999944
Smic21715 SmicGene21715	0.999944	-0.0606594	0.240776	0.999993	-0.374034	0.349296	0.999971	-0.119837	0.26325	0.999944
Smic21716 SmicGene21716	0.999944	0.0490861	0.266248	0.999993	0.120724	0.394202	0.999971	0.000471853	0.311022	0.999944
Smic21718 SmicGene21718	0.999944	0.0902809	0.211937	0.999993	0.0736394	0.311232	0.999971	0.0335914	0.210942	0.999944
Smic21723 SmicGene21723	0.999944	0.121521	0.144514	0.999993	0.128669	0.201651	0.999971	0.0519892	0.159885	0.999944
Smic21724 SmicGene21724	0.999944	0.0570331	0.209783	0.107827	-0.672466	0.226107	0.999971	0.0127406	0.23765	0.107827
Smic21738 SmicGene21738	0.999944	0.0957185	0.12082	0.999993	0.139441	0.179489	0.999971	0.0997619	0.136117	0.999944
Smic21745 SmicGene21745	0.999944	-0.0516088	0.26696	0.999993	-0.079206	0.308918	0.999971	-0.141788	0.243715	0.999944
Smic21755 SmicGene21755	0.999944	0.0884229	0.12195	0.999993	-0.00659781	0.181842	0.999971	0.160949	0.138411	0.999944
Smic21759 SmicGene21759	0.999944	0.0867222	0.154461	0.999993	0.194084	0.184782	0.999971	0.0269461	0.149776	0.999944
Smic21794 SmicGene21794	0.999944	-0.0989302	0.395794	0.999993	0.119397	0.50622	0.999971	-0.0666407	0.399485	0.999944
Smic21804 SmicGene21804	0.999944	-0.120391	0.137021	0.999993	-0.125873	0.192761	0.999971	0.136708	0.14781	0.999944
Smic21806 SmicGene21806	0.999944	0.0606486	0.121779	0.999993	0.0667972	0.178394	0.999971	0.0341506	0.136653	0.999944
Smic21810 SmicGene21810	0.999944	0.0282521	0.175467	0.032808	-0.606335	0.179788	0.999971	-0.0571227	0.197395	0.032808
Smic21957 SmicGene21957	0.999944	-0.0477303	0.135279	0.999993	0.161115	0.187403	0.999971	0.126025	0.146674	0.999944
Smic22103 SmicGene22103	0.999944	0.0467616	0.2627	0.999993	0.215934	0.31205	0.999971	-0.0470088	0.276825	0.999944
Smic22115 SmicGene22115	0.999944	-0.0568939	0.233966	0.999993	0.0663278	0.279211	0.999971	0.032489	0.275984	0.999944
Smic22129 SmicGene22129	0.999944	0.122574	0.121465	0.999993	0.0812257	0.180859	0.999971	0.058294	0.136785	0.999944
Smic22144 SmicGene22144	0.999944	0.0548951	0.122539	0.999993	0.0773352	0.178238	0.999971	0.0776211	0.136455	0.999944
Smic22155 SmicGene22155	0.999944	-0.0293796	0.295932	0.999993	-0.0635	0.474733	0.999971	-0.137459	0.347555	0.999944
Smic22201 SmicGene22201	0.999944	0.170011	0.12568	0.999993	0.136701	0.180662	0.999971	0.0480678	0.140294	0.999944
Smic22208 SmicGene22208	0.999944	0.0747743	0.124684	0.999993	-0.149045	0.218935	0.999971	0.07329	0.14223	0.999944
Smic22262 SmicGene22262	0.999944	0.0350684	0.128436	0.999993	-0.00903158	0.183192	0.999971	0.076883	0.141627	0.999944
Smic22388 SmicGene22388	0.999944	-0.119589	0.24995	0.999993	0.0404765	0.353863	0.999971	-0.212187	0.465197	0.999944
Smic22398 SmicGene22398	0.999944	-0.00898729	0.12303	0.999993	0.10781	0.177923	0.999971	0.0848092	0.13667	0.999944
Smic22426 SmicGene22426	0.999944	0.0275008	0.137225	0.999993	0.0722835	0.192251	0.999971	-0.0779601	0.152746	0.999944
Smic22427 SmicGene22427	0.999944	-0.0323413	0.189067	0.999993	-0.003557	0.264229	0.999971	-0.0993349	0.210305	0.999944
Smic22615 SmicGene22615	0.999944	0.0888848	0.306422	0.999993	-0.019831	0.454896	0.999971	0.0868911	0.349067	0.999944
Smic22677 SmicGene22677	0.999944	0.00825653	0.196346	0.999993	0.199985	0.206569	0.999971	0.0987715	0.201201	0.999944
Smic22783 SmicGene22783	0.999944	0.0570358	0.206432	0.999993	0.0818724	0.228565	0.999971	0.0759555	0.220914	0.999944
Smic22863 SmicGene22863	0.999944	0.259871	0.384754	0.999993	-0.402704	0.55119	0.999971	-0.0298164	0.410595	0.999944
Smic22864 SmicGene22864	0.999944	-0.102523	0.618935	0.999993	0.1707	0.677967	0.999971	0.193911	0.679986	0.999944
Smic22907 SmicGene22907	0.999944	0.0319589	0.121734	0.999993	0.0650058	0.182856	0.999971	0.0247071	0.137899	0.999944
Smic22915 SmicGene22915	0.999944	0.108206	0.249258	0.999993	-0.139758	0.328235	0.999971	0.00572759	0.297864	0.999944
Smic22916 SmicGene22916	0.999944	0.0224969	0.120821	0.427848	-0.432028	0.177633	0.999971	-0.0149905	0.135915	0.427848
Smic22918 SmicGene22918	0.999944	-0.131934	0.13191	0.999993	-0.0291447	0.185141	0.999971	0.0765456	0.143226	0.999944
Smic23008 SmicGene23008	0.999944	0.106138	0.23269	0.999993	0.12756	0.313527	0.999971	0.000527831	0.276666	0.999944
Smic23035 SmicGene23035	0.999944	0.0395669	0.316653	0.999993	0.134817	0.375708	0.999971	-0.393704	0.405866	0.999944
Smic23095 SmicGene23095	0.999944	-0.00602248	0.333799	0.999993	-0.0401887	0.419729	0.999971	0.141188	0.384081	0.999944
Smic23202 SmicGene23202	0.999944	0.0433218	0.121077	0.999993	0.125156	0.178554	0.999971	0.0365136	0.135772	0.999944
Smic23208 SmicGene23208	0.999944	0.0370231	0.121107	0.999993	0.0969485	0.178336	0.999971	0.0661495	0.135795	0.999944
Smic23213 SmicGene23213	0.999944	0.0062225	0.121	0.296331	-0.459848	0.17769	0.999971	-0.0512844	0.135999	0.296331
Smic23243 SmicGene23243	0.999944	-0.110086	0.13617	0.999993	-0.242776	0.194303	0.999971	0.0608875	0.148017	0.999944
Smic23496 SmicGene23496	0.999944	0.133739	0.150916	0.999993	0.0618884	0.193908	0.999971	0.0897663	0.160154	0.999944
Smic23506 SmicGene23506	0.999944	0.168841	0.154228	0.999993	0.0730881	0.217849	0.999971	-0.122342	0.175862	0.999944
Smic23550 SmicGene23550	0.999944	-0.13415	0.146169	0.999993	0.135473	0.2488	0.999971	-0.153309	0.161003	0.999944
Smic23761 SmicGene23761	0.999944	-0.0341075	0.344329	0.999993	0.151294	0.407354	0.999971	-0.0152264	0.356195	0.999944
Smic23771 SmicGene23771	0.999944	-0.00279933	0.120996	1.83e-05	-0.927927	0.178519	0.999971	-0.00243634	0.135673	1.83e-05
Smic23829 SmicGene23829	0.999944	0.0526206	0.135386	0.999993	0.170332	0.188872	0.999971	-0.0145252	0.1502	0.999944
Smic23870 SmicGene23870	0.999944	0.0575521	0.131225	0.999993	0.0536307	0.203582	0.999971	0.0429116	0.151067	0.999944
Smic23893 SmicGene23893	0.999944	0.0842055	0.146291	0.999993	0.0977822	0.204221	0.999971	0.177862	0.159288	0.999944
Smic23895 SmicGene23895	0.999944	0.030743	0.120871	0.999993	0.162245	0.179383	0.999971	0.0580783	0.13604	0.999944
Smic23896 SmicGene23896	0.999944	-0.0798769	0.189566	0.999993	0.0149037	0.276556	0.999971	-0.269657	0.199452	0.999944
Smic23901 SmicGene23901	0.999944	0.414289	0.306351	0.999993	0.2094	0.414629	0.999971	0.687709	0.325273	0.999944
Smic24033 SmicGene24033	0.999944	0.0228725	0.378212	0.999993	0.00536449	0.51052	0.999971	-0.0975718	0.44684	0.999944
Smic24046 SmicGene24046	0.999944	-0.192724	0.161985	0.999993	-0.00239568	0.22101	0.999971	-0.104207	0.176214	0.999944
Smic24062 SmicGene24062	0.999944	0.0846087	0.236468	0.999993	0.0214144	0.347646	0.999971	0.195307	0.285104	0.999944
Smic24078 SmicGene24078	0.999944	-0.00520683	0.137812	0.999993	0.116654	0.191624	0.999971	0.034963	0.151289	0.999944
Smic24127 SmicGene24127	0.999944	0.0725482	0.137475	0.999993	-0.130419	0.19649	0.999971	0.02318	0.152007	0.999944
Smic24243 SmicGene24243	0.999944	-0.0227075	0.207355	0.999993	0.088494	0.299095	0.999971	0.0244353	0.215686	0.999944
Smic24280 SmicGene24280	0.999944	0.0407356	0.274441	0.999993	0.157338	0.456326	0.999971	0.016081	0.335699	0.999944
Smic24289 SmicGene24289	0.999944	0.0192994	0.217119	0.999993	0.115178	0.32019	0.999971	0.0584297	0.233288	0.999944
Smic24293 SmicGene24293	0.999944	0.12792	0.233121	0.999993	-0.159848	0.327595	0.999971	-0.130903	0.244689	0.999944
Smic24294 SmicGene24294	0.999944	0.426145	0.430639	0.999993	-0.813067	0.516896	0.999971	0.0388981	0.546117	0.999944
Smic24296 SmicGene24296	0.999944	-0.154505	0.325749	0.768046	-1.05998	0.491893	0.999971	-0.435329	0.358343	0.768046
Smic24297 SmicGene24297	0.999944	0.311669	0.503289	0.999993	-0.508846	0.718273	0.999971	-0.0712669	0.538341	0.999944
Smic24306 SmicGene24306	0.999944	-0.0595356	0.330861	0.999993	-0.772229	0.48261	0.999971	-0.380108	0.368462	0.999944
Smic24308 SmicGene24308	0.999944	0.190735	0.303707	0.999993	-0.5258	0.444937	0.999971	-0.17336	0.448741	0.999944
Smic24309 SmicGene24309	0.999944	0.22618	0.249134	0.999993	-0.493774	0.253802	0.999971	-0.234255	0.200737	0.999944
Smic24310 SmicGene24310	0.999944	0.109303	0.318533	0.358417	-1.36773	0.54509	0.999971	-0.180109	0.382937	0.358417
Smic24311 SmicGene24311	0.999944	-0.245448	0.345793	0.999993	-0.65487	0.480818	0.999971	-0.121311	0.416315	0.999944
Smic24312 SmicGene24312	0.999944	-0.165065	0.258369	0.661993	-0.87688	0.393426	0.999971	-0.211388	0.279606	0.661993
Smic24313 SmicGene24313	0.999944	-0.156298	0.412166	0.999993	-0.676843	0.535089	0.999971	-0.519575	0.571277	0.999944
Smic24315 SmicGene24315	0.999944	-0.0481677	0.278207	0.999993	-0.721289	0.419437	0.999971	-0.568563	0.494452	0.999944
Smic24316 SmicGene24316	0.999944	0.0403401	0.368835	0.999993	-0.505981	0.512073	0.999971	-0.386294	0.409075	0.999944
Smic24320 SmicGene24320	0.999944	-0.195285	0.306145	0.999993	-0.564272	0.427444	0.999971	-0.668038	0.463507	0.999944
Smic24338 SmicGene24338	0.999944	0.198553	0.205113	0.999993	0.211549	0.330503	0.999971	0.0761971	0.280237	0.999944
Smic24373 SmicGene24373	0.999944	0.0727936	0.14648	0.999993	0.201739	0.201961	0.999971	0.0242172	0.16171	0.999944
Smic24397 SmicGene24397	0.999944	0.0848871	0.126307	0.999993	0.121179	0.18056	0.999971	0.0551297	0.140459	0.999944
Smic24413 SmicGene24413	0.999944	0.00930185	0.121508	0.999993	0.0565653	0.177506	0.999971	0.0919897	0.13583	0.999944
Smic24430 SmicGene24430	0.999944	-0.0678017	0.212061	0.999993	0.261356	0.25684	0.999971	0.0862897	0.207129	0.999944
Smic24465 SmicGene24465	0.999944	0.248621	0.290043	0.999993	-0.34986	0.602443	0.999971	0.478389	0.394774	0.999944
Smic24548 SmicGene24548	0.999944	0.0824521	0.139646	0.999993	0.226007	0.22438	0.999971	0.0706025	0.162225	0.999944
Smic24579 SmicGene24579	0.999944	-0.0608295	0.149805	0.999993	0.16113	0.23896	0.999971	0.0523243	0.183965	0.999944
Smic24735 SmicGene24735	0.999944	0.0316836	0.121653	0.999993	0.12827	0.177559	0.999971	0.0479544	0.135966	0.999944
Smic24759 SmicGene24759	0.999944	-0.0770645	0.153644	0.999993	0.251654	0.206319	0.999971	-0.0515551	0.168567	0.999944
Smic24890 SmicGene24890	0.999944	0.060995	0.120883	0.999993	0.154002	0.179393	0.999971	0.0396422	0.135997	0.999944
Smic25061 SmicGene25061	0.999944	0.108371	0.126041	0.999993	0.160066	0.180141	0.999971	0.110963	0.139843	0.999944
Smic25098 SmicGene25098	0.999944	-0.0732046	0.121263	0.999993	-0.25012	0.177603	0.999971	0.0183728	0.135835	0.999944
Smic25188 SmicGene25188	0.999944	0.145189	0.216348	0.999993	0.0635849	0.347414	0.999971	0.140459	0.296928	0.999944
Smic25230 SmicGene25230	0.999944	-0.0277434	0.226546	0.999993	0.295953	0.186211	0.999971	0.150567	0.200902	0.999944
Smic25235 SmicGene25235	0.999944	-0.0264927	0.14135	0.999993	0.221856	0.19349	0.999971	-0.0310629	0.155597	0.999944
Smic25274 SmicGene25274	0.999944	-0.0356863	0.126551	0.999993	0.080105	0.180135	0.999971	0.0256142	0.139726	0.999944
Smic25294 SmicGene25294	0.999944	0.144811	0.130074	0.999993	0.0959376	0.185313	0.999971	0.0407898	0.144823	0.999944
Smic25401 SmicGene25401	0.999944	0.00898584	0.230246	0.999993	-0.0995272	0.392154	0.999971	0.0379411	0.266091	0.999944
Smic25474 SmicGene25474	0.999944	0.0569448	0.150776	0.999993	0.201538	0.269472	0.999971	0.152877	0.1842	0.999944
Smic25500 SmicGene25500	0.999944	-0.11713	0.145678	0.999993	-0.100586	0.203551	0.999971	-0.0210587	0.173567	0.999944
Smic25545 SmicGene25545	0.999944	0.144703	0.131976	0.999993	0.114357	0.18714	0.999971	0.0976978	0.146209	0.999944
Smic25555 SmicGene25555	0.999944	0.182507	0.155754	0.999993	-0.043385	0.410408	0.999971	0.0843181	0.173411	0.999944
Smic25662 SmicGene25662	0.999944	0.03725	0.123661	0.999993	0.126187	0.178309	0.999971	-0.0426777	0.138102	0.999944
Smic25683 SmicGene25683	0.999944	-0.077899	0.14447	0.999993	0.182305	0.238439	0.999971	0.0287039	0.178416	0.999944
Smic25784 SmicGene25784	0.999944	-0.332371	0.244068	0.999993	-0.517762	0.348077	0.999971	-0.122555	0.254484	0.999944
Smic25942 SmicGene25942	0.999944	-0.0576604	0.129949	0.999993	0.291909	0.181208	0.999971	0.101057	0.142074	0.999944
Smic25955 SmicGene25955	0.999944	0.1543	0.128374	0.999993	0.139427	0.182984	0.999971	0.0775657	0.142674	0.999944
Smic25985 SmicGene25985	0.999944	-0.0738547	0.171267	0.999993	0.272425	0.228565	0.999971	0.0966181	0.184414	0.999944
Smic25998 SmicGene25998	0.999944	0.109044	0.204125	0.999993	0.158063	0.3676	0.999971	0.0256639	0.242877	0.999944
Smic26073 SmicGene26073	0.999944	-0.0492018	0.150881	0.999993	0.106421	0.206221	0.999971	0.0519855	0.163605	0.999944
Smic26111 SmicGene26111	0.999944	0.0917659	0.274029	0.999993	0.109958	0.348928	0.999971	0.060811	0.307832	0.999944
Smic26140 SmicGene26140	0.999944	0.0702916	0.360624	0.999993	0.251772	0.417356	0.999971	0.100445	0.360779	0.999944
Smic26160 SmicGene26160	0.999944	-0.176271	0.481919	0.999993	-0.127629	0.605175	0.999971	-0.0137466	0.361505	0.999944
Smic26211 SmicGene26211	0.999944	0.0541301	0.136356	0.999993	0.0221374	0.192254	0.999971	0.046519	0.150743	0.999944
Smic26220 SmicGene26220	0.999944	0.105564	0.167727	0.999993	0.146471	0.237179	0.999971	-0.154258	0.197308	0.999944
Smic26231 SmicGene26231	0.999944	0.0646905	0.287192	0.999993	0.0266874	0.421244	0.999971	0.186827	0.331272	0.999944
Smic26308 SmicGene26308	0.999944	0.0376156	0.128144	0.999993	0.179275	0.181697	0.999971	0.0948186	0.141466	0.999944
Smic26397 SmicGene26397	0.999944	0.0743969	0.135722	0.999993	0.248895	0.189083	0.999971	0.108341	0.174694	0.999944
Smic26445 SmicGene26445	0.999944	0.125592	0.263461	0.999993	0.36463	0.418294	0.999971	0.104511	0.332518	0.999944
Smic26590 SmicGene26590	0.999944	-0.128767	0.25734	0.999993	0.00821878	0.346774	0.999971	-0.151708	0.283962	0.999944
Smic26688 SmicGene26688	0.999944	-0.0124706	0.136423	0.999993	0.0925272	0.189998	0.999971	0.183071	0.147498	0.999944
Smic26769 SmicGene26769	0.999944	-0.0231194	0.188591	0.999993	0.123216	0.273072	0.999971	0.0370838	0.203579	0.999944
Smic26772 SmicGene26772	0.999944	-0.0820379	0.161317	0.999993	0.14047	0.305812	0.999971	-0.0411615	0.20256	0.999944
Smic26826 SmicGene26826	0.999944	0.0601891	0.258683	0.999993	0.114284	0.368209	0.999971	0.0581228	0.312523	0.999944
Smic26830 SmicGene26830	0.999944	0.00912267	0.14211	0.999993	0.135723	0.196209	0.999971	0.0646437	0.154956	0.999944
Smic26835 SmicGene26835	0.999944	0.0269574	0.121111	0.999993	0.0490285	0.178428	0.999971	-0.00797437	0.135995	0.999944
Smic26837 SmicGene26837	0.999944	0.0530188	0.431959	0.999993	0.325659	0.547756	0.999971	-0.051838	0.535865	0.999944
Smic26856 SmicGene26856	0.999944	-0.0349202	0.204223	0.999993	-0.00220878	0.231147	0.999971	0.0361543	0.193949	0.999944
Smic26879 SmicGene26879	0.999944	0.0280298	0.121122	0.999993	0.18587	0.181347	0.999971	0.0199236	0.136633	0.999944
Smic26902 SmicGene26902	0.999944	0.0481829	0.128512	0.999993	0.133162	0.182467	0.999971	0.0460593	0.142533	0.999944
Smic27060 SmicGene27060	0.999944	-0.257993	0.503844	0.999993	0.100995	0.494066	0.999971	-0.175496	0.515061	0.999944
Smic27131 SmicGene27131	0.999944	0.0186802	0.274387	0.999993	0.0153638	0.381078	0.999971	0.12914	0.260851	0.999944
Smic27154 SmicGene27154	0.999944	-0.0402043	0.136751	0.999993	0.231616	0.188477	0.999971	0.0530863	0.14963	0.999944
Smic27169 SmicGene27169	0.999944	-0.0570971	0.385552	0.999993	-0.104988	0.490195	0.999971	0.149433	0.440866	0.999944
Smic27173 SmicGene27173	0.999944	0.147503	0.183752	0.999993	0.0043711	0.327547	0.999971	-0.0221043	0.206894	0.999944
Smic27201 SmicGene27201	0.999944	0.11437	0.129776	0.999993	0.163836	0.184068	0.999971	0.0347496	0.144395	0.999944
Smic27204 SmicGene27204	0.999944	-0.185744	0.167042	0.999993	0.193382	0.398038	0.999971	0.0405431	0.204968	0.999944
Smic27211 SmicGene27211	0.999944	0.0276119	0.121332	0.999993	0.0990482	0.177687	0.999971	0.0052123	0.135795	0.999944
Smic27213 SmicGene27213	0.999944	0.0416424	0.165439	0.999993	0.145697	0.273991	0.999971	0.0623194	0.196549	0.999944
Smic27265 SmicGene27265	0.999944	-0.0438238	0.161158	0.999993	-0.0152885	0.22491	0.999971	-0.0936424	0.178522	0.999944
Smic27300 SmicGene27300	0.999944	0.0121698	0.133368	0.999993	-0.0612518	0.189182	0.999971	0.0371317	0.146622	0.999944
Smic27311 SmicGene27311	0.999944	-0.0654742	0.442158	0.999993	0.232544	0.55381	0.999971	0.190017	0.477908	0.999944
Smic27348 SmicGene27348	0.999944	-0.131764	0.340173	0.999993	-0.109604	0.411711	0.999971	-0.0327004	0.340775	0.999944
Smic27550 SmicGene27550	0.999944	0.00232704	0.182184	0.999993	0.211302	0.178242	0.999971	0.0623725	0.172374	0.999944
Smic27634 SmicGene27634	0.999944	0.117147	0.162046	0.999993	-0.245446	0.237801	0.999971	0.0310327	0.180565	0.999944
Smic27636 SmicGene27636	0.999944	-0.00618267	0.126052	0.332273	-0.77196	0.303685	0.999971	0.0732162	0.13942	0.332273
Smic27637 SmicGene27637	0.999944	0.00287674	0.253031	0.999993	-0.268075	0.2263	0.999971	0.013176	0.259666	0.999944
Smic27638 SmicGene27638	0.999944	0.00964222	0.121024	0.627143	-0.401242	0.178085	0.999971	-0.0717862	0.13628	0.627143
Smic27654 SmicGene27654	0.999944	0.155291	0.148243	0.999993	0.186886	0.207427	0.999971	0.0729744	0.164506	0.999944
Smic27665 SmicGene27665	0.999944	0.193802	0.147727	0.999993	0.0782337	0.317245	0.999971	0.149234	0.181695	0.999944
Smic27739 SmicGene27739	0.999944	0.0119983	0.228783	0.999993	-0.6673	0.426708	0.999971	0.0707917	0.248071	0.999944
Smic27797 SmicGene27797	0.999944	0.0878379	0.277575	0.999993	-0.0773896	0.345821	0.999971	0.0918204	0.292108	0.999944
Smic27969 SmicGene27969	0.999944	0.070335	0.180102	0.999993	0.146416	0.269482	0.999971	0.154906	0.216866	0.999944
Smic28037 SmicGene28037	0.999944	-0.0792203	0.121365	0.999993	-0.226983	0.180146	0.999971	-0.026468	0.137261	0.999944
Smic28225 SmicGene28225	0.999944	0.0121045	0.122665	0.999993	0.153874	0.180001	0.999971	-0.0362455	0.13679	0.999944
Smic28239 SmicGene28239	0.999944	-0.0350405	0.307801	0.999993	0.149846	0.402637	0.999971	0.0458946	0.322686	0.999944
Smic28245 SmicGene28245	0.999944	0.210741	0.176062	0.999993	0.202516	0.282514	0.999971	0.0117191	0.217506	0.999944
Smic28256 SmicGene28256	0.999944	0.0290624	0.159737	0.999993	0.130535	0.220411	0.999971	0.0610662	0.175094	0.999944
Smic28258 SmicGene28258	0.999944	0.0125355	0.129441	0.999993	-0.0437777	0.198912	0.999971	-0.00989485	0.148595	0.999944
Smic28290 SmicGene28290	0.999944	0.0717618	0.135882	0.999993	0.0882442	0.213277	0.999971	0.138041	0.158516	0.999944
Smic28378 SmicGene28378	0.999944	0.264347	0.524866	0.999993	-0.311036	0.852398	0.999971	0.142102	0.588162	0.999944
Smic28443 SmicGene28443	0.999944	0.00371565	0.204125	0.999993	-0.0254515	0.265602	0.999971	-0.119751	0.210545	0.999944
Smic28552 SmicGene28552	0.999944	0.0508786	0.172782	0.999993	0.00408362	0.222486	0.999971	0.167652	0.192035	0.999944
Smic28554 SmicGene28554	0.999944	0.0357606	0.263284	0.999993	-0.25866	0.541851	0.999971	-0.0231167	0.275266	0.999944
Smic28615 SmicGene28615	0.999944	0.0971349	0.131391	0.999993	0.0883542	0.185767	0.999971	-0.014655	0.146287	0.999944
Smic28637 SmicGene28637	0.999944	0.0831418	0.132006	0.999993	-0.00620229	0.188117	0.999971	0.100761	0.145443	0.999944
Smic28714 SmicGene28714	0.999944	0.0995365	0.142622	0.999993	0.207074	0.221373	0.999971	0.225967	0.154896	0.999944
Smic28719 SmicGene28719	0.999944	-0.0291639	0.376529	0.999993	-0.0423624	0.495704	0.999971	0.104088	0.401757	0.999944
Smic28763 SmicGene28763	0.999944	0.210458	0.186367	0.999993	0.247439	0.260354	0.999971	0.121012	0.207365	0.999944
Smic28782 SmicGene28782	0.999944	0.0142016	0.221711	0.999993	0.167297	0.208622	0.999971	0.0114924	0.230516	0.999944
Smic28784 SmicGene28784	0.999944	-0.0047112	0.127512	0.409834	-0.462725	0.188778	0.999971	0.0500048	0.146736	0.409834
Smic28796 SmicGene28796	0.999944	0.205556	0.141056	0.999993	0.25848	0.196821	0.999971	0.131015	0.156075	0.999944
Smic28862 SmicGene28862	0.999944	0.0347085	0.200254	0.0666804	-0.580646	0.184981	0.999971	0.0256063	0.237122	0.0666804
Smic28863 SmicGene28863	0.999944	-0.0294914	0.241668	0.999993	0.0174359	0.290436	0.999971	0.0150783	0.248182	0.999944
Smic28881 SmicGene28881	0.999944	0.0501461	0.12102	0.999993	0.0773287	0.178694	0.999971	0.0877455	0.135905	0.999944
Smic28970 SmicGene28970	0.999944	-0.17042	0.439602	0.999993	-0.299438	0.50049	0.999971	0.171857	0.410088	0.999944
Smic28982 SmicGene28982	0.999944	0.0715481	0.121999	0.999993	0.0919864	0.177477	0.999971	-0.0777474	0.136712	0.999944
Smic29008 SmicGene29008	0.999944	0.104643	0.318451	0.999993	0.169894	0.396522	0.999971	0.0523058	0.350368	0.999944
Smic29036 SmicGene29036	0.999944	0.0198624	0.121848	0.999993	0.18419	0.177608	0.999971	0.107744	0.136041	0.999944
Smic29136 SmicGene29136	0.999944	0.0987207	0.134267	0.999993	0.23779	0.186793	0.999971	0.0984108	0.153883	0.999944
Smic29287 SmicGene29287	0.999944	-0.0622116	0.144532	0.999993	0.214404	0.193218	0.999971	0.0636704	0.153889	0.999944
Smic29292 SmicGene29292	0.999944	0.0505071	0.132893	0.999993	0.122866	0.186784	0.999971	0.00747905	0.146974	0.999944
Smic29321 SmicGene29321	0.999944	0.122439	0.132036	0.999993	0.0994637	0.187518	0.999971	0.0473262	0.146732	0.999944
Smic29330 SmicGene29330	0.999944	0.0622984	0.138169	0.999993	0.29798	0.189834	0.999971	0.109843	0.151044	0.999944
Smic29399 SmicGene29399	0.999944	0.0112813	0.128816	0.999993	0.0778725	0.182996	0.999971	-0.0055502	0.142678	0.999944
Smic29415 SmicGene29415	0.999944	-0.039539	0.143195	0.999993	0.049204	0.198487	0.999971	-0.0499225	0.157785	0.999944
Smic29471 SmicGene29471	0.999944	0.0372183	0.234381	0.999993	-0.0721274	0.325748	0.999971	0.17512	0.259598	0.999944
Smic29637 SmicGene29637	0.999944	0.133441	0.228623	0.999993	0.258309	0.367484	0.999971	0.0392258	0.257731	0.999944
Smic29640 SmicGene29640	0.999944	0.0149653	0.120921	0.999993	0.0741761	0.178879	0.999971	-0.00359969	0.135895	0.999944
Smic29641 SmicGene29641	0.999944	0.071609	0.129218	0.999993	0.253856	0.182082	0.999971	0.191524	0.141836	0.999944
Smic29795 SmicGene29795	0.999944	0.0755879	0.123353	0.108708	-0.542218	0.182544	0.999971	-0.0259378	0.137885	0.108708
Smic29797 SmicGene29797	0.999944	0.0730726	0.134473	0.999993	-0.207165	0.240109	0.999971	-0.0035226	0.150081	0.999944
Smic29798 SmicGene29798	0.999944	-0.492612	0.40436	0.268853	-1.10321	0.419826	0.999971	-0.279645	0.378631	0.268853
Smic29831 SmicGene29831	0.999944	0.0448211	0.121096	0.999993	0.07415	0.180134	0.999971	0.0196437	0.136431	0.999944
Smic29839 SmicGene29839	0.999944	-0.00109882	0.1333	0.999993	-0.0425912	0.228422	0.999971	0.0846368	0.146245	0.999944
Smic29853 SmicGene29853	0.999944	-0.146125	0.207412	0.999993	-0.0748823	0.293661	0.999971	-0.127247	0.255599	0.999944
Smic29854 SmicGene29854	0.999944	-0.0175527	0.120867	0.999993	-0.305508	0.177583	0.999971	-0.0370374	0.135781	0.999944
Smic30084 SmicGene30084	0.999944	-0.00618525	0.144802	0.999993	0.0514964	0.20108	0.999971	0.0669366	0.158072	0.999944
Smic30125 SmicGene30125	0.999944	0.105349	0.121566	0.999993	0.127614	0.177598	0.999971	0.0102428	0.136003	0.999944
Smic30188 SmicGene30188	0.999944	0.0351877	0.148338	0.999993	0.0554654	0.28294	0.999971	0.0335009	0.189133	0.999944
Smic30214 SmicGene30214	0.999944	0.122005	0.279445	0.999993	0.0911611	0.382145	0.999971	0.0315628	0.312772	0.999944
Smic30229 SmicGene30229	0.999944	0.05765	0.334869	0.999993	0.0664144	0.44835	0.999971	0.125625	0.347172	0.999944
Smic30516 SmicGene30516	0.999944	-0.249695	0.226071	0.999993	0.0513504	0.300742	0.999971	-0.0724063	0.239883	0.999944
Smic30532 SmicGene30532	0.999944	0.130022	0.128251	0.999993	0.109565	0.182982	0.999971	-0.00795911	0.14309	0.999944
Smic30558 SmicGene30558	0.999944	-0.141176	0.197484	0.999993	0.0730287	0.267382	0.999971	0.14422	0.207792	0.999944
Smic30597 SmicGene30597	0.999944	0.096466	0.122781	0.999993	0.199937	0.177702	0.999971	0.0534246	0.146389	0.999944
Smic30607 SmicGene30607	0.999944	0.0749508	0.12172	0.999993	0.0973557	0.182483	0.999971	0.0430171	0.137625	0.999944
Smic30680 SmicGene30680	0.999944	-0.0925358	0.157788	0.999993	-0.190909	0.224997	0.999971	0.0325277	0.171205	0.999944
Smic30702 SmicGene30702	0.999944	0.0863114	0.125855	0.999993	0.141887	0.193232	0.999971	0.0153819	0.143243	0.999944
Smic30754 SmicGene30754	0.999944	0.0021051	0.158334	0.999993	0.0438946	0.220747	0.999971	-0.0207982	0.175049	0.999944
Smic30790 SmicGene30790	0.999944	0.132979	0.122159	0.999993	0.0900683	0.177674	0.999971	0.0765361	0.136483	0.999944
Smic30807 SmicGene30807	0.999944	0.0750173	0.190113	0.999993	0.059946	0.282438	0.999971	0.047859	0.203487	0.999944
Smic30815 SmicGene30815	0.999944	0.127863	0.133667	0.429467	-0.483655	0.19909	0.999971	0.122168	0.147653	0.429467
Smic30817 SmicGene30817	0.999944	0.0740114	0.503619	0.999993	0.243004	0.54442	0.999971	0.140611	0.549569	0.999944
Smic30864 SmicGene30864	0.999944	-0.00723815	0.302219	0.999993	0.099498	0.347158	0.999971	-0.104977	0.301887	0.999944
Smic30966 SmicGene30966	0.999944	-0.339014	0.138119	0.999993	-0.151802	0.179548	0.999971	-0.0440708	0.167606	0.999944
Smic31113 SmicGene31113	0.999944	-0.0711756	0.321746	0.999993	0.0333042	0.409554	0.999971	0.0384282	0.384884	0.999944
Smic31160 SmicGene31160	0.999944	0.230212	0.284096	0.999993	0.320868	0.333957	0.999971	0.0662733	0.277792	0.999944
Smic31204 SmicGene31204	0.999944	-0.014771	0.132868	0.999993	0.0680443	0.187089	0.999971	0.0435163	0.146025	0.999944
Smic31280 SmicGene31280	0.999944	0.0472079	0.184834	0.999993	0.247096	0.25069	0.999971	0.0701435	0.202509	0.999944
Smic31312 SmicGene31312	0.999944	0.00239665	0.318352	0.999993	-0.409587	0.45137	0.999971	0.0267361	0.345011	0.999944
Smic31323 SmicGene31323	0.999944	0.130249	0.428364	0.977901	-1.93136	0.956405	0.999971	-0.102564	0.444408	0.977901
Smic31324 SmicGene31324	0.999944	0.0882572	0.121418	0.999993	0.174035	0.181576	0.999971	0.0397248	0.136849	0.999944
Smic31338 SmicGene31338	0.999944	0.116102	0.171879	0.999993	-0.270515	0.19304	0.999971	-0.0477819	0.174132	0.999944
Smic31340 SmicGene31340	0.999944	0.045008	0.12345	0.999993	0.109005	0.178117	0.999971	-0.0841534	0.137926	0.999944
Smic31345 SmicGene31345	0.999944	-0.0978561	0.245895	0.999993	-0.0474688	0.322798	0.999971	-0.108161	0.259636	0.999944
Smic31517 SmicGene31517	0.999944	0.0302903	0.273679	0.999993	0.148807	0.304462	0.999971	0.139736	0.287579	0.999944
Smic31538 SmicGene31538	0.999944	0.0564984	0.167849	0.999993	0.107107	0.246756	0.999971	-0.0303475	0.17212	0.999944
Smic31546 SmicGene31546	0.999944	-0.0816684	0.208588	0.999993	0.0930458	0.283567	0.999971	-0.0784778	0.2281	0.999944
Smic31573 SmicGene31573	0.999944	0.0608376	0.179164	0.999993	0.0824148	0.261938	0.999971	0.083107	0.201776	0.999944
Smic31604 SmicGene31604	0.999944	0.682318	0.6675	0.999993	-0.66831	0.990516	0.999971	0.623268	0.734904	0.999944
Smic31607 SmicGene31607	0.999944	-0.381971	0.376328	0.999993	-0.80819	0.513262	0.999971	-0.416441	0.39077	0.999944
Smic31608 SmicGene31608	0.999944	-0.145947	0.403436	0.999993	-0.719906	0.37848	0.999971	-0.194167	0.429137	0.999944
Smic31612 SmicGene31612	0.999944	0.0182609	0.140765	0.999993	0.283259	0.192508	0.999971	0.0638218	0.1542	0.999944
Smic31613 SmicGene31613	0.999944	0.0416726	0.197715	0.999993	-0.127059	0.354241	0.999971	-0.0902242	0.250218	0.999944
Smic31623 SmicGene31623	0.999944	0.023701	0.16775	0.999993	0.148497	0.231537	0.999971	-0.0532197	0.187139	0.999944
Smic31718 SmicGene31718	0.999944	0.107725	0.157194	0.999993	0.104409	0.25565	0.999971	0.155384	0.186544	0.999944
Smic31816 SmicGene31816	0.999944	0.0172034	0.176087	0.999993	0.0834194	0.324584	0.999971	0.114036	0.191633	0.999944
Smic31818 SmicGene31818	0.999944	0.114579	0.130857	0.011079	-0.783499	0.212285	0.999971	-0.100051	0.146979	0.011079
Smic31849 SmicGene31849	0.999944	0.141901	0.303789	0.999993	-0.336095	0.651738	0.999971	0.0186031	0.366384	0.999944
Smic31962 SmicGene31962	0.999944	0.0480165	0.16121	0.999993	0.0167189	0.177735	0.999971	0.00892593	0.155782	0.999944
Smic32002 SmicGene32002	0.999944	-0.0330639	0.184912	0.999993	0.161837	0.200486	0.999971	-0.0250505	0.182366	0.999944
Smic32014 SmicGene32014	0.999944	0.0229887	0.142254	0.999993	0.190024	0.243977	0.999971	-0.0117334	0.159822	0.999944
Smic32042 SmicGene32042	0.999944	0.0564733	0.142135	0.999993	0.0210534	0.22417	0.999971	0.100926	0.166597	0.999944
Smic32053 SmicGene32053	0.999944	0.0473263	0.126071	0.999993	0.0918201	0.180238	0.999971	-0.0175862	0.140457	0.999944
Smic32073 SmicGene32073	0.999944	0.124504	0.134753	0.999993	0.119377	0.210558	0.999971	0.13887	0.156165	0.999944
Smic32092 SmicGene32092	0.999944	0.0837764	0.246977	0.999993	-0.296768	0.277468	0.999971	-0.0234975	0.277457	0.999944
Smic32093 SmicGene32093	0.999944	-0.0210568	0.446351	0.999993	-0.275789	0.404319	0.999971	-0.0811372	0.503232	0.999944
Smic32095 SmicGene32095	0.999944	0.409227	0.536238	0.999993	0.342419	0.66054	0.999971	-0.0164751	0.55072	0.999944
Smic32096 SmicGene32096	0.999944	-0.105064	0.654133	0.999993	-0.440252	0.846061	0.999971	-0.159697	0.6329	0.999944
Smic32107 SmicGene32107	0.999944	0.144933	0.121656	0.999993	0.261635	0.177434	0.999971	0.120931	0.135999	0.999944
Smic32117 SmicGene32117	0.999944	0.0191439	0.121844	0.999993	0.206821	0.213163	0.999971	0.00628128	0.137825	0.999944
Smic32146 SmicGene32146	0.999944	0.081418	0.170629	0.999993	0.0720035	0.228878	0.999971	0.0714759	0.20235	0.999944
Smic32150 SmicGene32150	0.999944	-0.131464	0.17082	0.999993	-0.0485468	0.203954	0.999971	-0.229278	0.171207	0.999944
Smic32188 SmicGene32188	0.999944	0.120697	0.144781	0.999993	0.165232	0.185772	0.999971	0.236251	0.168864	0.999944
Smic32278 SmicGene32278	0.999944	0.0320573	0.212837	0.999993	0.11719	0.333555	0.999971	-0.149156	0.258846	0.999944
Smic32327 SmicGene32327	0.999944	-0.01249	0.261549	0.999993	-0.309327	0.378874	0.999971	0.0687114	0.278908	0.999944
Smic32355 SmicGene32355	0.999944	-0.253738	0.501573	0.999993	-0.257432	0.632941	0.999971	-0.071009	0.594133	0.999944
Smic32509 SmicGene32509	0.999944	-0.0311741	0.193605	0.999993	-0.000910394	0.26789	0.999971	0.182136	0.205355	0.999944
Smic32529 SmicGene32529	0.999944	0.0232136	0.313703	0.999993	-0.70981	0.412836	0.999971	-0.00135723	0.353324	0.999944
Smic32545 SmicGene32545	0.999944	0.0817414	0.196412	0.999993	0.116141	0.263207	0.999971	0.0417232	0.225037	0.999944
Smic32547 SmicGene32547	0.999944	-0.0199727	0.183255	0.999993	-0.109717	0.234914	0.999971	-0.145933	0.194015	0.999944
Smic32846 SmicGene32846	0.999944	0.00602994	0.121308	0.999993	0.0551706	0.18125	0.999971	0.0472053	0.137132	0.999944
Smic32860 SmicGene32860	0.999944	0.0508168	0.192889	0.999993	0.167632	0.262359	0.999971	0.060899	0.216709	0.999944
Smic33019 SmicGene33019	0.999944	0.0206197	0.120891	0.999993	-0.112893	0.178373	0.999971	0.0472859	0.136125	0.999944
Smic33089 SmicGene33089	0.999944	0.0281297	0.125628	0.999993	-0.281631	0.18248	0.999971	-0.0213177	0.139646	0.999944
Smic33093 SmicGene33093	0.999944	0.0125911	0.124767	0.999993	0.106028	0.178951	0.999971	0.0705665	0.138404	0.999944
Smic33118 SmicGene33118	0.999944	-0.228734	0.477089	0.999993	-0.204039	0.643917	0.999971	-0.000214409	0.461463	0.999944
Smic33159 SmicGene33159	0.999944	0.0773326	0.166091	0.744426	-0.409086	0.188417	0.999971	0.0111073	0.228829	0.744426
Smic33182 SmicGene33182	0.999944	0.0349736	0.121069	0.999993	0.15946	0.180152	0.999971	0.0157739	0.136255	0.999944
Smic33245 SmicGene33245	0.999944	0.045785	0.121229	0.999993	0.162242	0.181583	0.999971	0.120152	0.137161	0.999944
Smic33289 SmicGene33289	0.999944	0.0693192	0.265103	0.999993	0.205705	0.310058	0.999971	0.0682184	0.299113	0.999944
Smic33345 SmicGene33345	0.999944	0.0704112	0.239807	0.999993	0.224595	0.304543	0.999971	0.133085	0.249625	0.999944
Smic33522 SmicGene33522	0.999944	-0.00622345	0.13412	0.999993	-0.0372842	0.190119	0.999971	-0.0450545	0.148812	0.999944
Smic33538 SmicGene33538	0.999944	0.104969	0.305395	2.6e-05	-1.93057	0.376844	0.999971	-0.0240946	0.352304	2.6e-05
Smic33578 SmicGene33578	0.999944	-0.00831337	0.133886	0.999993	0.0602807	0.188544	0.999971	-0.0361708	0.147993	0.999944
Smic33588 SmicGene33588	0.999944	0.03567	0.126625	0.999993	0.0147818	0.181513	0.999971	0.00658913	0.14072	0.999944
Smic33754 SmicGene33754	0.999944	0.0451824	0.128593	0.999993	-0.0319482	0.17896	0.999971	-0.0528896	0.138162	0.999944
Smic33913 SmicGene33913	0.999944	0.0758663	0.145751	0.999993	0.149561	0.202103	0.999971	0.0535738	0.160495	0.999944
Smic33921 SmicGene33921	0.999944	0.0973916	0.120923	0.999993	0.16437	0.187406	0.999971	0.125247	0.136428	0.999944
Smic33941 SmicGene33941	0.999944	-0.082811	0.372116	0.999993	-0.0340992	0.469596	0.999971	0.117519	0.274605	0.999944
Smic34031 SmicGene34031	0.999944	-0.0841085	0.156204	0.999993	-0.103833	0.219405	0.999971	-0.0101112	0.170489	0.999944
Smic34033 SmicGene34033	0.999944	-0.261841	0.143556	0.999993	0.151537	0.407366	0.999971	0.0681599	0.152647	0.999944
Smic34038 SmicGene34038	0.999944	0.0577988	0.123559	0.999993	0.126107	0.17968	0.999971	-0.0520089	0.136507	0.999944
Smic34097 SmicGene34097	0.999944	0.131651	0.487295	0.999993	-1.43481	0.733985	0.999971	0.00325124	0.680557	0.999944
Smic34099 SmicGene34099	0.999944	0.00529444	0.239332	0.999993	0.0864937	0.252743	0.999971	-0.0107034	0.261271	0.999944
Smic34187 SmicGene34187	0.999944	-0.00377991	0.242572	0.999993	0.3007	0.320788	0.999971	0.119658	0.257567	0.999944
Smic34220 SmicGene34220	0.999944	0.132545	0.131708	0.999993	0.0817217	0.260129	0.999971	0.148823	0.14528	0.999944
Smic34225 SmicGene34225	0.999944	0.239574	0.159055	0.999993	0.171442	0.22419	0.999971	-0.0106071	0.180585	0.999944
Smic34387 SmicGene34387	0.999944	0.0703597	0.282511	0.999993	0.377167	0.352349	0.999971	0.267807	0.280681	0.999944
Smic34404 SmicGene34404	0.999944	0.0130599	0.146977	0.999993	0.178414	0.201307	0.999971	-0.116277	0.16356	0.999944
Smic34407 SmicGene34407	0.999944	0.123867	0.158016	0.999993	0.091617	0.252693	0.999971	0.121473	0.1842	0.999944
Smic34423 SmicGene34423	0.999944	0.412775	0.580078	0.999993	0.429476	0.678878	0.999971	-0.323139	0.620278	0.999944
Smic34437 SmicGene34437	0.999944	0.0364047	0.283161	0.999993	0.336067	0.279185	0.999971	0.182352	0.295921	0.999944
Smic34461 SmicGene34461	0.999944	0.0670452	0.13477	0.999993	0.215624	0.18791	0.999971	0.0169981	0.149384	0.999944
Smic34483 SmicGene34483	0.999944	0.0700642	0.406215	0.999993	0.0162943	0.556806	0.999971	0.172698	0.425374	0.999944
Smic34565 SmicGene34565	0.999944	0.0997258	0.127214	0.999993	0.118761	0.20189	0.999971	0.0617201	0.146061	0.999944
Smic34676 SmicGene34676	0.999944	0.0340899	0.121921	0.999993	0.161472	0.184121	0.999971	0.0277163	0.138076	0.999944
Smic34878 SmicGene34878	0.999944	0.200993	0.158276	0.999993	0.180242	0.294183	0.999971	0.186956	0.174563	0.999944
Smic35158 SmicGene35158	0.999944	-0.0888837	0.163125	0.999993	0.181996	0.30576	0.999971	-0.0475503	0.178845	0.999944
Smic35261 SmicGene35261	0.999944	0.040716	0.123326	0.999993	-0.366001	0.23564	0.999971	0.0850836	0.136912	0.999944
Smic35287 SmicGene35287	0.999944	-0.0444463	0.150919	0.999993	0.123614	0.206355	0.999971	-0.109795	0.166793	0.999944
Smic35363 SmicGene35363	0.999944	0.175188	0.190485	0.999993	-0.142553	0.279164	0.999971	-0.0713476	0.218012	0.999944
Smic35425 SmicGene35425	0.999944	0.0225753	0.151576	0.999993	0.134143	0.208703	0.999971	-0.0893696	0.168655	0.999944
Smic35441 SmicGene35441	0.999944	0.0721747	0.13296	0.999993	0.0149819	0.217668	0.999971	0.104724	0.156979	0.999944
Smic35544 SmicGene35544	0.999944	0.284678	0.453765	0.999993	0.0803826	0.598864	0.999971	0.00482183	0.431292	0.999944
Smic35608 SmicGene35608	0.999944	0.0453589	0.178811	0.999993	0.220408	0.243365	0.999971	0.0928303	0.195189	0.999944
Smic35649 SmicGene35649	0.999944	0.10486	0.206672	0.999993	-0.0543222	0.264976	0.999971	0.222359	0.211726	0.999944
Smic35737 SmicGene35737	0.999944	-0.0369459	0.126836	0.999993	0.0572071	0.180667	0.999971	0.012585	0.140262	0.999944
Smic35794 SmicGene35794	0.999944	-0.0891027	0.182096	0.999993	-0.0828029	0.254795	0.999971	-0.021479	0.198777	0.999944
Smic35876 SmicGene35876	0.999944	0.132171	0.121015	0.999993	0.206662	0.178753	0.999971	0.0732248	0.135802	0.999944
Smic35881 SmicGene35881	0.999944	0.0587047	0.143758	0.999993	0.0767112	0.263056	0.999971	0.138277	0.14796	0.999944
Smic35882 SmicGene35882	0.999944	-0.0896962	0.129871	0.999993	-0.0293504	0.183594	0.999971	-0.0922181	0.143609	0.999944
Smic35935 SmicGene35935	0.999944	-0.0986055	0.199825	0.999993	0.0879948	0.270885	0.999971	-0.146944	0.22009	0.999944
Smic35948 SmicGene35948	0.999944	-0.052834	0.128124	0.999993	0.188512	0.180471	0.999971	-0.0535854	0.141533	0.999944
Smic36015 SmicGene36015	0.999944	-0.0515751	0.232829	0.999993	0.0462062	0.31816	0.999971	-0.0739858	0.252541	0.999944
Smic36019 SmicGene36019	0.999944	0.201355	0.499746	0.999993	0.0142068	0.645322	0.999971	-0.245778	0.532525	0.999944
Smic36047 SmicGene36047	0.999944	0.0521493	0.267787	0.999993	0.0429435	0.401473	0.999971	0.122613	0.320247	0.999944
Smic36051 SmicGene36051	0.999944	0.0276491	0.180186	0.999993	-0.162548	0.25886	0.999971	0.0678854	0.196577	0.999944
Smic36052 SmicGene36052	0.999944	0.000338638	0.121148	0.999993	0.0840637	0.180905	0.999971	-0.0902774	0.136408	0.999944
Smic36091 SmicGene36091	0.999944	0.00983187	0.138978	0.999993	0.08332	0.193456	0.999971	0.0533906	0.152249	0.999944
Smic36094 SmicGene36094	0.999944	0.00739473	0.145302	0.999993	0.174218	0.199657	0.999971	0.0130816	0.159434	0.999944
Smic36181 SmicGene36181	0.999944	0.109216	0.370274	0.999993	-0.08628	0.701958	0.999971	0.204807	0.423629	0.999944
Smic36232 SmicGene36232	0.999944	0.0819889	0.225572	0.999993	0.0724442	0.315111	0.999971	0.12565	0.255783	0.999944
Smic36287 SmicGene36287	0.999944	0.0992128	0.310383	0.999993	0.234171	0.342799	0.999971	0.074602	0.342364	0.999944
Smic36376 SmicGene36376	0.999944	0.0744637	0.135458	0.999993	0.109563	0.18984	0.999971	-0.0346166	0.150334	0.999944
Smic36396 SmicGene36396	0.999944	-0.112349	0.313408	0.999993	0.0604881	0.424099	0.999971	-0.306109	0.289886	0.999944
Smic36469 SmicGene36469	0.999944	0.0477895	0.203954	0.482313	-0.925562	0.389456	0.999971	-0.120534	0.234114	0.482313
Smic36545 SmicGene36545	0.999944	0.00240708	0.301384	0.999993	0.142417	0.33461	0.999971	0.140503	0.282099	0.999944
Smic36551 SmicGene36551	0.999944	-0.108944	0.168745	0.999993	-0.215185	0.239118	0.999971	0.0322667	0.18249	0.999944
Smic36588 SmicGene36588	0.999944	0.0942155	0.334953	0.999993	0.182757	0.436343	0.999971	0.177822	0.344521	0.999944
Smic36629 SmicGene36629	0.999944	-0.161484	0.219062	0.999993	0.0315438	0.296859	0.999971	-0.0480368	0.235343	0.999944
Smic36635 SmicGene36635	0.999944	0.0564215	0.124131	0.999993	0.0847298	0.178843	0.999971	0.0519833	0.138201	0.999944
Smic36637 SmicGene36637	0.999944	0.0611136	0.121915	0.999993	-0.118405	0.177563	0.999971	-0.00119279	0.136217	0.999944
Smic36671 SmicGene36671	0.999944	-0.0445722	0.130374	0.999993	0.021157	0.183989	0.999971	0.0435519	0.143232	0.999944
Smic36746 SmicGene36746	0.999944	-0.179911	0.223926	0.999993	0.0930167	0.299571	0.999971	-0.107933	0.2411	0.999944
Smic36812 SmicGene36812	0.999944	-0.00109491	0.147423	0.999993	0.139133	0.203036	0.999971	0.0713831	0.16076	0.999944
Smic36896 SmicGene36896	0.999944	0.0443726	0.245931	0.999993	0.0318668	0.314668	0.999971	0.0549657	0.295801	0.999944
Smic37036 SmicGene37036	0.999944	0.0390175	0.180062	0.999993	0.120442	0.250266	0.999971	0.100413	0.19781	0.999944
Smic37068 SmicGene37068	0.999944	0.0799634	0.123048	0.00268448	-0.747823	0.183908	0.999971	-0.00665098	0.137539	0.00268448
Smic37090 SmicGene37090	0.999944	0.0529911	0.212667	0.999993	-0.309496	0.309111	0.999971	-0.0404507	0.232235	0.999944
Smic37110 SmicGene37110	0.999944	0.0208973	0.128781	0.999993	-0.0136679	0.183657	0.999971	-0.0303333	0.142676	0.999944
Smic37151 SmicGene37151	0.999944	0.0203886	0.130589	0.999993	0.0349093	0.185129	0.999971	0.0830111	0.143648	0.999944
Smic37168 SmicGene37168	0.999944	0.048356	0.17734	0.999993	0.048711	0.264432	0.999971	0.127268	0.18579	0.999944
Smic37246 SmicGene37246	0.999944	0.229255	0.365448	0.999993	0.559466	0.450504	0.999971	0.42004	0.37077	0.999944
Smic37280 SmicGene37280	0.999944	-0.0335464	0.403642	0.999993	0.275105	0.440636	0.999971	-0.0729233	0.407417	0.999944
Smic37284 SmicGene37284	0.999944	-0.0749219	0.347677	0.999993	0.066032	0.355905	0.999971	0.165018	0.333612	0.999944
Smic37368 SmicGene37368	0.999944	0.0938862	0.136828	0.999993	0.168499	0.191236	0.999971	0.0343248	0.151516	0.999944
Smic37400 SmicGene37400	0.999944	0.0706268	0.129204	0.999993	0.0695594	0.183731	0.999971	0.0208082	0.143393	0.999944
Smic37490 SmicGene37490	0.999944	0.0633562	0.143469	0.999993	0.104044	0.231468	0.999971	0.0109661	0.15877	0.999944
Smic37723 SmicGene37723	0.999944	0.038351	0.292565	0.999993	0.252056	0.322514	0.999971	-0.0541353	0.311258	0.999944
Smic37805 SmicGene37805	0.999944	0.268373	0.378807	0.999993	0.295242	0.682201	0.999971	-0.219661	0.545543	0.999944
Smic37869 SmicGene37869	0.999944	0.109444	0.20352	0.999993	0.139169	0.286638	0.999971	0.103873	0.229827	0.999944
Smic38031 SmicGene38031	0.999944	0.0854445	0.145746	0.999993	0.157535	0.179354	0.999971	0.114699	0.158322	0.999944
Smic38052 SmicGene38052	0.999944	0.0141023	0.304435	0.999993	0.0711579	0.421228	0.999971	0.0279745	0.334849	0.999944
Smic38108 SmicGene38108	0.999944	-0.0488014	0.184813	0.999993	-0.00752308	0.257938	0.999971	-0.383786	0.212984	0.999944
Smic38189 SmicGene38189	0.999944	0.0126845	0.393248	0.999993	0.469262	0.681592	0.999971	0.0903789	0.479763	0.999944
Smic38211 SmicGene38211	0.999944	0.17872	0.385828	0.999993	0.281177	0.465438	0.999971	-0.127906	0.444404	0.999944
Smic38235 SmicGene38235	0.999944	0.103019	0.346876	0.999993	-0.0082332	0.5014	0.999971	0.137488	0.374214	0.999944
Smic38304 SmicGene38304	0.999944	-0.0345083	0.202991	0.999993	0.162135	0.353076	0.999971	-0.0354672	0.257695	0.999944
Smic38345 SmicGene38345	0.999944	-0.0312491	0.308125	0.999993	0.180575	0.519536	0.999971	-0.0145581	0.355194	0.999944
Smic38425 SmicGene38425	0.999944	0.0872764	0.251481	0.999993	0.370368	0.349527	0.999971	0.0634167	0.305251	0.999944
Smic38438 SmicGene38438	0.999944	0.0545088	0.121691	0.999993	-0.128434	0.180649	0.999971	0.0615635	0.137695	0.999944
Smic38602 SmicGene38602	0.999944	-0.0915531	0.411459	0.999993	0.0900982	0.638846	0.999971	0.0149128	0.392466	0.999944
Smic38622 SmicGene38622	0.999944	-0.0910672	0.197055	0.999993	-0.101021	0.405313	0.999971	-0.068424	0.239693	0.999944
Smic38838 SmicGene38838	0.999944	-0.0634236	0.268494	0.999993	0.343963	0.347345	0.999971	0.104404	0.282317	0.999944
Smic38876 SmicGene38876	0.999944	0.0694769	0.386555	0.999993	0.115527	0.490023	0.999971	0.0471638	0.425562	0.999944
Smic39018 SmicGene39018	0.999944	0.0160386	0.144494	0.999993	0.279125	0.214201	0.999971	0.0949119	0.155309	0.999944
Smic39042 SmicGene39042	0.999944	-0.102966	0.152104	0.999993	-0.0731525	0.211946	0.999971	-0.0599976	0.177894	0.999944
Smic39084 SmicGene39084	0.999944	-0.00820498	0.212836	0.999993	0.121241	0.241218	0.999971	0.117051	0.195753	0.999944
Smic39099 SmicGene39099	0.999944	0.0601798	0.121001	0.999993	0.12294	0.179453	0.999971	0.0403112	0.136138	0.999944
Smic39185 SmicGene39185	0.999944	0.291608	0.394095	0.999993	0.332645	0.524622	0.999971	0.117694	0.428078	0.999944
Smic39237 SmicGene39237	0.999944	0.06461	0.436346	0.999993	0.194463	0.565064	0.999971	0.181772	0.467487	0.999944
Smic39299 SmicGene39299	0.999944	0.00628976	0.352772	0.999993	-0.227745	0.441753	0.999971	0.0262123	0.344417	0.999944
Smic39337 SmicGene39337	0.999944	-0.00680927	0.121449	0.999993	0.0895331	0.224706	0.999971	-0.0662358	0.135995	0.999944
Smic39432 SmicGene39432	0.999944	-0.0389762	0.120886	0.999993	0.014419	0.179141	0.999971	0.0312903	0.136152	0.999944
Smic39448 SmicGene39448	0.999944	0.00130582	0.128157	0.999993	0.142842	0.181531	0.999971	-0.000691657	0.141852	0.999944
Smic39692 SmicGene39692	0.999944	0.0791322	0.129063	0.999993	0.083782	0.199691	0.999971	0.126702	0.148878	0.999944
Smic39695 SmicGene39695	0.999944	0.0937835	0.27853	0.999993	0.272639	0.301549	0.999971	0.13687	0.309751	0.999944
Smic39703 SmicGene39703	0.999944	0.00504923	0.426289	0.999993	0.286923	0.433997	0.999971	0.161962	0.470576	0.999944
Smic39749 SmicGene39749	0.999944	-0.0550612	0.236284	0.999993	0.0125138	0.316672	0.999971	-0.170512	0.272052	0.999944
Smic39810 SmicGene39810	0.999944	0.0511992	0.122351	0.026694	-0.611042	0.177988	0.999971	-0.0283753	0.136837	0.026694
Smic39814 SmicGene39814	0.999944	-0.0538873	0.195466	0.999993	-0.302707	0.282913	0.999971	0.0501765	0.210849	0.999944
Smic39829 SmicGene39829	0.999944	0.00143643	0.148455	0.999993	0.031061	0.206535	0.999971	-0.00438011	0.163052	0.999944
Smic39830 SmicGene39830	0.999944	-0.266045	0.566142	0.999993	0.224746	0.689646	0.999971	0.374204	0.561247	0.999944
Smic39889 SmicGene39889	0.999944	0.169028	0.174825	0.999993	0.161964	0.24558	0.999971	0.248318	0.19078	0.999944
Smic39933 SmicGene39933	0.999944	-0.0233403	0.130284	0.999993	-0.00821216	0.185058	0.999971	0.0738647	0.143269	0.999944
Smic39977 SmicGene39977	0.999944	0.0517221	0.124219	0.00319753	-0.727913	0.1809	0.999971	0.0138762	0.141277	0.00319753
Smic40043 SmicGene40043	0.999944	0.0375371	0.12492	0.999993	0.163762	0.178762	0.999971	-0.0279898	0.139104	0.999944
Smic40141 SmicGene40141	0.999944	0.0877581	0.1212	0.999993	0.177088	0.177751	0.999971	0.112997	0.1358	0.999944
Smic40214 SmicGene40214	0.999944	0.0358532	0.128751	0.999993	-0.00289466	0.205582	0.999971	0.00340016	0.142781	0.999944
Smic40243 SmicGene40243	0.999944	-0.00584078	0.139637	0.999993	0.218288	0.192045	0.999971	-0.0166344	0.15375	0.999944
Smic40278 SmicGene40278	0.999944	0.0753431	0.246522	0.999993	0.0873268	0.340513	0.999971	0.167194	0.263094	0.999944
Smic40291 SmicGene40291	0.999944	0.057127	0.139347	0.999993	0.0570859	0.178822	0.999971	0.0231831	0.1426	0.999944
Smic40312 SmicGene40312	0.999944	-0.134665	0.136775	0.999993	0.110776	0.188938	0.999971	-0.0609646	0.149721	0.999944
Smic40357 SmicGene40357	0.999944	0.0658649	0.136004	0.999993	0.172483	0.190154	0.999971	-0.0894439	0.152318	0.999944
Smic40440 SmicGene40440	0.999944	-0.118025	0.148791	0.999993	0.159077	0.222786	0.999971	-0.0177643	0.160996	0.999944
Smic40528 SmicGene40528	0.999944	0.092206	0.124278	0.999993	0.112777	0.178905	0.999971	0.0193315	0.138531	0.999944
Smic40549 SmicGene40549	0.999944	0.0636046	0.146627	0.999993	0.0330499	0.205237	0.999971	0.186389	0.158768	0.999944
Smic40561 SmicGene40561	0.999944	-0.044619	0.16096	0.999993	0.0409752	0.252131	0.999971	-0.0467771	0.175846	0.999944
Smic40581 SmicGene40581	0.999944	0.11619	0.124854	0.999993	-0.0355116	0.180508	0.999971	0.0251988	0.1393	0.999944
Smic40763 SmicGene40763	0.999944	0.118401	0.189326	0.999993	0.112897	0.312264	0.999971	0.00379182	0.247868	0.999944
Smic40771 SmicGene40771	0.999944	-0.031707	0.300921	0.999993	0.0441075	0.266025	0.999971	0.0439902	0.234131	0.999944
Smic40788 SmicGene40788	0.999944	-0.00590657	0.127108	0.999993	0.164372	0.180325	0.999971	0.0191425	0.140722	0.999944
Smic40923 SmicGene40923	0.999944	-0.0258286	0.169074	0.999993	-0.108486	0.239445	0.999971	-0.122445	0.189555	0.999944
Smic40934 SmicGene40934	0.999944	0.025098	0.166903	0.999993	-0.0428749	0.236548	0.999971	0.141613	0.181499	0.999944
Smic40972 SmicGene40972	0.999944	-0.510424	0.321064	0.999993	-0.123501	0.400009	0.999971	-0.425265	0.332035	0.999944
Smic41053 SmicGene41053	0.999944	-0.0578046	0.120973	0.999993	0.0792696	0.178499	0.999971	0.0328662	0.135865	0.999944
Smic41091 SmicGene41091	0.999944	-0.0398003	0.164956	0.999993	-0.137117	0.233969	0.999971	-0.0203567	0.180862	0.999944
Smic41154 SmicGene41154	0.999944	-0.0132969	0.12471	0.999993	0.0956608	0.178737	0.999971	0.00508165	0.138434	0.999944
Smic41299 SmicGene41299	0.999944	0.0049138	0.1395	0.999993	-0.292795	0.177604	0.999971	-0.0606094	0.141543	0.999944
Smic41470 SmicGene41470	0.999944	0.0516401	0.202542	0.999993	0.275764	0.191019	0.999971	0.108096	0.192622	0.999944
Smic41504 SmicGene41504	0.999944	0.0847215	0.129295	0.999993	0.158526	0.183353	0.999971	-0.100026	0.145178	0.999944
Smic41618 SmicGene41618	0.999944	0.0293445	0.179141	0.999993	0.0293589	0.262505	0.999971	0.0557606	0.206846	0.999944
Smic41708 SmicGene41708	0.999944	0.0168221	0.143718	0.999993	0.154429	0.19822	0.999971	0.0856135	0.156938	0.999944
Smic41779 SmicGene41779	0.999944	0.0718398	0.311837	0.999993	0.223464	0.407665	0.999971	0.201944	0.324447	0.999944
Smic42120 SmicGene42120	0.999944	0.0230409	0.121762	0.999993	0.122776	0.183074	0.999971	-0.0159664	0.137546	0.999944
Smic42141 SmicGene42141	0.999944	0.141616	0.346553	0.999993	0.123127	0.407992	0.999971	0.040691	0.361701	0.999944
Smic42224 SmicGene42224	0.999944	0.0337418	0.170094	0.999993	-0.0252815	0.240736	0.999971	-0.0859388	0.190789	0.999944
Smic42236 SmicGene42236	0.999944	0.0128763	0.12404	0.999993	0.201048	0.178023	0.999971	0.0811769	0.137585	0.999944
Smic42325 SmicGene42325	0.999944	-0.00831552	0.435519	0.999993	0.271263	0.590924	0.999971	0.0571774	0.454831	0.999944
Smic42385 SmicGene42385	0.999944	-0.0122342	0.151407	0.999993	0.088558	0.237995	0.999971	-0.0898054	0.181679	0.999944
Smic42560 SmicGene42560	0.999944	-0.0516678	0.308259	0.999993	0.268406	0.417457	0.999971	-0.084185	0.323969	0.999944
Smic42593 SmicGene42593	0.999944	0.0145566	0.12121	0.999993	0.154011	0.19843	0.999971	0.0301798	0.136681	0.999944
Smic42604 SmicGene42604	0.999944	0.059863	0.300812	0.999993	0.0988773	0.464297	0.999971	0.0948319	0.355888	0.999944
Smic42653 SmicGene42653	0.999944	-0.140386	0.212626	0.843444	-0.78701	0.374048	0.999971	0.217911	0.221471	0.843444
Smic42714 SmicGene42714	0.999944	0.0569577	0.201446	0.999993	0.12801	0.28395	0.999971	0.0695918	0.23016	0.999944
Smic42810 SmicGene42810	0.999944	-0.22467	0.399333	0.999993	0.259646	0.985977	0.999971	-0.0169486	0.526582	0.999944
Smic42860 SmicGene42860	0.999944	-0.0673643	0.134029	0.999993	0.0597561	0.187122	0.999971	-0.120887	0.148383	0.999944
Smic42877 SmicGene42877	0.999944	0.00684529	0.125197	0.999993	0.118658	0.17922	0.999971	0.00525443	0.138974	0.999944
Smic42896 SmicGene42896	0.999944	0.124466	0.12752	0.999993	0.16623	0.181831	0.999971	0.0874433	0.141561	0.999944
Smic42967 SmicGene42967	0.999944	0.0878832	0.130262	0.999993	0.198148	0.183753	0.999971	0.0137669	0.144635	0.999944
Smic42981 SmicGene42981	0.999944	0.028284	0.142585	0.999993	0.138914	0.181257	0.999971	0.0743921	0.172456	0.999944
Smic43155 SmicGene43155	0.999944	0.039803	0.22947	0.999993	0.0894574	0.288344	0.999971	0.0885049	0.251308	0.999944
Smic43275 SmicGene43275	0.999944	-0.0445452	0.176836	0.999993	0.093719	0.179894	0.999971	-0.0450247	0.187344	0.999944
Smic43531 SmicGene43531	0.999944	-0.199354	0.341877	0.999993	-0.655388	0.383898	0.999971	-0.289131	0.323389	0.999944
Smic43532 SmicGene43532	0.999944	0.178472	0.420684	0.999993	-0.585692	0.52968	0.999971	-0.13835	0.479436	0.999944
Smic43538 SmicGene43538	0.999944	0.0198956	0.186153	0.999993	0.175941	0.301261	0.999971	-0.0596638	0.199098	0.999944
Smic43573 SmicGene43573	0.999944	-0.00931168	0.137708	0.999993	0.0853331	0.191734	0.999971	0.0321995	0.150717	0.999944
Smic43655 SmicGene43655	0.999944	0.134321	0.180595	0.999993	0.0871203	0.343787	0.999971	0.0991194	0.209065	0.999944
Smic43732 SmicGene43732	0.999944	-0.000787063	0.166637	0.999993	0.0155306	0.232369	0.999971	-0.0932086	0.185504	0.999944
Smic44128 SmicGene44128	0.999944	0.0544638	0.145229	0.999993	0.0825896	0.257795	0.999971	-0.0465482	0.170402	0.999944
Smic44641 SmicGene44641	0.999944	0.086185	0.125152	0.999993	0.297697	0.17847	0.999971	0.0173242	0.139255	0.999944
Smic44854 SmicGene44854	0.999944	0.0433158	0.157788	0.999993	0.0866135	0.234981	0.999971	-0.165411	0.208817	0.999944
Smic45130 SmicGene45130	0.999944	-0.211606	0.223708	0.999993	0.183952	0.259761	0.999971	0.0354712	0.26769	0.999944
Smic46644 SmicGene46644	0.999944	0.0497631	0.15653	0.999993	0.149559	0.181035	0.999971	0.036797	0.150299	0.999944

## Sheet: all_genes
S8B Table: Expression of all genes, relative to control
Differentially expressed genes are highlighted in red.
	16C			36C			DS			all
Gene	p value	ln FC	SE (ln FC)	p value	ln FC	SE (ln FC)	p value	ln FC	SE (ln FC)	lowest p
SmicADAR1	0.999944	0.0407631	0.203082	0.999993	0.315848	0.338343	0.999971	0.0751569	0.221076	0.999944
SmicADAR2	0.999944	0.365632	0.475339	0.999993	0.219733	0.584643	0.999971	-0.439596	0.675895	0.999944
SmicADAR3	0.999944	0.0279326	0.258951	0.999993	0.0144373	0.355939	0.999971	-0.215221	0.287184	0.999944
SmicPPR1	0.999944	0.098201	0.276574	0.999993	0.119031	0.399353	0.999971	0.126633	0.240559	0.999944
SmicPPR2	0.999944	0.0218416	0.303674	0.999993	0.520747	0.375162	0.999971	-0.442611	0.40244	0.999944
Smic4 SmicGene4	0.999944	0.106996	0.185017	0.999993	0.126007	0.202536	0.999971	0.0432689	0.181418	0.999944
Smic5 SmicGene5	0.999944	-0.0068897	0.154476	0.999993	0.181425	0.211303	0.999971	0.195126	0.166167	0.999944
Smic6 SmicGene6	0.999944	0.204377	0.520597	0.999993	0.5242	0.460267	0.999971	0.109381	0.495391	0.999944
Smic7 SmicGene7	0.999944	-0.217969	0.260658	0.999993	-0.0936708	0.481847	0.999971	-0.106068	0.342348	0.999944
Smic8 SmicGene8	0.999944	-0.0570581	0.180536	0.999993	-0.134789	0.255645	0.999971	-0.0234409	0.198032	0.999944
Smic9 SmicGene9	0.999944	-0.147999	0.313464	0.999993	0.0575719	0.404912	0.999971	-0.0575678	0.329457	0.999944
Smic10 SmicGene10	0.999944	-0.0114324	0.144911	0.999993	-0.037461	0.203334	0.999971	-0.056249	0.160409	0.999944
Smic11 SmicGene11	0.999944	-0.0458386	0.184179	0.999993	-0.0737318	0.260699	0.999971	0.0557248	0.200133	0.999944
Smic12 SmicGene12	0.999944	-0.0566319	0.134614	0.999993	0.0375582	0.226753	0.999971	-0.0895918	0.152007	0.999944
Smic13 SmicGene13	0.999944	-0.131502	0.218458	0.999993	-0.0130958	0.299531	0.999971	-0.0867224	0.237558	0.999944
Smic14 SmicGene14	0.999944	0.160325	0.493172	0.999993	0.193032	0.696965	0.999971	0.137689	0.644591	0.999944
Smic15 SmicGene15	0.999944	0.140497	0.150793	0.999993	-0.0094584	0.213768	0.999971	-0.0337164	0.168972	0.999944
Smic16 SmicGene16	0.999944	0.143757	0.199351	0.999993	0.182364	0.277447	0.999971	0.188599	0.216904	0.999944
Smic17 SmicGene17	0.999944	0.212618	0.244625	0.999993	0.266655	0.284811	0.999971	0.121552	0.288908	0.999944
Smic18 SmicGene18	0.999944	0.126287	0.137868	0.999993	0.00842199	0.195321	0.999971	-0.00771925	0.153585	0.999944
Smic19 SmicGene19	0.999944	-0.0471155	0.524787	0.999993	0.343091	0.741867	0.999971	-0.2635	0.722793	0.999944
Smic23 SmicGene23	0.999944	0.0787779	0.268173	0.999993	0.173908	0.458123	0.999971	0.00406744	0.30688	0.999944
Smic24 SmicGene24	0.999944	-0.159858	0.166199	0.999993	-0.0441909	0.22926	0.999971	0.00955766	0.178769	0.999944
Smic25 SmicGene25	0.999944	0.142608	0.187888	0.999993	0.227246	0.244836	0.999971	-0.00536533	0.198969	0.999944
Smic26 SmicGene26	0.999944	-0.218535	0.175866	0.999993	-0.304161	0.248638	0.999971	-0.139154	0.191613	0.999944
Smic27 SmicGene27	0.999944	-0.378181	0.257668	0.999993	-0.50736	0.307799	0.999971	-0.237079	0.319423	0.999944
Smic28 SmicGene28	0.999944	-0.0769475	0.14307	0.999993	0.051353	0.184809	0.999971	-0.0752264	0.168678	0.999944
Smic29 SmicGene29	0.999944	-0.00827192	0.155785	0.999993	0.193753	0.211775	0.999971	-0.0683608	0.172579	0.999944
Smic30 SmicGene30	0.999944	0.0636321	0.275088	0.999993	0.138221	0.472209	0.999971	0.127365	0.361478	0.999944
Smic31 SmicGene31	0.999944	0.0476092	0.146642	0.999993	0.198784	0.201779	0.999971	-0.0601572	0.163091	0.999944
Smic32 SmicGene32	0.999944	-0.303551	0.298662	0.999993	0.0484283	0.442449	0.999971	-0.213994	0.430353	0.999944
Smic33 SmicGene33	0.999944	0.0594946	0.275876	0.999993	0.012218	0.376763	0.999971	-0.0431687	0.295497	0.999944
Smic34 SmicGene34	0.999944	0.037481	0.122077	0.999993	0.119572	0.177601	0.999971	0.0468422	0.147089	0.999944
Smic35 SmicGene35	0.999944	0.134591	0.176555	0.999993	0.182618	0.246891	0.999971	0.159483	0.194127	0.999944
Smic36 SmicGene36	0.999944	-0.0069538	0.341746	0.999993	0.104995	0.438124	0.999971	0.148843	0.367364	0.999944
Smic37 SmicGene37	0.999944	-0.136087	0.195232	0.999993	-0.203929	0.276463	0.999971	0.142631	0.205774	0.999944
Smic38 SmicGene38	0.999944	0.281038	0.405954	0.999993	0.23791	0.500468	0.999971	0.0844368	0.393958	0.999944
Smic40 SmicGene40	0.999944	-0.0137496	0.162946	0.999993	0.12445	0.224589	0.999971	-0.049514	0.180928	0.999944
Smic41 SmicGene41	0.999944	-0.0348805	0.139524	0.999993	0.00852485	0.195011	0.999971	0.0813708	0.151851	0.999944
Smic42 SmicGene42	0.999944	-0.0202368	0.163799	0.999993	0.158054	0.223637	0.999971	0.118811	0.177473	0.999944
Smic43 SmicGene43	0.999944	-0.266141	0.29839	0.999993	0.129105	0.509202	0.999971	0.03381	0.353797	0.999944
Smic44 SmicGene44				0.999993	0.0396714	0.774925	0.999971	-1.05681	0.885152	0.999971
Smic45 SmicGene45	0.999944	-0.152596	0.15728	0.999993	-0.176439	0.200978	0.999971	0.0179391	0.154335	0.999944
Smic48 SmicGene48	0.999944	0.0981002	0.151754	0.999993	0.233888	0.208897	0.999971	-0.16874	0.171825	0.999944
Smic49 SmicGene49	0.999944	0.216913	0.226923	0.999993	0.322387	0.312208	0.999971	0.284383	0.244771	0.999944
Smic50 SmicGene50	0.999944	-0.0520088	0.391746	0.999993	-0.195773	0.436042	0.999971	0.0087541	0.39239	0.999944
Smic51 SmicGene51	0.999944	-0.182986	0.221311	0.999993	-0.501495	0.325742	0.999971	-0.0594413	0.237886	0.999944
Smic52 SmicGene52	0.999944	0.171863	0.447436	0.999993	0.0959468	0.571956	0.999971	0.275341	0.525052	0.999944
Smic54 SmicGene54	0.999944	0.140205	0.286756	0.999993	0.277176	0.36625	0.999971	0.128931	0.400977	0.999944
Smic55 SmicGene55	0.999944	0.040684	0.376432	0.999993	-0.285206	0.572161	0.999971	-0.0865428	0.426941	0.999944
Smic56 SmicGene56	0.999944	0.0970046	0.682065	0.999993	0.0583109	0.926555	0.999971	0.380587	0.737916	0.999944
Smic57 SmicGene57	0.999944	0.0931838	0.193446	0.999993	0.140928	0.300501	0.999971	0.0417238	0.228132	0.999944
Smic59 SmicGene59	0.999944	-0.102091	0.298406	0.999993	-0.327709	0.413714	0.999971	-0.0274617	0.31059	0.999944
Smic60 SmicGene60	0.999944	0.115859	0.177435	0.999993	0.270584	0.242908	0.999971	-0.0911973	0.200952	0.999944
Smic61 SmicGene61	0.999944	-0.220883	0.195707	0.999993	0.0145743	0.262928	0.999971	0.1903	0.202738	0.999944
Smic62 SmicGene62	0.999944	-0.217867	0.233066	0.999993	-0.236809	0.370586	0.999971	-0.230662	0.294732	0.999944
Smic63 SmicGene63	0.999944	-0.0257905	0.223936	0.999993	-1.04618	0.561615	0.999971	0.024374	0.242442	0.999944
Smic67 SmicGene67	0.999944	-0.0287133	0.539224	0.999993	0.165061	0.632865	0.999971	0.214918	0.492838	0.999944
Smic68 SmicGene68	0.999944	0.120806	0.373797	0.999993	0.311297	0.602005	0.999971	0.0803238	0.432285	0.999944
Smic69 SmicGene69	0.999944	0.0313426	0.629474	0.999993	0.203262	0.778637	0.999971	0.395294	0.643205	0.999944
Smic70 SmicGene70	0.999944	0.0782891	0.315825	0.999993	-0.0323533	0.457756	0.999971	0.133517	0.386057	0.999944
Smic71 SmicGene71	0.999944	0.0607277	0.217339	0.999993	0.0563569	0.305685	0.999971	0.181465	0.233322	0.999944
Smic76 SmicGene76	0.999944	-0.0393663	0.398364	0.999993	-0.0556463	0.541347	0.999971	-0.270658	0.419379	0.999944
Smic77 SmicGene77	0.999944	0.296084	0.443985	0.999993	0.0756988	0.610643	0.999971	-0.0985141	0.622921	0.999944
Smic78 SmicGene78	0.999944	0.018982	0.59161	0.999993	0.0134637	0.647465	0.999971	0.219742	0.509917	0.999944
Smic79 SmicGene79	0.999944	-0.432627	0.152286	0.0909185	-0.662005	0.218292	0.999971	-0.0426979	0.160122	0.0909185
Smic83 SmicGene83	0.999944	-0.0938856	0.199912	0.999993	0.0529581	0.253683	0.999971	0.0819496	0.2193	0.999944
Smic84 SmicGene84	0.999944	0.282767	0.156398	0.999993	0.225295	0.219746	0.999971	-0.0865727	0.179923	0.999944
Smic85 SmicGene85	0.999944	-0.367953	0.283841	0.0419206	-1.70882	0.518632	0.999971	0.0303793	0.285917	0.0419206
Smic86 SmicGene86	0.999944	-0.686521	0.5854	0.999993	-0.188758	0.610856	0.999971	-0.11212	0.474757	0.999944
Smic87 SmicGene87	0.999944	-0.183688	0.298615	0.999993	-1.16026	0.638281	0.999971	0.000418731	0.372798	0.999944
Smic88 SmicGene88	0.999944	0.187826	0.547253	0.999993	0.105663	0.637634	0.999971	0.446175	0.573795	0.999944
Smic89 SmicGene89	0.999944	-0.0486832	0.457204	0.999993	-0.0344677	0.571907	0.999971	0.0425444	0.521148	0.999944
Smic90 SmicGene90	0.999944	-0.0553155	0.156567	0.999993	0.0163538	0.216318	0.999971	-0.0550935	0.171892	0.999944
Smic92 SmicGene92	0.999944	0.0352517	0.394397	0.999993	-0.107285	0.531366	0.999971	0.185391	0.425502	0.999944
Smic93 SmicGene93	0.999944	-0.134123	0.139169	0.999993	0.0905869	0.191722	0.999971	0.114165	0.14977	0.999944
Smic94 SmicGene94	0.999944	0.0291994	0.32515	0.999993	0.100608	0.417832	0.999971	0.139235	0.362619	0.999944
Smic95 SmicGene95	0.999944	0.0956221	0.249495	0.999993	-0.142909	0.375704	0.999971	-0.00370419	0.278828	0.999944
Smic96 SmicGene96	0.999944	-0.0965066	0.223038	0.999993	-0.262473	0.271708	0.999971	-0.0901038	0.235208	0.999944
Smic97 SmicGene97	0.999944	0.0713113	0.198781	0.999993	0.170114	0.273526	0.999971	-0.0272578	0.220742	0.999944
Smic99 SmicGene99	0.999944	0.112544	0.209096	0.999993	0.029702	0.279103	0.999971	0.0929824	0.235908	0.999944
Smic100 SmicGene100	0.999944	0.0264038	0.239764	0.999993	0.0248896	0.334452	0.999971	0.498306	0.262072	0.999944
Smic101 SmicGene101	0.999944	0.0305568	0.240068	0.999993	-0.0318389	0.297713	0.999971	0.171338	0.261882	0.999944
Smic102 SmicGene102	0.999944	-0.185169	0.341373	0.999993	0.383487	0.390325	0.999971	0.0788981	0.423112	0.999944
Smic103 SmicGene103				0.999993	0.529631	0.731734	0.999971	0.245778	0.598025	0.999971
Smic104 SmicGene104	0.999944	0.310471	0.31173	0.999993	-0.158405	0.442663	0.999971	0.104551	0.33858	0.999944
Smic105 SmicGene105	0.999944	0.100133	0.159299	0.999993	0.443426	0.252359	0.999971	0.0351267	0.177056	0.999944
Smic106 SmicGene106	0.999944	0.292731	0.434311	0.999993	-0.218719	0.631846	0.999971	0.225324	0.445672	0.999944
Smic107 SmicGene107	0.999944	-0.244801	0.352568	0.999993	-0.23132	0.457732	0.999971	-0.0940471	0.354853	0.999944
Smic108 SmicGene108	0.999944	0.0532788	0.204317	0.999993	-0.05068	0.289635	0.999971	-0.052187	0.226129	0.999944
Smic109 SmicGene109	0.999944	0.178052	0.183101	0.999993	0.205294	0.253794	0.999971	0.0823207	0.203322	0.999944
Smic110 SmicGene110	0.999944	0.129881	0.163088	0.999993	0.232545	0.225517	0.999971	0.0650354	0.180937	0.999944
Smic111 SmicGene111	0.999944	-0.220411	0.49195	0.999993	0.24792	0.719265	0.999971	-0.137203	0.601807	0.999944
Smic113 SmicGene113	0.999944	0.0744916	0.388167	0.999993	0.0369857	0.40884	0.999971	-0.0792263	0.329105	0.999944
Smic115 SmicGene115	0.999944	0.0579501	0.219799	0.999993	0.179722	0.300234	0.999971	0.0444489	0.239051	0.999944
Smic116 SmicGene116	0.999944	-0.0326919	0.170393	0.0062474	-1.06514	0.276851	0.999971	-0.0858294	0.188516	0.0062474
Smic117 SmicGene117	0.999944	0.146177	0.319114	0.999993	0.208195	0.343484	0.999971	0.150671	0.320917	0.999944
Smic118 SmicGene118	0.999944	0.0152104	0.468283	0.999993	-0.087589	0.626339	0.999971	-0.0605002	0.473275	0.999944
Smic119 SmicGene119	0.999944	0.166861	0.626944	0.999993	0.430074	0.766909	0.999971	0.532661	0.643688	0.999944
Smic120 SmicGene120	0.999944	-0.0540153	0.190831	0.999993	0.00455081	0.266694	0.999971	0.101661	0.205728	0.999944
Smic123 SmicGene123	0.999944	-0.243115	0.426876	0.999993	-0.364041	0.488922	0.999971	-0.0167493	0.41958	0.999944
Smic124 SmicGene124	0.999944	-0.0480488	0.315567	0.999993	0.0477829	0.588004	0.999971	-0.130632	0.479259	0.999944
Smic125 SmicGene125	0.999944	-0.24875	0.632758	0.999993	0.0554431	0.63777	0.999971	0.21138	0.725713	0.999944
Smic126 SmicGene126	0.999944	-0.238604	0.358251	0.999993	-0.122703	0.453114	0.999971	-0.181906	0.377457	0.999944
Smic127 SmicGene127	0.999944	0.115072	0.181645	0.999993	0.49224	0.462096	0.999971	0.172827	0.20844	0.999944
Smic129 SmicGene129	0.999944	0.0641382	0.121427	0.999993	0.269057	0.182122	0.999971	0.133914	0.137152	0.999944
Smic130 SmicGene130	0.999944	-0.0909297	0.457325	0.999993	0.0774424	0.506133	0.999971	0.234341	0.491181	0.999944
Smic131 SmicGene131	0.999944	-0.0172041	0.131015	0.999993	0.0334506	0.185826	0.999971	-0.0455592	0.145075	0.999944
Smic132 SmicGene132	0.999944	-0.00646045	0.192113	0.999993	0.155875	0.200785	0.999971	0.0674905	0.201015	0.999944
Smic135 SmicGene135	0.999944	0.056675	0.138544	0.999993	0.101689	0.219109	0.999971	-0.0641886	0.153975	0.999944
Smic136 SmicGene136	0.999944	0.10505	0.188399	0.999993	0.2217	0.259155	0.999971	0.0160052	0.21043	0.999944
Smic137 SmicGene137	0.999944	0.084884	0.142852	0.999993	0.268509	0.196953	0.999971	-0.0570138	0.159971	0.999944
Smic138 SmicGene138	0.999944	0.064171	0.152016	3.4e-14	-2.77779	0.333018	0.999971	-0.110416	0.170779	3.4e-14
Smic139 SmicGene139	0.999944	-0.286212	0.279554	0.999993	-0.406704	0.430415	0.999971	-0.220845	0.298496	0.999944
Smic141 SmicGene141	0.999944	-0.0926436	0.203299	0.999993	0.135818	0.303488	0.999971	-0.0762267	0.222237	0.999944
Smic143 SmicGene143	0.999944	0.0884097	0.570557	0.999993	0.327859	0.677054	0.999971	0.304157	0.608575	0.999944
Smic144 SmicGene144	0.999944	-0.106166	0.240631	0.999993	0.125709	0.301996	0.999971	0.0136541	0.257111	0.999944
Smic145 SmicGene145	0.999944	0.0237191	0.255149	0.999993	-0.434801	0.232483	0.999971	0.0908203	0.278588	0.999944
Smic146 SmicGene146	0.999944	0.0900641	0.393997	0.999993	0.0247527	0.527114	0.999971	0.164965	0.390093	0.999944
Smic147 SmicGene147	0.999944	-0.08695	0.270822	0.999993	-0.16241	0.367751	0.999971	-0.438795	0.303268	0.999944
Smic148 SmicGene148	0.999944	0.0221445	0.121567	0.999993	0.0534601	0.194699	0.999971	0.038691	0.16112	0.999944
Smic149 SmicGene149	0.999944	-0.245559	0.280855	0.424767	-1.03742	0.425977	0.999971	0.0760891	0.286668	0.424767
Smic154 SmicGene154	0.999944	0.00421694	0.182966	0.999993	0.0162976	0.257402	0.999971	-0.0225215	0.202256	0.999944
Smic155 SmicGene155	0.999944	-0.238365	0.420743	0.999993	-0.421413	0.655317	0.999971	-0.18645	0.418231	0.999944
Smic156 SmicGene156	0.999944	-0.0896113	0.284622	0.999993	-0.0804921	0.403457	0.999971	-0.129334	0.388548	0.999944
Smic157 SmicGene157	0.999944	0.0709932	0.292397	0.999993	-0.18729	0.472896	0.999971	0.0358178	0.282562	0.999944
Smic158 SmicGene158	0.999944	0.0175896	0.483721	0.999993	-0.293464	0.775261	0.999971	-0.294535	0.514392	0.999944
Smic159 SmicGene159	0.999944	0.0243326	0.176268	0.999993	0.128745	0.242716	0.999971	0.163298	0.190196	0.999944
Smic160 SmicGene160	0.999944	0.00965439	0.252124	0.999993	0.116617	0.34384	0.999971	0.0824367	0.27038	0.999944
Smic161 SmicGene161	0.999944	0.00932845	0.520772	0.999993	0.187697	0.663822	0.999971	0.287936	0.530289	0.999944
Smic162 SmicGene162	0.999944	0.00613927	0.441896	0.999993	-0.0642044	0.596733	0.999971	0.13044	0.522806	0.999944
Smic163 SmicGene163	0.999944	0.53416	0.34876	0.999993	-0.571957	0.567968	0.999971	0.510208	0.361758	0.999944
Smic164 SmicGene164	0.999944	0.148294	0.552597	0.999993	0.423864	0.585395	0.999971	0.242626	0.628971	0.999944
Smic165 SmicGene165	0.999944	0.145143	0.624737	0.999993	0.209479	0.766606	0.999971	0.359373	0.705951	0.999944
Smic167 SmicGene167	0.999944	0.0586594	0.217631	0.999993	0.151958	0.248899	0.999971	0.146665	0.228193	0.999944
Smic170 SmicGene170	0.999944	-0.13655	0.212925	0.999993	-0.0775439	0.300149	0.999971	-0.0105579	0.253453	0.999944
Smic171 SmicGene171	0.999944	0.193629	0.185846	0.999993	0.147429	0.261853	0.999971	0.1314	0.234706	0.999944
Smic172 SmicGene172	0.999944	-0.019335	0.17591	0.999993	0.0933786	0.24187	0.999971	-0.0612564	0.194647	0.999944
Smic173 SmicGene173	0.999944	0.146748	0.515102	0.999993	0.104062	0.719158	0.999971	0.221786	0.538768	0.999944
Smic175 SmicGene175	0.999944	-0.0537234	0.183732	0.999993	-0.187568	0.254912	0.999971	0.121218	0.191416	0.999944
Smic176 SmicGene176	0.999944	0.169337	0.29612	0.999993	-0.0952074	0.405169	0.999971	-0.123966	0.322209	0.999944
Smic177 SmicGene177	0.999944	-0.189173	0.473118	0.999993	-0.40974	0.683492	0.999971	-0.276847	0.572709	0.999944
Smic179 SmicGene179	0.999944	0.302006	0.555534	0.999993	0.102315	0.687545	0.999971	0.173253	0.546304	0.999944
Smic180 SmicGene180	0.999944	0.0842522	0.380526	0.999993	0.0979892	0.562876	0.999971	0.0949148	0.423567	0.999944
Smic181 SmicGene181	0.999944	0.0770657	0.372838	0.999993	-0.0213427	0.487978	0.999971	0.0349155	0.383142	0.999944
Smic182 SmicGene182	0.999944	-0.10672	0.179547	0.999993	-0.061219	0.249361	0.999971	-0.0824768	0.227837	0.999944
Smic183 SmicGene183	0.999944	-0.256024	0.315325	0.999993	0.104946	0.402129	0.999971	-0.0207676	0.34729	0.999944
Smic185 SmicGene185	0.999944	-0.33992	0.281949	0.999993	-0.17992	0.480535	0.999971	-0.443046	0.303149	0.999944
Smic186 SmicGene186	0.999944	-0.117321	0.243712	0.999993	0.208117	0.320079	0.999971	-0.108338	0.311836	0.999944
Smic187 SmicGene187	0.999944	0.0130776	0.381573	0.999993	-0.153401	0.416911	0.999971	-0.265819	0.393236	0.999944
Smic188 SmicGene188	0.999944	-0.311517	0.361499	0.999993	-0.244058	0.580478	0.999971	-0.721528	0.514218	0.999944
Smic189 SmicGene189	0.999944	-0.21515	0.254572	0.999993	-0.423165	0.359773	0.999971	-0.13323	0.271067	0.999944
Smic190 SmicGene190	0.999944	-0.0827021	0.304473	0.999993	0.130531	0.427457	0.999971	-0.0105111	0.398856	0.999944
Smic191 SmicGene191	0.999944	-0.027456	0.12977	0.999993	0.138929	0.207033	0.999971	0.0239338	0.142833	0.999944
Smic192 SmicGene192	0.999944	0.0235145	0.121358	0.999993	-0.0287595	0.177476	0.999971	-0.00949708	0.135759	0.999944
Smic193 SmicGene193	0.999944	-0.0608812	0.169491	0.999993	-0.0662918	0.237947	0.999971	0.117436	0.18281	0.999944
Smic194 SmicGene194	0.999944	-0.0318783	0.483238	0.999993	0.326545	0.577644	0.999971	0.579141	0.451981	0.999944
Smic195 SmicGene195	0.999944	0.0212736	0.135801	0.999993	0.137644	0.189639	0.999971	0.0166195	0.150011	0.999944
Smic196 SmicGene196	0.999944	-0.0318758	0.238903	0.999993	0.270367	0.315999	0.999971	0.0914522	0.255146	0.999944
Smic197 SmicGene197	0.999944	-0.056226	0.349875	0.999993	-0.00874983	0.403369	0.999971	-0.124503	0.322896	0.999944
Smic198 SmicGene198	0.999944	0.0475483	0.147864	0.999993	0.0322899	0.206188	0.999971	-0.0726989	0.164205	0.999944
Smic199 SmicGene199	0.999944	0.0360579	0.212171	0.999993	0.0571784	0.294856	0.999971	-0.0560579	0.236274	0.999944
Smic200 SmicGene200	0.999944	0.0291194	0.160463	0.999993	0.0680585	0.223055	0.999971	0.0413534	0.175823	0.999944
Smic201 SmicGene201	0.999944	-0.104381	0.300858	0.999993	-0.0854797	0.394348	0.999971	-0.392163	0.328478	0.999944
Smic203 SmicGene203	0.999944	0.119809	0.248933	0.999993	0.407825	0.427256	0.999971	0.16279	0.303261	0.999944
Smic204 SmicGene204	0.999944	0.0632212	0.124087	0.0367953	-0.614116	0.184031	0.999971	0.00927271	0.13837	0.0367953
Smic207 SmicGene207	0.999944	-0.0168396	0.171349	0.999993	-0.0452848	0.298405	0.999971	0.0489484	0.234165	0.999944
Smic208 SmicGene208	0.999944	0.00491503	0.277071	0.999993	-0.0143379	0.394013	0.999971	-0.304816	0.262238	0.999944
Smic209 SmicGene209	0.999944	0.140386	0.208269	0.999993	0.247601	0.286985	0.999971	-0.196841	0.239909	0.999944
Smic210 SmicGene210	0.999944	-0.0452139	0.144414	0.999993	0.19167	0.197324	0.999971	-0.00010076	0.157678	0.999944
Smic211 SmicGene211	0.999944	0.0569296	0.122217	0.999993	-0.202275	0.18147	0.999971	-0.0611671	0.137931	0.999944
Smic212 SmicGene212	0.999944	0.0331922	0.120947	0.999993	0.263682	0.178484	0.999971	0.0891478	0.135666	0.999944
Smic213 SmicGene213	0.999944	0.0406605	0.547183	0.999993	-0.0403038	0.734678	0.999971	-0.0919388	0.6364	0.999944
Smic214 SmicGene214	0.999944	0.0733309	0.348053	0.999993	0.173622	0.496442	0.999971	0.0784159	0.401135	0.999944
Smic215 SmicGene215	0.999944	0.0931557	0.143674	0.999993	0.156629	0.199678	0.999971	-0.0156183	0.160013	0.999944
Smic216 SmicGene216	0.999944	-0.134714	0.682647	0.999993	0.0537046	0.839199	0.999971	0.0978747	0.763347	0.999944
Smic217 SmicGene217	0.999944	-0.11544	0.168905	0.999993	-0.0230837	0.23435	0.999971	-0.125494	0.186565	0.999944
Smic218 SmicGene218	0.999944	0.0346057	0.580979	0.999993	0.0694445	0.748171	0.999971	0.108428	0.617136	0.999944
Smic219 SmicGene219	0.999944	-0.461425	0.571516	0.999993	-0.0434865	0.681185	0.999971	-0.391768	0.537998	0.999944
Smic220 SmicGene220	0.999944	0.201005	0.212226	0.999993	0.00364004	0.306782	0.999971	0.239071	0.231556	0.999944
Smic221 SmicGene221	0.999944	-0.12565	0.201892	0.999993	0.136051	0.270502	0.999971	-0.105387	0.220916	0.999944
Smic222 SmicGene222	0.999944	0.0153132	0.414774	0.999993	0.157222	0.506795	0.999971	0.0612928	0.460422	0.999944
Smic223 SmicGene223	0.999944	0.0367546	0.374713	0.999993	0.237574	0.488126	0.999971	0.0681338	0.385792	0.999944
Smic224 SmicGene224	0.999944	0.136447	0.210632	0.999993	0.0692389	0.230933	0.999971	-0.0594358	0.232527	0.999944
Smic225 SmicGene225	0.999944	-0.142532	0.523587	0.999993	0.0103785	0.738511	0.999971	-0.0148088	0.581602	0.999944
Smic226 SmicGene226	0.999944	0.0363961	0.125215	4.4e-10	-1.40399	0.19939	0.999971	0.0153069	0.138983	4.4e-10
Smic227 SmicGene227	0.999944	0.0439125	0.164184	0.999993	0.0986267	0.224177	0.999971	0.0943952	0.150772	0.999944
Smic228 SmicGene228	0.999944	0.126982	0.274346	0.999993	0.0288418	0.37756	0.999971	-0.116041	0.30517	0.999944
Smic229 SmicGene229	0.999944	-0.0762016	0.183714	0.999993	-0.237853	0.263236	0.999971	-0.047032	0.201125	0.999944
Smic230 SmicGene230	0.999944	-0.17535	0.2872	0.999993	0.0181915	0.401028	0.999971	0.0283244	0.372627	0.999944
Smic231 SmicGene231	0.999944	-0.0159499	0.627378	0.999993	0.3333	0.751223	0.999971	0.103139	0.674287	0.999944
Smic232 SmicGene232	0.999944	-0.0442808	0.522482	0.999993	0.365879	0.686036	0.999971	-0.0399633	0.665793	0.999944
Smic234 SmicGene234	0.999944	-0.318934	0.278804	0.999993	-0.142925	0.369028	0.999971	-0.169969	0.293949	0.999944
Smic235 SmicGene235	0.999944	-0.0420601	0.296805	0.999993	-0.102023	0.347008	0.999971	0.0447358	0.259202	0.999944
Smic236 SmicGene236	0.999944	-1.08176	0.283356	0.999993	-0.587795	0.362176	0.999971	-0.0399963	0.25957	0.999944
Smic237 SmicGene237	0.999944	-0.184981	0.537283	0.999993	-0.0181298	0.622373	0.999971	0.197618	0.516194	0.999944
Smic238 SmicGene238	0.999944	0.0538475	0.255169	0.999993	0.300295	0.211421	0.999971	0.146123	0.264785	0.999944
Smic239 SmicGene239	0.999944	-0.135705	0.144788	0.999993	0.0968978	0.197623	0.999971	0.00510373	0.156766	0.999944
Smic240 SmicGene240	0.999944	0.0585318	0.123987	2.48e-11	-1.46819	0.196773	0.999971	-0.0502328	0.138611	2.48e-11
Smic241 SmicGene241	0.999944	0.0293072	0.164366	0.999993	0.274102	0.277442	0.999971	0.0556999	0.222359	0.999944
Smic242 SmicGene242	0.999944	-0.0632546	0.609719	0.999993	0.153523	0.69117	0.999971	-0.0225258	0.674047	0.999944
Smic243 SmicGene243	0.999944	-0.014636	0.303687	0.999993	-0.0238111	0.416374	0.999971	-0.0193313	0.35078	0.999944
Smic244 SmicGene244	0.999944	0.08651	0.904423	0.999993	0.569979	0.895801	0.999971	0.342771	1.019	0.999944
Smic245 SmicGene245	0.999944	0.189725	0.261564	0.999993	0.0349006	0.369562	0.999971	0.229261	0.279672	0.999944
Smic246 SmicGene246	0.999944	-0.0342946	0.157067	0.999993	0.0566082	0.217189	0.999971	-0.0341794	0.173176	0.999944
Smic247 SmicGene247	0.999944	-0.00389858	0.420147	0.999993	0.122547	0.502085	0.999971	0.00226716	0.433469	0.999944
Smic248 SmicGene248	0.999944	0.0201468	0.157987	0.999993	0.046245	0.221385	0.999971	-0.0412758	0.17522	0.999944
Smic249 SmicGene249	0.999944	0.295657	0.325768	0.999993	0.247274	0.435138	0.999971	0.265473	0.343682	0.999944
Smic250 SmicGene250	0.999944	-0.0307854	0.249771	0.999993	0.05641	0.29149	0.999971	0.0684528	0.255996	0.999944
Smic252 SmicGene252	0.999944	0.0371866	0.509374	0.999993	-0.393012	0.617518	0.999971	0.19161	0.480032	0.999944
Smic254 SmicGene254	0.999944	0.151855	0.825584	0.999993	-0.00968688	0.817149	0.999971	0.371539	0.819021	0.999944
Smic255 SmicGene255	0.999944	-0.0632982	0.200297	0.999993	-0.083032	0.280247	0.999971	0.0948569	0.214893	0.999944
Smic256 SmicGene256	0.999944	0.0491644	0.236602	0.999993	-0.186077	0.329466	0.999971	0.0463699	0.260719	0.999944
Smic257 SmicGene257	0.999944	0.0989519	0.14267	0.999993	0.204909	0.239054	0.999971	0.0606383	0.168932	0.999944
Smic258 SmicGene258	0.999944	-0.107369	0.212163	0.999993	-0.135614	0.299232	0.999971	-0.111269	0.232657	0.999944
Smic259 SmicGene259	0.999944	0.0311842	0.127605	0.999993	0.0487407	0.1914	0.999971	0.120577	0.140543	0.999944
Smic260 SmicGene260	0.999944	0.0515814	0.435854	0.999993	-0.243946	0.534179	0.999971	0.107755	0.465097	0.999944
Smic261 SmicGene261	0.999944	0.0626769	0.193021	0.999993	0.00634583	0.354507	0.999971	0.101388	0.226894	0.999944
Smic262 SmicGene262	0.999944	0.0366088	0.345206	0.999993	0.0156302	0.546331	0.999971	0.0402227	0.454447	0.999944
Smic263 SmicGene263	0.999944	0.00699452	0.591104	0.999993	0.0495214	0.70602	0.999971	0.171729	0.62801	0.999944
Smic264 SmicGene264	0.999944	-0.000493021	0.362747	0.999993	-0.165543	0.470868	0.999971	-0.00488468	0.409848	0.999944
Smic265 SmicGene265	0.999944	-0.0293602	0.647333	0.999993	-0.0522034	0.795635	0.999971	0.129924	0.75112	0.999944
Smic266 SmicGene266	0.999944	0.565132	0.682599	0.999993	0.350512	0.637364	0.999971	0.269718	0.654177	0.999944
Smic267 SmicGene267	0.999944	0.119529	0.13203	0.999993	0.177486	0.206462	0.999971	0.0754136	0.151702	0.999944
Smic268 SmicGene268	0.999944	0.168675	0.310385	0.999993	-0.0460516	0.423805	0.999971	-0.0644253	0.338344	0.999944
Smic269 SmicGene269	0.999944	0.144906	0.282197	0.999993	0.105218	0.378885	0.999971	0.227304	0.284535	0.999944
Smic270 SmicGene270	0.999944	0.00333743	0.215935	0.999993	0.17454	0.387486	0.999971	-0.0824986	0.238999	0.999944
Smic271 SmicGene271	0.999944	0.00986048	0.122321	0.999993	0.0259054	0.177707	0.999971	0.0213583	0.13644	0.999944
Smic272 SmicGene272	0.999944	0.105698	0.125147	0.999993	0.123758	0.179615	0.999971	0.0862259	0.138919	0.999944
Smic273 SmicGene273	0.999944	-0.043957	0.225919	0.999993	-0.266837	0.369741	0.999971	-0.0164342	0.246292	0.999944
Smic274 SmicGene274	0.999944	-0.439779	0.556584	0.999993	-1.65791	0.826473	0.999971	-0.277161	0.506537	0.999944
Smic275 SmicGene275	0.999944	0.115004	0.139003	0.999993	0.209796	0.193437	0.999971	0.0616036	0.153827	0.999944
Smic276 SmicGene276	0.999944	0.0158561	0.321477	0.999993	0.359891	0.405555	0.999971	-0.1188	0.342932	0.999944
Smic277 SmicGene277	0.999944	0.0143494	0.405275	0.999993	0.247775	0.516845	0.999971	0.0798764	0.526691	0.999944
Smic278 SmicGene278	0.999944	0.104575	0.232521	0.999993	0.239007	0.375896	0.999971	0.137878	0.274345	0.999944
Smic280 SmicGene280	0.999944	-0.0174204	0.185833	0.999993	0.247622	0.207486	0.999971	0.0443831	0.223545	0.999944
Smic282 SmicGene282	0.999944	-0.015719	0.283777	0.999993	0.1593	0.379759	0.999971	-0.0188779	0.303751	0.999944
Smic283 SmicGene283	0.999944	0.0388487	0.24751	0.999993	-0.342019	0.547259	0.999971	-0.159909	0.274419	0.999944
Smic284 SmicGene284	0.999944	0.128105	0.13891	0.999993	0.0985924	0.195254	0.999971	-0.0707992	0.15615	0.999944
Smic285 SmicGene285	0.999944	0.0552883	0.227759	0.999993	0.0809717	0.316261	0.999971	0.0304618	0.24897	0.999944
Smic286 SmicGene286	0.999944	0.157097	0.306916	0.999993	0.406943	0.528605	0.999971	0.249181	0.348818	0.999944
Smic287 SmicGene287	0.999944	0.320664	0.398819	0.999993	0.271248	0.531423	0.999971	-0.284875	0.441675	0.999944
Smic288 SmicGene288	0.999944	-0.0263176	0.50902	0.999993	-0.200603	0.690039	0.999971	-0.749881	0.554627	0.999944
Smic290 SmicGene290	0.999944	-0.00906766	0.181806	0.999993	0.292907	0.245184	0.999971	0.0796989	0.198319	0.999944
Smic291 SmicGene291	0.999944	0.0447948	0.206441	0.999993	0.131483	0.230462	0.999971	0.111192	0.178763	0.999944
Smic292 SmicGene292	0.999944	0.0860002	0.277206	0.999993	0.0952936	0.377263	0.999971	0.108045	0.293726	0.999944
Smic293 SmicGene293	0.999944	0.239108	0.326892	0.999993	0.449899	0.420246	0.999971	0.276774	0.340785	0.999944
Smic294 SmicGene294	0.999944	-0.107368	0.275343	0.999993	0.2649	0.355493	0.999971	0.0355414	0.292049	0.999944
Smic295 SmicGene295	0.999944	-0.251672	0.220672	0.999993	-0.0477996	0.298885	0.999971	-0.14174	0.23639	0.999944
Smic296 SmicGene296	0.999944	-0.0298639	0.158508	0.999993	0.355256	0.327537	0.999971	-0.0735849	0.174927	0.999944
Smic297 SmicGene297	0.999944	0.0666024	0.253298	0.999993	-0.0383877	0.362053	0.999971	-0.0568695	0.277473	0.999944
Smic298 SmicGene298	0.999944	0.16618	0.201061	0.999993	0.328355	0.274528	0.999971	0.0239988	0.22602	0.999944
Smic301 SmicGene301	0.999944	-0.0412028	0.329822	0.999993	0.0505759	0.45199	0.999971	0.264313	0.309717	0.999944
Smic302 SmicGene302				0.999993	0.688875	0.720883	0.999971	0.34852	0.619797	0.999971
Smic303 SmicGene303	0.999944	0.255304	0.243278	0.999993	-0.0123402	0.406027	0.999971	0.235583	0.316125	0.999944
Smic304 SmicGene304	0.999944	-0.034631	0.270705	0.999993	0.036168	0.364356	0.999971	-0.0984661	0.292692	0.999944
Smic305 SmicGene305	0.999944	0.170795	0.157574	0.999993	0.158433	0.22027	0.999971	0.159721	0.173535	0.999944
Smic307 SmicGene307	0.999944	-0.0196316	0.131756	0.999993	-0.0241753	0.186539	0.999971	-0.00390464	0.145405	0.999944
Smic308 SmicGene308	0.999944	0.0811361	0.184067	0.999993	0.082901	0.256734	0.999971	0.0715966	0.202094	0.999944
Smic309 SmicGene309	0.999944	-0.206302	0.693886	0.999993	-0.389899	0.745495	0.999971	0.211154	0.769666	0.999944
Smic310 SmicGene310							0.999971	0.292115	0.635432	0.999971
Smic311 SmicGene311	0.999944	-0.349028	0.223673	0.999993	0.247732	0.264271	0.999971	-0.0723053	0.282225	0.999944
Smic312 SmicGene312	0.999944	-0.691266	0.347556	0.999993	-0.0687461	0.462019	0.999971	0.421695	0.474302	0.999944
Smic313 SmicGene313	0.999944	0.119703	0.253391	0.999993	-0.237594	0.488193	0.999971	-0.420853	0.320504	0.999944
Smic314 SmicGene314	0.999944	0.116405	0.213312	0.999993	0.0829258	0.323334	0.999971	0.116413	0.238638	0.999944
Smic315 SmicGene315	0.999944	0.0531817	0.405201	0.999993	-0.0418844	0.525011	0.999971	0.240634	0.453647	0.999944
Smic316 SmicGene316	0.999944	-0.140426	0.376982	0.999993	-0.360064	0.489796	0.999971	0.0227717	0.405898	0.999944
Smic317 SmicGene317	0.999944	-0.227813	0.255577	0.999993	-0.180557	0.349155	0.999971	-0.0838743	0.27032	0.999944
Smic318 SmicGene318	0.999944	-0.028864	0.219168	0.999993	-0.223748	0.318076	0.999971	0.0774716	0.234316	0.999944
Smic320 SmicGene320	0.999944	0.221167	0.637194	0.999993	0.413518	0.691973	0.999971	0.197727	0.586636	0.999944
Smic321 SmicGene321	0.999944	-1.16716	1.011	0.999993	0.16999	0.701755	0.999971	-0.419557	0.689219	0.999944
Smic322 SmicGene322	0.999944	0.0417295	0.383465	0.999993	-0.0667841	0.514719	0.999971	0.43329	0.471515	0.999944
Smic323 SmicGene323	0.999944	-0.119642	0.662611	0.999993	-0.0929092	0.876539	0.999971	0.467407	0.685443	0.999944
Smic324 SmicGene324	0.999944	0.294821	0.573959	0.999993	-0.885138	1.29231	0.999971	-0.152381	0.750114	0.999944
Smic325 SmicGene325	0.999944	0.073639	0.430081	0.999993	-0.0904105	0.508595	0.999971	0.0428327	0.498754	0.999944
Smic326 SmicGene326	0.999944	0.00473339	0.402334	0.999993	-0.301161	0.596916	0.999971	-0.12004	0.417441	0.999944
Smic329 SmicGene329	0.999944	0.0502301	0.415893	0.999993	0.436092	0.701076	0.999971	-0.0613015	0.446071	0.999944
Smic330 SmicGene330	0.999944	-0.0790188	0.187655	0.999993	-0.28478	0.27042	0.999971	-0.151732	0.208466	0.999944
Smic333 SmicGene333	0.999944	0.151439	0.148507	0.999993	0.073433	0.208328	0.999971	0.188363	0.162588	0.999944
Smic334 SmicGene334	0.999944	-0.0132513	0.223312	0.999993	-0.0772128	0.210893	0.999971	0.0509202	0.218495	0.999944
Smic337 SmicGene337	0.999944	-0.096823	0.292222	0.999993	0.139419	0.384976	0.999971	-0.0386765	0.311189	0.999944
Smic338 SmicGene338	0.999944	0.0869204	0.1558	0.999993	0.204574	0.215203	0.999971	-0.0015984	0.173394	0.999944
Smic340 SmicGene340	0.999944	0.371096	0.171343	0.999993	0.384203	0.23967	0.999971	0.181827	0.193172	0.999944
Smic341 SmicGene341	0.999944	-0.180223	0.397035	0.999993	-0.383405	0.61328	0.999971	-0.127662	0.434491	0.999944
Smic343 SmicGene343	0.999944	0.000926363	0.439204	0.999993	-0.0172383	0.629877	0.999971	0.253589	0.46966	0.999944
Smic344 SmicGene344	0.999944	0.00500937	0.134647	1.91e-12	-1.84195	0.235672	0.999971	0.0461035	0.147837	1.91e-12
Smic345 SmicGene345	0.999944	-0.0408452	0.221043	0.999993	0.0317905	0.305031	0.999971	0.00127436	0.239029	0.999944
Smic351 SmicGene351	0.999944	-0.0617315	0.442972	0.999993	-0.0807737	0.505308	0.999971	0.0189714	0.451928	0.999944
Smic352 SmicGene352	0.999944	0.0895874	0.169818	0.999993	0.119014	0.264901	0.999971	0.0343069	0.18836	0.999944
Smic353 SmicGene353	0.999944	0.000702002	0.220891	0.999993	-0.209424	0.317458	0.999971	-0.0489645	0.242693	0.999944
Smic354 SmicGene354	0.999944	-0.163541	0.155335	0.773455	-0.482632	0.224318	0.999971	-0.153698	0.170452	0.773455
Smic356 SmicGene356	0.999944	0.0528714	0.162678	0.999993	0.0708606	0.227561	0.999971	8.44e-05	0.180186	0.999944
Smic357 SmicGene357	0.999944	0.179598	0.259042	0.999993	-0.235902	0.412915	0.999971	0.0861231	0.28333	0.999944
Smic358 SmicGene358	0.999944	0.258808	0.449771	0.999993	0.131241	0.591007	0.999971	0.252396	0.444684	0.999944
Smic359 SmicGene359	0.999944	0.100706	0.22093	0.999993	0.141248	0.306996	0.999971	-0.0164932	0.245829	0.999944
Smic360 SmicGene360	0.999944	0.172862	0.18257	0.999993	0.250058	0.252417	0.999971	-0.0889174	0.208129	0.999944
Smic361 SmicGene361	0.999944	0.0464618	0.14232	0.999993	0.190759	0.196855	0.999971	-0.109938	0.159205	0.999944
Smic362 SmicGene362	0.999944	-0.00802239	0.203758	0.999993	-0.0224597	0.287573	0.999971	-0.23119	0.23303	0.999944
Smic363 SmicGene363	0.999944	0.0473282	0.319544	0.999993	0.194749	0.499829	0.999971	-0.0273971	0.397772	0.999944
Smic364 SmicGene364	0.999944	-0.184365	0.564247	0.999993	0.078687	0.649861	0.999971	-0.337312	0.542969	0.999944
Smic365 SmicGene365	0.999944	0.146059	0.218313	0.999993	0.0276499	0.404243	0.999971	0.108518	0.207726	0.999944
Smic366 SmicGene366	0.999944	0.0669344	0.346637	0.999993	0.0624611	0.489958	0.999971	0.155496	0.376356	0.999944
Smic367 SmicGene367	0.999944	0.115705	0.788755	0.999993	0.280026	0.948303	0.999971	-0.192023	0.81429	0.999944
Smic368 SmicGene368	0.999944	-0.421466	0.243164	0.999993	-0.425486	0.33455	0.999971	-0.226443	0.254818	0.999944
Smic369 SmicGene369	0.999944	-0.021475	0.248631	0.999993	-0.105759	0.347244	0.999971	-0.229552	0.276075	0.999944
Smic370 SmicGene370	0.999944	-0.319721	0.426071	0.999993	-0.253021	0.652119	0.999971	-0.514939	0.571674	0.999944
Smic371 SmicGene371	0.999944	-0.0774951	0.451982	0.999993	0.024357	0.557788	0.999971	-0.0976517	0.475586	0.999944
Smic372 SmicGene372	0.999944	0.282217	0.24042	0.999993	-0.0327007	0.46481	0.999971	0.0411022	0.25847	0.999944
Smic373 SmicGene373	0.999944	-0.129822	0.269357	0.999993	0.00464082	0.369091	0.999971	-0.0892453	0.288685	0.999944
Smic374 SmicGene374	0.999944	-0.0327992	0.196742	0.999993	-0.0403857	0.277929	0.999971	0.0489231	0.214091	0.999944
Smic376 SmicGene376	0.999944	0.0876101	0.18564	0.999993	0.182518	0.255872	0.999971	-0.0111765	0.207393	0.999944
Smic377 SmicGene377	0.999944	0.105602	0.287232	0.999993	0.0672916	0.292462	0.999971	0.0421052	0.33364	0.999944
Smic378 SmicGene378	0.999944	0.113117	0.152463	0.999993	0.167124	0.211564	0.999971	-0.00709112	0.169782	0.999944
Smic379 SmicGene379	0.999944	-0.112038	0.131934	0.999993	0.0297297	0.185191	0.999971	0.0253327	0.144353	0.999944
Smic380 SmicGene380	0.999944	0.173056	0.516804	0.999993	-0.0473816	0.588047	0.999971	0.152912	0.601279	0.999944
Smic381 SmicGene381	0.999944	0.0993043	0.446717	0.999993	0.266753	0.644354	0.999971	0.170063	0.485023	0.999944
Smic382 SmicGene382	0.999944	0.159468	0.614698	0.999993	0.677381	0.700869	0.999971	0.750031	0.547301	0.999944
Smic383 SmicGene383	0.999944	-0.0349394	0.13092	0.999993	0.0187175	0.184881	0.999971	-0.0146672	0.144289	0.999944
Smic386 SmicGene386	0.999944	0.103889	0.533347	0.999993	0.31884	0.791706	0.999971	0.0279519	0.65883	0.999944
Smic388 SmicGene388	0.999944	-0.048496	0.408161	0.999993	0.138267	0.502168	0.999971	-0.0810373	0.481162	0.999944
Smic391 SmicGene391	0.999944	0.0232157	0.328517	0.999993	0.0107427	0.365843	0.999971	-0.042143	0.33069	0.999944
Smic392 SmicGene392	0.999944	0.604192	0.226126	0.999993	-0.0524614	0.34553	0.0055398	1.14921	0.228006	0.0055398
Smic395 SmicGene395	0.999944	-0.328718	0.622085	0.999993	-0.892585	0.829255	0.999971	-0.536233	0.622085	0.999944
Smic396 SmicGene396	0.999944	-0.348788	0.557978	0.999993	-0.240708	0.65332	0.999971	-0.493819	0.558	0.999944
Smic397 SmicGene397	0.999944	-0.455142	0.337525	0.725168	-1.11689	0.511061	0.999971	-0.413499	0.352626	0.725168
Smic398 SmicGene398	0.999944	0.0625206	0.121652	0.999993	-0.0192771	0.177586	0.999971	-0.0160144	0.136139	0.999944
Smic399 SmicGene399	0.999944	-0.458602	0.269714	0.999993	-0.202722	0.357588	0.999971	-0.924118	0.309788	0.999944
Smic400 SmicGene400	0.999944	-0.275362	0.529891	0.999993	-0.00456757	0.572536	0.999971	-0.0337672	0.602568	0.999944
Smic401 SmicGene401	0.999944	-0.316046	0.209416	0.999993	-0.150899	0.267402	0.999971	-0.0901913	0.236586	0.999944
Smic403 SmicGene403	0.999944	-0.00132424	0.512623	0.999993	-0.0206863	0.634137	0.999971	-0.230061	0.669752	0.999944
Smic404 SmicGene404	0.999944	-0.391852	0.271981	0.999993	-0.29022	0.341065	0.999971	-0.0841891	0.298086	0.999944
Smic408 SmicGene408	0.999944	0.0101666	0.206735	0.999993	-0.431067	0.308817	0.999971	0.0380615	0.224869	0.999944
Smic410 SmicGene410	0.999944	0.216692	0.387332	0.999993	-0.479984	0.550617	0.999971	0.0595706	0.527226	0.999944
Smic411.t1 SmicGene411	0.999944	0.258096	0.256475	0.999993	-0.0439214	0.366866	0.999971	0.319173	0.274453	0.999944
Smic412 SmicGene412	0.999944	0.0178735	0.194535	0.999993	0.259125	0.262345	0.999971	0.109493	0.210883	0.999944
Smic413 SmicGene413	0.999944	0.119107	0.195639	0.999993	0.147024	0.290317	0.999971	0.114121	0.238289	0.999944
Smic414 SmicGene414	0.999944	-0.403341	0.327912	0.999993	-0.430107	0.37521	0.999971	-0.148939	0.362538	0.999944
Smic415 SmicGene415	0.999944	0.0468956	0.307189	0.999993	0.0671285	0.407874	0.999971	0.169673	0.318357	0.999944
Smic418 SmicGene418	0.999944	0.0358535	0.276079	0.999993	-0.521718	0.424102	0.999971	0.128508	0.292058	0.999944
Smic419 SmicGene419	0.999944	-0.409455	0.361866	0.999993	-0.303086	0.672208	0.999971	-0.197124	0.337299	0.999944
Smic420 SmicGene420	0.999944	0.00878659	0.249754	0.999993	0.00710052	0.344964	0.999971	0.17841	0.262366	0.999944
Smic421 SmicGene421	0.999944	-0.0282941	0.343461	0.999993	0.107978	0.471897	0.999971	0.0677068	0.36291	0.999944
Smic423 SmicGene423	0.999944	-0.064336	0.679951	0.999993	0.17207	0.776545	0.999971	0.20006	0.727912	0.999944
Smic424 SmicGene424	0.999944	0.26175	0.415222	0.999993	-1.10918	0.68055	0.999971	0.0531711	0.427992	0.999944
Smic425 SmicGene425	0.999944	0.0470766	0.516692	0.999993	0.085424	0.642344	0.999971	0.183959	0.590802	0.999944
Smic426 SmicGene426	0.999944	-0.0217428	0.872658	0.999993	0.430639	0.820401	0.999971	0.289129	0.854909	0.999944
Smic427 SmicGene427	0.999944	-0.243846	0.488318	0.999993	0.213288	0.47667	0.999971	0.128602	0.428906	0.999944
Smic428 SmicGene428	0.999944	0.131546	0.161587	0.999993	0.0973285	0.227182	0.999971	0.0718	0.179037	0.999944
Smic429 SmicGene429	0.999944	-0.160349	0.202608	0.999993	-0.0724096	0.3053	0.999971	0.051027	0.214083	0.999944
Smic430 SmicGene430	0.999944	0.0270789	0.18505	0.999993	-0.0188979	0.370722	0.999971	0.092292	0.195826	0.999944
Smic432 SmicGene432	0.999944	0.0668639	0.283289	0.999993	0.154374	0.301757	0.999971	0.0864013	0.237965	0.999944
Smic433 SmicGene433	0.999944	0.176091	0.210744	0.999993	0.256928	0.28012	0.999971	0.132945	0.223774	0.999944
Smic434 SmicGene434	0.999944	0.0939255	0.186072	0.999993	0.221065	0.255677	0.999971	0.0552407	0.205995	0.999944
Smic435 SmicGene435	0.999944	-0.471621	0.714609	0.999993	-0.428797	0.810669	0.999971	-0.187172	0.642931	0.999944
Smic436 SmicGene436	0.999944	-0.262784	0.234059	0.999993	-0.325048	0.331199	0.999971	-0.20412	0.254364	0.999944
Smic437 SmicGene437	0.999944	0.0745952	0.226629	0.999993	-0.0540967	0.321265	0.999971	-0.279457	0.25967	0.999944
Smic438 SmicGene438	0.999944	0.186203	0.239359	0.999993	-0.00876042	0.344856	0.999971	-0.0263302	0.26692	0.999944
Smic439 SmicGene439	0.999944	0.0168923	0.174149	0.999993	0.0640458	0.242518	0.999971	-0.00176981	0.192584	0.999944
Smic440 SmicGene440	0.999944	0.0184228	0.421489	0.999993	0.360533	0.500294	0.999971	0.211274	0.414101	0.999944
Smic441 SmicGene441	0.999944	0.185295	0.146584	0.999993	0.116301	0.206816	0.999971	0.0327189	0.164106	0.999944
Smic442 SmicGene442	0.999944	-0.00651136	0.246179	0.999993	0.190931	0.300636	0.999971	-0.121065	0.239623	0.999944
Smic443 SmicGene443	0.999944	-0.182013	0.319404	0.999993	-0.132552	0.42402	0.999971	0.0516558	0.326965	0.999944
Smic444 SmicGene444	0.999944	0.0371637	0.518814	0.999993	0.466182	0.590353	0.999971	0.396825	0.475612	0.999944
Smic445 SmicGene445	0.999944	0.110441	0.241678	0.999993	0.0498947	0.346566	0.999971	0.220035	0.270348	0.999944
Smic447 SmicGene447	0.999944	0.22668	0.190361	0.999993	0.209893	0.267496	0.999971	0.153755	0.211824	0.999944
Smic448 SmicGene448	0.999944	0.0382952	0.176399	0.999993	0.181734	0.242977	0.999971	-0.122587	0.19888	0.999944
Smic449 SmicGene449	0.999944	-0.0847614	0.230665	0.999993	-0.0595619	0.320744	0.999971	0.0502065	0.245668	0.999944
Smic450 SmicGene450	0.999944	-0.0450965	0.230989	0.999993	-0.12911	0.371585	0.999971	0.125391	0.245757	0.999944
Smic453 SmicGene453	0.999944	0.00638629	0.236965	0.999993	-0.294319	0.345272	0.999971	0.235042	0.246627	0.999944
Smic454 SmicGene454	0.999944	-0.219449	0.390382	0.999993	0.0217866	0.510815	0.999971	-0.253979	0.510443	0.999944
Smic455 SmicGene455	0.999944	0.0371987	0.130104	0.999993	0.0923435	0.184456	0.999971	0.149843	0.14274	0.999944
Smic456 SmicGene456	0.999944	-0.00585062	0.185287	0.999993	0.18637	0.251375	0.999971	0.0432348	0.20221	0.999944
Smic458 SmicGene458	0.999944	-0.0166055	0.215625	0.999993	0.321744	0.237368	0.999971	0.0600602	0.243346	0.999944
Smic459 SmicGene459	0.999944	-0.0408831	0.158465	0.999993	-0.0958412	0.244425	0.999971	0.026035	0.214251	0.999944
Smic460 SmicGene460				0.999993	0.29878	0.735134	0.999971	-0.264361	0.669427	0.999971
Smic462 SmicGene462	0.999944	-0.163085	0.298614	0.999993	0.127812	0.385546	0.999971	-0.0451816	0.355254	0.999944
Smic464 SmicGene464	0.999944	-0.22847	0.704569	0.999993	0.0701197	0.686304	0.999971	0.461629	0.772654	0.999944
Smic466 SmicGene466	0.999944	-0.369342	0.386347	0.999993	-0.15274	0.455253	0.999971	0.423171	0.405397	0.999944
Smic469 SmicGene469	0.999944	0.0804084	0.12103	0.999993	0.0629272	0.17928	0.999971	0.00774699	0.136138	0.999944
Smic470 SmicGene470	0.999944	-0.00252314	0.121952	0.999993	0.0878753	0.177653	0.999971	-0.0372182	0.136264	0.999944
Smic471 SmicGene471	0.999944	-0.2111	0.470508	0.999993	-0.0450212	0.693135	0.999971	-0.201698	0.587806	0.999944
Smic472 SmicGene472	0.999944	0.0613256	0.439564	0.999993	0.483326	0.63624	0.999971	0.353093	0.529562	0.999944
Smic473 SmicGene473	0.999944	-0.140167	0.15205	0.999993	0.00855956	0.208622	0.999971	-0.0502406	0.165575	0.999944
Smic474 SmicGene474	0.999944	-0.0035532	0.286856	0.999993	0.0956316	0.403796	0.999971	-0.055362	0.370643	0.999944
Smic475 SmicGene475	0.999944	0.123564	0.133898	0.999993	0.322224	0.186474	0.999971	0.078544	0.148201	0.999944
Smic476 SmicGene476	0.999944	0.0378094	0.451526	0.999993	0.199884	0.496477	0.999971	0.267769	0.548015	0.999944
Smic477 SmicGene477	0.999944	-0.0940756	0.128605	0.999993	-0.012446	0.182432	0.999971	0.0123594	0.141407	0.999944
Smic478 SmicGene478	0.999944	-0.298804	0.293159	0.999993	-0.282663	0.445116	0.999971	-0.0444222	0.387689	0.999944
Smic479 SmicGene479	0.999944	-0.172927	0.464447	0.999993	-0.604554	0.715205	0.999971	-0.319209	0.462446	0.999944
Smic480 SmicGene480	0.999944	0.108622	0.151459	0.999993	0.222914	0.208058	0.999971	0.0832196	0.166897	0.999944
Smic483 SmicGene483	0.999944	0.0858503	0.451696	0.999993	0.238909	0.53782	0.999971	0.0664626	0.457006	0.999944
Smic484 SmicGene484	0.999944	0.0337789	0.179445	0.999993	-0.157642	0.259037	0.999971	-0.0580952	0.2004	0.999944
Smic485 SmicGene485	0.999944	-0.136282	0.168679	0.999993	-0.173588	0.237587	0.999971	-0.164036	0.187102	0.999944
Smic486 SmicGene486	0.999944	-0.0606352	0.176424	0.999993	0.248937	0.2355	0.999971	-0.0495128	0.193832	0.999944
Smic487 SmicGene487	0.999944	0.0201887	0.193083	0.999993	0.035867	0.25361	0.999971	-0.0467968	0.223777	0.999944
Smic488 SmicGene488	0.999944	0.0384886	0.20145	0.999993	0.0197018	0.283238	0.999971	0.0634299	0.221214	0.999944
Smic489 SmicGene489	0.999944	-0.0191364	0.151299	0.999993	-0.433811	0.222109	0.999971	-0.0151738	0.165603	0.999944
Smic490 SmicGene490	0.999944	0.0213792	0.182705	0.999993	0.110267	0.252717	0.999971	-0.0658727	0.202685	0.999944
Smic491 SmicGene491	0.999944	-0.0313666	0.526975	0.999993	0.130346	0.68631	0.999971	0.12842	0.579434	0.999944
Smic492 SmicGene492	0.999944	-0.213498	0.181356	0.115097	-0.82125	0.278663	0.999971	-0.172056	0.19967	0.115097
Smic493 SmicGene493	0.999944	-0.0190635	0.137087	0.999993	0.0866822	0.177587	0.999971	0.00478452	0.143331	0.999944
Smic494 SmicGene494	0.999944	-0.193383	0.149709	0.999993	-0.0311072	0.205505	0.999971	-0.137875	0.163663	0.999944
Smic495 SmicGene495	0.999944	-0.269654	0.329648	0.999993	-0.551439	0.441556	0.999971	-0.277307	0.348054	0.999944
Smic498 SmicGene498	0.999944	-0.292034	0.187018	0.999993	-0.220794	0.231975	0.999971	-0.243278	0.17931	0.999944
Smic499 SmicGene499	0.999944	0.22122	0.648273	0.999993	0.299707	0.763187	0.999971	0.557429	0.623893	0.999944
Smic501 SmicGene501	0.999944	0.138437	0.296269	0.999993	0.39297	0.387206	0.999971	-0.136141	0.332476	0.999944
Smic502 SmicGene502	0.999944	0.0132708	0.214499	0.999993	0.163545	0.25591	0.999971	0.130737	0.236285	0.999944
Smic503 SmicGene503	0.999944	0.0564165	0.296968	0.999993	0.00461822	0.399387	0.999971	-0.577224	0.342647	0.999944
Smic504 SmicGene504	0.999944	0.161047	0.342512	0.999993	0.243264	0.469891	0.999971	-0.0127405	0.396317	0.999944
Smic505 SmicGene505	0.999944	-0.0227248	0.279011	0.999993	0.0995717	0.291252	0.999971	0.138266	0.291012	0.999944
Smic506 SmicGene506	0.999944	0.15515	0.196978	0.999993	0.07947	0.271185	0.999971	0.0461743	0.218745	0.999944
Smic507 SmicGene507	0.999944	0.0204148	0.227251	0.999993	0.0661543	0.362458	0.999971	0.120381	0.241572	0.999944
Smic508 SmicGene508	0.999944	-0.218079	0.249798	0.999993	0.0500137	0.333408	0.999971	-0.0474703	0.264051	0.999944
Smic509 SmicGene509	0.999944	0.209082	0.298626	0.999993	-0.223676	0.44588	0.999971	0.0392949	0.318774	0.999944
Smic510 SmicGene510	0.999944	0.102079	0.267086	0.999993	0.245483	0.360196	0.999971	0.248694	0.282692	0.999944
Smic511 SmicGene511	0.999944	-0.17663	0.355605	0.999993	-0.244198	0.473491	0.999971	-0.0258308	0.310855	0.999944
Smic512 SmicGene512	0.999944	0.0414173	0.137911	0.999993	0.0125837	0.194559	0.999971	0.106324	0.151006	0.999944
Smic514 SmicGene514	0.999944	0.0760497	0.516476	0.999993	0.345323	0.622206	0.999971	0.282071	0.559083	0.999944
Smic515 SmicGene515	0.999944	0.0879273	0.124114	0.999993	0.171425	0.178464	0.999971	0.0749912	0.137947	0.999944
Smic516 SmicGene516	0.999944	-0.228587	0.255848	0.999993	0.0264552	0.338996	0.999971	-0.144271	0.26984	0.999944
Smic517 SmicGene517	0.999944	-0.17338	0.282868	0.999993	-0.0473551	0.393726	0.999971	-0.121034	0.307894	0.999944
Smic518 SmicGene518	0.999944	0.0642863	0.159423	0.999993	0.111089	0.221735	0.999971	-0.0102294	0.176855	0.999944
Smic519 SmicGene519	0.999944	-0.0240749	0.1679	0.999993	0.0470972	0.263277	0.999971	0.0867522	0.18221	0.999944
Smic520 SmicGene520	0.999944	0.0917916	0.282509	0.999993	0.497097	0.364055	0.999971	-0.147813	0.311147	0.999944
Smic521 SmicGene521	0.999944	0.271001	0.219356	0.999993	0.138446	0.314739	0.999971	0.0341663	0.248485	0.999944
Smic522 SmicGene522	0.999944	-0.149394	0.351986	0.883274	0.575075	0.27663	0.999971	0.303142	0.262654	0.883274
Smic523 SmicGene523	0.999944	-0.0762275	0.213286	0.999993	-0.15898	0.338176	0.999971	-0.0259666	0.231019	0.999944
Smic524 SmicGene524	0.999944	0.126799	0.492107	0.999993	-0.320686	0.665208	0.999971	0.233384	0.4603	0.999944
Smic525 SmicGene525	0.999944	-0.076922	0.210189	0.999993	-0.405424	0.3096	0.999971	0.15101	0.224304	0.999944
Smic526 SmicGene526	0.999944	0.0235871	0.121884	0.999993	0.129288	0.177563	0.999971	0.114397	0.13595	0.999944
Smic527 SmicGene527	0.999944	-0.418042	0.326119	0.999993	-0.0864517	0.408267	0.999971	-0.394354	0.337647	0.999944
Smic528 SmicGene528	0.999944	0.0131823	0.450837	0.999993	-0.792248	0.818851	0.999971	-0.0664571	0.410925	0.999944
Smic529 SmicGene529	0.999944	0.123669	0.609888	0.999993	0.182809	0.81651	0.999971	0.307738	0.677298	0.999944
Smic530 SmicGene530	0.999944	0.0466664	0.16043	0.999993	0.164933	0.220281	0.999971	0.00651748	0.177139	0.999944
Smic531 SmicGene531	0.999944	-0.0406756	0.600096				0.999971	-0.0987426	0.573195	0.999944
Smic532 SmicGene532	0.999944	-0.0136686	0.323862	0.999993	-0.0226692	0.446875	0.999971	0.347689	0.345725	0.999944
Smic533 SmicGene533	0.999944	0.136528	0.257072	0.999993	0.177995	0.350821	0.999971	0.0828695	0.28069	0.999944
Smic534 SmicGene534	0.999944	-0.0665843	0.467726	0.999993	-0.0519445	0.589647	0.999971	-0.110125	0.58463	0.999944
Smic535 SmicGene535	0.999944	-0.0154266	0.124749	0.999993	-0.169027	0.180236	0.999971	0.0481077	0.138159	0.999944
Smic537 SmicGene537	0.999944	0.0799879	0.141262	4.06e-15	-3.53708	0.410973	0.999971	-0.00846494	0.164983	4.06e-15
Smic538 SmicGene538	0.999944	-0.167934	0.353878	0.999993	0.378617	0.551999	0.999971	0.430954	0.394399	0.999944
Smic541 SmicGene541	0.999944	-0.179319	0.417537	0.999993	-0.468803	1.234	0.999971	-0.245926	0.577586	0.999944
Smic542 SmicGene542	0.999944	-0.293576	0.284237	0.999993	-0.294533	0.38871	0.999971	-0.357298	0.309129	0.999944
Smic543 SmicGene543	0.999944	-0.0240179	0.313986	0.999993	-0.275036	0.422612	0.999971	-0.211299	0.332945	0.999944
Smic544 SmicGene544	0.999944	-0.303479	0.479422	0.999993	0.232174	0.550567	0.999971	-0.141397	0.463051	0.999944
Smic545 SmicGene545	0.999944	-0.0697706	0.256043	0.999993	0.212297	0.341487	0.999971	0.0673644	0.270874	0.999944
Smic546 SmicGene546	0.999944	0.00523905	0.150711	0.999993	-0.0590898	0.211705	0.999971	-0.00292351	0.175957	0.999944
Smic547 SmicGene547	0.999944	0.00637725	0.185743	0.999993	0.129423	0.269231	0.999971	0.100177	0.24327	0.999944
Smic548 SmicGene548	0.999944	-0.157793	0.249756	0.999993	-0.0373941	0.386061	0.999971	-0.0534471	0.265646	0.999944
Smic549 SmicGene549	0.999944	0.018591	0.127262	0.999993	0.0991486	0.181006	0.999971	0.0108868	0.140987	0.999944
Smic550 SmicGene550	0.999944	0.0113535	0.363078	0.999993	-0.00984907	0.52551	0.999971	0.0953262	0.399405	0.999944
Smic551 SmicGene551	0.999944	-0.0383031	0.152937	0.999993	0.175248	0.208399	0.999971	0.00681115	0.167333	0.999944
Smic552 SmicGene552	0.999944	-0.155855	0.248246	0.999993	0.0831801	0.32926	0.999971	-0.14002	0.266829	0.999944
Smic554 SmicGene554	0.999944	-0.529864	0.962138	0.999993	0.444156	0.514445	0.999971	0.156564	0.581437	0.999944
Smic555 SmicGene555	0.999944	-0.0173589	0.179602	0.999993	0.0650356	0.249044	0.999971	0.046718	0.179157	0.999944
Smic556 SmicGene556	0.999944	0.0866962	0.243726	0.999993	0.0948734	0.360944	0.999971	0.0885277	0.263831	0.999944
Smic557 SmicGene557	0.999944	-0.2361	0.201852	0.999993	-0.202528	0.280993	0.999971	0.0224082	0.214238	0.999944
Smic558 SmicGene558	0.999944	0.994747	0.63792	0.999993	1.20386	0.726064	0.999971	0.667134	0.65893	0.999944
Smic560 SmicGene560	0.999944	0.296646	0.234239	0.999993	0.160334	0.333964	0.999971	0.299326	0.25365	0.999944
Smic561 SmicGene561	0.999944	-0.114222	0.229596	0.999993	0.00550368	0.315192	0.999971	-0.0191581	0.246833	0.999944
Smic562 SmicGene562	0.999944	0.0477776	0.187556	0.999993	-0.307865	0.276042	0.999971	0.033301	0.206745	0.999944
Smic563 SmicGene563	0.999944	-0.0235281	0.143307	0.999993	0.141931	0.199406	0.999971	0.0197916	0.157149	0.999944
Smic566 SmicGene566	0.999944	-0.166863	0.201792	0.999993	-0.140215	0.29732	0.999971	0.140811	0.212218	0.999944
Smic567 SmicGene567	0.999944	-0.0291786	0.144682	0.999993	0.0415141	0.200483	0.999971	0.0148288	0.158605	0.999944
Smic568 SmicGene568	0.999944	-0.0636839	0.164107	0.999993	-0.031966	0.221323	0.999971	-0.032948	0.174742	0.999944
Smic569 SmicGene569	0.999944	-0.12044	0.249233	0.999993	-0.168857	0.347926	0.999971	-0.344401	0.279001	0.999944
Smic574 SmicGene574	0.999944	0.0383372	0.380414	0.999993	-0.0783722	0.729262	0.999971	0.0479319	0.44285	0.999944
Smic581 SmicGene581	0.999944	0.0461053	0.51441	0.999993	-0.252414	0.580659	0.999971	0.0670171	0.493756	0.999944
Smic583 SmicGene583	0.999944	-0.101636	0.802846	0.999993	-0.0895614	0.691269	0.999971	-0.0417085	0.817567	0.999944
Smic584 SmicGene584	0.999944	0.0758861	0.211359	0.999993	0.0184949	0.403958	0.999971	0.0102085	0.23263	0.999944
Smic585 SmicGene585	0.999944	0.134754	0.25684	0.999993	-0.109729	0.365792	0.999971	0.282021	0.268512	0.999944
Smic586 SmicGene586	0.999944	-0.405899	0.838907	0.999993	0.169875	0.589186	0.999971	-0.0505596	0.854726	0.999944
Smic588 SmicGene588	0.999944	-0.434361	1.07723	0.999993	0.0128086	0.822445	0.999971	-0.0212658	0.960946	0.999944
Smic589 SmicGene589	0.999944	-0.559334	1.19883	0.999993	0.064112	0.999109	0.999971	0.844214	0.904944	0.999944
Smic590 SmicGene590	0.999944	-0.0346185	0.152267	0.999993	0.0377052	0.210043	0.999971	-0.0258424	0.181432	0.999944
Smic591 SmicGene591	0.999944	-0.50571	0.899126	0.999993	-0.0445133	0.731514	0.999971	-0.00873245	0.583217	0.999944
Smic592 SmicGene592	0.999944	0.0424864	0.14275	1.08e-09	-1.71186	0.247843	0.999971	-0.0365184	0.157886	1.08e-09
Smic593 SmicGene593							0.999971	0.153485	0.746091	0.999971
Smic596 SmicGene596	0.999944	-0.0720284	0.436115	0.999993	0.139254	0.580539	0.999971	0.0293304	0.493505	0.999944
Smic597 SmicGene597	0.999944	0.14203	0.171312	0.999993	-0.0996556	0.246876	0.999971	0.188087	0.18685	0.999944
Smic598 SmicGene598	0.999944	0.267773	0.248705	0.999993	-0.768459	0.39639	0.999971	0.284875	0.268947	0.999944
Smic599 SmicGene599	0.999944	0.0161666	0.201226	0.999993	-0.0253033	0.277364	0.999971	0.0908539	0.212005	0.999944
Smic600 SmicGene600	0.999944	0.032376	0.168105	0.999993	0.225205	0.262164	0.999971	0.00981289	0.19472	0.999944
Smic601 SmicGene601	0.999944	0.485915	0.269911	0.999993	0.423266	0.370618	0.999971	-0.0590297	0.309361	0.999944
Smic602 SmicGene602	0.999944	0.0285229	0.36977	0.999993	-0.161519	0.593393	0.999971	0.103137	0.456318	0.999944
Smic603 SmicGene603	0.999944	0.0273659	0.221768	0.999993	-0.227126	0.325561	0.999971	-0.0397167	0.243983	0.999944
Smic604 SmicGene604	0.999944	0.040484	0.273187	0.999993	0.0748867	0.300662	0.999971	0.000398049	0.247218	0.999944
Smic605 SmicGene605	0.999944	-0.318986	0.294579	0.999993	-0.100692	0.384577	0.999971	0.0533894	0.297568	0.999944
Smic606 SmicGene606	0.999944	-0.0401758	0.282169	0.999993	0.0269996	0.37729	0.999971	-0.487396	0.320162	0.999944
Smic607 SmicGene607	0.999944	-0.1697	0.144657	0.999993	-0.10971	0.201627	0.999971	-0.0407822	0.157118	0.999944
Smic609 SmicGene609	0.999944	0.072824	0.272286	0.999993	0.0489065	0.44975	0.999971	0.102558	0.356324	0.999944
Smic610 SmicGene610	0.999944	-0.111021	0.313305	0.999993	-0.00907261	0.316986	0.999971	0.104962	0.250325	0.999944
Smic611 SmicGene611	0.999944	-0.155536	0.306598	0.999993	0.452296	0.37851	0.999971	0.122342	0.308548	0.999944
Smic614 SmicGene614	0.999944	-0.00938456	0.404066	0.999993	-0.118696	0.491095	0.999971	0.125381	0.415052	0.999944
Smic615 SmicGene615	0.999944	-0.0407011	0.373622	0.999993	0.169313	0.317561	0.999971	0.196873	0.388042	0.999944
Smic616 SmicGene616				0.999993	-0.296712	0.850815				0.999993
Smic617 SmicGene617	0.999944	-0.194395	0.227284	0.999993	0.0921363	0.303073	0.999971	-0.196638	0.247127	0.999944
Smic618 SmicGene618	0.999944	-0.122531	0.160627	0.999993	-0.0431931	0.222276	0.999971	0.0211806	0.173456	0.999944
Smic619 SmicGene619	0.999944	-0.0406409	0.216698	0.999993	-0.412553	0.319744	0.999971	-0.197984	0.242501	0.999944
Smic620 SmicGene620	0.999944	0.0972134	0.144042	1.59e-09	-1.75786	0.256671	0.999971	-0.0401889	0.160696	1.59e-09
Smic621 SmicGene621	0.999944	0.145154	0.512879	0.328493	-1.65159	0.648404	0.999971	0.129216	0.554303	0.328493
Smic622 SmicGene622	0.999944	-0.0195684	0.17375	0.999993	0.0776253	0.240845	0.999971	-0.0776798	0.193912	0.999944
Smic624 SmicGene624	0.999944	0.049529	0.735361	0.999993	-2.0569	1.06653	0.999971	0.273924	0.73248	0.999944
Smic625 SmicGene625	0.999944	0.0602962	0.27498	0.999993	-2.45e-05	0.379327	0.999971	0.0755648	0.29265	0.999944
Smic626 SmicGene626	0.999944	-0.0987436	0.167049	0.999993	-0.00535645	0.230773	0.999971	-0.0937051	0.184448	0.999944
Smic628 SmicGene628	0.999944	0.245974	0.242959	0.999993	0.14741	0.339705	0.999971	0.0352417	0.270351	0.999944
Smic630 SmicGene630	0.999944	0.158207	0.343521	0.999993	0.0907725	0.554407	0.999971	0.00256998	0.464417	0.999944
Smic631 SmicGene631	0.999944	0.103972	0.183665	0.999993	0.0315726	0.221972	0.999971	-0.00921965	0.21935	0.999944
Smic632 SmicGene632	0.999944	0.244007	0.374963	0.999993	0.109879	0.523722	0.999971	0.267355	0.385047	0.999944
Smic633 SmicGene633	0.999944	0.125217	0.404309	0.999993	-0.149149	0.555509	0.999971	0.180985	0.419165	0.999944
Smic634 SmicGene634	0.999944	0.0232899	0.268174	0.999993	-0.0374323	0.44823	0.999971	0.149428	0.282884	0.999944
Smic635 SmicGene635	0.999944	0.506304	0.484573	0.999993	0.674297	0.680056	0.999971	0.264437	0.502198	0.999944
Smic636 SmicGene636	0.999944	0.182752	0.221094	0.999993	0.0529903	0.315329	0.999971	0.164203	0.242459	0.999944
Smic639 SmicGene639	0.999944	-0.134967	0.241375	0.999993	-0.178679	0.335903	0.999971	0.0317538	0.254075	0.999944
Smic640 SmicGene640	0.999944	-0.0738469	0.213306	0.999993	-0.0915033	0.300352	0.999971	0.0624858	0.228431	0.999944
Smic641 SmicGene641	0.999944	-0.0853922	0.349368	0.999993	-0.0342875	0.465456	0.999971	-0.0386304	0.352302	0.999944
Smic642 SmicGene642	0.999944	-0.00216689	0.430008	0.999993	0.148394	0.4482	0.999971	-0.0711292	0.533839	0.999944
Smic643 SmicGene643	0.999944	0.494619	0.233832	0.84841	0.588023	0.27992	0.999971	0.23571	0.232287	0.84841
Smic644 SmicGene644	0.999944	0.250256	0.399236	0.999993	0.275884	0.565215	0.999971	0.217577	0.479686	0.999944
Smic645 SmicGene645	0.999944	-0.020043	0.235249	0.999993	0.242437	0.514273	0.999971	-0.0123575	0.301053	0.999944
Smic646 SmicGene646	0.999944	-0.117196	0.168231	0.999993	0.146484	0.252711	0.999971	0.0601411	0.229378	0.999944
Smic647 SmicGene647	0.999944	-0.0521319	0.221294	0.999993	0.0456206	0.305597	0.999971	-0.0346796	0.240283	0.999944
Smic648 SmicGene648	0.999944	0.229918	0.325689	0.999993	0.2984	0.422561	0.999971	0.181646	0.338359	0.999944
Smic650 SmicGene650	0.999944	0.113838	0.245796	0.999993	0.171799	0.240695	0.999971	-0.00126986	0.245009	0.999944
Smic651 SmicGene651	0.999944	0.155611	0.423233	0.999993	0.0667639	0.512812	0.999971	0.185873	0.5161	0.999944
Smic654 SmicGene654	0.999944	0.10872	0.292552	0.999993	0.0170478	0.544794	0.999971	-0.0380058	0.399467	0.999944
Smic655 SmicGene655	0.999944	0.050369	0.533939	0.999993	0.407561	0.598762	0.999971	0.123972	0.656289	0.999944
Smic656 SmicGene656	0.999944	0.0732283	0.195295	0.999993	-0.349916	0.380032	0.999971	0.0725573	0.190075	0.999944
Smic657 SmicGene657	0.999944	0.255032	0.206045	0.999993	0.16658	0.29622	0.999971	-0.0385119	0.223795	0.999944
Smic658 SmicGene658	0.999944	-0.00460005	0.192988	0.999993	0.137291	0.264524	0.999971	-0.0420103	0.213488	0.999944
Smic659 SmicGene659	0.999944	0.284358	0.305426	0.999993	0.193709	0.411997	0.999971	0.236444	0.328849	0.999944
Smic660 SmicGene660	0.999944	0.126773	0.254276	0.999993	0.150779	0.346904	0.999971	-0.20077	0.284024	0.999944
Smic661 SmicGene661	0.999944	0.0871928	0.160712	0.999993	0.223277	0.180819	0.999971	0.111126	0.196936	0.999944
Smic662 SmicGene662	0.999944	0.176962	0.273325	0.999993	0.337424	0.367472	0.999971	0.157892	0.295336	0.999944
Smic663 SmicGene663	0.999944	-0.0675146	0.199578	0.999993	0.0555095	0.272929	0.999971	-0.0181283	0.217599	0.999944
Smic664 SmicGene664	0.999944	0.0254811	0.36475	0.999993	0.191023	0.661985	0.999971	-0.0648707	0.475081	0.999944
Smic665 SmicGene665	0.999944	0.0814483	0.318491	0.999993	0.00430681	0.405278	0.999971	0.138781	0.350944	0.999944
Smic666 SmicGene666	0.999944	0.0846255	0.311179	0.999993	-0.184084	0.422275	0.999971	-0.0557452	0.333831	0.999944
Smic667 SmicGene667	0.999944	-0.10846	0.206859	0.999993	-0.0776041	0.360709	0.999971	-0.139725	0.290173	0.999944
Smic668 SmicGene668	0.999944	-0.115274	0.304936	0.999993	0.139865	0.366743	0.999971	0.0112054	0.291822	0.999944
Smic669 SmicGene669	0.999944	-0.0562281	0.142761	0.999993	-0.178819	0.202315	0.999971	0.0699743	0.154784	0.999944
Smic670 SmicGene670	0.999944	-0.0139076	0.311461	0.999993	0.0264912	0.453512	0.999971	0.0690319	0.362159	0.999944
Smic671 SmicGene671	0.999944	0.0619834	0.331979	0.999993	0.134061	0.364462	0.999971	0.265523	0.308643	0.999944
Smic672 SmicGene672	0.999944	-0.0549915	0.324879	0.999993	-0.707903	0.520228	0.999971	-0.0195393	0.407133	0.999944
Smic673 SmicGene673	0.999944	-0.074703	0.2405	0.00201131	-1.67152	0.403703	0.999971	0.0656436	0.238003	0.00201131
Smic676 SmicGene676	0.999944	-0.118204	0.373363	0.0304395	-1.62239	0.477859	0.999971	0.0422296	0.394582	0.0304395
Smic677 SmicGene677	0.999944	-0.106927	0.222239	0.999993	0.11161	0.302032	0.999971	-0.0452245	0.239498	0.999944
Smic678 SmicGene678	0.999944	0.137016	0.167142	0.999993	0.0833684	0.23588	0.999971	0.0230028	0.186269	0.999944
Smic679 SmicGene679	0.999944	0.0610372	0.144244	0.697053	-0.46835	0.212582	0.999971	-0.0205252	0.159604	0.697053
Smic681 SmicGene681	0.999944	0.0997544	0.197363	0.999993	-0.169013	0.231158	0.999971	0.112563	0.175586	0.999944
Smic682 SmicGene682	0.999944	0.0699362	0.140061	0.999993	0.248842	0.193095	0.999971	-0.0396824	0.155911	0.999944
Smic683 SmicGene683	0.999944	-0.0180304	0.55597	0.999993	0.36263	0.599189	0.999971	-0.325521	0.677969	0.999944
Smic684 SmicGene684	0.999944	0.0621194	0.477469	0.999993	-0.0321643	0.70112	0.999971	0.0823393	0.578547	0.999944
Smic685 SmicGene685	0.999944	-0.11693	0.594954	0.999993	0.3667	0.552248	0.999971	0.261439	0.607757	0.999944
Smic686 SmicGene686	0.999944	-0.00412765	0.244705	0.999993	0.386245	0.32241	0.999971	0.222613	0.258342	0.999944
Smic688 SmicGene688	0.999944	-0.0523484	0.320027	0.999993	0.287092	0.303668	0.999971	0.0702399	0.294552	0.999944
Smic689 SmicGene689	0.999944	0.278702	0.355088	0.999993	0.228476	0.468258	0.999971	-0.636764	0.416231	0.999944
Smic690 SmicGene690	0.999944	0.0592211	0.124194	0.999993	0.141653	0.178532	0.999971	0.0939055	0.137902	0.999944
Smic691 SmicGene691	0.999944	0.162516	0.28988	0.999993	0.472225	0.375614	0.999971	0.324212	0.300561	0.999944
Smic696 SmicGene696	0.999944	0.0391372	0.302297	0.999993	-0.421473	0.352127	0.999971	0.0941663	0.332196	0.999944
Smic697 SmicGene697	0.999944	0.0728899	0.422737	0.999993	0.426789	0.763633	0.999971	0.156163	0.497561	0.999944
Smic698 SmicGene698	0.999944	0.0375655	0.270693	0.999993	-0.049556	0.373409	0.999971	-0.35894	0.308183	0.999944
Smic700 SmicGene700	0.999944	0.151111	0.406486	0.999993	0.37004	0.557284	0.999971	0.218895	0.50226	0.999944
Smic701 SmicGene701	0.999944	0.0761046	0.131957	0.999993	0.151182	0.18592	0.999971	0.0547741	0.145858	0.999944
Smic703 SmicGene703	0.999944	-0.0283433	0.126166	0.999993	0.123222	0.179569	0.999971	-0.0267703	0.139842	0.999944
Smic704 SmicGene704	0.999944	0.0317421	0.209937	0.999993	0.127564	0.265826	0.999971	-0.0633595	0.231832	0.999944
Smic705 SmicGene705	0.999944	0.0838845	0.431513	0.999993	0.176312	0.545855	0.999971	0.0602259	0.409721	0.999944
Smic706 SmicGene706	0.999944	-0.0958476	0.149767	0.999993	0.051879	0.20541	0.999971	0.0386419	0.161886	0.999944
Smic707 SmicGene707	0.999944	-0.0603266	0.133649	0.999993	0.198368	0.185243	0.999971	0.149557	0.144822	0.999944
Smic708 SmicGene708	0.999944	0.00443614	0.122858	7.96e-09	-1.24084	0.188183	0.999971	-0.0562463	0.137157	7.96e-09
Smic709 SmicGene709	0.999944	0.0437822	0.20309	0.999993	0.223285	0.290821	0.999971	-0.131144	0.248532	0.999944
Smic710 SmicGene710	0.999944	0.110573	0.156918	0.999993	-0.0413418	0.223633	0.999971	-0.00448373	0.174961	0.999944
Smic711 SmicGene711	0.999944	-0.127124	0.295892	0.999993	0.194154	0.444639	0.999971	-0.113089	0.371488	0.999944
Smic712 SmicGene712	0.999944	0.188996	0.294556	0.999993	0.118852	0.438374	0.999971	0.0234647	0.326346	0.999944
Smic713 SmicGene713	0.999944	-0.00408414	0.171697	0.999993	0.159893	0.235487	0.999971	0.0257249	0.216553	0.999944
Smic714 SmicGene714	0.999944	-0.00308477	0.172641	0.999993	0.0946554	0.238924	0.999971	0.135619	0.18652	0.999944
Smic715 SmicGene715	0.999944	0.114385	0.344884	0.999993	0.354632	0.392881	0.999971	0.202702	0.421836	0.999944
Smic716 SmicGene716	0.999944	0.0119918	0.126277	0.999993	-0.0019938	0.18104	0.999971	0.0219042	0.140048	0.999944
Smic717 SmicGene717	0.999944	0.128262	0.172266	0.999993	0.267747	0.236874	0.999971	0.15379	0.189691	0.999944
Smic718 SmicGene718	0.999944	-0.0987714	0.223702	0.999993	-0.344761	0.323811	0.999971	0.0323767	0.238908	0.999944
Smic720 SmicGene720	0.999944	0.0597616	0.129134	0.999993	-0.050733	0.18479	0.999971	0.0216758	0.143174	0.999944
Smic721 SmicGene721	0.999944	0.0604009	0.134756	0.999993	0.165765	0.188164	0.999971	0.0108193	0.14909	0.999944
Smic722 SmicGene722	0.999944	0.0582364	0.151822	0.999993	0.190756	0.208482	0.999971	0.0625377	0.166449	0.999944
Smic723 SmicGene723	0.999944	0.0849013	0.249213	0.999993	0.0662008	0.345504	0.999971	0.190323	0.264637	0.999944
Smic724 SmicGene724	0.999944	-0.0771996	0.242625	0.999993	-0.400105	0.327974	0.999971	-0.181956	0.249238	0.999944
Smic725 SmicGene725	0.999944	0.108523	0.349802	0.999993	0.167591	0.402568	0.999971	0.145913	0.340045	0.999944
Smic731 SmicGene731	0.999944	0.0229258	0.260536	0.999993	0.201134	0.335858	0.999971	-0.0363757	0.279993	0.999944
Smic732 SmicGene732	0.999944	0.0170893	0.254867	0.999993	0.0774987	0.318485	0.999971	-0.127226	0.256781	0.999944
Smic733 SmicGene733	0.999944	0.0964423	0.178559	0.999993	0.043305	0.251716	0.999971	0.00746757	0.199047	0.999944
Smic735 SmicGene735	0.999944	0.123	0.174277	0.999993	0.0681412	0.230104	0.999971	-0.048871	0.185445	0.999944
Smic736 SmicGene736	0.999944	-0.0142582	0.20713	0.999993	0.128844	0.283507	0.999971	-0.162999	0.232536	0.999944
Smic738 SmicGene738	0.999944	0.513843	0.709265							0.999944
Smic739 SmicGene739	0.999944	0.0643581	0.192459	0.999993	-0.499085	0.291525	0.999971	0.133061	0.221964	0.999944
Smic741 SmicGene741	0.999944	-0.170557	0.288697	0.999993	0.150746	0.376798	0.999971	-0.0202777	0.301312	0.999944
Smic742 SmicGene742	0.999944	0.151634	0.162596	0.999993	0.267728	0.223972	0.999971	-0.00529898	0.183184	0.999944
Smic743 SmicGene743	0.999944	0.0660263	0.198122	0.999993	0.152208	0.281166	0.999971	-0.00800834	0.230793	0.999944
Smic744 SmicGene744	0.999944	-0.273484	0.189372	0.999993	0.133903	0.295678	0.999971	-0.324925	0.210154	0.999944
Smic745 SmicGene745	0.999944	0.138772	0.595199	0.999993	0.398809	0.620468	0.999971	0.295048	0.63949	0.999944
Smic746 SmicGene746	0.999944	0.0364454	0.138071	0.999993	0.19368	0.195885	0.999971	0.12852	0.150644	0.999944
Smic748 SmicGene748	0.999944	-0.0446539	0.242412	0.999993	0.0717083	0.328786	0.999971	0.054869	0.25977	0.999944
Smic749 SmicGene749	0.999944	-0.0181807	0.356989	0.999993	0.113916	0.388984	0.999971	0.16574	0.347735	0.999944
Smic750 SmicGene750	0.999944	-0.797876	0.3434	0.999993	0.237939	0.38623	0.999971	-0.276083	0.327533	0.999944
Smic751 SmicGene751	0.999944	-1.03813	0.713169	0.999993	-1.51984	1.16934	0.999971	-0.0302174	0.675241	0.999944
Smic752 SmicGene752	0.999944	0.0852273	0.22417	0.000430541	-2.75928	0.611463	0.999971	-0.0100361	0.274775	0.000430541
Smic753 SmicGene753	0.999944	-0.0691461	0.164975	0.999993	-0.00839654	0.229644	0.999971	0.0878598	0.178063	0.999944
Smic754 SmicGene754	0.999944	-0.102009	0.191301	0.999993	-0.0932861	0.283629	0.999971	0.0404258	0.206077	0.999944
Smic756 SmicGene756	0.999944	-0.134024	0.528359	0.999993	-0.305775	0.483615	0.999971	-0.197265	0.352362	0.999944
Smic757 SmicGene757	0.999944	0.118553	0.217236	0.999993	0.00864113	0.30777	0.999971	0.0962285	0.238942	0.999944
Smic758 SmicGene758	0.999944	0.00465033	0.3016	0.999993	-0.0515972	0.406658	0.999971	-0.0614375	0.32356	0.999944
Smic759 SmicGene759	0.999944	-0.0376434	0.120796	0.999993	0.221823	0.180089	0.999971	0.0751336	0.136166	0.999944
Smic760 SmicGene760	0.999944	-0.0860255	0.528287	0.999993	0.18777	0.647509	0.999971	0.170062	0.572555	0.999944
Smic761 SmicGene761	0.999944	0.0188877	0.158822	0.999993	0.035912	0.22209	0.999971	-0.0185852	0.175159	0.999944
Smic762 SmicGene762	0.999944	0.0803896	0.132027	0.999993	0.207334	0.195	0.999971	-0.0855332	0.147781	0.999944
Smic763 SmicGene763	0.999944	-0.102592	0.288076	0.999993	0.00890754	0.241845	0.999971	-0.135751	0.256517	0.999944
Smic765 SmicGene765	0.999944	0.160343	0.328208	0.999993	-0.041348	0.658849	0.999971	0.0347901	0.540123	0.999944
Smic766 SmicGene766	0.999944	0.162713	0.353305	0.999993	0.239566	0.500277	0.999971	0.034512	0.458473	0.999944
Smic768 SmicGene768	0.999944	-0.028576	0.13071	0.999993	0.0309798	0.184838	0.999971	0.000201445	0.144173	0.999944
Smic769 SmicGene769	0.999944	0.0244435	0.379424	0.999993	-0.261822	0.563665	0.999971	-0.20446	0.362425	0.999944
Smic770 SmicGene770	0.999944	0.149857	0.193324	0.999993	0.0883274	0.273192	0.999971	-0.00548476	0.216431	0.999944
Smic772 SmicGene772	0.999944	-0.0885759	0.244862	0.999993	0.177517	0.333375	0.999971	-0.293147	0.276093	0.999944
Smic774 SmicGene774	0.999944	-0.0131489	0.174102	0.999993	0.0350827	0.241725	0.999971	0.0153302	0.19118	0.999944
Smic775 SmicGene775	0.999944	0.0511713	0.238226	0.999993	0.00950062	0.354208	0.999971	0.122	0.305101	0.999944
Smic776 SmicGene776	0.999944	0.0976529	0.33456	0.999993	0.144275	0.535069	0.999971	0.187715	0.406176	0.999944
Smic777 SmicGene777	0.999944	0.060803	0.47028	0.999993	0.0140832	0.622431	0.999971	0.266372	0.526901	0.999944
Smic778 SmicGene778	0.999944	0.00977392	0.221527	0.999993	0.102945	0.30468	0.999971	-0.234624	0.252246	0.999944
Smic779 SmicGene779	0.999944	0.0689455	0.138004	0.999993	0.112683	0.200823	0.999971	0.0218648	0.152693	0.999944
Smic780 SmicGene780	0.999944	-0.819458	0.941072	0.999993	-0.775865	0.890848	0.999971	-0.525854	0.770262	0.999944
Smic781 SmicGene781	0.999944	-0.580106	0.430717	0.999993	-0.652767	0.593461	0.999971	-0.262677	0.478008	0.999944
Smic782 SmicGene782	0.999944	-0.96131	0.716933	0.999993	-0.59083	0.756247	0.999971	-0.360643	0.603509	0.999944
Smic784 SmicGene784	0.999944	-0.651456	0.317455	0.999993	-0.352547	0.364535	0.999971	-0.500641	0.303701	0.999944
Smic785 SmicGene785	0.999944	-0.608104	0.786324	0.999993	-0.707473	1.08029	0.999971	0.0395191	0.721245	0.999944
Smic786 SmicGene786	0.999944	0.127197	0.198271	0.999993	0.0904583	0.280498	0.999971	0.195889	0.21616	0.999944
Smic787 SmicGene787				0.999993	0.748722	0.827962	0.999971	0.815213	0.655721	0.999971
Smic789 SmicGene789	0.999944	0.340745	0.391153	0.999993	0.457251	0.496625	0.999971	0.495146	0.396993	0.999944
Smic791 SmicGene791	0.999944	0.216439	0.371151	0.999993	0.143724	0.495622	0.999971	-0.143129	0.401176	0.999944
Smic795 SmicGene795	0.999944	0.246946	0.504397	0.999993	0.258334	0.712238	0.999971	0.138948	0.570096	0.999944
Smic797 SmicGene797	0.999944	-0.0304931	0.143235	0.999993	0.267204	0.194902	0.999971	0.00436737	0.157055	0.999944
Smic798 SmicGene798	0.999944	-0.0276553	0.292444	0.999993	0.0105585	0.392369	0.999971	-0.130873	0.362473	0.999944
Smic799 SmicGene799	0.999944	-0.45498	0.799906	0.999993	0.0458528	0.655249	0.999971	-0.125488	0.737102	0.999944
Smic801 SmicGene801	0.999944	-0.76249	0.950923	0.999993	0.104173	0.837408	0.999971	0.054343	0.880238	0.999944
Smic802 SmicGene802	0.999944	0.0986242	0.21051	0.999993	0.326687	0.283505	0.999971	0.091063	0.231633	0.999944
Smic804 SmicGene804				0.999993	-0.2152	1.06907	0.999971	0.0900387	0.869682	0.999971
Smic805 SmicGene805	0.999944	-0.67588	1.05742	0.999993	-0.111467	1.00272	0.999971	0.241303	0.914316	0.999944
Smic808 SmicGene808	0.999944	-0.732571	0.823261	0.999993	-0.13608	0.829376	0.999971	-0.147128	0.638938	0.999944
Smic809 SmicGene809	0.999944	-0.0863151	0.3173	0.999993	-0.0496977	0.421773	0.999971	0.145615	0.329902	0.999944
Smic810 SmicGene810	0.999944	0.197942	0.208524	0.999993	0.0920153	0.296095	0.999971	0.0768652	0.232729	0.999944
Smic811 SmicGene811	0.999944	-0.0780845	0.290495	0.999993	0.0535022	0.385758	0.999971	-0.191874	0.36752	0.999944
Smic814 SmicGene814	0.999944	-0.278316	0.833598	0.999993	-0.2351	0.913925	0.999971	-0.0394878	0.871833	0.999944
Smic815 SmicGene815	0.999944	-0.324704	0.87952	0.999993	0.106768	0.903113	0.999971	0.211798	0.844427	0.999944
Smic816 SmicGene816	0.999944	-0.48008	0.599529	0.999993	0.318091	0.614546	0.999971	-0.4076	0.54872	0.999944
Smic817 SmicGene817							0.999971	0.517366	0.837261	0.999971
Smic818 SmicGene818	0.999944	0.0475145	0.659837	0.999993	0.0228362	0.671366	0.999971	-0.157576	0.77102	0.999944
Smic819 SmicGene819	0.999944	-0.132914	0.2484	0.999993	0.109269	0.337732	0.999971	-0.421643	0.278926	0.999944
Smic820 SmicGene820	0.999944	-0.167317	0.661155	0.999993	-0.319644	0.764169	0.999971	-0.425175	0.706573	0.999944
Smic823 SmicGene823	0.999944	0.089283	0.260974	0.999993	-0.207159	0.378018	0.999971	-0.0346295	0.28549	0.999944
Smic825 SmicGene825	0.999944	-0.00844268	0.194932	0.999993	0.146996	0.293887	0.999971	0.0832076	0.250701	0.999944
Smic826 SmicGene826	0.999944	0.283004	0.316172	0.999993	0.316915	0.547829	0.999971	0.0953294	0.401676	0.999944
Smic827 SmicGene827	0.999944	-0.044359	0.713906	0.999993	-0.0439722	1.10252	0.999971	0.202548	0.74274	0.999944
Smic828 SmicGene828	0.999944	-0.142174	0.746618	0.999993	0.303659	0.781445	0.999971	0.199539	0.720441	0.999944
Smic829 SmicGene829	0.999944	-0.419863	0.682004	0.999993	0.0727769	0.82822	0.999971	-0.00343437	0.703402	0.999944
Smic830 SmicGene830	0.999944	-0.045	0.46244	0.999993	0.363519	0.489678	0.999971	0.161231	0.44577	0.999944
Smic832 SmicGene832	0.999944	-0.0228869	0.249844	0.999993	-0.0860191	0.49367	0.999971	-0.0191694	0.29494	0.999944
Smic833 SmicGene833	0.999944	-0.06057	0.244806	0.999993	-0.076766	0.337744	0.999971	-0.0922296	0.265313	0.999944
Smic835 SmicGene835	0.999944	-0.0133998	0.192368	0.999993	-0.0172328	0.267939	0.999971	0.052362	0.208439	0.999944
Smic836 SmicGene836	0.999944	-0.0526481	0.348048	0.999993	-0.260231	0.481806	0.999971	0.197464	0.395353	0.999944
Smic839 SmicGene839	0.999944	0.0752374	0.272886	0.999993	-0.130276	0.382164	0.999971	-0.421249	0.31369	0.999944
Smic840 SmicGene840	0.999944	0.240559	0.181178	0.999993	0.343474	0.247953	0.999971	0.211029	0.198783	0.999944
Smic842 SmicGene842	0.999944	0.19166	0.446355	0.999993	0.205307	0.688405	0.999971	0.183785	0.517772	0.999944
Smic843 SmicGene843	0.999944	-0.260308	0.318856	0.999993	-0.22468	0.41976	0.999971	-0.0549154	0.32323	0.999944
Smic844 SmicGene844	0.999944	-0.016956	0.132424	0.999993	0.125798	0.185697	0.999971	0.00641536	0.145862	0.999944
Smic845 SmicGene845	0.999944	0.0157904	0.2692	0.999993	0.233747	0.290048	0.999971	0.0967462	0.273778	0.999944
Smic846 SmicGene846	0.999944	0.0658503	0.126038	0.999993	-0.0412341	0.18144	0.999971	-0.000920993	0.140364	0.999944
Smic850 SmicGene850	0.999944	0.164761	0.155069	0.999993	0.128446	0.23601	0.999971	0.0917053	0.151645	0.999944
Smic853 SmicGene853	0.999944	0.0245865	0.228809	0.999993	0.269247	0.263272	0.999971	-0.0785518	0.225589	0.999944
Smic854 SmicGene854	0.999944	0.0465968	0.32812	0.999993	0.0329984	0.429145	0.999971	-0.105973	0.32181	0.999944
Smic855 SmicGene855				0.0742551	1.97401	0.636933	0.999971	0.718959	0.608516	0.0742551
Smic856 SmicGene856	0.999944	0.0195995	0.126571	0.999993	0.144713	0.180316	0.999971	0.0182495	0.140393	0.999944
Smic857 SmicGene857	0.999944	-0.688915	0.326514	0.999993	-0.802154	0.445665	0.999971	-0.540144	0.335827	0.999944
Smic858 SmicGene858	0.999944	-1.19788	0.863331	0.999993	0.412907	0.783555	0.999971	-0.159201	0.540283	0.999944
Smic859 SmicGene859	0.999944	-0.443426	0.308659	0.999993	-0.214012	0.399335	0.999971	-0.423011	0.325827	0.999944
Smic860 SmicGene860	0.999944	-0.37269	0.329351	0.999993	-0.277163	0.430367	0.999971	-0.290145	0.346162	0.999944
Smic862 SmicGene862	0.999944	-0.276973	0.22127	0.999993	-0.110254	0.300948	0.999971	-0.282503	0.240238	0.999944
Smic863 SmicGene863	0.999944	0.23146	0.406602	0.999993	-0.435001	0.60859	0.999971	-0.619552	0.474507	0.999944
Smic864 SmicGene864	0.999944	0.0511288	0.1533	0.999993	-0.0632553	0.217207	0.999971	-0.0862879	0.171808	0.999944
Smic865 SmicGene865	0.999944	0.125799	0.223181	0.999993	-0.105335	0.364893	0.999971	0.0161899	0.288576	0.999944
Smic867 SmicGene867	0.999944	0.222446	0.155644	0.999993	0.0975525	0.220874	0.999971	-0.0319883	0.17663	0.999944
Smic868 SmicGene868	0.999944	0.0723768	0.383694	0.999993	0.0752166	0.620534	0.999971	0.129054	0.483083	0.999944
Smic870 SmicGene870	0.999944	-0.201876	0.518229	0.999993	0.139209	0.632929	0.999971	0.171772	0.600087	0.999944
Smic871 SmicGene871	0.999944	0.0787926	0.40194	0.999993	0.406769	0.64061	0.999971	0.144509	0.431746	0.999944
Smic872 SmicGene872	0.999944	0.0547922	0.241158	0.999993	0.0215175	0.292497	0.999971	-0.0920166	0.232934	0.999944
Smic873 SmicGene873	0.999944	-0.52777	0.823368	0.999993	0.161869	0.85867	0.999971	-0.551277	0.820899	0.999944
Smic874 SmicGene874	0.999944	0.0318541	0.386097	0.999993	0.13822	0.533409	0.999971	0.320006	0.38833	0.999944
Smic876 SmicGene876	0.999944	0.00954691	0.24101	0.999993	0.160098	0.331207	0.999971	0.224371	0.253919	0.999944
Smic877 SmicGene877	0.999944	-0.131187	0.602909	0.999993	-0.178975	0.712261	0.999971	0.159897	0.658521	0.999944
Smic878 SmicGene878	0.999944	-0.12311	0.51141	0.999993	-0.561208	0.609235	0.999971	0.0450355	0.4271	0.999944
Smic879 SmicGene879	0.999944	0.207783	0.179663	0.999993	0.10864	0.255179	0.999971	-0.157897	0.207639	0.999944
Smic880 SmicGene880	0.999944	0.195491	0.286953	0.999993	0.160982	0.40111	0.999971	0.0511278	0.428501	0.999944
Smic881 SmicGene881	0.999944	0.19882	0.578521	0.999993	0.129773	0.72155	0.999971	0.397234	0.618723	0.999944
Smic883 SmicGene883	0.999944	0.0821832	0.174696	0.999993	0.116662	0.228581	0.999971	0.0647452	0.173832	0.999944
Smic884 SmicGene884	0.999944	-0.210747	0.392009	0.999993	0.0689658	0.44533	0.999971	0.159417	0.437912	0.999944
Smic886 SmicGene886	0.999944	0.0420646	0.325069	0.999993	-0.131474	0.388692	0.999971	-0.134358	0.388554	0.999944
Smic887 SmicGene887	0.999944	-0.0897726	0.377477	0.999993	-0.104696	0.503265	0.999971	-0.383062	0.483123	0.999944
Smic888 SmicGene888	0.999944	0.0968253	0.142973	0.999993	-0.201491	0.206342	0.999971	-0.127124	0.160853	0.999944
Smic889 SmicGene889	0.999944	-0.151043	0.468824	0.999993	0.0568861	0.624498	0.999971	-0.150051	0.466104	0.999944
Smic890 SmicGene890	0.999944	-0.0718929	0.227338	0.999993	0.0975241	0.322966	0.999971	0.0452908	0.260112	0.999944
Smic891 SmicGene891	0.999944	-0.146698	0.296396	0.999993	0.0243276	0.391868	0.999971	-0.316839	0.320188	0.999944
Smic892 SmicGene892	0.999944	-0.149809	0.411635	0.999993	0.143852	0.494735	0.999971	-0.438228	0.44172	0.999944
Smic893 SmicGene893	0.999944	0.118973	0.211477	0.999993	0.341363	0.285845	0.999971	0.150806	0.23127	0.999944
Smic894 SmicGene894	0.999944	-0.207804	0.554605	0.999993	0.101236	0.547587	0.999971	0.140035	0.504235	0.999944
Smic895 SmicGene895	0.999944	-0.105723	0.230887	0.999993	-0.17309	0.365154	0.999971	0.0972159	0.264521	0.999944
Smic896 SmicGene896	0.999944	0.016448	0.164973	0.999993	-0.203295	0.234943	0.999971	0.11406	0.203831	0.999944
Smic897 SmicGene897	0.999944	0.124943	0.254388	0.999993	0.147856	0.35029	0.999971	0.00514814	0.279883	0.999944
Smic899 SmicGene899	0.999944	0.100078	0.144973	0.999993	0.196398	0.200288	0.999971	-0.000659051	0.16072	0.999944
Smic900 SmicGene900	0.999944	0.0973348	0.237393	0.999993	0.0638212	0.329946	0.999971	0.166633	0.254741	0.999944
Smic901 SmicGene901	0.999944	0.327744	0.205441	0.999993	0.407717	0.282812	0.999971	-0.156417	0.241468	0.999944
Smic902 SmicGene902	0.999944	-0.0172889	0.165497	0.999993	0.251082	0.204834	0.999971	-0.0457507	0.166658	0.999944
Smic903 SmicGene903	0.999944	0.0260965	0.1642	0.999993	0.0374907	0.272786	0.999971	0.0212367	0.219698	0.999944
Smic906 SmicGene906							0.999971	0.31924	0.795048	0.999971
Smic908 SmicGene908	0.999944	0.119524	0.272764	0.999993	0.0827894	0.371659	0.999971	-0.0122914	0.295417	0.999944
Smic910 SmicGene910	0.999944	0.146715	0.426586	0.999993	-0.162458	0.65562	0.999971	-0.239119	0.458409	0.999944
Smic913 SmicGene913	0.999944	-0.250001	0.294022	0.999993	-0.145541	0.394539	0.999971	-0.263643	0.312802	0.999944
Smic914 SmicGene914	0.999944	-0.05747	0.140632	0.999993	0.119342	0.19388	0.999971	0.0808028	0.152373	0.999944
Smic915 SmicGene915	0.999944	-0.25712	0.555963	0.999993	-0.542654	0.721688	0.999971	-0.339072	0.553602	0.999944
Smic916 SmicGene916	0.999944	0.101757	0.148278	0.999993	0.199745	0.205822	0.999971	0.0611977	0.164454	0.999944
Smic917 SmicGene917	0.999944	-0.0569636	0.14809	2.76e-05	-2.46665	0.482607	0.999971	-0.0981141	0.163289	2.76e-05
Smic919 SmicGene919	0.999944	0.0997588	0.188881	0.999993	0.221337	0.25936	0.999971	-0.0468559	0.211879	0.999944
Smic920 SmicGene920	0.999944	0.0233924	0.162436	0.999993	0.333828	0.218353	0.999971	-0.130675	0.19186	0.999944
Smic921 SmicGene921	0.999944	0.0663963	0.199672	0.999993	0.190948	0.32634	0.999971	-0.0470801	0.211681	0.999944
Smic922 SmicGene922	0.999944	-0.187114	0.239386	0.999993	-0.0927133	0.329102	0.999971	-0.0931719	0.235104	0.999944
Smic923 SmicGene923	0.999944	-0.0539436	0.234112	0.999993	0.0191118	0.322694	0.999971	-0.0324422	0.25151	0.999944
Smic924 SmicGene924	0.999944	0.0656041	0.243493	0.999993	0.275514	0.334128	0.999971	0.160029	0.30752	0.999944
Smic925 SmicGene925	0.999944	0.166017	0.269104	0.999993	0.324334	0.363815	0.999971	0.236664	0.285914	0.999944
Smic926 SmicGene926	0.999944	0.240053	0.151977	0.999993	-0.0771094	0.224111	0.999971	0.0950836	0.171573	0.999944
Smic927 SmicGene927	0.999944	0.0756198	0.402297	0.999993	0.109619	0.610721	0.999971	0.0847843	0.489949	0.999944
Smic928 SmicGene928	0.999944	0.00749442	0.306799	0.999993	-0.160966	0.517855	0.999971	-0.727396	0.356303	0.999944
Smic930 SmicGene930	0.999944	0.0107577	0.24794	0.999993	-0.127566	0.408331	0.999971	0.00324895	0.311019	0.999944
Smic931 SmicGene931	0.999944	0.21923	0.439176	0.999993	0.288944	0.473454	0.999971	-0.16571	0.406508	0.999944
Smic932 SmicGene932	0.999944	0.0203787	0.349725	0.999993	0.274343	0.442432	0.999971	0.0202727	0.365798	0.999944
Smic933 SmicGene933	0.999944	0.028412	0.30587	0.999993	0.14453	0.344869	0.999971	0.174994	0.301582	0.999944
Smic934 SmicGene934	0.999944	0.112501	0.173826	0.999993	-0.0688898	0.250911	0.999971	0.0107468	0.194292	0.999944
Smic935 SmicGene935	0.999944	-0.453426	0.309296	0.999993	-0.488741	0.424453	0.999971	-0.439384	0.324693	0.999944
Smic936 SmicGene936	0.999944	0.178275	0.303609	0.999993	-0.109723	0.544888	0.999971	0.0177661	0.351026	0.999944
Smic937 SmicGene937	0.999944	0.0387393	0.642336	0.999993	0.274855	0.788451	0.999971	0.243515	0.703721	0.999944
Smic938 SmicGene938	0.999944	-0.0205867	0.229776	0.999993	-0.14729	0.326201	0.999971	-0.0571255	0.251038	0.999944
Smic939 SmicGene939	0.999944	0.298836	0.25039	0.999993	0.218668	0.351301	0.999971	-0.0841878	0.284769	0.999944
Smic940 SmicGene940	0.999944	0.0599057	0.316905	0.999993	0.490937	0.39783	0.999971	0.246714	0.32869	0.999944
Smic941 SmicGene941	0.999944	0.101525	0.217809	3.44e-09	-2.04516	0.304009	0.999971	-0.0777138	0.234408	3.44e-09
Smic942 SmicGene942	0.999944	0.111006	0.140399	0.000839697	-1.22603	0.281422	0.999971	0.018442	0.155239	0.000839697
Smic944 SmicGene944	0.999944	-0.0507916	0.249542	0.0019551	-2.17054	0.523263	0.999971	-0.20816	0.273152	0.0019551
Smic945 SmicGene945	0.999944	0.0635133	0.58311	0.00611192	-2.30067	0.597099	0.999971	0.129839	0.55429	0.00611192
Smic946 SmicGene946	0.999944	-0.0529827	0.241337	0.999993	0.0386028	0.264966	0.999971	0.092068	0.222897	0.999944
Smic949 SmicGene949	0.999944	-0.272304	0.232074	0.999993	0.163027	0.333664	0.999971	-0.175403	0.298632	0.999944
Smic950 SmicGene950	0.999944	-0.336766	0.440486	0.999993	-0.427229	0.613977	0.999971	0.010822	0.419974	0.999944
Smic951 SmicGene951	0.999944	-0.135166	0.29795	0.999993	-0.275035	0.405543	0.999971	-0.285859	0.322807	0.999944
Smic952 SmicGene952	0.999944	-0.00199348	0.173297	0.999993	0.121416	0.222095	0.999971	0.00792381	0.176691	0.999944
Smic953 SmicGene953	0.999944	0.172997	0.277755	0.999993	0.0961269	0.385932	0.999971	-0.017497	0.304026	0.999944
Smic954 SmicGene954	0.999944	-0.127674	0.188376	0.999993	0.00455767	0.259823	0.999971	0.0361327	0.202731	0.999944
Smic955 SmicGene955	0.999944	-0.00992001	0.210796	0.999993	0.103666	0.246289	0.999971	0.155999	0.236173	0.999944
Smic956 SmicGene956	0.999944	-0.0605912	0.195652	0.999993	-0.0894572	0.274643	0.999971	-0.133958	0.263114	0.999944
Smic957 SmicGene957	0.999944	-0.0517267	0.165746	0.999993	0.175347	0.226161	0.999971	-0.00922756	0.181907	0.999944
Smic958 SmicGene958	0.999944	0.210922	0.395832	0.999993	0.210477	0.492454	0.999971	0.213185	0.4439	0.999944
Smic960 SmicGene960	0.999944	0.071379	0.236391	0.999993	-0.104575	0.344365	0.999971	-0.0396582	0.261014	0.999944
Smic961 SmicGene961	0.999944	0.357807	0.664765	0.999993	0.261818	0.804324	0.999971	0.123491	0.649054	0.999944
Smic962 SmicGene962	0.999944	0.118265	0.176796	0.999993	-0.0321298	0.25186	0.999971	0.0464042	0.196187	0.999944
Smic964 SmicGene964	0.999944	0.0553942	0.357992	0.999993	0.247809	0.44831	0.999971	0.175539	0.358491	0.999944
Smic965 SmicGene965	0.999944	0.085542	0.321955	0.999993	-0.0146992	0.458539	0.999971	-0.00159794	0.36071	0.999944
Smic967 SmicGene967	0.999944	-0.00545046	0.19289	0.128542	-0.70411	0.24225	0.999971	-0.0638502	0.204422	0.128542
Smic968 SmicGene968	0.999944	0.0212721	0.125085	0.999993	0.289693	0.178255	0.999971	0.0267736	0.138831	0.999944
Smic969 SmicGene969	0.999944	-0.142776	0.270865	0.999993	-0.486603	0.385848	0.999971	-0.0122743	0.28441	0.999944
Smic970 SmicGene970	0.999944	0.0503639	0.122485	0.999993	-0.306376	0.195675	0.999971	0.0108947	0.136691	0.999944
Smic971 SmicGene971	0.999944	0.0345824	0.124595	0.999993	0.0952867	0.17903	0.999971	0.103446	0.138021	0.999944
Smic972 SmicGene972	0.999944	0.0279375	0.161308	0.999993	0.179011	0.221353	0.999971	-0.0740802	0.180236	0.999944
Smic973 SmicGene973	0.999944	-0.294025	0.259869	0.999993	-0.0722125	0.347234	0.999971	-0.100454	0.275065	0.999944
Smic974 SmicGene974	0.999944	-0.10291	0.199929	0.999993	0.101716	0.270376	0.999971	-0.0253109	0.216638	0.999944
Smic975 SmicGene975	0.999944	-0.301007	0.611709	0.999993	0.025226	0.515184	0.999971	-0.248236	0.45999	0.999944
Smic976 SmicGene976	0.999944	-0.301503	0.43247	0.999993	0.105389	0.426362	0.999971	-0.220799	0.404998	0.999944
Smic977 SmicGene977	0.999944	0.09809	0.297996	0.999993	0.222624	0.459908	0.999971	-0.000481445	0.32321	0.999944
Smic979 SmicGene979	0.999944	0.13463	0.261478	0.999993	0.180054	0.334784	0.999971	0.0320822	0.238465	0.999944
Smic980 SmicGene980	0.999944	0.0485896	0.346106	0.999993	-0.0331284	0.516726	0.999971	0.0165148	0.393426	0.999944
Smic981 SmicGene981	0.999944	-0.115929	0.239356	0.999993	0.00852523	0.308204	0.999971	-0.000651708	0.239906	0.999944
Smic982 SmicGene982	0.999944	0.0867066	0.123482	0.999993	-0.123551	0.184541	0.999971	0.0424475	0.140203	0.999944
Smic983 SmicGene983	0.999944	0.0358083	0.121329	0.999993	0.118239	0.18131	0.999971	0.0682813	0.137036	0.999944
Smic984 SmicGene984	0.999944	0.115825	0.270065	0.999993	0.04189	0.390087	0.999971	0.131688	0.306829	0.999944
Smic985 SmicGene985	0.999944	-0.107555	0.26594	0.999993	-0.10407	0.361206	0.999971	-0.374533	0.295435	0.999944
Smic986 SmicGene986	0.999944	0.0515561	0.152319	0.999993	-0.0293025	0.252528	0.999971	-0.0353917	0.208963	0.999944
Smic988 SmicGene988	0.999944	-0.021583	0.2164	0.999993	0.0773284	0.311842	0.999971	-0.118906	0.244054	0.999944
Smic989 SmicGene989	0.999944	-0.115603	0.174422	0.999993	0.127943	0.21355	0.999971	-0.0109385	0.137382	0.999944
Smic992 SmicGene992	0.999944	-0.608222	0.662432	0.999993	-1.65494	0.845702	0.999971	0.0348242	0.595167	0.999944
Smic993 SmicGene993	0.999944	0.0359869	0.188285	0.999993	0.171867	0.23817	0.999971	0.00932933	0.213515	0.999944
Smic994 SmicGene994	0.999944	0.46413	0.40026	0.999993	0.133656	0.498515	0.999971	0.472027	0.380347	0.999944
Smic995 SmicGene995	0.999944	0.0020174	0.265549	0.999993	-0.342906	0.381179	0.999971	-0.0287232	0.286362	0.999944
Smic998 SmicGene998	0.999944	-0.00721451	0.180877	0.999993	0.0574846	0.251588	0.999971	0.0110728	0.199891	0.999944
Smic999 SmicGene999	0.999944	0.0303582	0.12641	0.999993	0.039456	0.180829	0.999971	-0.168763	0.141845	0.999944
Smic1000 SmicGene1000	0.999944	-0.0905927	0.28285	0.999993	0.0388719	0.299557	0.999971	-0.22638	0.244345	0.999944
Smic1001 SmicGene1001	0.999944	0.258772	0.399485	0.999993	0.142978	0.52289	0.999971	-0.351593	0.441456	0.999944
Smic1002 SmicGene1002	0.999944	0.086025	0.121894	0.999993	0.0969498	0.17752	0.999971	0.101293	0.136219	0.999944
Smic1003 SmicGene1003	0.999944	0.0623643	0.189952	0.999993	-0.338057	0.288046	0.999971	-0.126219	0.214743	0.999944
Smic1004 SmicGene1004	0.999944	0.145087	0.277596	0.999993	0.00234827	0.386201	0.999971	-0.0519536	0.307611	0.999944
Smic1005 SmicGene1005	0.999944	-0.183963	0.164185	0.999993	0.0782907	0.222449	0.999971	-0.000652632	0.176659	0.999944
Smic1006 SmicGene1006	0.999944	0.157637	0.151362	0.999993	0.140648	0.211678	0.999971	0.0382583	0.168518	0.999944
Smic1007 SmicGene1007	0.999944	-0.0462782	0.236654	0.999993	-0.0908124	0.330318	0.999971	-0.153631	0.261782	0.999944
Smic1008 SmicGene1008	0.999944	-0.312312	0.347721	0.999993	0.138131	0.548433	0.999971	-0.0698149	0.42365	0.999944
Smic1009 SmicGene1009	0.999944	-0.427994	0.477772	0.999993	0.101653	0.492867	0.999971	-0.000552257	0.397319	0.999944
Smic1010 SmicGene1010	0.999944	0.0530122	0.196887	0.999993	0.0141089	0.214471	0.999971	-0.0671055	0.210138	0.999944
Smic1011 SmicGene1011	0.999944	0.00263853	0.54458	0.999993	0.175393	0.70235	0.999971	0.11837	0.554279	0.999944
Smic1012 SmicGene1012	0.999944	0.193148	0.263987	0.999993	-0.466634	0.397371	0.999971	-0.253355	0.301753	0.999944
Smic1013 SmicGene1013	0.999944	-0.0455119	0.264017	0.999993	-0.290575	0.377993	0.999971	-0.0202602	0.282059	0.999944
Smic1014 SmicGene1014	0.999944	0.114801	0.217882	0.999993	0.179865	0.301224	0.999971	-0.0926243	0.260544	0.999944
Smic1015 SmicGene1015	0.999944	-0.256909	0.227049	0.999993	-0.205993	0.314361	0.999971	-0.250255	0.246674	0.999944
Smic1016 SmicGene1016	0.999944	0.0822758	0.240624	0.999993	0.352909	0.319939	0.999971	-0.0330871	0.265628	0.999944
Smic1018 SmicGene1018	0.999944	0.00872513	0.123458	0.999993	-0.0907522	0.178755	0.999971	0.0338713	0.137238	0.999944
Smic1019 SmicGene1019	0.999944	-0.327559	0.688044	0.999993	-0.38279	1.11291	0.999971	-0.375766	0.628155	0.999944
Smic1020 SmicGene1020	0.999944	-0.0308265	0.193251	0.999993	0.0376938	0.308887	0.999971	0.0266386	0.256491	0.999944
Smic1021 SmicGene1021	0.999944	0.0278897	0.365863	0.999993	0.000429747	0.499874	0.999971	0.139768	0.388648	0.999944
Smic1023 SmicGene1023	0.999944	-0.0624349	0.202749	0.999993	-0.0918944	0.231809	0.999971	0.0370155	0.195345	0.999944
Smic1025 SmicGene1025	0.999944	-0.08183	0.257394	0.999993	-0.0838348	0.351823	0.999971	-0.0514092	0.274915	0.999944
Smic1026 SmicGene1026	0.999944	-0.0559189	0.199742	0.999993	0.236115	0.321363	0.999971	-0.0698021	0.22023	0.999944
Smic1028 SmicGene1028	0.999944	0.225776	0.16959	0.999993	0.195328	0.23864	0.999971	0.121335	0.189598	0.999944
Smic1029 SmicGene1029	0.999944	-0.209635	0.28224	0.999993	-0.114557	0.311911	0.999971	-0.514823	0.301889	0.999944
Smic1030 SmicGene1030	0.999944	-0.0838709	0.357116	0.999993	-0.311782	0.573921	0.999971	0.150053	0.34194	0.999944
Smic1031 SmicGene1031	0.999944	0.0575176	0.250572	0.999993	0.0998975	0.309703	0.999971	0.0534741	0.264583	0.999944
Smic1032 SmicGene1032	0.999944	0.0944191	0.16699	0.999993	0.0485582	0.263515	0.999971	-0.0451506	0.187128	0.999944
Smic1033 SmicGene1033	0.999944	0.16161	0.242818	0.999993	-0.203392	0.357698	0.999971	0.0573269	0.267677	0.999944
Smic1034 SmicGene1034	0.999944	0.0306897	0.129014	0.999993	0.0144857	0.183845	0.999971	0.0782178	0.142009	0.999944
Smic1036 SmicGene1036	0.999944	0.0456523	0.566061	0.999993	-0.198647	0.772501	0.999971	0.175517	0.652957	0.999944
Smic1037 SmicGene1037	0.999944	0.223718	0.499484	0.999993	-0.312955	0.923924	0.999971	0.315428	0.557297	0.999944
Smic1038 SmicGene1038	0.999944	-0.288626	0.23752	0.999993	0.0785246	0.311685	0.999971	-0.3521	0.26073	0.999944
Smic1039 SmicGene1039	0.999944	-0.863557	0.414186	0.595137	-1.34417	0.590239	0.999971	-1.14944	0.44403	0.595137
Smic1040 SmicGene1040	0.999944	0.0931946	0.200582	0.999993	0.231832	0.275083	0.999971	-0.128884	0.226749	0.999944
Smic1041 SmicGene1041	0.999944	-0.0510346	0.410619	0.999993	0.165795	0.597502	0.999971	0.108905	0.439237	0.999944
Smic1042 SmicGene1042	0.999944	-0.40918	0.206335	0.999993	0.0508807	0.253903	0.999971	-0.198464	0.206932	0.999944
Smic1043 SmicGene1043	0.999944	0.0210919	0.388256	0.999993	0.0417449	0.546923	0.999971	0.164556	0.420017	0.999944
Smic1044 SmicGene1044	0.999944	0.056302	0.319171	0.999993	-0.0520628	0.495643	0.999971	0.180975	0.331041	0.999944
Smic1045 SmicGene1045	0.999944	0.0408048	0.149779	0.999993	0.0286824	0.233532	0.999971	0.0656366	0.163407	0.999944
Smic1046 SmicGene1046	0.999944	0.347416	0.417001	0.999993	-0.280614	0.592725	0.999971	0.21484	0.426347	0.999944
Smic1047 SmicGene1047	0.999944	-0.0730547	0.286675	0.999993	-0.237509	0.334176	0.999971	0.004971	0.32991	0.999944
Smic1049 SmicGene1049	0.999944	0.109859	0.363478	0.999993	0.172475	0.513435	0.999971	0.130223	0.414524	0.999944
Smic1050 SmicGene1050	0.999944	0.0701355	0.130448	0.999993	0.0730022	0.206206	0.999971	0.055017	0.144231	0.999944
Smic1051 SmicGene1051	0.999944	-0.0649774	0.419624	0.999993	-0.256458	0.60859	0.999971	0.0244916	0.419766	0.999944
Smic1054 SmicGene1054	0.999944	0.0946901	0.162896	0.999993	0.140549	0.226626	0.999971	-0.0646065	0.182861	0.999944
Smic1055 SmicGene1055	0.999944	-0.197467	0.193918	0.999993	-0.192018	0.353345	0.999971	-0.0860454	0.210666	0.999944
Smic1056 SmicGene1056	0.999944	-0.106278	0.266036	0.999993	-0.125677	0.401333	0.999971	-0.0794434	0.283518	0.999944
Smic1057 SmicGene1057	0.999944	-0.404284	0.336796	0.999993	-0.316361	0.428098	0.999971	-0.506446	0.349817	0.999944
Smic1058 SmicGene1058	0.999944	-0.00685372	0.331619	0.999993	-0.165126	0.486337	0.999971	-0.239506	0.355175	0.999944
Smic1059 SmicGene1059	0.999944	-0.0500108	0.334579	0.999993	-0.187887	0.4612	0.999971	-0.167148	0.353017	0.999944
Smic1060 SmicGene1060	0.999944	0.173317	0.310535	0.999993	0.012807	0.446083	0.999971	-0.0951246	0.339884	0.999944
Smic1061 SmicGene1061	0.999944	-0.260216	0.365128	0.999993	-0.0102549	0.457885	0.999971	-0.502662	0.394956	0.999944
Smic1062 SmicGene1062	0.999944	0.0695806	0.149827	0.999993	0.215775	0.376876	0.999971	0.036878	0.178306	0.999944
Smic1063 SmicGene1063	0.999944	-0.0825906	0.220111	0.999993	0.0685479	0.33137	0.999971	-0.359671	0.255593	0.999944
Smic1064 SmicGene1064	0.999944	0.10469	0.169413	0.999993	0.202633	0.232913	0.999971	0.0983664	0.186048	0.999944
Smic1065 SmicGene1065	0.999944	0.141622	0.14403	0.999993	0.133732	0.201594	0.999971	-0.011872	0.160906	0.999944
Smic1066 SmicGene1066	0.999944	0.11505	0.239377	0.282712	-1.10835	0.425134	0.999971	0.0882575	0.272398	0.282712
Smic1067 SmicGene1067	0.999944	-0.185462	0.37639	0.999993	-0.443443	0.566078	0.999971	-0.332568	0.488518	0.999944
Smic1068 SmicGene1068	0.999944	-0.0788058	0.167624	0.999993	-0.149502	0.272487	0.999971	0.0300412	0.181986	0.999944
Smic1070 SmicGene1070	0.999944	-0.150287	0.224335	0.999993	-0.04378	0.303868	0.999971	-0.168906	0.268608	0.999944
Smic1072 SmicGene1072	0.999944	-0.191053	0.183929	0.999993	0.00198213	0.250764	0.999971	-0.0174497	0.197227	0.999944
Smic1073 SmicGene1073	0.999944	0.134247	0.686715	0.999993	-0.0167759	1.04477	0.999971	0.352386	0.708718	0.999944
Smic1074 SmicGene1074	0.999944	0.00763928	0.565666	0.999993	-0.108767	0.772227	0.999971	0.0317441	0.619233	0.999944
Smic1076 SmicGene1076	0.999944	0.000731382	0.12613	0.999993	0.145927	0.179811	0.999971	0.00329625	0.1398	0.999944
Smic1077 SmicGene1077	0.999944	-0.167458	0.185969	0.999993	0.179949	0.247878	0.999971	-0.125705	0.202973	0.999944
Smic1078 SmicGene1078	0.999944	0.0689936	0.143582	0.999993	0.174529	0.19896	0.999971	0.0269197	0.158504	0.999944
Smic1080 SmicGene1080	0.999944	0.0567222	0.309202	0.999993	0.0579599	0.338057	0.999971	0.127667	0.30701	0.999944
Smic1081 SmicGene1081	0.999944	-0.00468319	0.155389	0.999993	-0.0823441	0.219145	0.999971	-0.0606017	0.171924	0.999944
Smic1082 SmicGene1082	0.999944	0.167406	0.204073	0.999993	0.0666471	0.290302	0.999971	-0.137391	0.235052	0.999944
Smic1083 SmicGene1083	0.999944	0.178609	0.270112	0.999993	0.0869072	0.3741	0.999971	0.334221	0.285189	0.999944
Smic1085 SmicGene1085	0.999944	-0.0478771	0.404393	0.999993	0.13362	0.500302	0.999971	0.0106184	0.397131	0.999944
Smic1086 SmicGene1086	0.999944	-0.0774851	0.285485	0.999993	-0.098838	0.392259	0.999971	-0.215133	0.31002	0.999944
Smic1087 SmicGene1087	0.999944	0.126551	0.174324	0.999993	0.0919077	0.244523	0.999971	-0.107633	0.199145	0.999944
Smic1088 SmicGene1088	0.999944	-0.0679989	0.2659	0.999993	-0.0364688	0.361362	0.999971	-0.322794	0.296758	0.999944
Smic1089 SmicGene1089	0.999944	0.0630067	0.257578	0.999993	0.110683	0.397457	0.999971	0.0442622	0.27655	0.999944
Smic1090 SmicGene1090	0.999944	-0.206888	0.564349	0.999993	-0.251804	0.693688	0.999971	-0.202837	0.607308	0.999944
Smic1091 SmicGene1091	0.999944	-0.082918	0.293359	0.999993	0.197518	0.380889	0.999971	0.174989	0.302291	0.999944
Smic1092 SmicGene1092	0.999944	0.405085	0.450508	0.999993	-0.00462951	0.604419	0.999971	0.243136	0.457401	0.999944
Smic1093 SmicGene1093	0.999944	-0.254462	0.322196	0.999993	-0.184596	0.419082	0.999971	-0.255333	0.33899	0.999944
Smic1094 SmicGene1094	0.999944	-0.246389	0.378096	0.999993	-0.0824885	0.578536	0.999971	-0.261109	0.392467	0.999944
Smic1095 SmicGene1095	0.999944	-0.216083	0.346378	0.999993	-0.372534	0.677311	0.999971	-0.200321	0.362798	0.999944
Smic1097 SmicGene1097	0.999944	0.0775418	0.142797	3.05e-06	-2.34743	0.422992	0.999971	-0.0641949	0.166142	3.05e-06
Smic1099 SmicGene1099	0.999944	0.114215	0.431772	0.999993	0.0185228	0.51825	0.999971	-0.137759	0.415691	0.999944
Smic1100 SmicGene1100	0.999944	0.000783955	0.549438	0.999993	-0.30556	0.971526	0.999971	-0.0402536	0.5549	0.999944
Smic1103 SmicGene1103	0.999944	-0.543135	0.541565	0.999993	-0.558707	0.672136	0.999971	0.0278623	0.700068	0.999944
Smic1105 SmicGene1105	0.999944	0.21274	0.339532	0.999993	-0.148314	0.619592	0.999971	0.191374	0.386979	0.999944
Smic1107 SmicGene1107	0.999944	0.0478733	0.392054	0.999993	-0.0481223	0.519026	0.999971	-0.191363	0.339113	0.999944
Smic1108 SmicGene1108	0.999944	0.144008	0.258643	0.999993	-0.119442	0.541309	0.999971	0.141316	0.278411	0.999944
Smic1109 SmicGene1109	0.999944	-0.252487	0.394507	0.999993	-0.0435168	0.429833	0.999971	-0.0435315	0.408547	0.999944
Smic1110 SmicGene1110	0.999944	-0.132638	0.166739	0.999993	-0.089875	0.231699	0.999971	-0.106713	0.182778	0.999944
Smic1113 SmicGene1113	0.999944	-0.310091	0.521048	0.999993	-0.354425	0.637891	0.999971	-0.190483	0.488579	0.999944
Smic1115 SmicGene1115	0.999944	-0.214884	0.276803	0.999993	-0.097575	0.369123	0.999971	-0.0777197	0.290041	0.999944
Smic1116 SmicGene1116	0.999944	-0.00328553	0.173673	0.999993	0.184981	0.312003	0.999971	0.00527866	0.232527	0.999944
Smic1117 SmicGene1117	0.999944	0.0734623	0.329182	0.999993	0.282944	0.327742	0.999971	0.179547	0.340683	0.999944
Smic1118 SmicGene1118	0.999944	0.225137	0.202841	0.999993	0.249006	0.282415	0.999971	0.149203	0.225208	0.999944
Smic1119 SmicGene1119	0.999944	0.014548	0.20687	0.999993	-0.00284249	0.305866	0.999971	-0.025046	0.252351	0.999944
Smic1122 SmicGene1122	0.999944	-0.127067	0.183336	0.999993	-0.0173673	0.252854	0.999971	-0.155959	0.182667	0.999944
Smic1123 SmicGene1123	0.999944	0.357501	0.61319	0.999993	0.529503	0.651161	0.999971	0.326313	0.589849	0.999944
Smic1124 SmicGene1124	0.999944	0.0503352	0.285204	0.999993	0.114827	0.45658	0.999971	0.0180421	0.352193	0.999944
Smic1125 SmicGene1125	0.999944	0.0994003	0.123763	0.999993	0.135128	0.178545	0.999971	0.0812236	0.137759	0.999944
Smic1126 SmicGene1126	0.999944	0.0111321	0.324974	0.999993	0.147583	0.546011	0.999971	0.395524	0.303612	0.999944
Smic1127 SmicGene1127	0.999944	0.00709996	0.167569	0.999993	0.304238	0.225217	0.999971	-0.357967	0.193796	0.999944
Smic1128 SmicGene1128	0.999944	0.0573581	0.256373	0.999993	0.25826	0.326404	0.999971	0.0322716	0.262702	0.999944
Smic1129 SmicGene1129	0.999944	-0.461684	0.42848	0.999993	-0.336063	0.43397	0.999971	-0.119904	0.353304	0.999944
Smic1130 SmicGene1130	0.999944	0.10762	0.218852	0.999993	0.155525	0.399542	0.999971	0.12587	0.249847	0.999944
Smic1132 SmicGene1132	0.999944	0.0401855	0.176165	0.999993	0.0124689	0.247586	0.999971	0.107912	0.192163	0.999944
Smic1133 SmicGene1133	0.999944	0.0629702	0.214085	0.999993	0.140978	0.343703	0.999971	0.145041	0.269492	0.999944
Smic1135 SmicGene1135	0.999944	0.00812359	0.316959	0.999993	0.363548	0.400152	0.999971	-0.275717	0.345313	0.999944
Smic1136 SmicGene1136	0.999944	0.0663375	0.433063	0.999993	-0.212604	0.536184	0.999971	0.106415	0.431868	0.999944
Smic1138 SmicGene1138	0.999944	0.0123866	0.147143	0.999993	0.0166105	0.194812	0.999971	0.0530377	0.171326	0.999944
Smic1139 SmicGene1139	0.999944	0.22504	0.310722	0.999993	0.0238181	0.495743	0.999971	0.0944399	0.472754	0.999944
Smic1140 SmicGene1140	0.999944	0.288465	0.285259	0.999993	0.461887	0.379606	0.999971	0.120823	0.311094	0.999944
Smic1141 SmicGene1141	0.999944	0.0914653	0.349582	0.999993	0.284892	0.651482	0.999971	-0.0636487	0.463178	0.999944
Smic1142 SmicGene1142	0.999944	0.0145243	0.22035	0.999993	-0.344284	0.421583	0.999971	0.000595221	0.252106	0.999944
Smic1143 SmicGene1143	0.999944	0.0272855	0.121198	0.999993	0.0420158	0.181022	0.999971	-0.0433613	0.135958	0.999944
Smic1144 SmicGene1144	0.999944	0.05984	0.228203	0.999993	0.0537587	0.318784	0.999971	-0.200472	0.258996	0.999944
Smic1145 SmicGene1145	0.999944	0.0289848	0.124173	0.999993	0.197195	0.178276	0.999971	0.105981	0.137652	0.999944
Smic1146 SmicGene1146	0.999944	-0.0678772	0.300394	0.999993	-0.399663	0.419596	0.999971	0.0300531	0.317555	0.999944
Smic1147 SmicGene1147	0.999944	-0.0772995	0.248402	0.999993	-0.0839662	0.397812	0.999971	0.0223076	0.264219	0.999944
Smic1148 SmicGene1148	0.999944	-0.109747	0.317666	0.999993	-0.251606	0.426451	0.999971	0.107317	0.322401	0.999944
Smic1149 SmicGene1149	0.999944	0.0260589	0.132901	0.999993	0.0127576	0.188482	0.999971	0.053527	0.146696	0.999944
Smic1150 SmicGene1150	0.999944	-0.0300743	0.285013	0.999993	-0.0998621	0.38836	0.999971	-0.402044	0.319929	0.999944
Smic1151 SmicGene1151	0.999944	0.0464948	0.443404	0.999993	0.115926	0.585039	0.999971	0.0768073	0.466023	0.999944
Smic1153 SmicGene1153	0.999944	-0.203103	0.432341	0.999993	0.0334253	0.457747	0.999971	0.0759394	0.451364	0.999944
Smic1154 SmicGene1154	0.999944	0.0591466	0.144416	0.999993	0.156015	0.199778	0.999971	0.101934	0.157613	0.999944
Smic1155 SmicGene1155	0.999944	0.0550017	0.126927	0.999993	0.264526	0.179886	0.999971	0.128755	0.1402	0.999944
Smic1156 SmicGene1156	0.999944	0.0980645	0.158647	0.999993	0.0645342	0.205621	0.999971	0.0717441	0.178807	0.999944
Smic1157 SmicGene1157	0.999944	0.0439086	0.323304	0.730093	-0.68215	0.31268	0.999971	0.0895094	0.316819	0.730093
Smic1158 SmicGene1158	0.999944	0.122549	0.213156	0.999993	-0.0866451	0.456766	0.999971	0.0725514	0.240784	0.999944
Smic1159 SmicGene1159	0.999944	-0.100408	0.300007	0.999993	-0.0439865	0.393727	0.999971	0.0640477	0.273343	0.999944
Smic1160 SmicGene1160	0.999944	0.200832	0.329567	0.999993	-0.0539651	0.560903	0.999971	0.0927375	0.349909	0.999944
Smic1162 SmicGene1162	0.999944	0.0287724	0.386755	0.999993	-0.0328138	0.496031	0.999971	-0.0503397	0.40414	0.999944
Smic1163 SmicGene1163	0.999944	-0.0204831	0.278428	0.999993	0.314481	0.361089	0.999971	0.0397743	0.351215	0.999944
Smic1164 SmicGene1164	0.999944	0.0864057	0.210711	0.999993	0.0940343	0.294891	0.999971	-0.15555	0.23955	0.999944
Smic1165 SmicGene1165	0.999944	0.12245	0.190692	0.999993	0.199642	0.262878	0.999971	0.0437227	0.211055	0.999944
Smic1166 SmicGene1166	0.999944	0.04773	0.364937	0.999993	-0.0567931	0.468544	0.999971	0.0799237	0.362595	0.999944
Smic1168 SmicGene1168	0.999944	0.248403	0.182484	0.999993	0.197668	0.257553	0.999971	-0.0666606	0.210081	0.999944
Smic1169 SmicGene1169	0.999944	-0.214589	0.34672	0.999993	0.257645	0.5137	0.999971	-0.235414	0.360731	0.999944
Smic1170 SmicGene1170	0.999944	0.0859269	0.175974	0.999993	-0.0769261	0.251425	0.999971	0.0264496	0.194748	0.999944
Smic1173 SmicGene1173	0.999944	0.00933975	0.151619	0.999993	0.183523	0.20782	0.999971	-0.0457359	0.168023	0.999944
Smic1174 SmicGene1174	0.999944	0.119154	0.192768	0.999993	0.0456784	0.271851	0.999971	-0.0548331	0.217016	0.999944
Smic1175 SmicGene1175	0.999944	0.101407	0.220762	0.999993	0.231859	0.304197	0.999971	0.103846	0.242161	0.999944
Smic1176 SmicGene1176	0.999944	0.140403	0.28685	0.999993	0.290638	0.37886	0.999971	-0.0684844	0.31221	0.999944
Smic1178 SmicGene1178	0.999944	-0.203103	0.27375	0.999993	-0.515598	0.389575	0.999971	-0.0811885	0.289644	0.999944
Smic1180 SmicGene1180	0.999944	-1.1632	0.994811	0.999993	-0.458083	1.05091	0.999971	-0.164271	0.688247	0.999944
Smic1181 SmicGene1181	0.999944	-0.0978536	0.363258	0.999993	-0.386476	0.48161	0.999971	-0.0602233	0.369501	0.999944
Smic1182 SmicGene1182	0.999944	-0.0660371	0.567788	0.999993	-0.290844	0.507688	0.999971	0.111427	0.626087	0.999944
Smic1183 SmicGene1183	0.999944	-0.177273	0.345523	0.999993	-0.379029	0.46143	0.999971	-0.50893	0.372319	0.999944
Smic1185 SmicGene1185	0.999944	0.0658789	0.216338	0.999993	0.252691	0.416554	0.999971	0.113872	0.255785	0.999944
Smic1187 SmicGene1187	0.999944	-0.156455	0.155811	0.000109407	-1.22226	0.253341	0.999971	-0.0798614	0.169874	0.000109407
Smic1189 SmicGene1189	0.999944	-0.218285	0.295339	0.999993	-0.259781	0.398972	0.999971	-0.597568	0.329077	0.999944
Smic1190 SmicGene1190	0.999944	-0.590586	0.595926	0.999993	-0.244408	0.452529	0.999971	0.0163269	0.66203	0.999944
Smic1191 SmicGene1191	0.999944	-1.29035	1.05518	0.999993	-0.526636	0.662962	0.999971	-0.132304	0.497891	0.999944
Smic1192 SmicGene1192	0.999944	-0.426509	0.326345	0.999993	-0.181618	0.375135	0.999971	-0.043492	0.288608	0.999944
Smic1193 SmicGene1193	0.999944	-0.124854	0.307894	0.999993	-0.116941	0.502107	0.999971	0.0286369	0.354424	0.999944
Smic1194 SmicGene1194	0.999944	-0.7807	0.973338	0.999993	-0.247	0.590043	0.999971	0.282311	0.668801	0.999944
Smic1195 SmicGene1195	0.999944	0.224743	0.570078	0.999993	-0.0354969	0.82955	0.999971	0.122527	0.614178	0.999944
Smic1196 SmicGene1196	0.999944	0.102578	0.462326	0.999993	-0.424706	0.50276	0.999971	0.229011	0.278449	0.999944
Smic1197 SmicGene1197	0.999944	-0.0543072	0.44063	0.999993	-0.65607	0.438108	0.999971	0.0333708	0.320443	0.999944
Smic1198 SmicGene1198	0.999944	-0.181644	0.394508	0.999993	-0.160983	0.421084	0.999971	0.0768228	0.307504	0.999944
Smic1199 SmicGene1199	0.999944	0.11657	0.263402	0.999993	0.219457	0.442951	0.999971	0.0443347	0.317008	0.999944
Smic1200 SmicGene1200	0.999944	0.160019	0.511475	0.999993	0.232752	0.744936	0.999971	0.180608	0.589499	0.999944
Smic1201 SmicGene1201	0.999944	0.0291994	0.124287	0.999993	0.127968	0.178687	0.999971	0.0645486	0.137913	0.999944
Smic1202 SmicGene1202	0.999944	0.319175	0.735078	0.999993	0.371627	0.940991	0.999971	0.163402	0.716842	0.999944
Smic1203 SmicGene1203	0.999944	-0.00816311	0.120906	0.999993	-0.0732094	0.178094	0.999971	-0.0523289	0.135786	0.999944
Smic1204 SmicGene1204	0.999944	0.0108782	0.206088	0.999993	0.0718006	0.248499	0.999971	0.0677333	0.219381	0.999944
Smic1205 SmicGene1205	0.999944	-0.0846272	0.157103	0.999993	-0.0349707	0.218837	0.999971	-0.0493712	0.17177	0.999944
Smic1206 SmicGene1206	0.999944	0.00585646	0.19086	3.35e-05	-1.74563	0.344163	0.999971	0.08349	0.182468	3.35e-05
Smic1207 SmicGene1207	0.999944	-0.183138	0.324795	0.999993	-0.590709	0.514916	0.999971	-0.0369119	0.412894	0.999944
Smic1208 SmicGene1208	0.999944	-0.220417	0.174878	0.999993	0.185889	0.223764	0.999971	0.0757123	0.183234	0.999944
Smic1209 SmicGene1209	0.999944	0.00773066	0.147578	0.264094	-0.582447	0.220988	0.999971	-0.103702	0.163916	0.264094
Smic1211 SmicGene1211	0.999944	0.0411785	0.379117	0.999993	-0.289194	0.442174	0.999971	0.118701	0.401174	0.999944
Smic1212 SmicGene1212	0.999944	-0.0726539	0.700953	0.999993	-1.69641	1.58604	0.999971	0.205507	0.675564	0.999944
Smic1213 SmicGene1213	0.999944	0.0955424	0.194505	0.999993	0.240249	0.26737	0.999971	0.155512	0.211711	0.999944
Smic1214 SmicGene1214	0.999944	0.07107	0.196269	0.999993	0.0654025	0.255573	0.999971	0.0182305	0.239664	0.999944
Smic1215 SmicGene1215	0.999944	-0.544289	0.407735	0.999993	-0.382374	0.490951	0.999971	-0.218365	0.467815	0.999944
Smic1217 SmicGene1217	0.999944	0.060589	0.216192	0.999993	0.266952	0.291973	0.999971	-0.00665422	0.237827	0.999944
Smic1219 SmicGene1219	0.999944	0.0486005	0.224146	0.124869	-1.17569	0.403043	0.999971	-0.137099	0.295944	0.124869
Smic1220 SmicGene1220	0.999944	-0.0632091	0.197582	0.999993	0.116976	0.278945	0.999971	-0.184593	0.220849	0.999944
Smic1222 SmicGene1222	0.999944	-0.213257	0.296718	0.999993	-0.0750113	0.395674	0.999971	-0.102099	0.309075	0.999944
Smic1223 SmicGene1223	0.999944	-0.0929779	0.186661	0.999993	-0.00678274	0.25871	0.999971	0.0691286	0.201334	0.999944
Smic1224 SmicGene1224	0.999944	0.107583	0.527661	0.999993	-0.0969391	0.741291	0.999971	0.239688	0.603215	0.999944
Smic1226 SmicGene1226	0.999944	0.0626098	0.252563	0.999993	-0.105203	0.537786	0.999971	0.119312	0.315423	0.999944
Smic1228 SmicGene1228	0.999944	-0.247496	0.635824	0.999993	-1.11446	0.781537	0.999971	0.353359	0.537987	0.999944
Smic1229 SmicGene1229	0.999944	0.0424864	0.270611	0.350339	-1.08738	0.431421	0.999971	-0.148643	0.298257	0.350339
Smic1231.t2 SmicGene1231	0.999944	-0.122988	0.176743	0.999993	0.0258949	0.241194	0.999971	-0.106263	0.193409	0.999944
Smic1232 SmicGene1232	0.999944	-0.0911158	0.616141	0.999993	-0.405144	0.868004	0.999971	0.323516	0.624623	0.999944
Smic1233 SmicGene1233	0.999944	0.142671	0.429641	0.999993	-0.573017	1.0539	0.999971	0.0213853	0.455237	0.999944
Smic1234 SmicGene1234	0.999944	-0.0313555	0.464703	0.999993	0.34607	0.698109	0.999971	-0.119217	0.445684	0.999944
Smic1235 SmicGene1235	0.999944	0.120267	0.273581	0.999993	-0.172284	0.391182	0.999971	0.0766806	0.295976	0.999944
Smic1236 SmicGene1236	0.999944	-0.00708074	0.199743	0.999993	0.106571	0.274777	0.999971	-0.0389274	0.221369	0.999944
Smic1237 SmicGene1237	0.999944	-0.0204721	0.604415	0.999993	0.143829	0.667279	0.999971	0.0965987	0.618879	0.999944
Smic1239 SmicGene1239	0.999944	-0.0327854	0.169298	0.999993	0.0208762	0.235364	0.999971	0.189372	0.181174	0.999944
Smic1240 SmicGene1240	0.999944	0.091186	0.324616	0.999993	0.0922954	0.442646	0.999971	0.175187	0.342996	0.999944
Smic1241 SmicGene1241	0.999944	0.0885432	0.269835	0.999993	0.0690473	0.41637	0.999971	0.151178	0.282665	0.999944
Smic1242 SmicGene1242	0.999944	0.0896084	0.550384	0.999993	0.247592	0.727345	0.999971	0.233873	0.581406	0.999944
Smic1243 SmicGene1243	0.999944	0.373857	0.259255	0.999993	0.310652	0.323762	0.999971	0.208145	0.338604	0.999944
Smic1244 SmicGene1244	0.999944	0.0966745	0.304008	0.999993	0.147779	0.424735	0.999971	0.169015	0.330742	0.999944
Smic1245 SmicGene1245	0.999944	-0.155324	0.406239	0.999993	0.130553	0.499501	0.999971	0.154185	0.390419	0.999944
Smic1246 SmicGene1246	0.999944	0.145748	0.248302	0.999993	0.16125	0.400743	0.999971	0.181352	0.290572	0.999944
Smic1247 SmicGene1247	0.999944	-0.0951014	0.186039	0.999993	0.203924	0.248872	0.999971	0.00265021	0.201415	0.999944
Smic1248 SmicGene1248	0.999944	-0.0128022	0.348064	0.999993	-0.0569213	0.484345	0.999971	0.284316	0.346521	0.999944
Smic1249 SmicGene1249	0.999944	-0.0687411	0.236276	0.999993	0.153692	0.316745	0.999971	-0.029505	0.256528	0.999944
Smic1250 SmicGene1250	0.999944	0.0665045	0.517687	0.999993	0.290502	0.562754	0.999971	0.225396	0.719209	0.999944
Smic1251 SmicGene1251	0.999944	0.0121078	0.419702	0.999993	0.0312277	0.579199	0.999971	0.158029	0.427845	0.999944
Smic1252 SmicGene1252	0.999944	-0.0499331	0.338363	0.999993	0.127094	0.512935	0.999971	0.126695	0.409078	0.999944
Smic1254 SmicGene1254	0.999944	0.0340288	0.229792	0.999993	0.0078346	0.321199	0.999971	0.079563	0.247597	0.999944
Smic1255 SmicGene1255	0.999944	0.0625777	0.126144	0.999993	0.261728	0.179276	0.999971	-0.0268875	0.140433	0.999944
Smic1256 SmicGene1256	0.999944	0.100359	0.22519	0.999993	0.27386	0.304966	0.999971	-0.0508302	0.250164	0.999944
Smic1257 SmicGene1257	0.999944	0.150821	0.197172	0.999993	0.152151	0.275016	0.999971	-0.0162757	0.221569	0.999944
Smic1258 SmicGene1258	0.999944	0.0322499	0.313357	0.999993	0.0602513	0.428642	0.999971	-0.0785154	0.330471	0.999944
Smic1259 SmicGene1259	0.999944	0.0071283	0.254548	0.999993	0.158834	0.343422	0.999971	0.0979026	0.272256	0.999944
Smic1260 SmicGene1260	0.999944	0.00452591	0.176222	0.999993	0.196282	0.239043	0.999971	0.00428161	0.193214	0.999944
Smic1261 SmicGene1261	0.999944	-0.00222632	0.452759	0.999993	0.278647	0.460145	0.999971	-0.0163295	0.455623	0.999944
Smic1262 SmicGene1262	0.999944	0.0498992	0.22897	0.999993	0.116419	0.242701	0.999971	0.00514099	0.243022	0.999944
Smic1263 SmicGene1263	0.999944	0.115665	0.327481	0.999993	0.385324	0.64556	0.999971	-0.0315976	0.455583	0.999944
Smic1264 SmicGene1264	0.999944	-0.110706	0.483868	0.999993	-0.0203705	0.5473	0.999971	0.0932381	0.492222	0.999944
Smic1267 SmicGene1267	0.999944	-0.091836	0.265172	0.999993	0.105096	0.356688	0.999971	-0.217223	0.292172	0.999944
Smic1268 SmicGene1268	0.999944	0.0948094	0.143285	0.999993	0.0765204	0.201382	0.999971	0.0531159	0.158268	0.999944
Smic1270 SmicGene1270	0.999944	0.288421	0.351464	0.999993	0.307209	0.444777	0.999971	0.291676	0.349727	0.999944
Smic1271 SmicGene1271	0.999944	-0.285805	0.231575	0.999993	0.118467	0.357968	0.999971	-0.0914096	0.244068	0.999944
Smic1272 SmicGene1272	0.999944	-0.138614	0.192889	0.999993	0.242463	0.255419	0.999971	0.000126598	0.208499	0.999944
Smic1273 SmicGene1273	0.999944	-0.0680864	0.181743	0.999993	0.00641757	0.250897	0.999971	-0.0630978	0.199482	0.999944
Smic1274 SmicGene1274	0.999944	-0.00318903	0.501913	0.999993	-0.350223	0.684926	0.999971	0.0780472	0.496892	0.999944
Smic1275 SmicGene1275	0.999944	-0.0670403	0.237954	0.999993	-0.126055	0.332802	0.999971	-0.391232	0.271227	0.999944
Smic1276 SmicGene1276	0.999944	0.00557848	0.771032	0.999993	0.111152	0.60995	0.999971	-0.0446105	0.595289	0.999944
Smic1277 SmicGene1277	0.999944	0.0615676	0.190407	0.999993	0.108371	0.270814	0.999971	-0.0171523	0.223191	0.999944
Smic1279 SmicGene1279	0.999944	0.100864	0.145736	1.06e-06	-1.42741	0.247846	0.999971	0.0177765	0.161531	1.06e-06
Smic1280 SmicGene1280	0.999944	-0.103687	0.227211	0.999993	0.0260839	0.308105	0.999971	-0.179403	0.248107	0.999944
Smic1281 SmicGene1281	0.999944	-0.188098	0.273975	0.999993	-0.167893	0.371693	0.999971	-0.150672	0.290693	0.999944
Smic1284 SmicGene1284	0.999944	0.108102	0.206379	0.999993	0.205677	0.332202	0.999971	0.178169	0.257276	0.999944
Smic1285 SmicGene1285	0.999944	-0.0298027	0.187748	0.999993	0.0371052	0.260799	0.999971	-0.0884078	0.209781	0.999944
Smic1288 SmicGene1288	0.999944	-0.124387	0.642185	0.999993	0.153835	0.749337	0.999971	0.0132665	0.644347	0.999944
Smic1290 SmicGene1290	0.999944	0.135242	0.365171	0.999993	0.105186	0.489846	0.999971	0.0401066	0.413462	0.999944
Smic1291 SmicGene1291	0.999944	-0.370551	0.482823	0.999993	-0.0713585	0.352466	0.999971	-0.141125	0.279384	0.999944
Smic1292 SmicGene1292	0.999944	-0.116133	0.496472	0.999993	0.0254	0.791352	0.999971	0.10784	0.662016	0.999944
Smic1293 SmicGene1293	0.999944	0.0996924	0.395595	0.999993	0.000873737	0.550261	0.999971	-0.02937	0.414768	0.999944
Smic1296 SmicGene1296	0.999944	0.0374581	0.599546	0.999993	0.0333497	0.703592	0.999971	0.122382	0.626274	0.999944
Smic1297 SmicGene1297	0.999944	0.0167228	0.136655	0.999993	0.154965	0.190083	0.999971	-0.00572963	0.150498	0.999944
Smic1298 SmicGene1298	0.999944	0.154162	0.221678	0.999993	0.352412	0.301213	0.999971	0.11292	0.243704	0.999944
Smic1299 SmicGene1299	0.999944	0.135155	0.273712	0.999993	0.315098	0.364349	0.999971	0.119475	0.292449	0.999944
Smic1300 SmicGene1300	0.999944	-0.250261	0.300362	0.999993	0.120792	0.383354	0.999971	0.0578626	0.30465	0.999944
Smic1302 SmicGene1302	0.999944	-0.0486056	0.256789	0.999993	0.0692945	0.346823	0.999971	-0.196476	0.281292	0.999944
Smic1303 SmicGene1303	0.999944	0.0481144	0.372393	0.999993	0.159912	0.367009	0.999971	0.0890425	0.26861	0.999944
Smic1304 SmicGene1304	0.999944	0.178296	0.160736	0.999993	0.246788	0.223211	0.999971	0.110002	0.178515	0.999944
Smic1305 SmicGene1305	0.999944	0.150659	0.702671	0.999993	0.331599	0.792768	0.999971	0.239778	0.744957	0.999944
Smic1306 SmicGene1306	0.999944	0.0582807	0.4398	0.999993	0.124109	0.631551	0.999971	0.0485949	0.465177	0.999944
Smic1307 SmicGene1307	0.999944	1.24713	0.711142							0.999944
Smic1308 SmicGene1308	0.999944	0.0853813	0.221338	0.999993	0.0877277	0.309682	0.999971	0.138566	0.239144	0.999944
Smic1309 SmicGene1309	0.999944	0.129603	0.124977	0.999993	0.106576	0.179618	0.999971	0.035463	0.139324	0.999944
Smic1310 SmicGene1310	0.999944	0.065453	0.376246	0.999993	0.148061	0.458535	0.999971	0.101326	0.416216	0.999944
Smic1312 SmicGene1312	0.999944	-0.0593672	0.430507	0.999993	-0.630635	0.661254	0.999971	0.152107	0.421034	0.999944
Smic1313 SmicGene1313	0.999944	0.088461	0.207744	0.999993	0.161056	0.290091	0.999971	-0.0362681	0.232213	0.999944
Smic1314 SmicGene1314	0.999944	0.0169379	0.321876	0.999993	-0.0724358	0.482573	0.999971	0.106268	0.341706	0.999944
Smic1315 SmicGene1315	0.999944	0.047063	0.198286	0.999993	0.462553	0.261801	0.999971	0.113573	0.216877	0.999944
Smic1316 SmicGene1316	0.999944	-0.0173796	0.328087	0.999993	0.143239	0.448662	0.999971	0.167027	0.29752	0.999944
Smic1317 SmicGene1317	0.999944	0.0257644	0.144966	0.999993	0.0738724	0.202019	0.999971	0.0492513	0.158932	0.999944
Smic1318 SmicGene1318	0.999944	0.310697	0.46508	0.999993	0.332438	0.530246	0.999971	0.181965	0.486659	0.999944
Smic1319 SmicGene1319	0.999944	0.0247854	0.635605	0.999993	0.098348	0.645301	0.999971	0.198021	0.553413	0.999944
Smic1320 SmicGene1320	0.999944	-0.0367898	0.466715	0.999993	-0.500894	0.63105	0.999971	0.135992	0.443282	0.999944
Smic1321 SmicGene1321	0.999944	0.0274409	0.177171	0.999993	0.103643	0.245633	0.999971	0.053939	0.194256	0.999944
Smic1327 SmicGene1327	0.999944	0.115649	0.326047	0.999993	0.222385	0.356694	0.999971	0.111659	0.318861	0.999944
Smic1328 SmicGene1328	0.999944	0.0126996	0.136835	0.999993	0.0871007	0.191065	0.999971	0.041776	0.150251	0.999944
Smic1329 SmicGene1329	0.999944	0.310556	0.284361	0.999993	0.297814	0.383588	0.999971	0.202838	0.306859	0.999944
Smic1330 SmicGene1330	0.999944	-0.0925148	0.258028	0.999993	-0.109948	0.367977	0.999971	-0.179229	0.281472	0.999944
Smic1331 SmicGene1331	0.999944	0.232062	0.356942	0.999993	0.231219	0.46737	0.999971	0.0868093	0.373132	0.999944
Smic1332 SmicGene1332	0.999944	0.116782	0.216026	0.999993	0.0897263	0.302228	0.999971	0.0142959	0.239252	0.999944
Smic1333 SmicGene1333	0.999944	0.0234601	0.145501	0.999993	-0.0800585	0.280453	0.999971	0.117999	0.191061	0.999944
Smic1334 SmicGene1334	0.999944	0.0351804	0.518718	0.999993	-0.564956	0.894818	0.999971	0.0662096	0.543954	0.999944
Smic1335 SmicGene1335	0.999944	0.462135	0.208066	0.999993	0.197524	0.302109	0.999971	0.266887	0.233998	0.999944
Smic1336 SmicGene1336	0.999944	0.169343	0.124852	0.999993	0.244002	0.181992	0.999971	0.183266	0.138495	0.999944
Smic1337 SmicGene1337	0.999944	0.00357409	0.121152	0.999993	-0.152792	0.177834	0.999971	0.090971	0.135891	0.999944
Smic1341 SmicGene1341	0.999944	0.0978707	0.131777	0.999993	0.019977	0.187393	0.999971	-0.036558	0.146909	0.999944
Smic1342 SmicGene1342	0.999944	0.0286279	0.127642	0.999993	0.147764	0.181073	0.999971	-0.118216	0.142626	0.999944
Smic1343 SmicGene1343	0.999944	-0.0520811	0.139062	0.999993	0.0818348	0.192864	0.999971	0.0564917	0.151596	0.999944
Smic1344 SmicGene1344	0.999944	-0.0864296	0.156745	0.999993	0.124971	0.213814	0.999971	-0.217206	0.175482	0.999944
Smic1348 SmicGene1348	0.999944	0.146824	0.252762	0.999993	0.0735273	0.373892	0.999971	0.170102	0.227128	0.999944
Smic1349 SmicGene1349	0.999944	0.0355001	0.120953	8.68e-05	-0.867542	0.177992	0.999971	0.0292513	0.136053	8.68e-05
Smic1350 SmicGene1350	0.999944	-0.370366	0.270696	0.999993	-0.693857	0.459519	0.999971	-0.0591413	0.278119	0.999944
Smic1351 SmicGene1351	0.999944	-0.0487258	0.266548	0.999993	-0.278591	0.37736	0.999971	-0.0320878	0.28595	0.999944
Smic1352 SmicGene1352	0.999944	-0.0291217	0.123734	0.00116503	-0.78817	0.184308	0.999971	0.0269571	0.137362	0.00116503
Smic1353 SmicGene1353	0.999944	-0.1049	0.257324	0.999993	-0.202023	0.358492	0.999971	0.032364	0.272309	0.999944
Smic1354 SmicGene1354	0.999944	-0.0499108	0.217188	0.999993	-0.0580958	0.305999	0.999971	-0.086635	0.239718	0.999944
Smic1355 SmicGene1355	0.999944	0.0732966	0.121477	0.999993	-0.0893928	0.180254	0.999971	0.108494	0.137465	0.999944
Smic1357 SmicGene1357	0.999944	0.0553032	0.19691	0.999993	0.156659	0.272117	0.999971	0.115567	0.215129	0.999944
Smic1358 SmicGene1358	0.999944	0.0664364	0.160694	0.999993	0.0743578	0.319193	0.999971	0.0777807	0.169029	0.999944
Smic1359 SmicGene1359	0.999944	0.0535995	0.171242	0.999993	0.178483	0.234084	0.999971	0.078386	0.187668	0.999944
Smic1360 SmicGene1360	0.999944	-0.158531	0.230396	0.999993	-0.00806658	0.3131	0.999971	-0.142033	0.249765	0.999944
Smic1361 SmicGene1361	0.999944	-0.0799948	0.46741	0.999993	-0.310647	0.627823	0.999971	-0.00781189	0.573162	0.999944
Smic1362 SmicGene1362	0.999944	-0.201429	0.362529	0.999993	-0.448618	0.602326	0.999971	-0.264107	0.468793	0.999944
Smic1363 SmicGene1363	0.999944	0.0847649	0.472243	0.999993	0.283664	0.553918	0.999971	-0.206555	0.479285	0.999944
Smic1364 SmicGene1364	0.999944	-0.00995675	0.130247	0.999993	-0.254145	0.188235	0.999971	-0.115968	0.145121	0.999944
Smic1365 SmicGene1365	0.999944	0.144579	0.426081	0.999993	-0.0260041	0.571895	0.999971	-0.254749	0.458663	0.999944
Smic1366 SmicGene1366	0.999944	-0.0149006	0.147871	0.999993	0.141895	0.203897	0.999971	-0.154372	0.165065	0.999944
Smic1367 SmicGene1367	0.999944	0.0765802	0.155557	0.999993	0.106187	0.205269	0.999971	0.141304	0.164326	0.999944
Smic1370 SmicGene1370	0.999944	0.0899867	0.369501	0.999993	0.0775841	0.460565	0.999971	0.138842	0.413836	0.999944
Smic1371 SmicGene1371	0.999944	0.53884	0.532088	0.999993	0.261055	0.707341	0.999971	0.381553	0.52817	0.999944
Smic1372 SmicGene1372	0.999944	0.141381	0.249993	0.999993	0.177911	0.34966	0.999971	0.0573752	0.267037	0.999944
Smic1373 SmicGene1373	0.999944	-0.0200764	0.225546	0.999993	-0.0506381	0.313824	0.999971	0.214892	0.236273	0.999944
Smic1374 SmicGene1374	0.999944	0.198378	0.425043	0.999993	0.374525	0.529735	0.999971	0.168214	0.431496	0.999944
Smic1376 SmicGene1376	0.999944	0.0779046	0.389838	0.999993	0.078937	0.494384	0.999971	0.0143976	0.391318	0.999944
Smic1379 SmicGene1379	0.999944	-0.045738	0.333126	0.999993	-0.0471881	0.450352	0.999971	0.054872	0.342321	0.999944
Smic1380 SmicGene1380	0.999944	-0.173295	0.237611	0.999993	0.171377	0.311823	0.999971	0.193126	0.2442	0.999944
Smic1381 SmicGene1381	0.999944	0.141166	0.164056	0.999993	0.124558	0.231074	0.999971	0.392609	0.175572	0.999944
Smic1382 SmicGene1382	0.999944	0.309708	0.238805	0.999993	-0.0278706	0.349074	0.999971	0.377167	0.256402	0.999944
Smic1383 SmicGene1383	0.999944	-0.145942	0.198056	0.999993	0.120251	0.266986	0.999971	0.214014	0.206765	0.999944
Smic1385 SmicGene1385	0.999944	0.0453739	0.220619	0.999993	-0.337954	0.408321	0.999971	0.0531596	0.260718	0.999944
Smic1386 SmicGene1386	0.999944	-0.183472	0.333595	0.999993	0.0131711	0.345153	0.999971	0.0730037	0.26568	0.999944
Smic1388 SmicGene1388	0.999944	0.0253674	0.122309	0.999993	0.152446	0.177505	0.999971	-0.0150557	0.136444	0.999944
Smic1389 SmicGene1389	0.999944	-0.330783	0.217641	0.999993	-0.235537	0.467042	0.999971	0.10273	0.27931	0.999944
Smic1390 SmicGene1390	0.999944	-0.025538	0.120925	0.999993	-0.00831249	0.179013	0.999971	0.027681	0.136126	0.999944
Smic1391 SmicGene1391	0.999944	-0.129088	0.265937	0.999993	0.0297293	0.415016	0.999971	-0.0752873	0.329378	0.999944
Smic1393 SmicGene1393	0.999944	-0.2244	0.302247	0.999993	0.157839	0.387196	0.999971	0.0633569	0.307305	0.999944
Smic1394 SmicGene1394	0.999944	-0.168992	0.190917	0.999993	0.122326	0.257053	0.999971	-0.000492438	0.20622	0.999944
Smic1395 SmicGene1395	0.999944	-0.263722	0.209039	0.999993	-0.084475	0.28387	0.999971	-0.289872	0.229663	0.999944
Smic1396 SmicGene1396	0.999944	0.113376	0.240962	0.999993	0.0185279	0.320918	0.999971	0.0613592	0.258758	0.999944
Smic1397 SmicGene1397	0.999944	0.340589	0.339639	0.999993	0.435002	0.436323	0.999971	0.173193	0.354723	0.999944
Smic1398 SmicGene1398	0.999944	0.042832	0.125873	0.999993	0.0800811	0.180209	0.999971	0.0489381	0.139591	0.999944
Smic1399 SmicGene1399	0.999944	-0.236964	0.2785	0.999993	-0.183953	0.375175	0.999971	-0.0538766	0.294274	0.999944
Smic1400 SmicGene1400	0.999944	0.351837	0.6559	0.999993	-0.611035	0.901439	0.999971	0.427385	0.602739	0.999944
Smic1401 SmicGene1401	0.999944	-0.0489697	0.166689	0.999993	-0.0230445	0.23212	0.999971	0.0105288	0.201151	0.999944
Smic1402 SmicGene1402	0.999944	0.180444	0.258902	0.999993	0.396483	0.342853	0.999971	0.134316	0.280761	0.999944
Smic1404 SmicGene1404	0.999944	0.183054	0.444988	0.999993	0.287948	0.882404	0.999971	0.0360448	0.685988	0.999944
Smic1405 SmicGene1405	0.999944	-0.173971	0.420637	0.999993	-0.53701	0.639591	0.999971	-0.159915	0.433231	0.999944
Smic1407 SmicGene1407	0.999944	-0.0116827	0.421865	0.999993	0.227747	0.445973	0.999971	0.03663	0.477628	0.999944
Smic1408 SmicGene1408	0.999944	-0.222045	0.460623	0.999993	0.225554	0.531854	0.999971	-0.0747549	0.454504	0.999944
Smic1410 SmicGene1410	0.999944	-0.0692881	0.253796	0.999993	0.0556456	0.341664	0.999971	-0.0620424	0.270366	0.999944
Smic1411 SmicGene1411	0.999944	0.0431119	0.724772	0.999993	0.594588	0.884219	0.999971	0.344675	0.913471	0.999944
Smic1412 SmicGene1412	0.999944	-0.133335	0.529849	0.999993	0.0959574	0.647139	0.999971	0.0923987	0.500654	0.999944
Smic1413 SmicGene1413	0.999944	0.154635	0.173131	0.999993	0.0927065	0.271984	0.999971	0.112163	0.202919	0.999944
Smic1414 SmicGene1414	0.999944	-0.18946	0.142564	0.999993	-0.0110801	0.196014	0.999971	-0.0720122	0.154817	0.999944
Smic1415 SmicGene1415	0.999944	-0.000883649	0.307196	0.889851	-0.553548	0.266976	0.999971	0.111904	0.301557	0.889851
Smic1416 SmicGene1416	0.999944	-0.0313452	0.228481	0.999993	0.0772274	0.224365	0.999971	0.174279	0.197448	0.999944
Smic1419 SmicGene1419	0.999944	0.0619052	0.126382	0.999993	0.0456316	0.221152	0.999971	0.109558	0.139722	0.999944
Smic1420 SmicGene1420	0.999944	-0.202899	0.197915	0.999993	0.009505	0.266735	0.999971	-0.0312745	0.240338	0.999944
Smic1421 SmicGene1421	0.999944	0.139415	0.221026	0.999993	0.185488	0.307239	0.999971	0.157075	0.240833	0.999944
Smic1422 SmicGene1422	0.999944	0.0769526	0.187661	0.999993	-0.0544561	0.268097	0.999971	0.176028	0.204255	0.999944
Smic1423 SmicGene1423	0.999944	0.0519942	0.77653	0.999993	0.429918	0.890504	0.999971	0.254549	0.873632	0.999944
Smic1424 SmicGene1424	0.999944	0.0910815	0.445327	0.999993	0.129508	0.54486	0.999971	0.136221	0.502557	0.999944
Smic1425 SmicGene1425	0.999944	0.0701624	0.324182	0.999993	0.03735	0.490652	0.999971	0.0498343	0.378065	0.999944
Smic1426 SmicGene1426	0.999944	0.0953408	0.24908	0.999993	0.180671	0.339601	0.999971	0.0389903	0.27268	0.999944
Smic1427 SmicGene1427	0.999944	0.0705917	0.221097	0.999993	0.0189201	0.328899	0.999971	0.135329	0.245029	0.999944
Smic1428 SmicGene1428	0.999944	0.0876091	0.729147	0.999993	0.221606	0.738823	0.999971	0.138344	0.784994	0.999944
Smic1429 SmicGene1429	0.999944	-0.0194983	0.230015	0.999993	-0.142412	0.326673	0.999971	-0.204915	0.256802	0.999944
Smic1430 SmicGene1430	0.999944	0.0645319	0.176842	0.999993	0.014349	0.250484	0.999971	0.187223	0.191676	0.999944
Smic1431 SmicGene1431	0.999944	0.0059887	0.226718	0.999993	0.0349078	0.276671	0.999971	-0.0744989	0.251891	0.999944
Smic1432 SmicGene1432	0.999944	0.175867	0.609898	0.999993	-0.176062	0.805716	0.999971	-0.133983	0.613795	0.999944
Smic1433 SmicGene1433	0.999944	0.111226	0.268311	0.999993	0.244106	0.230159	0.999971	0.185217	0.239892	0.999944
Smic1434 SmicGene1434	0.999944	0.204399	0.463259	0.999993	0.233044	0.557719	0.999971	0.120486	0.543775	0.999944
Smic1435 SmicGene1435	0.999944	0.0576077	0.1585	0.999993	-0.106167	0.335973	0.999971	0.204528	0.212788	0.999944
Smic1436 SmicGene1436	0.999944	0.120093	0.165452	0.999993	0.0152407	0.321497	0.999971	-0.0226569	0.186036	0.999944
Smic1437 SmicGene1437	0.999944	-0.0428205	0.164569	0.999993	0.0499162	0.227754	0.999971	0.029827	0.180134	0.999944
Smic1438 SmicGene1438	0.999944	0.0605065	0.27632	0.999993	0.262258	0.366309	0.999971	0.126904	0.290561	0.999944
Smic1439 SmicGene1439	0.999944	0.0785134	0.328967	0.999993	0.0776259	0.457607	0.999971	0.207649	0.367469	0.999944
Smic1440 SmicGene1440	0.999944	0.037321	0.219859	0.999993	-0.006194	0.297509	0.999971	0.0585192	0.224957	0.999944
Smic1441 SmicGene1441	0.999944	0.0757992	0.166039	0.999993	-0.130611	0.272154	0.999971	0.128372	0.181917	0.999944
Smic1442 SmicGene1442	0.999944	-0.07003	0.390491	0.999993	-0.690752	0.679296	0.999971	0.327065	0.384153	0.999944
Smic1443 SmicGene1443	0.999944	0.0457466	0.252267	0.999993	-0.171078	0.360354	0.999971	-0.119654	0.2813	0.999944
Smic1444 SmicGene1444	0.999944	-0.162692	0.171918	0.00745241	-2.26386	0.595876	0.999971	0.0653797	0.177106	0.00745241
Smic1445 SmicGene1445	0.999944	-0.033126	0.197109	0.999993	-0.275686	0.346569	0.999971	-0.0324538	0.239532	0.999944
Smic1446 SmicGene1446	0.999944	-0.0262318	0.190916	0.999993	0.182601	0.311016	0.999971	-0.0100241	0.224311	0.999944
Smic1447 SmicGene1447	0.999944	0.214559	0.197273	0.999993	0.178379	0.279577	0.999971	0.0447888	0.223914	0.999944
Smic1448 SmicGene1448	0.999944	0.143095	0.176453	0.999993	0.128313	0.247561	0.999971	-0.0597048	0.199671	0.999944
Smic1449 SmicGene1449	0.999944	-0.0865224	0.166206	0.999993	0.0632767	0.228589	0.999971	-0.0250887	0.181767	0.999944
Smic1450 SmicGene1450	0.999944	-0.0787704	0.570818	0.999993	0.14112	0.627744	0.999971	0.184601	0.563619	0.999944
Smic1451 SmicGene1451	0.999944	-0.00379387	0.306055	0.999993	-0.201058	0.554518	0.999971	0.0105811	0.322481	0.999944
Smic1452 SmicGene1452	0.999944	-0.058523	0.520172	0.999993	0.37706	0.563254	0.999971	0.0802138	0.475565	0.999944
Smic1453 SmicGene1453	0.999944	0.0299174	0.250547	0.999993	0.022248	0.297918	0.999971	0.0183441	0.297949	0.999944
Smic1454 SmicGene1454	0.999944	-0.0243592	0.121933	0.999993	0.0493005	0.177551	0.999971	0.0274481	0.136008	0.999944
Smic1456 SmicGene1456	0.999944	-0.0176074	0.27768	0.999993	0.140243	0.371104	0.999971	0.0923229	0.293693	0.999944
Smic1457 SmicGene1457	0.999944	-1.44696	0.738979	0.999993	-0.931887	0.775242	0.999971	-0.75931	0.593458	0.999944
Smic1458 SmicGene1458	0.999944	-1.18043	0.594563	0.999993	-0.668127	0.801701	0.999971	-0.819845	0.536291	0.999944
Smic1460 SmicGene1460	0.999944	-1.0809	0.381935	0.999993	-0.686529	0.462695	0.999971	-0.665426	0.365961	0.999944
Smic1462 SmicGene1462	0.999944	-0.364843	0.495223	0.999993	0.144163	0.567714	0.999971	-0.585026	0.497208	0.999944
Smic1463 SmicGene1463	0.999944	0.122429	0.167869	0.999993	-0.473713	0.254238	0.999971	-0.0462393	0.187792	0.999944
Smic1467 SmicGene1467	0.999944	-0.352915	0.232673	0.999993	-0.305961	0.320331	0.999971	-0.137821	0.26863	0.999944
Smic1469 SmicGene1469	0.999944	-0.0619102	0.27309	0.999993	-0.0789582	0.372884	0.999971	-0.433561	0.314914	0.999944
Smic1471 SmicGene1471	0.999944	-0.0868886	0.340489	7.2e-08	-2.65692	0.426613	0.999971	0.0875833	0.360852	7.2e-08
Smic1472 SmicGene1472	0.999944	-0.10572	0.335987	0.999993	-0.0252487	0.434446	0.999971	-0.549081	0.373694	0.999944
Smic1473 SmicGene1473	0.999944	-0.554401	0.31814	0.999993	-0.0769137	0.395589	0.999971	-0.713691	0.338797	0.999944
Smic1474 SmicGene1474	0.999944	-0.265001	0.348213	0.999993	-0.0658224	0.436966	0.999971	-0.534622	0.362086	0.999944
Smic1477 SmicGene1477	0.999944	0.0620141	0.223104	0.999993	-0.115896	0.435043	0.999971	-0.0196185	0.287204	0.999944
Smic1478 SmicGene1478	0.999944	-0.00726548	0.552645	0.999993	0.218343	0.710511	0.999971	0.176138	0.587553	0.999944
Smic1480 SmicGene1480	0.999944	0.334546	0.300072	0.999993	0.523072	0.394686	0.999971	0.191673	0.324288	0.999944
Smic1481 SmicGene1481	0.999944	0.126084	0.248738	0.999993	0.1289	0.423296	0.999971	0.0797151	0.297029	0.999944
Smic1482 SmicGene1482	0.999944	0.0528735	0.306399	0.999993	0.332856	0.392831	0.999971	0.0619643	0.320413	0.999944
Smic1484 SmicGene1484	0.999944	0.00881774	0.272648	0.999993	0.319654	0.367387	0.999971	0.0810661	0.319382	0.999944
Smic1485 SmicGene1485	0.999944	-0.0656362	0.302407	0.999993	-0.213787	0.541829	0.999971	0.0740755	0.370047	0.999944
Smic1487 SmicGene1487	0.999944	0.0547534	0.472085	0.999993	-0.0526195	0.651494	0.999971	0.0803538	0.505408	0.999944
Smic1488 SmicGene1488	0.999944	0.0418569	0.689807	0.999993	0.199157	0.674798	0.999971	0.0464998	0.794143	0.999944
Smic1489 SmicGene1489	0.999944	0.0204262	0.725916	0.999993	0.243594	0.803961	0.999971	0.19593	0.795129	0.999944
Smic1490 SmicGene1490	0.999944	0.0192645	0.865794	0.999993	-0.0277548	1.20391	0.999971	0.404285	0.818464	0.999944
Smic1492 SmicGene1492	0.999944	0.045923	0.258145	0.999993	-0.129332	0.515392	0.999971	0.223388	0.319043	0.999944
Smic1494 SmicGene1494	0.999944	-0.298125	0.290781	0.999993	-0.215214	0.385976	0.999971	-0.0171583	0.296417	0.999944
Smic1495 SmicGene1495	0.999944	0.110583	0.616104	0.999993	0.182037	0.802371	0.999971	0.00705616	0.67537	0.999944
Smic1496 SmicGene1496	0.999944	0.143908	0.166594	0.999993	0.113494	0.234279	0.999971	-0.0971636	0.190031	0.999944
Smic1497 SmicGene1497	0.999944	0.0524567	0.75919	0.999993	0.298368	0.860078	0.999971	0.151359	0.795975	0.999944
Smic1499 SmicGene1499	0.999944	0.106406	0.528734	0.999993	0.140647	0.716124	0.999971	0.104414	0.570944	0.999944
Smic1500 SmicGene1500	0.999944	0.171842	0.271914	0.999993	0.26029	0.369178	0.999971	0.0337811	0.296237	0.999944
Smic1501 SmicGene1501	0.999944	-0.203968	0.616842	0.999993	0.263085	0.513123	0.999971	0.110404	0.576855	0.999944
Smic1502 SmicGene1502	0.999944	0.142834	0.536669	0.999993	-0.143906	0.715755	0.999971	0.222656	0.571119	0.999944
Smic1504 SmicGene1504	0.999944	0.0429412	0.295053	0.999993	0.119853	0.334165	0.999971	0.104943	0.310919	0.999944
Smic1505 SmicGene1505	0.999944	0.103202	0.162614	0.999993	0.0543912	0.202694	0.999971	-0.0507659	0.174067	0.999944
Smic1506 SmicGene1506	0.999944	0.0274568	0.121001	0.999993	-0.126703	0.177807	0.999971	-0.0205058	0.135776	0.999944
Smic1507 SmicGene1507	0.999944	0.11137	0.121574	0.511907	-0.419808	0.17867	0.999971	0.0136331	0.136149	0.511907
Smic1508 SmicGene1508	0.999944	0.0673218	0.121629	0.999993	-0.0573802	0.183481	0.999971	0.017427	0.137446	0.999944
Smic1509 SmicGene1509	0.999944	0.0562207	0.226445	0.999993	0.236357	0.308725	0.999971	0.228945	0.241274	0.999944
Smic1510 SmicGene1510	0.999944	0.0535092	0.18181	0.999993	0.0407951	0.263944	0.999971	-0.0872366	0.205033	0.999944
Smic1513 SmicGene1513	0.999944	0.186598	0.312043	0.999993	0.164641	0.506026	0.999971	0.0432613	0.351675	0.999944
Smic1514 SmicGene1514	0.999944	0.0215401	0.222525	0.999993	-0.0769485	0.316884	0.999971	-0.0322617	0.244794	0.999944
Smic1515 SmicGene1515	0.999944	0.0489084	0.24411	0.999993	0.0711895	0.336218	0.999971	-0.0813297	0.268486	0.999944
Smic1517 SmicGene1517	0.999944	0.157688	0.149593	0.999993	0.0867493	0.210874	0.999971	-0.0197761	0.168407	0.999944
Smic1518 SmicGene1518	0.999944	-0.0760968	0.18468	0.999993	0.0142924	0.255535	0.999971	-0.0294937	0.202058	0.999944
Smic1519 SmicGene1519	0.999944	0.307266	0.281998	0.999993	0.276584	0.370103	0.999971	0.280679	0.285504	0.999944
Smic1520 SmicGene1520	0.999944	-0.0531519	0.200415	0.999993	0.129029	0.272803	0.999971	0.0301594	0.217631	0.999944
Smic1521 SmicGene1521	0.999944	0.294834	0.353981	0.999993	0.0293369	0.472804	0.999971	0.488614	0.360576	0.999944
Smic1523 SmicGene1523	0.999944	0.0628136	0.719189	0.999993	-0.63041	0.865029	0.999971	0.473771	0.675824	0.999944
Smic1527 SmicGene1527	0.999944	0.0262897	0.30842	0.999993	-0.0866749	0.416416	0.999971	-0.00292347	0.324426	0.999944
Smic1528 SmicGene1528	0.999944	-0.0174382	0.376854	0.999993	0.0828609	0.454021	0.999971	0.143433	0.440003	0.999944
Smic1529 SmicGene1529	0.999944	-0.258114	0.262186	0.999993	-0.374934	0.431073	0.999971	0.0976107	0.268644	0.999944
Smic1530 SmicGene1530	0.999944	-0.0518877	0.376969	0.999993	-0.235704	0.498431	0.999971	0.684375	0.351342	0.999944
Smic1531 SmicGene1531	0.999944	-0.0527518	0.315151	0.999993	-0.62065	0.458745	0.999971	0.0264373	0.331372	0.999944
Smic1533 SmicGene1533	0.999944	0.0392802	0.53815	0.999993	-1.45604	0.76599	0.999971	0.186962	0.567502	0.999944
Smic1534 SmicGene1534	0.999944	-0.0574728	0.328768	0.999993	0.123191	0.315943	0.999971	-0.0636829	0.305989	0.999944
Smic1535 SmicGene1535	0.999944	-0.128555	0.497886	0.999993	0.0805766	0.610486	0.999971	0.108483	0.475581	0.999944
Smic1536 SmicGene1536	0.999944	-0.00978622	0.368752	0.999993	0.39588	0.615074	0.999971	0.131953	0.423753	0.999944
Smic1537 SmicGene1537	0.999944	0.0686436	0.250126	0.999993	0.069592	0.435213	0.999971	0.188777	0.288178	0.999944
Smic1538 SmicGene1538	0.999944	0.112253	0.237656	0.999993	0.279018	0.322905	0.999971	0.208732	0.25455	0.999944
Smic1539 SmicGene1539	0.999944	0.0913688	0.121039	0.999993	0.134201	0.178527	0.999971	0.122207	0.135914	0.999944
Smic1540 SmicGene1540	0.999944	-0.0461211	0.15403	0.999993	-0.325944	0.221843	0.999971	0.0618145	0.166786	0.999944
Smic1541 SmicGene1541	0.999944	0.169327	0.286958	0.999993	-0.0840012	0.518982	0.999971	0.0293518	0.316894	0.999944
Smic1542 SmicGene1542	0.999944	0.199226	0.216396	0.999993	0.143403	0.362979	0.999971	0.158212	0.252013	0.999944
Smic1544 SmicGene1544	0.999944	0.130468	0.191334	0.999993	0.12223	0.267681	0.999971	0.0205577	0.213937	0.999944
Smic1545 SmicGene1545	0.999944	-0.00427153	0.634149	0.999993	0.0354187	0.990016	0.999971	0.111618	0.679667	0.999944
Smic1546 SmicGene1546	0.999944	-0.118109	0.279457	0.999993	-0.0470126	0.378615	0.999971	0.0553867	0.291949	0.999944
Smic1547 SmicGene1547	0.999944	-0.199854	0.407918	0.999993	-0.357921	0.584101	0.999971	-0.129927	0.403796	0.999944
Smic1548 SmicGene1548	0.999944	0.150198	0.248638	0.999993	0.171092	0.343895	0.999971	-0.0305673	0.277819	0.999944
Smic1551 SmicGene1551	0.999944	0.0111433	0.304348	0.999993	-0.506405	0.431165	0.999971	0.0586962	0.322362	0.999944
Smic1552 SmicGene1552	0.999944	0.241786	0.315213	0.999993	0.354112	0.408664	0.999971	-0.244004	0.353113	0.999944
Smic1553 SmicGene1553	0.999944	0.08839	0.261422	0.999993	0.0699594	0.362204	0.999971	-0.129642	0.289246	0.999944
Smic1557 SmicGene1557	0.999944	0.0339505	0.659936	0.999993	-0.380805	0.908107	0.999971	-0.021723	0.803297	0.999944
Smic1558 SmicGene1558	0.999944	0.304092	0.371385	0.999993	0.328489	0.448407	0.999971	0.0348931	0.507495	0.999944
Smic1560 SmicGene1560	0.999944	0.121448	0.173769	0.999993	0.0529418	0.246908	0.999971	0.0672958	0.192192	0.999944
Smic1561 SmicGene1561	0.999944	-0.437344	0.269614	0.999993	-0.318551	0.334251	0.999971	-0.34269	0.280264	0.999944
Smic1562 SmicGene1562	0.999944	0.109007	0.120979	0.999993	0.0198748	0.178296	0.999971	0.0787523	0.135938	0.999944
Smic1563 SmicGene1563	0.999944	0.0640951	0.131843	0.999993	0.138503	0.185568	0.999971	0.0637994	0.145361	0.999944
Smic1564 SmicGene1564	0.999944	0.18354	0.200764	0.999993	0.157062	0.278827	0.999971	0.120474	0.219988	0.999944
Smic1565 SmicGene1565	0.999944	-0.770606	0.445637	0.999993	-1.07603	0.652834	0.999971	-0.633655	0.434923	0.999944
Smic1566 SmicGene1566	0.999944	0.166003	0.141129	0.999993	0.134072	0.219351	0.999971	0.186456	0.154973	0.999944
Smic1567 SmicGene1567	0.999944	-0.04353	0.254298	0.999993	0.318335	0.380712	0.999971	-0.0153843	0.281603	0.999944
Smic1568 SmicGene1568	0.999944	0.00975737	0.397092	0.999993	-0.0156804	0.543173	0.999971	-0.0163933	0.449037	0.999944
Smic1571 SmicGene1571	0.999944	-0.0495527	0.156572	0.999993	-0.107359	0.220833	0.999971	-0.0590435	0.172376	0.999944
Smic1572 SmicGene1572	0.999944	0.0397189	0.317062	0.999993	-0.450958	0.336832	0.999971	-0.137362	0.367873	0.999944
Smic1573 SmicGene1573	0.999944	0.0715766	0.357568	0.0697946	-2.49019	0.798115	0.999971	-0.0175284	0.393755	0.0697946
Smic1574 SmicGene1574	0.999944	-0.141057	0.360405	0.999993	0.226495	0.389709	0.999971	0.12705	0.310502	0.999944
Smic1575 SmicGene1575				0.999993	0.680697	0.797878	0.999971	0.386457	0.784583	0.999971
Smic1576 SmicGene1576	0.999944	-0.155267	0.255468	0.999993	0.0878246	0.370063	0.999971	0.257959	0.259982	0.999944
Smic1577 SmicGene1577	0.999944	0.0152432	0.141485	0.999993	0.210109	0.194556	0.999971	0.0217758	0.15545	0.999944
Smic1578 SmicGene1578	0.999944	-0.117366	0.181983	0.999993	-0.213418	0.298099	0.999971	0.0241724	0.206547	0.999944
Smic1579 SmicGene1579	0.999944	0.0103149	0.492297	0.999993	0.232804	0.551124	0.999971	0.124855	0.521029	0.999944
Smic1580 SmicGene1580	0.999944	-0.120913	0.321135	0.999993	-0.0991465	0.47316	0.999971	-0.0313255	0.371296	0.999944
Smic1582 SmicGene1582	0.999944	0.0671148	0.234931	0.999993	0.138957	0.312827	0.999971	0.065319	0.241492	0.999944
Smic1583 SmicGene1583	0.999944	0.0373003	0.124572	0.999993	0.116178	0.178915	0.999971	0.0820181	0.138229	0.999944
Smic1584 SmicGene1584	0.999944	-0.128967	0.245385	0.999993	-0.0789984	0.332347	0.999971	0.123299	0.253442	0.999944
Smic1585 SmicGene1585	0.999944	0.191206	0.234542	0.999993	0.18745	0.327077	0.999971	0.0247943	0.259538	0.999944
Smic1586 SmicGene1586	0.999944	-0.0645713	0.286792	0.999993	0.168744	0.319971	0.999971	-0.0160838	0.292701	0.999944
Smic1587 SmicGene1587	0.999944	0.146793	0.141598	0.999993	0.272915	0.219168	0.999971	0.0603027	0.155804	0.999944
Smic1588 SmicGene1588	0.999944	-0.157679	0.296915	0.999993	0.0623593	0.364383	0.999971	-0.358762	0.40377	0.999944
Smic1589 SmicGene1589	0.999944	0.0505931	0.181416	0.999993	-0.021423	0.256055	0.999971	0.0501832	0.19955	0.999944
Smic1590 SmicGene1590	0.999944	-0.127725	0.141994	0.999993	0.00693812	0.196265	0.999971	-0.0574054	0.154933	0.999944
Smic1591 SmicGene1591	0.999944	0.0155158	0.212221	0.999993	-0.110007	0.303203	0.999971	-0.0675953	0.236288	0.999944
Smic1592 SmicGene1592	0.999944	0.0290581	0.164004	0.999993	0.154448	0.259837	0.999971	-0.0435871	0.205582	0.999944
Smic1593 SmicGene1593	0.999944	-0.0905569	0.231094	0.999993	-0.147013	0.293081	0.999971	0.0347996	0.253345	0.999944
Smic1594 SmicGene1594	0.999944	-0.210598	0.251598	0.999993	-0.257479	0.347542	0.999971	-0.447769	0.28048	0.999944
Smic1595 SmicGene1595	0.999944	0.0818243	0.242355	0.999993	0.228783	0.32697	0.999971	-0.377813	0.280708	0.999944
Smic1596 SmicGene1596	0.999944	0.0171045	0.292567	0.999993	0.0472108	0.399768	0.999971	0.0476167	0.345372	0.999944
Smic1597 SmicGene1597	0.999944	-0.00270757	0.609575	0.999993	0.158221	0.627523	0.999971	0.320494	0.589907	0.999944
Smic1598 SmicGene1598	0.999944	-0.0747188	0.66207	0.999993	0.327354	0.645158	0.999971	0.188634	0.634078	0.999944
Smic1599 SmicGene1599	0.999944	0.279201	0.50025	0.999993	-0.0364147	0.754976	0.999971	0.153312	0.559084	0.999944
Smic1600 SmicGene1600	0.999944	0.0864029	0.297875	0.999993	0.0198573	0.464238	0.999971	0.149669	0.34379	0.999944
Smic1602 SmicGene1602	0.999944	0.169853	0.207021	0.999993	0.0235315	0.296882	0.999971	0.0219687	0.231598	0.999944
Smic1603 SmicGene1603	0.999944	0.251615	0.351408	0.999993	0.417137	0.406785	0.999971	0.0690872	0.415559	0.999944
Smic1604 SmicGene1604	0.999944	-0.00576602	0.182877	0.999993	0.136386	0.252281	0.999971	-0.0417565	0.203052	0.999944
Smic1605 SmicGene1605	0.999944	0.13232	0.149106	0.999993	0.0565262	0.21038	0.999971	0.166766	0.163525	0.999944
Smic1606 SmicGene1606	0.999944	0.0507428	0.485414	0.999993	0.102468	0.648006	0.999971	0.241911	0.633453	0.999944
Smic1607 SmicGene1607	0.999944	0.0538856	0.274563	0.999993	0.358902	0.443619	0.999971	0.158699	0.363973	0.999944
Smic1608 SmicGene1608	0.999944	0.123725	0.321822	0.999993	0.0458467	0.50504	0.999971	0.100727	0.349826	0.999944
Smic1609 SmicGene1609	0.999944	0.0612854	0.12158	0.999993	0.20612	0.1777	0.999971	0.00355385	0.13612	0.999944
Smic1610 SmicGene1610	0.999944	0.0931645	0.173081	0.999993	0.163555	0.240476	0.999971	-0.154938	0.196822	0.999944
Smic1611 SmicGene1611	0.999944	0.186251	0.34271	0.999993	0.122076	0.457865	0.999971	0.41572	0.446269	0.999944
Smic1612 SmicGene1612	0.999944	0.131203	0.241356	0.999993	-0.103285	0.349225	0.999971	0.150596	0.29088	0.999944
Smic1613 SmicGene1613	0.999944	0.0605717	0.196051	0.999993	-0.134751	0.28288	0.999971	-0.00187757	0.219338	0.999944
Smic1615 SmicGene1615	0.999944	-0.178648	0.222371	0.999993	-0.130388	0.308952	0.999971	-0.041895	0.237838	0.999944
Smic1616 SmicGene1616	0.999944	-0.00556765	0.668133	0.999993	0.233696	0.848206	0.999971	0.276008	0.70248	0.999944
Smic1617 SmicGene1617	0.999944	0.0490376	0.404082	0.999993	-0.129652	0.498521	0.999971	0.236496	0.409437	0.999944
Smic1618 SmicGene1618	0.999944	0.172942	0.159484	0.999993	-0.315028	0.238059	0.999971	0.0708346	0.178214	0.999944
Smic1619 SmicGene1619	0.999944	0.0623289	0.529234	0.999993	0.196689	0.921417	0.999971	-0.174901	0.664014	0.999944
Smic1620 SmicGene1620	0.999944	0.0234757	0.41972	0.999993	-0.401717	0.605234	0.999971	-0.389216	0.455753	0.999944
Smic1622 SmicGene1622	0.999944	0.0809313	0.258959	0.999993	-0.241844	0.378477	0.999971	0.121181	0.330573	0.999944
Smic1623 SmicGene1623	0.999944	-0.320129	0.335348	0.999993	-0.112192	0.42081	0.999971	-0.374641	0.351167	0.999944
Smic1624 SmicGene1624	0.999944	0.00827159	0.125011	0.999993	0.105371	0.177857	0.999971	0.0950471	0.13636	0.999944
Smic1625 SmicGene1625	0.999944	0.189409	0.51681	0.999993	0.0972644	0.539211	0.999971	0.0580454	0.685112	0.999944
Smic1628 SmicGene1628	0.999944	-0.0828671	0.544734	0.999993	0.167663	0.512582	0.999971	0.144601	0.586307	0.999944
Smic1630 SmicGene1630	0.999944	0.0592404	0.845901	0.999993	-0.957683	1.84576	0.999971	0.435408	0.870212	0.999944
Smic1631 SmicGene1631	0.999944	0.258199	1.08261	0.999993	0.914544	0.947721	0.999971	0.750428	1.03263	0.999944
Smic1632 SmicGene1632	0.999944	0.129764	0.601839	0.999993	-0.201537	1.19667	0.999971	-0.197208	0.67765	0.999944
Smic1633 SmicGene1633	0.999944	0.0275053	0.135391	0.999993	0.23164	0.224299	0.999971	0.00169603	0.149142	0.999944
Smic1635 SmicGene1635	0.999944	0.0247227	0.278705	0.999993	0.0611396	0.373988	0.999971	0.1668	0.270474	0.999944
Smic1636 SmicGene1636	0.999944	0.118542	0.138247	0.999993	0.20944	0.192638	0.999971	-0.0243342	0.154248	0.999944
Smic1637 SmicGene1637	0.999944	0.142915	0.151119	0.999993	0.0525997	0.208717	0.999971	-0.0307838	0.180282	0.999944
Smic1640 SmicGene1640	0.999944	0.0941533	0.665679	0.999993	0.238984	0.746617	0.999971	0.112371	0.718961	0.999944
Smic1641 SmicGene1641	0.999944	-0.00689278	0.306996	0.999993	-0.545318	0.510582	0.999971	-0.0871098	0.392446	0.999944
Smic1642 SmicGene1642	0.999944	0.178821	0.373863	0.999993	0.0157386	0.573685	0.999971	-0.0278337	0.466557	0.999944
Smic1643 SmicGene1643	0.999944	0.100693	0.158831	0.999993	0.0118378	0.225242	0.999971	0.0706599	0.175558	0.999944
Smic1644 SmicGene1644	0.999944	0.15391	0.135591	0.999993	0.29758	0.188692	0.999971	0.0592715	0.151058	0.999944
Smic1645 SmicGene1645	0.999944	0.160886	0.291934	0.999993	0.275246	0.449919	0.999971	0.163143	0.37525	0.999944
Smic1646 SmicGene1646	0.999944	0.0700098	0.22487	0.999993	0.18259	0.247799	0.999971	0.168578	0.239132	0.999944
Smic1648 SmicGene1648	0.999944	0.10453	0.432574	0.999993	0.106148	0.510969	0.999971	0.126353	0.458445	0.999944
Smic1650 SmicGene1650	0.999944	0.25698	0.241906	0.999993	-0.254087	0.364686	0.999971	0.211072	0.264927	0.999944
Smic1652 SmicGene1652	0.999944	-0.722947	0.700671	0.999993	-0.0777663	0.761128	0.999971	-0.215484	0.588027	0.999944
Smic1654 SmicGene1654	0.999944	-0.207028	0.347497	0.999993	-0.330203	0.58815	0.999971	-0.06483	0.350166	0.999944
Smic1655 SmicGene1655	0.999944	-0.047414	0.148945	0.999993	0.0272633	0.206399	0.999971	-0.0262371	0.163444	0.999944
Smic1656 SmicGene1656	0.999944	0.0424595	0.193433	0.999993	0.16508	0.197819	0.999971	0.0962008	0.210712	0.999944
Smic1657 SmicGene1657	0.999944	0.040059	0.287277	0.999993	0.0761282	0.38559	0.999971	0.0349573	0.306012	0.999944
Smic1658 SmicGene1658	0.999944	-0.127859	0.31932	0.999993	-0.370188	0.442165	0.999971	-0.278675	0.340503	0.999944
Smic1659 SmicGene1659	0.999944	0.0158319	0.175018	0.999993	0.0654515	0.227877	0.999971	-0.000691485	0.176076	0.999944
Smic1660 SmicGene1660	0.999944	-0.0306247	0.205532	0.999993	0.141209	0.278436	0.999971	0.0819533	0.220662	0.999944
Smic1661 SmicGene1661	0.999944	-0.136519	0.201917	0.999993	-0.197292	0.285049	0.999971	-0.411396	0.231093	0.999944
Smic1662 SmicGene1662	0.999944	-0.30978	0.265321	0.999993	-0.178983	0.357815	0.999971	-0.493961	0.289399	0.999944
Smic1663 SmicGene1663	0.999944	-0.0807725	0.148941	0.999993	0.0264745	0.262209	0.999971	-0.131374	0.181063	0.999944
Smic1665 SmicGene1665	0.999944	-0.00636604	0.404055	0.999993	0.0166831	0.434401	0.999971	0.132306	0.420242	0.999944
Smic1666 SmicGene1666	0.999944	0.169538	0.178448	0.999993	0.220362	0.247208	0.999971	-0.0426579	0.202223	0.999944
Smic1667 SmicGene1667	0.999944	0.139812	0.243859	0.999993	0.125379	0.337198	0.999971	-0.375463	0.371437	0.999944
Smic1668 SmicGene1668	0.999944	0.209999	0.270319	0.999993	0.0183893	0.462966	0.999971	0.152802	0.298127	0.999944
Smic1670 SmicGene1670	0.999944	-0.0608745	0.46681	0.999993	0.165491	0.530191	0.999971	0.113437	0.477772	0.999944
Smic1671 SmicGene1671	0.999944	-0.0994953	0.173254	0.999993	0.0715729	0.23722	0.999971	-0.0635089	0.190109	0.999944
Smic1672 SmicGene1672	0.999944	0.0843775	0.238192	0.999993	0.243742	0.322472	0.999971	0.196753	0.254589	0.999944
Smic1673 SmicGene1673	0.999944	0.0971137	0.240867	0.999993	-0.769836	0.531848	0.999971	-0.0120778	0.278521	0.999944
Smic1674 SmicGene1674	0.999944	0.0462011	0.188871	0.999993	0.136446	0.237755	0.999971	0.0650501	0.189076	0.999944
Smic1675 SmicGene1675	0.999944	0.114962	0.19921	0.999993	0.158539	0.277679	0.999971	0.178972	0.216276	0.999944
Smic1676 SmicGene1676	0.999944	0.240249	0.300264	0.999993	0.18163	0.402971	0.999971	0.115046	0.322365	0.999944
Smic1677 SmicGene1677	0.999944	0.0616787	0.217411	0.999993	-0.142478	0.317547	0.999971	0.0700213	0.238343	0.999944
Smic1678 SmicGene1678	0.999944	-0.106063	0.291121	0.999993	-0.207251	0.394753	0.999971	0.162961	0.298065	0.999944
Smic1679 SmicGene1679	0.999944	0.0611394	0.289712	0.999993	-0.0401545	0.351676	0.999971	0.041887	0.32436	0.999944
Smic1680 SmicGene1680	0.999944	0.0486924	0.123664	0.999993	-0.110989	0.179139	0.999971	-0.0367182	0.137862	0.999944
Smic1681 SmicGene1681	0.999944	0.0664173	0.152595	0.999993	-0.055746	0.246657	0.999971	0.0602274	0.179163	0.999944
Smic1682 SmicGene1682	0.999944	0.0578414	0.157387	0.999993	0.0387601	0.245292	0.999971	0.0772528	0.202662	0.999944
Smic1683 SmicGene1683	0.999944	-0.0172659	0.748067	0.999993	-0.779666	0.878568	0.999971	0.112774	0.844874	0.999944
Smic1684 SmicGene1684	0.999944	0.0668236	0.124788	0.999993	0.0294893	0.179645	0.999971	0.0716346	0.138692	0.999944
Smic1685 SmicGene1685	0.999944	-0.0838841	0.808006	0.999993	-0.868459	0.863887	0.999971	0.209432	0.845824	0.999944
Smic1687 SmicGene1687	0.999944	-0.209536	0.853882	0.999993	-0.982278	0.987079	0.999971	0.123312	0.800018	0.999944
Smic1688 SmicGene1688	0.999944	0.0565648	0.42339	0.999993	0.0903501	0.555525	0.999971	0.114177	0.474627	0.999944
Smic1689 SmicGene1689	0.999944	-0.151548	0.144226	0.999993	-0.130935	0.201498	0.999971	0.0300034	0.155512	0.999944
Smic1690 SmicGene1690	0.999944	0.00553298	0.222669	0.999993	0.142944	0.303144	0.999971	0.156742	0.253566	0.999944
Smic1691 SmicGene1691	0.999944	0.212835	0.272183	0.999993	0.280422	0.444892	0.999971	0.103111	0.31989	0.999944
Smic1692 SmicGene1692	0.999944	-0.0472858	0.223148	0.999993	-0.0502636	0.313663	0.999971	-0.0676967	0.243896	0.999944
Smic1693 SmicGene1693	0.999944	-0.0571654	0.281161	0.999993	-0.0325582	0.437347	0.999971	0.125214	0.311223	0.999944
Smic1694 SmicGene1694	0.999944	0.107706	0.238149	0.999993	0.0047201	0.337559	0.999971	-0.0236295	0.263726	0.999944
Smic1695 SmicGene1695	0.999944	-0.206538	0.25227	0.999993	0.0916072	0.332218	0.999971	0.0147211	0.263732	0.999944
Smic1697 SmicGene1697	0.999944	0.113167	0.143961	0.999993	0.0441314	0.209346	0.999971	0.0971101	0.158542	0.999944
Smic1698 SmicGene1698	0.999944	0.0460357	0.126752	0.999993	0.188237	0.283813	0.999971	-0.0157019	0.138345	0.999944
Smic1699 SmicGene1699	0.999944	0.175264	0.268509	0.999993	-0.0805337	0.443751	0.999971	-0.220863	0.303772	0.999944
Smic1700 SmicGene1700	0.999944	0.00179352	0.164543	0.999993	0.211095	0.222024	0.999971	0.102062	0.195878	0.999944
Smic1701 SmicGene1701	0.999944	-0.0554164	0.533954	0.999993	0.156571	0.882057	0.999971	-0.0276657	0.714623	0.999944
Smic1702 SmicGene1702	0.999944	0.0784021	0.158402	0.999993	0.203284	0.217419	0.999971	0.00273466	0.175588	0.999944
Smic1703 SmicGene1703	0.999944	0.170134	0.211964	0.999993	0.269885	0.280257	0.999971	0.0260487	0.226739	0.999944
Smic1704 SmicGene1704	0.999944	0.0764976	0.49958	0.999993	0.0250741	0.594673	0.999971	0.168254	0.475527	0.999944
Smic1705 SmicGene1705	0.999944	0.120447	0.198728	0.999993	-0.118764	0.291164	0.999971	0.159542	0.216965	0.999944
Smic1706 SmicGene1706	0.999944	-0.0649962	0.328442	0.999993	-0.37306	0.545343	0.999971	0.0998747	0.355334	0.999944
Smic1708 SmicGene1708	0.999944	-0.215511	0.171083	0.999993	-0.204803	0.240089	0.999971	-0.14386	0.186718	0.999944
Smic1709 SmicGene1709	0.999944	-0.00151464	0.127459	0.0426486	-0.619884	0.188453	0.999971	-0.0147904	0.140986	0.0426486
Smic1710 SmicGene1710	0.999944	0.074233	0.332117	0.999993	0.0142604	0.40967	0.999971	0.0184391	0.365589	0.999944
Smic1711 SmicGene1711	0.999944	0.0357987	0.140555	0.999993	-0.0400876	0.182668	0.999971	-0.0534768	0.154605	0.999944
Smic1712 SmicGene1712	0.999944	0.0599841	0.203427	0.999993	0.0536611	0.284024	0.999971	-0.0364489	0.226036	0.999944
Smic1713 SmicGene1713	0.999944	0.0573154	0.490239	0.999993	0.152177	0.636564	0.999971	0.171534	0.564122	0.999944
Smic1715 SmicGene1715	0.999944	-0.142569	0.332283	0.999993	-0.0171006	0.432698	0.999971	-0.448372	0.365939	0.999944
Smic1717 SmicGene1717	0.999944	0.109724	0.158224	0.999993	0.382735	0.214311	0.999971	0.345542	0.169562	0.999944
Smic1718 SmicGene1718	0.999944	0.100352	0.156378	0.999993	0.293463	0.214007	0.999971	0.0758316	0.173064	0.999944
Smic1719 SmicGene1719	0.999944	-0.0509773	0.180674	0.999993	-0.00309396	0.324259	0.999971	-0.103951	0.249069	0.999944
Smic1720 SmicGene1720	0.999944	-0.232815	0.41576	0.999993	-0.157111	0.707348	0.999971	0.120364	0.475157	0.999944
Smic1721 SmicGene1721	0.999944	0.112238	0.438111	0.999993	0.39908	0.521585	0.999971	0.182401	0.43425	0.999944
Smic1723 SmicGene1723	0.999944	0.016134	0.587149	0.999993	0.105089	0.682751	0.999971	0.117539	0.613156	0.999944
Smic1725 SmicGene1725	0.999944	0.00376508	0.758313	0.999993	0.0826958	0.955513	0.999971	0.276807	0.835666	0.999944
Smic1726 SmicGene1726	0.999944	0.00614532	0.947436	0.999993	0.424433	0.997406	0.999971	0.472316	0.927122	0.999944
Smic1727 SmicGene1727	0.999944	0.00978574	0.401965	0.999993	-0.0559541	0.609207	0.999971	0.0871994	0.428742	0.999944
Smic1728 SmicGene1728	0.999944	-0.000529272	0.356583	0.999993	-0.0152772	0.462288	0.999971	0.132293	0.398142	0.999944
Smic1729 SmicGene1729	0.999944	-0.0306628	0.238973	0.999993	-0.0210497	0.303496	0.999971	0.0237901	0.284379	0.999944
Smic1730 SmicGene1730	0.999944	-0.0120569	0.252698	0.999993	0.204953	0.337618	0.999971	0.228955	0.263613	0.999944
Smic1731 SmicGene1731	0.999944	0.14706	0.306167	0.999993	0.180415	0.404925	0.999971	-0.0874656	0.334407	0.999944
Smic1732 SmicGene1732	0.999944	0.0838471	0.365856	0.999993	0.300297	0.374811	0.999971	0.0740507	0.431743	0.999944
Smic1733 SmicGene1733	0.999944	0.158815	0.148195	0.999993	0.32132	0.203288	0.999971	0.189382	0.173378	0.999944
Smic1734 SmicGene1734	0.999944	0.0684335	0.135022	0.999993	0.199182	0.188432	0.999971	0.0713065	0.148889	0.999944
Smic1735 SmicGene1735	0.999944	0.108623	0.327618	0.999993	0.0964733	0.491523	0.999971	0.0882527	0.372627	0.999944
Smic1736 SmicGene1736	0.999944	0.245537	0.197013	0.999993	0.30403	0.246309	0.999971	0.104164	0.199496	0.999944
Smic1737 SmicGene1737	0.999944	-0.0811378	0.244651	0.999993	-0.0956145	0.312384	0.999971	-0.149047	0.326749	0.999944
Smic1738 SmicGene1738	0.999944	0.319106	0.395519	0.999993	0.414641	0.602648	0.999971	-0.0857869	0.535915	0.999944
Smic1739 SmicGene1739	0.999944	0.121512	0.508103	0.999993	0.421715	0.532185	0.999971	0.0552712	0.575734	0.999944
Smic1741 SmicGene1741	0.999944	0.094008	0.374463	0.999993	0.611087	0.673386	0.999971	-0.240343	0.440376	0.999944
Smic1742 SmicGene1742	0.999944	0.162205	0.242729	0.999993	0.180014	0.328639	0.999971	0.0372073	0.287608	0.999944
Smic1743 SmicGene1743	0.999944	0.167826	0.217229	0.999993	0.285077	0.328915	0.999971	0.0393211	0.226716	0.999944
Smic1744 SmicGene1744	0.999944	-0.13406	0.311135	0.999993	0.169785	0.422614	0.999971	0.101437	0.364385	0.999944
Smic1745 SmicGene1745	0.999944	0.0575176	0.130782	0.999993	0.067069	0.185501	0.999971	0.0691222	0.144556	0.999944
Smic1747 SmicGene1747	0.999944	-0.176597	0.148922	0.999993	-0.112511	0.243355	0.999971	-0.0204411	0.160702	0.999944
Smic1748 SmicGene1748	0.999944	-0.0394265	0.155242	0.999993	0.0404114	0.179014	0.999971	0.0494422	0.143282	0.999944
Smic1749 SmicGene1749	0.999944	-0.133501	0.186704	0.999993	-0.0786015	0.259289	0.999971	-0.131828	0.205272	0.999944
Smic1750 SmicGene1750	0.999944	0.0138429	0.121919	5.19e-06	-1.07264	0.196797	0.999971	-0.0403471	0.136383	5.19e-06
Smic1751 SmicGene1751	0.999944	-0.0910818	0.286213	0.999993	-0.0234569	0.3828	0.999971	0.0992771	0.296494	0.999944
Smic1752 SmicGene1752	0.999944	-0.723816	0.397955	0.999993	-0.259004	0.457163	0.999971	-1.17168	0.430877	0.999944
Smic1754 SmicGene1754	0.999944	0.0243246	0.239672	5.31e-07	-1.4618	0.248569	0.999971	0.0417019	0.24766	5.31e-07
Smic1755 SmicGene1755	0.999944	-0.102701	0.327521	0.999993	-0.713648	0.466177	0.999971	0.0697732	0.334702	0.999944
Smic1756 SmicGene1756	0.999944	0.253185	0.389923	0.999993	0.195269	0.439462	0.999971	0.116741	0.423946	0.999944
Smic1757 SmicGene1757	0.999944	0.0415454	0.122212	0.999993	0.0704566	0.177691	0.999971	0.0348523	0.136361	0.999944
Smic1760 SmicGene1760	0.999944	-0.706208	0.361362	0.999993	-0.816748	0.473108	0.999971	-0.528166	0.442554	0.999944
Smic1761 SmicGene1761	0.999944	-0.556067	0.373481	0.999993	-0.348723	0.381422	0.999971	-0.216341	0.295776	0.999944
Smic1762 SmicGene1762	0.999944	0.0894257	0.130764	0.999993	0.13208	0.184651	0.999971	0.0937227	0.146215	0.999944
Smic1763 SmicGene1763	0.999944	0.0760865	0.169769	0.999993	0.0648334	0.23895	0.999971	-0.00926337	0.188967	0.999944
Smic1764 SmicGene1764	0.999944	-0.191334	0.54501	0.999993	0.229029	0.671158	0.999971	0.228123	0.585646	0.999944
Smic1765 SmicGene1765	0.999944	-0.82653	0.948302	0.999993	0.0429161	0.747669	0.999971	-0.41014	0.896294	0.999944
Smic1766 SmicGene1766	0.999944	-0.314746	0.329942	0.999993	-0.194428	0.432852	0.999971	-0.128919	0.338085	0.999944
Smic1768 SmicGene1768	0.999944	-0.264797	0.554679	0.999993	-0.524752	1.04564	0.999971	-0.269887	0.653208	0.999944
Smic1769 SmicGene1769	0.999944	0.00338874	0.453849	0.999993	-0.46398	0.906818	0.999971	0.249801	0.443293	0.999944
Smic1771 SmicGene1771	0.999944	-0.192002	0.485019	0.999993	-0.0657649	0.643535	0.999971	-0.0322671	0.490729	0.999944
Smic1772 SmicGene1772	0.999944	0.301196	0.767522	0.999993	0.24879	0.857824	0.999971	0.309631	0.895444	0.999944
Smic1773 SmicGene1773	0.999944	-0.379615	0.317722	0.999993	-0.0836961	0.309892	0.999971	-0.123411	0.305932	0.999944
Smic1774 SmicGene1774	0.999944	-0.642545	0.516035	0.999993	-0.174164	0.494498	0.999971	-0.0892	0.389586	0.999944
Smic1775 SmicGene1775	0.999944	-0.126254	0.384375	0.999993	0.26434	0.302906	0.999971	0.0607333	0.344257	0.999944
Smic1776 SmicGene1776	0.999944	-0.386323	0.263414	0.999993	-0.410748	0.357313	0.999971	-0.339699	0.277984	0.999944
Smic1777 SmicGene1777	0.999944	0.0560839	0.227054	0.999993	0.289538	0.306215	0.999971	-0.0327723	0.251941	0.999944
Smic1778 SmicGene1778	0.999944	-0.0497144	0.163072	0.999993	0.0556615	0.225749	0.999971	0.124168	0.176595	0.999944
Smic1779 SmicGene1779	0.999944	0.128511	0.194106	0.999993	0.0431273	0.273432	0.999971	-0.0604143	0.218214	0.999944
Smic1780 SmicGene1780	0.999944	-0.0665744	0.428939	0.999993	0.147669	0.438724	0.999971	0.144264	0.348226	0.999944
Smic1781 SmicGene1781	0.999944	-0.141091	0.18554	0.999993	-0.0702966	0.257567	0.999971	0.0841734	0.197212	0.999944
Smic1782 SmicGene1782	0.999944	-0.0363968	0.370197	0.999993	-0.243178	0.60335	0.999971	-0.0766571	0.432604	0.999944
Smic1783 SmicGene1783	0.999944	0.0491083	0.424077	0.999993	0.190099	0.614359	0.999971	-0.105847	0.582469	0.999944
Smic1784 SmicGene1784	0.999944	0.183965	0.248866	0.999993	-0.406375	0.373846	0.999971	0.15394	0.269796	0.999944
Smic1785 SmicGene1785	0.999944	0.12098	0.17534	0.999993	-0.123562	0.337164	0.999971	-0.0101724	0.197043	0.999944
Smic1786 SmicGene1786	0.999944	-0.0832461	0.461032	0.999993	0.207706	0.768579	0.999971	-0.0533431	0.576383	0.999944
Smic1787 SmicGene1787	0.999944	-0.107412	0.168504	0.999993	-0.0147278	0.233035	0.999971	-0.00695294	0.182839	0.999944
Smic1789 SmicGene1789	0.999944	0.0511623	0.167524	0.999993	0.130798	0.233469	0.999971	-0.0259402	0.187345	0.999944
Smic1790 SmicGene1790	0.999944	-0.0394645	0.492916	0.999993	0.423128	0.734356	0.999971	0.142663	0.605615	0.999944
Smic1791 SmicGene1791	0.999944	0.133896	0.183414	0.999993	0.0819311	0.248484	0.999971	0.169849	0.210817	0.999944
Smic1792 SmicGene1792	0.999944	0.18924	0.176661	0.999993	0.116012	0.250798	0.999971	0.0997884	0.197687	0.999944
Smic1793 SmicGene1793	0.999944	0.0478216	0.273154	0.0369338	-1.12332	0.336763	0.999971	-0.00154519	0.327951	0.0369338
Smic1794 SmicGene1794	0.999944	0.0282022	0.16171	0.999993	0.0207356	0.226752	0.999971	-0.073984	0.187435	0.999944
Smic1795 SmicGene1795	0.999944	0.124051	0.358152	0.999993	-0.0294864	0.475633	0.999971	-0.0483921	0.373911	0.999944
Smic1798 SmicGene1798	0.999944	0.102298	0.217848	0.999993	0.0706371	0.35511	0.999971	0.126944	0.264637	0.999944
Smic1800 SmicGene1800	0.999944	-0.14877	0.261616	0.999993	-0.134043	0.35982	0.999971	-0.0166664	0.277232	0.999944
Smic1801 SmicGene1801	0.999944	-0.0918701	0.250452	0.999993	0.0425252	0.337974	0.999971	-0.100539	0.270593	0.999944
Smic1802 SmicGene1802	0.999944	0.0998166	0.255403	2.84e-06	-3.3744	0.60633	0.999971	0.044916	0.288092	2.84e-06
Smic1803 SmicGene1803	0.999944	-0.0985942	0.352538	0.999993	0.147017	0.444116	0.999971	-0.189576	0.375318	0.999944
Smic1804 SmicGene1804	0.999944	-0.0936955	0.306863	0.0221586	-1.92442	0.551698	0.999971	-0.116779	0.32104	0.0221586
Smic1805 SmicGene1805	0.999944	0.240746	0.487537	0.999993	0.29612	0.518368	0.999971	0.239557	0.459437	0.999944
Smic1808 SmicGene1808	0.999944	0.295591	0.205245	0.999993	-0.0418945	0.427359	0.999971	0.0489295	0.232949	0.999944
Smic1809 SmicGene1809	0.999944	0.0623183	0.181799	4.8e-13	-1.62707	0.2033	0.999971	-0.0620001	0.212585	4.8e-13
Smic1810 SmicGene1810	0.999944	0.0115057	0.232997	0.999993	0.210181	0.507108	0.999971	0.316486	0.282951	0.999944
Smic1811 SmicGene1811	0.999944	-0.0456575	0.467286	0.999993	-0.239584	0.531296	0.999971	0.33067	0.392441	0.999944
Smic1812 SmicGene1812	0.999944	-0.358334	0.678565	0.999993	-0.0180995	0.7867				0.999944
Smic1814 SmicGene1814	0.999944	-0.24424	0.344136	0.999993	-0.324595	0.451019	0.999971	-0.152111	0.353794	0.999944
Smic1816 SmicGene1816	0.999944	-0.0615256	0.184118	0.000379873	-1.43871	0.316766	0.999971	-0.0277721	0.201357	0.000379873
Smic1817 SmicGene1817	0.999944	-0.0552736	0.837229	0.999993	0.516001	0.75845	0.999971	0.473209	0.73905	0.999944
Smic1818 SmicGene1818	0.999944	0.113641	0.163303	0.999993	0.368647	0.213603	0.999971	0.169835	0.172347	0.999944
Smic1819 SmicGene1819	0.999944	-0.0565278	0.230587	0.999993	-0.108398	0.324005	0.999971	-0.00890309	0.249465	0.999944
Smic1820 SmicGene1820	0.999944	-0.0386445	0.198147	0.999993	0.248525	0.266663	0.999971	0.192474	0.210381	0.999944
Smic1825 SmicGene1825	0.999944	-0.258531	0.549043	0.999993	0.011782	0.586469	0.999971	-0.13491	0.806306	0.999944
Smic1829 SmicGene1829	0.999944	-0.00712611	0.255213	0.999993	0.113477	0.347801	0.999971	0.00254681	0.275494	0.999944
Smic1830 SmicGene1830	0.999944	0.103066	0.273521	0.999993	-0.151443	0.387256	0.999971	-0.37172	0.310304	0.999944
Smic1831 SmicGene1831	0.999944	-0.130199	0.409023	0.999993	0.155604	0.490418	0.999971	-0.0920904	0.411308	0.999944
Smic1832 SmicGene1832	0.999944	0.236831	0.375212	0.999993	0.0466978	0.563755	0.999971	0.240538	0.386003	0.999944
Smic1833 SmicGene1833	0.999944	-0.775979	0.580771	0.999993	-0.32025	0.620937	0.999971	-0.166495	0.498742	0.999944
Smic1835 SmicGene1835	0.999944	0.0554264	0.1654	0.999993	0.0574188	0.268609	0.999971	0.211917	0.186899	0.999944
Smic1836 SmicGene1836	0.999944	-0.172133	0.333353	0.999993	0.10295	0.428867	0.999971	-0.262903	0.387202	0.999944
Smic1837 SmicGene1837	0.999944	-0.121752	0.558078	0.999993	-0.291395	0.579599	0.999971	0.111859	0.564735	0.999944
Smic1838 SmicGene1838	0.999944	-0.32903	0.25518	0.999993	-0.328678	0.350809	0.999971	-0.0722958	0.263473	0.999944
Smic1839 SmicGene1839	0.999944	0.157785	0.29886	0.999993	0.196707	0.339161	0.999971	-0.0499498	0.356575	0.999944
Smic1840 SmicGene1840	0.999944	-0.150184	0.312173	0.999993	-0.164943	0.34922	0.999971	0.0812343	0.291631	0.999944
Smic1843 SmicGene1843	0.999944	0.0406562	0.138174	0.999993	0.0746358	0.242895	0.999971	0.146608	0.145039	0.999944
Smic1844 SmicGene1844	0.999944	-0.0618111	0.232878	0.999993	0.06096	0.319508	0.999971	0.0251076	0.250636	0.999944
Smic1845 SmicGene1845	0.999944	0.167158	0.371811	0.999993	0.36896	0.666168	0.999971	0.195084	0.465033	0.999944
Smic1846 SmicGene1846	0.999944	0.0153703	0.286505	0.000138588	-2.84432	0.595939	0.999971	0.0105651	0.327212	0.000138588
Smic1848 SmicGene1848	0.999944	-0.133232	0.499887	0.999993	0.133664	0.598424	0.999971	-0.100913	0.58573	0.999944
Smic1849 SmicGene1849	0.999944	-0.0480149	0.315017	0.999993	-0.0165555	0.465341	0.999971	-0.0898911	0.377512	0.999944
Smic1850 SmicGene1850	0.999944	0.0032402	0.174858	0.999993	-0.00209406	0.241785	0.999971	-0.0423898	0.165198	0.999944
Smic1852 SmicGene1852	0.999944	-0.103558	0.522562	0.999993	0.304619	0.875552	0.999971	0.00769809	0.615648	0.999944
Smic1854 SmicGene1854	0.999944	-0.0378856	0.281285	0.999993	-0.469463	0.545268	0.999971	0.0511366	0.341475	0.999944
Smic1855 SmicGene1855	0.999944	-0.0928537	0.138838	0.999993	0.0454226	0.19249	0.999971	0.00373089	0.151241	0.999944
Smic1856 SmicGene1856	0.999944	-0.453581	0.320116	0.999993	-0.347011	0.416607	0.999971	-0.169457	0.326214	0.999944
Smic1857 SmicGene1857	0.999944	-0.0326524	0.191703	0.999993	0.00883455	0.266532	0.999971	0.0525177	0.207156	0.999944
Smic1860 SmicGene1860	0.999944	-0.243639	0.200834	0.999993	-0.337846	0.284527	0.999971	-0.168055	0.217904	0.999944
Smic1861 SmicGene1861	0.999944	0.0822903	0.267821	0.999993	0.101931	0.301968	0.999971	0.179203	0.289294	0.999944
Smic1862 SmicGene1862	0.999944	0.0416579	0.124933	0.999993	0.233702	0.193221	0.999971	0.053405	0.142723	0.999944
Smic1863 SmicGene1863	0.999944	-0.0215536	0.223082	0.999993	-0.00773949	0.237732	0.999971	-0.0308939	0.26067	0.999944
Smic1865 SmicGene1865	0.999944	-0.0453054	0.188567	0.999993	0.0684337	0.23709	0.999971	0.0654762	0.177695	0.999944
Smic1866 SmicGene1866	0.999944	-0.173466	0.268046	0.999993	-0.143718	0.360046	0.999971	-0.0724278	0.281344	0.999944
Smic1867 SmicGene1867	0.999944	0.127931	0.157527	0.999993	0.129141	0.198923	0.999971	-0.0133744	0.163004	0.999944
Smic1868 SmicGene1868	0.999944	-0.00320894	0.141534	0.999993	0.160146	0.195212	0.999971	0.0203541	0.155329	0.999944
Smic1869 SmicGene1869	0.999944	0.043843	0.133711	0.999993	0.0966121	0.188015	0.999971	0.105712	0.146521	0.999944
Smic1870 SmicGene1870	0.999944	0.0416727	0.258047	0.999993	0.0695343	0.354048	0.999971	-0.0134475	0.281348	0.999944
Smic1871 SmicGene1871	0.999944	-0.00981468	0.144915	0.999993	0.0985155	0.230718	0.999971	-0.0203898	0.163589	0.999944
Smic1872 SmicGene1872	0.999944	0.190776	0.279862	0.999993	0.20268	0.299723	0.999971	0.123574	0.293106	0.999944
Smic1874 SmicGene1874	0.999944	0.249168	0.823152	0.999993	0.88379	0.925886	0.999971	0.645045	0.859923	0.999944
Smic1875 SmicGene1875	0.999944	0.161687	0.359543	0.999993	0.141209	0.587116	0.999971	0.128201	0.442364	0.999944
Smic1876 SmicGene1876	0.999944	-0.0292485	0.160454	0.999993	0.180944	0.21935	0.999971	0.0706343	0.175294	0.999944
Smic1877 SmicGene1877	0.999944	-0.145856	0.190456	0.999993	-0.0143676	0.261825	0.999971	-0.198599	0.211756	0.999944
Smic1878 SmicGene1878	0.999944	-0.112828	0.152859	0.999993	0.0915459	0.208107	0.999971	0.0258753	0.165237	0.999944
Smic1879 SmicGene1879	0.999944	0.209278	0.369091	0.999993	0.141147	0.474634	0.999971	0.175803	0.42331	0.999944
Smic1880 SmicGene1880	0.999944	-0.0833707	0.133427	0.999993	-0.0127657	0.187362	0.999971	-0.0210754	0.146446	0.999944
Smic1881 SmicGene1881	0.999944	0.123451	0.198626	0.999993	-0.0143655	0.352505	0.999971	0.0494706	0.236014	0.999944
Smic1882 SmicGene1882	0.999944	-0.0108363	0.14082	0.999993	-0.147443	0.199825	0.999971	-0.146794	0.156818	0.999944
Smic1883 SmicGene1883	0.999944	0.178241	0.167858	0.999993	0.0769375	0.237638	0.999971	-0.125576	0.192289	0.999944
Smic1884 SmicGene1884	0.999944	-0.170989	0.291464	0.999993	-0.207387	0.436019	0.999971	-0.00844142	0.374509	0.999944
Smic1886 SmicGene1886	0.999944	0.0389522	0.288403	0.999993	-0.0959691	0.395068	0.999971	-0.297495	0.321014	0.999944
Smic1888 SmicGene1888	0.999944	-0.0269146	0.238054	0.999993	0.0174278	0.326673	0.999971	-0.220057	0.263828	0.999944
Smic1890 SmicGene1890	0.999944	0.050649	0.205809	0.999993	0.242353	0.273464	0.999971	0.140723	0.218892	0.999944
Smic1891 SmicGene1891	0.999944	-0.0734901	0.471393	0.999993	0.0965254	0.480998	0.999971	-0.155789	0.489616	0.999944
Smic1893 SmicGene1893	0.999944	-0.00739943	0.161165	0.999993	0.0754526	0.214697	0.999971	0.0513528	0.151846	0.999944
Smic1894 SmicGene1894	0.999944	-0.0813107	0.171379	0.999993	0.0835657	0.235299	0.999971	0.0242701	0.185981	0.999944
Smic1895 SmicGene1895	0.999944	0.109389	0.839804	0.999993	0.273881	1.05849	0.999971	0.317491	0.897697	0.999944
Smic1896 SmicGene1896	0.999944	-0.402332	0.374502	0.999993	-0.634977	0.617235	0.999971	-0.281907	0.452171	0.999944
Smic1897 SmicGene1897	0.999944	0.0984325	0.23188	0.999993	0.0741893	0.323097	0.999971	0.0128922	0.255062	0.999944
Smic1898 SmicGene1898	0.999944	-0.134305	0.300424	0.999993	-0.0773274	0.344394	0.999971	0.065502	0.356505	0.999944
Smic1899 SmicGene1899	0.999944	0.0183989	0.192896	0.999993	-0.00917575	0.269171	0.999971	0.0324878	0.209964	0.999944
Smic1900 SmicGene1900	0.999944	0.0453598	0.135828	0.512114	-0.471354	0.200721	0.999971	-0.00706308	0.150215	0.512114
Smic1901 SmicGene1901	0.999944	-0.02373	0.26514	0.999993	0.0788252	0.391219	0.999971	0.0301619	0.383161	0.999944
Smic1902 SmicGene1902	0.999944	-0.344714	0.366116	0.999993	-0.0218367	0.449835	0.999971	0.0597197	0.358301	0.999944
Smic1905 SmicGene1905	0.999944	-0.314986	0.426162	0.999993	0.424605	0.43707	0.999971	0.360083	0.346999	0.999944
Smic1906 SmicGene1906	0.999944	-0.201182	0.243748	0.999993	0.230986	0.284877	0.999971	-0.00478332	0.248405	0.999944
Smic1907 SmicGene1907	0.999944	-0.083769	0.209329	0.999993	-0.0144304	0.200536	0.999971	-0.060986	0.183394	0.999944
Smic1908 SmicGene1908	0.999944	-0.085814	0.322263	0.999993	-0.153243	0.500133	0.999971	0.154863	0.383983	0.999944
Smic1909 SmicGene1909	0.999944	-0.0272985	0.15646	0.999993	0.0555403	0.216624	0.999971	-0.0377296	0.171823	0.999944
Smic1910 SmicGene1910	0.999944	-0.125104	0.189207	0.999993	-0.141427	0.26707	0.999971	0.00803128	0.204205	0.999944
Smic1911 SmicGene1911	0.999944	0.152493	0.175235	0.999993	0.239273	0.241397	0.999971	-0.0219148	0.19701	0.999944
Smic1912 SmicGene1912	0.999944	-0.183921	0.344409	0.999993	-0.27547	0.450016	0.999971	-0.0510589	0.357017	0.999944
Smic1913 SmicGene1913	0.999944	-0.0964845	0.148553	0.999993	-0.0475373	0.177596	0.999971	0.0306243	0.168821	0.999944
Smic1914 SmicGene1914	0.999944	-0.361129	0.173268	0.482901	-0.59774	0.251594	0.999971	-0.270291	0.188853	0.482901
Smic1915 SmicGene1915	0.999944	-0.150298	0.365891	0.999993	-0.992888	0.825329	0.999971	-0.37943	0.366329	0.999944
Smic1916 SmicGene1916	0.999944	0.0618791	0.357377	0.999993	0.105251	0.515371	0.999971	-0.0318956	0.319237	0.999944
Smic1921 SmicGene1921	0.999944	-0.0794714	0.392017	0.999993	-0.0660074	0.482173	0.999971	-0.185522	0.400542	0.999944
Smic1922 SmicGene1922	0.999944	0.184086	0.151335	0.999993	0.346544	0.207631	0.999971	0.0538604	0.168768	0.999944
Smic1923 SmicGene1923	0.999944	-0.488949	0.392766	0.999993	-0.325604	0.600875	0.999971	-0.308729	0.45397	0.999944
Smic1924 SmicGene1924	0.999944	0.0234971	0.145298	0.999993	0.157395	0.200138	0.999971	0.0514093	0.159301	0.999944
Smic1925 SmicGene1925	0.999944	0.00847319	0.364052	0.999993	0.37023	0.50425	0.999971	0.108858	0.448145	0.999944
Smic1926 SmicGene1926	0.999944	0.0362814	0.120857	0.999993	0.0265953	0.178085	0.999971	-0.0573835	0.135693	0.999944
Smic1927 SmicGene1927	0.999944	-0.0383358	0.330807	0.999993	0.440945	0.548308	0.999971	0.130982	0.383507	0.999944
Smic1928 SmicGene1928	0.999944	0.101242	0.173933	0.999993	0.0211899	0.246793	0.999971	0.039268	0.19299	0.999944
Smic1929 SmicGene1929	0.999944	0.0482288	0.134047	0.999993	0.146327	0.178422	0.999971	0.138333	0.135905	0.999944
Smic1930 SmicGene1930	0.999944	0.390333	0.506301	0.999993	-0.482922	0.781688	0.999971	0.207646	0.570067	0.999944
Smic1931 SmicGene1931	0.999944	0.0323147	0.137209	0.999993	0.0641624	0.191898	0.999971	0.0687684	0.150389	0.999944
Smic1932 SmicGene1932	0.999944	-0.074176	0.18453	0.999993	0.0727459	0.254004	0.999971	0.0689875	0.203965	0.999944
Smic1933 SmicGene1933	0.999944	-0.227476	0.196207	0.999993	0.0601514	0.261754	0.999971	-0.170027	0.212563	0.999944
Smic1934 SmicGene1934	0.999944	0.0813042	0.121038	0.999993	0.0936349	0.179827	0.999971	0.103922	0.136618	0.999944
Smic1935 SmicGene1935	0.999944	0.0119903	0.300441	0.999993	0.0856487	0.419242	0.999971	0.0457302	0.352034	0.999944
Smic1936 SmicGene1936	0.999944	0.0985638	0.344182	0.999993	0.117433	0.460105	0.999971	0.191148	0.373111	0.999944
Smic1937 SmicGene1937	0.999944	0.140651	0.356013	0.999993	0.397134	0.495052	0.999971	0.251152	0.395187	0.999944
Smic1938 SmicGene1938	0.999944	0.166701	0.274402	0.999993	0.344382	0.369341	0.999971	0.180054	0.300427	0.999944
Smic1939 SmicGene1939	0.999944	0.119735	0.231356	0.999993	0.242053	0.276982	0.999971	0.0858958	0.242732	0.999944
Smic1940 SmicGene1940	0.999944	-0.250148	0.189163	0.999993	-0.163755	0.251267	0.999971	-0.082585	0.209984	0.999944
Smic1941 SmicGene1941	0.999944	-0.0492932	0.233326	0.999993	-0.179415	0.330533	0.999971	-0.116039	0.255555	0.999944
Smic1942 SmicGene1942	0.999944	0.0381472	0.134597	0.999993	-0.155769	0.1927	0.999971	-0.0266214	0.148946	0.999944
Smic1943 SmicGene1943	0.999944	-0.230595	0.143729	0.223922	-0.563001	0.208511	0.999971	-0.032809	0.154977	0.223922
Smic1944 SmicGene1944	0.999944	0.0880654	0.469457	0.999993	0.298715	0.570219	0.999971	0.231012	0.462721	0.999944
Smic1945 SmicGene1945	0.999944	0.0857175	0.188797	0.999993	0.0661453	0.28402	0.999971	-0.0114417	0.179239	0.999944
Smic1946 SmicGene1946	0.999944	-0.0458564	0.254269	0.999993	-0.357413	0.612183	0.999971	-0.231339	0.283829	0.999944
Smic1947 SmicGene1947	0.999944	-0.00632876	0.123968	0.999993	0.0482625	0.178489	0.999971	0.0741225	0.137395	0.999944
Smic1948 SmicGene1948	0.999944	-0.125991	0.305223	0.999993	-0.120626	0.411229	0.999971	-0.0027568	0.348379	0.999944
Smic1949 SmicGene1949	0.999944	0.112023	0.152947	0.999993	0.1482	0.212718	0.999971	-0.000156996	0.170689	0.999944
Smic1950 SmicGene1950	0.999944	-0.0158521	0.18465	0.999993	-0.0427521	0.257533	0.999971	0.149467	0.196334	0.999944
Smic1951 SmicGene1951	0.999944	0.0135212	0.157693	0.999993	-0.077399	0.222376	0.999971	-0.0311355	0.173961	0.999944
Smic1952 SmicGene1952	0.999944	-0.0395484	0.123013	0.999993	0.0122523	0.178037	0.999971	0.0420087	0.136713	0.999944
Smic1953 SmicGene1953	0.999944	0.0781783	0.146003	0.999993	0.00850335	0.205733	0.999971	0.0150183	0.161637	0.999944
Smic1954 SmicGene1954	0.999944	-0.223325	0.277655	0.999993	0.0295761	0.540607	0.999971	-0.331102	0.378977	0.999944
Smic1955 SmicGene1955	0.999944	0.0512469	0.202074	0.999993	0.135807	0.277861	0.999971	0.0397217	0.221967	0.999944
Smic1956 SmicGene1956	0.999944	-0.769934	0.37426	0.854256	-1.04461	0.498254	0.999971	-0.995234	0.392062	0.854256
Smic1958 SmicGene1958	0.999944	-1.05991	0.631297	0.999993	-1.37784	0.811942	0.999971	-0.378525	0.518866	0.999944
Smic1959 SmicGene1959							0.999971	-0.525559	0.626472	0.999971
Smic1961 SmicGene1961	0.999944	-1.30123	0.710008	0.999993	-0.608472	0.747813	0.999971	-1.55821	0.825324	0.999944
Smic1962 SmicGene1962	0.999944	-0.831457	0.479216	0.999993	-0.671879	0.638522	0.999971	-0.507248	0.460569	0.999944
Smic1963 SmicGene1963							0.999971	-0.926251	0.6554	0.999971
Smic1964 SmicGene1964	0.999944	-0.940163	0.345484	0.999993	-0.756613	0.467355	0.999971	-0.379605	0.330703	0.999944
Smic1965 SmicGene1965	0.999944	-1.26239	0.60472	0.999993	-1.31606	0.73504	0.999971	-0.682654	0.551039	0.999944
Smic1966 SmicGene1966	0.999944	0.203222	0.204494	0.999993	0.121968	0.231366	0.999971	0.081618	0.192383	0.999944
Smic1967 SmicGene1967	0.999944	0.0514856	0.134557	0.999993	0.0181302	0.190205	0.999971	0.0619013	0.147872	0.999944
Smic1968 SmicGene1968	0.999944	0.0415645	0.127349	0.999993	-0.224263	0.184392	0.999971	0.0151401	0.14115	0.999944
Smic1969 SmicGene1969	0.999944	0.011621	0.172406	0.999993	-0.0247551	0.241835	0.999971	-0.0353661	0.190252	0.999944
Smic1970 SmicGene1970	0.999944	0.0190661	0.274134	0.999993	0.131138	0.335472	0.999971	-0.116778	0.261685	0.999944
Smic1971 SmicGene1971	0.999944	-0.118321	0.226908	0.999993	0.104542	0.253666	0.999971	0.0647117	0.238846	0.999944
Smic1972 SmicGene1972	0.999944	-0.316046	0.433953	0.999993	-0.0664262	0.532459	0.999971	-0.0340538	0.418776	0.999944
Smic1974 SmicGene1974	0.999944	-0.161118	0.142564	0.999993	-0.15028	0.199172	0.999971	0.0288002	0.153543	0.999944
Smic1976 SmicGene1976	0.999944	-0.0811394	0.311673	0.999993	0.0279998	0.414361	0.999971	-0.29031	0.338147	0.999944
Smic1977 SmicGene1977	0.999944	-0.224199	0.256132	0.999993	0.0667789	0.335665	0.999971	-0.18844	0.273388	0.999944
Smic1978 SmicGene1978	0.999944	-0.414042	0.345738	0.999993	-0.234766	0.439789	0.999971	-0.249468	0.354543	0.999944
Smic1979 SmicGene1979	0.999944	0.0460211	0.204659	0.999993	0.0240518	0.286664	0.999971	-0.0776469	0.227524	0.999944
Smic1980 SmicGene1980	0.999944	0.0219369	0.215344	0.999993	-0.260998	0.416606	0.999971	0.0522659	0.256937	0.999944
Smic1981 SmicGene1981	0.999944	-0.072535	0.415994	0.999993	-0.128877	0.659153	0.999971	0.216014	0.497873	0.999944
Smic1982 SmicGene1982	0.999944	0.333228	0.468708	0.999993	0.384693	0.569103	0.999971	0.179738	0.465156	0.999944
Smic1983 SmicGene1983	0.999944	-0.0254321	0.563452	0.999993	0.210699	0.557402	0.999971	0.217207	0.579292	0.999944
Smic1984 SmicGene1984	0.999944	-0.186091	0.283728	0.999993	0.094536	0.533437	0.999971	-0.0141496	0.368878	0.999944
Smic1985 SmicGene1985	0.999944	-0.0728143	0.20174	0.999993	-0.0464246	0.280683	0.999971	0.0244939	0.218182	0.999944
Smic1986 SmicGene1986	0.999944	0.0209149	0.196748	0.999993	0.334174	0.314275	0.999971	-0.0604421	0.241143	0.999944
Smic1987 SmicGene1987	0.999944	0.0361401	0.132778	0.999993	0.118212	0.249883	0.999971	0.0452752	0.180695	0.999944
Smic1988 SmicGene1988	0.999944	0.0575361	0.25558	0.999993	0.374522	0.414198	0.999971	0.197448	0.322823	0.999944
Smic1989 SmicGene1989	0.999944	0.302109	0.200385	0.999993	0.353609	0.256954	0.999971	-0.0312053	0.210646	0.999944
Smic1990 SmicGene1990	0.999944	0.23345	0.406204	0.999993	-0.451915	0.59718	0.999971	0.186912	0.44476	0.999944
Smic1991 SmicGene1991	0.999944	-0.0586814	0.219162	0.999993	-0.113961	0.307092	0.999971	0.195746	0.230821	0.999944
Smic1992 SmicGene1992	0.999944	-0.0179693	0.122248	0.999993	0.0941119	0.177504	0.999971	-0.0319485	0.136368	0.999944
Smic1993 SmicGene1993	0.999944	-0.218995	0.45782	0.999993	0.151857	0.549367	0.999971	-0.136354	0.526194	0.999944
Smic1994 SmicGene1994	0.999944	0.114364	0.260274	0.999993	0.021741	0.383363	0.999971	0.0505816	0.299234	0.999944
Smic1995 SmicGene1995	0.999944	0.149289	0.277113	0.999993	-0.317257	0.396447	0.999971	0.239135	0.290596	0.999944
Smic1996 SmicGene1996	0.999944	-0.0286478	0.182707	0.999993	0.0598672	0.250817	0.999971	0.0436666	0.198141	0.999944
Smic1998 SmicGene1998	0.999944	-0.115671	0.203037	0.999993	-0.0186645	0.27498	0.999971	-0.0326729	0.279491	0.999944
Smic1999 SmicGene1999	0.999944	0.0345249	0.120954	0.0392959	-0.589432	0.177826	0.999971	0.0617599	0.135803	0.0392959
Smic2000 SmicGene2000	0.999944	0.0246948	0.120793	0.999993	0.0485218	0.178253	0.999971	0.0595108	0.135817	0.999944
Smic2001 SmicGene2001	0.999944	-0.0249456	0.202408	0.999993	-0.123176	0.274198	0.999971	-0.10673	0.214691	0.999944
Smic2002 SmicGene2002	0.999944	-0.714076	0.445793	0.999993	-0.668171	0.970125	0.999971	0.164676	0.605862	0.999944
Smic2004 SmicGene2004	0.999944	-0.046489	0.1579	0.999993	0.0447363	0.205992	0.999971	-0.239156	0.167087	0.999944
Smic2005 SmicGene2005	0.999944	0.338209	0.551285	0.999993	-0.437283	0.602926	0.999971	0.0879651	0.544042	0.999944
Smic2006 SmicGene2006	0.999944	0.175504	0.123804	0.999993	-0.356815	0.18213	0.999971	-0.104395	0.139368	0.999944
Smic2007 SmicGene2007	0.999944	0.0272986	0.123218	0.999993	-0.312107	0.17973	0.999971	-0.122096	0.137812	0.999944
Smic2008 SmicGene2008	0.999944	-0.123609	0.366991	0.999993	-0.0718157	0.584312	0.999971	0.0572411	0.444624	0.999944
Smic2009 SmicGene2009	0.999944	0.170897	0.370122	0.999993	0.158657	0.459165	0.999971	0.285081	0.395144	0.999944
Smic2010 SmicGene2010	0.999944	0.0862674	0.223543	0.999993	0.0299794	0.313394	0.999971	0.208358	0.239441	0.999944
Smic2011 SmicGene2011	0.999944	0.145551	0.398238	0.999993	0.0996499	0.562204	0.999971	0.178033	0.455079	0.999944
Smic2013 SmicGene2013	0.999944	0.020116	0.121988	0.999993	0.122404	0.177595	0.999971	0.0790178	0.135998	0.999944
Smic2014 SmicGene2014	0.999944	0.0482059	0.414742	0.999993	-0.263749	0.548729	0.999971	-0.294714	0.448895	0.999944
Smic2015 SmicGene2015	0.999944	0.00618551	0.122683	3.31e-09	-1.26445	0.187756	0.999971	0.000944041	0.136715	3.31e-09
Smic2016 SmicGene2016	0.999944	0.10813	0.246879	0.999993	0.117169	0.271953	0.999971	0.0566049	0.2539	0.999944
Smic2017 SmicGene2017	0.999944	0.14134	0.154219	0.999993	0.252675	0.212984	0.999971	0.237763	0.168316	0.999944
Smic2020 SmicGene2020	0.999944	0.0568614	0.132886	0.999993	0.0583107	0.188011	0.999971	0.0274325	0.146814	0.999944
Smic2021 SmicGene2021	0.999944	0.0419886	0.280317	0.999993	0.31067	0.327259	0.999971	0.0630269	0.227666	0.999944
Smic2022 SmicGene2022	0.999944	0.0961557	0.123667	0.999993	0.149868	0.178202	0.999971	0.0236335	0.13791	0.999944
Smic2023 SmicGene2023	0.999944	0.0407163	0.12084	0.999993	0.0234507	0.178356	0.999971	0.0100873	0.135707	0.999944
Smic2024 SmicGene2024	0.999944	0.0964397	0.196206	0.999993	0.0502595	0.274425	0.999971	-0.0140173	0.218007	0.999944
Smic2025 SmicGene2025	0.999944	0.0513791	0.13274	0.999993	-0.0265061	0.188862	0.999971	0.0503099	0.146741	0.999944
Smic2026 SmicGene2026	0.999944	-0.587128	0.434797	0.999993	0.0318971	0.518358	0.999971	-0.223035	0.39726	0.999944
Smic2027 SmicGene2027	0.999944	-0.0797636	0.13613	0.999993	-0.0419024	0.19095	0.999971	0.0296516	0.148326	0.999944
Smic2028 SmicGene2028	0.999944	0.0871113	0.145409	0.999993	0.141705	0.202491	0.999971	0.0217198	0.16122	0.999944
Smic2029 SmicGene2029	0.999944	0.0459094	0.126622	0.999993	0.076897	0.228052	0.999971	0.0607461	0.140158	0.999944
Smic2030 SmicGene2030	0.999944	0.0181856	0.191771	0.999993	0.215341	0.197522	0.999971	0.157799	0.193709	0.999944
Smic2031 SmicGene2031	0.999944	0.0642158	0.120923	0.999993	0.250245	0.178991	0.999971	0.106537	0.13596	0.999944
Smic2032 SmicGene2032	0.999944	-0.0479761	0.18199	0.999993	0.0799148	0.231435	0.999971	0.0385971	0.172569	0.999944
Smic2033 SmicGene2033	0.999944	0.100789	0.124738	0.999993	0.108811	0.179337	0.999971	0.0206322	0.139144	0.999944
Smic2034 SmicGene2034	0.999944	-0.149349	0.196765	0.999993	-0.154823	0.274829	0.999971	-0.212793	0.217308	0.999944
Smic2035 SmicGene2035	0.999944	-0.220505	0.420482	0.999993	0.232369	0.660325	0.999971	0.0241178	0.511047	0.999944
Smic2036 SmicGene2036	0.999944	0.00113006	0.179098	0.999993	0.187463	0.210222	0.999971	0.0516129	0.176959	0.999944
Smic2037 SmicGene2037	0.999944	0.0198888	0.135442	0.999993	0.038965	0.191008	0.999971	0.0276302	0.149363	0.999944
Smic2038 SmicGene2038	0.999944	0.1897	0.188421	0.999993	0.00543587	0.269566	0.999971	0.0477183	0.207618	0.999944
Smic2039 SmicGene2039	0.999944	0.0826312	0.135769	0.999993	0.079379	0.191387	0.999971	0.0352343	0.150648	0.999944
Smic2040 SmicGene2040	0.999944	0.0607401	0.122356	0.999993	-0.0452091	0.177889	0.999971	0.0142431	0.136523	0.999944
Smic2041 SmicGene2041	0.999944	0.129818	0.157929	0.999993	0.150194	0.186197	0.999971	0.0957957	0.184643	0.999944
Smic2042 SmicGene2042	0.999944	0.0775512	0.121355	0.999993	0.117814	0.177525	0.999971	0.0850961	0.13573	0.999944
Smic2043 SmicGene2043	0.999944	0.263471	0.284899	0.999993	0.178906	0.485521	0.999971	0.1357	0.401422	0.999944
Smic2045 SmicGene2045	0.999944	-0.00237379	0.136783	0.999993	0.117729	0.190934	0.999971	-0.00245901	0.150805	0.999944
Smic2048 SmicGene2048	0.999944	-0.441706	0.850919	0.999993	0.0255964	0.65891	0.999971	-0.143138	0.747904	0.999944
Smic2049 SmicGene2049	0.999944	0.0357691	0.12504	0.999993	0.105287	0.179093	0.999971	0.0191466	0.138853	0.999944
Smic2051 SmicGene2051	0.999944	0.0537308	0.280786	0.999993	0.125799	0.434974	0.999971	0.127664	0.290509	0.999944
Smic2052 SmicGene2052	0.999944	-0.00438919	0.172633	0.999993	0.103343	0.238475	0.999971	-0.198312	0.195827	0.999944
Smic2053 SmicGene2053	0.999944	0.221289	0.373778	0.999993	0.0810124	0.547774	0.999971	-0.0452984	0.392796	0.999944
Smic2055 SmicGene2055	0.999944	-0.0732132	0.217705	0.999993	0.206403	0.316601	0.999971	-0.23698	0.242975	0.999944
Smic2056 SmicGene2056	0.999944	-0.0558793	0.388129	0.999993	-0.0674105	0.585342	0.999971	0.0153395	0.510728	0.999944
Smic2057 SmicGene2057	0.999944	0.066495	0.187584	0.999993	-0.0465106	0.267771	0.999971	0.010386	0.208409	0.999944
Smic2059 SmicGene2059	0.999944	0.00626931	0.333303	0.999993	0.157525	0.453686	0.999971	-0.123483	0.383848	0.999944
Smic2061 SmicGene2061	0.999944	-0.0562027	0.359687	0.999993	0.123965	0.518537	0.999971	0.0206395	0.373503	0.999944
Smic2067 SmicGene2067	0.999944	-0.278166	0.332748	0.999993	-0.121733	0.428561	0.999971	-0.286886	0.349239	0.999944
Smic2069 SmicGene2069	0.999944	0.0609489	0.124949	0.0148554	-0.672712	0.186496	0.999971	0.084739	0.13851	0.0148554
Smic2070 SmicGene2070	0.999944	-0.0824432	0.21837	0.999993	-0.492188	0.32414	0.999971	0.0472391	0.29242	0.999944
Smic2071 SmicGene2071	0.999944	0.00151215	0.222186	0.999993	0.149877	0.332892	0.999971	-0.0116892	0.298149	0.999944
Smic2072 SmicGene2072	0.999944	0.225982	0.218919	0.999993	0.259625	0.305907	0.999971	0.238583	0.240363	0.999944
Smic2073 SmicGene2073	0.999944	0.0410752	0.132157	0.999993	0.195437	0.185366	0.999971	0.0696684	0.145938	0.999944
Smic2074 SmicGene2074	0.999944	-0.393983	0.370129	0.999993	-0.610218	0.525161	0.999971	-0.584869	0.385837	0.999944
Smic2077 SmicGene2077	0.999944	0.0358916	0.131942	0.999993	0.0932205	0.185717	0.999971	0.0262124	0.145584	0.999944
Smic2078 SmicGene2078	0.999944	0.0561504	0.210542	0.999993	0.163574	0.35365	0.999971	-0.0664575	0.251951	0.999944
Smic2079 SmicGene2079	0.999944	0.142365	0.184861	0.999993	0.0824736	0.320578	0.999971	0.0299475	0.207182	0.999944
Smic2080 SmicGene2080	0.999944	-0.303637	0.370841	0.999993	-0.177467	0.523633	0.999971	0.213772	0.361582	0.999944
Smic2081 SmicGene2081	0.999944	0.139133	0.251857	0.999993	-0.0346657	0.300357	0.999971	0.12759	0.247916	0.999944
Smic2082 SmicGene2082	0.999944	0.0171808	0.235654	0.999993	0.124607	0.263184	0.999971	-0.0761893	0.254654	0.999944
Smic2083 SmicGene2083	0.999944	-0.0797509	0.318068	0.999993	0.080728	0.492864	0.999971	-0.0932354	0.417104	0.999944
Smic2084 SmicGene2084	0.999944	-0.100677	0.155817	0.999993	0.0724538	0.213043	0.999971	-0.0624636	0.171086	0.999944
Smic2085 SmicGene2085	0.999944	0.00908485	0.12968	0.999993	0.0136181	0.183985	0.999971	-0.0206489	0.143667	0.999944
Smic2086 SmicGene2086	0.999944	-0.0881658	0.47061	0.999993	0.0299941	0.587477	0.999971	0.151948	0.550638	0.999944
Smic2088 SmicGene2088	0.999944	-0.15994	0.232634	0.999993	-0.0448022	0.319376	0.999971	-0.316968	0.26063	0.999944
Smic2089 SmicGene2089	0.999944	0.00402292	0.180631	0.999993	0.058722	0.226488	0.999971	-0.0675569	0.191182	0.999944
Smic2090 SmicGene2090	0.999944	-0.0370541	0.163534	0.999993	0.031436	0.226919	0.999971	-0.000226871	0.178693	0.999944
Smic2091 SmicGene2091	0.999944	0.0269717	0.221419	0.999993	-0.275615	0.316469	0.999971	-0.0712953	0.252253	0.999944
Smic2092 SmicGene2092	0.999944	0.20071	0.598972	0.999993	0.238909	0.725258	0.999971	-0.228884	0.628327	0.999944
Smic2093 SmicGene2093	0.999944	-0.284073	0.220352	0.999993	0.156791	0.286648	0.999971	-0.109554	0.23399	0.999944
Smic2095 SmicGene2095	0.999944	0.0336364	0.192529	0.999993	0.0949982	0.279824	0.999971	-0.0443178	0.247267	0.999944
Smic2096 SmicGene2096	0.999944	0.0713269	0.183505	0.999993	0.134945	0.258614	0.999971	0.0952308	0.218198	0.999944
Smic2097 SmicGene2097	0.999944	0.00245437	0.487595	0.999993	0.163577	0.612196	0.999971	0.0684492	0.485786	0.999944
Smic2098 SmicGene2098	0.999944	-0.064122	0.167069	0.999993	0.00772147	0.231897	0.999971	-0.0389602	0.183947	0.999944
Smic2100 SmicGene2100	0.999944	-0.172904	0.414808	0.999993	-0.0155944	0.562987	0.999971	0.0492551	0.371736	0.999944
Smic2101 SmicGene2101	0.999944	0.0842293	0.201024	0.999993	-0.0969123	0.398918	0.999971	-0.0230332	0.244069	0.999944
Smic2103 SmicGene2103	0.999944	0.097654	0.382288	0.999993	0.0466856	0.521404	0.999971	0.0624401	0.407141	0.999944
Smic2106 SmicGene2106	0.999944	-0.0342785	0.535033	0.999993	0.109348	0.607175	0.999971	0.187389	0.51602	0.999944
Smic2107 SmicGene2107	0.999944	-0.334901	0.333848	0.412769	-1.20343	0.491655	0.999971	-0.462349	0.355414	0.412769
Smic2108 SmicGene2108	0.999944	0.0131943	0.387161	0.999993	0.0534042	0.550924	0.999971	0.174224	0.426711	0.999944
Smic2109 SmicGene2109	0.999944	0.00059391	0.143759	0.999993	0.0963965	0.19914	0.999971	0.0206412	0.157418	0.999944
Smic2110 SmicGene2110	0.999944	0.141789	0.174202	0.999993	0.133209	0.303121	0.999971	0.130524	0.212983	0.999944
Smic2112 SmicGene2112	0.999944	0.22257	0.172973	0.999993	0.209295	0.241377	0.999971	0.0952431	0.20515	0.999944
Smic2113 SmicGene2113	0.999944	-0.202933	0.536642	0.999993	0.0379879	0.588499	0.999971	0.118965	0.561665	0.999944
Smic2114 SmicGene2114	0.999944	-0.151964	0.800975	0.999993	0.38127	0.733856	0.999971	0.309262	0.772501	0.999944
Smic2115 SmicGene2115							0.999971	0.528156	0.915305	0.999971
Smic2116 SmicGene2116	0.999944	0.0511641	0.1223	0.999993	0.139745	0.17761	0.999971	0.000564288	0.136516	0.999944
Smic2117 SmicGene2117	0.999944	-0.191747	0.373694	0.999993	-0.203295	0.469177	0.999971	-0.246612	0.431563	0.999944
Smic2120 SmicGene2120	0.999944	-0.0268452	0.191843	0.999993	0.157535	0.241154	0.999971	-0.0529799	0.196695	0.999944
Smic2121 SmicGene2121	0.999944	0.0734533	0.202468	0.999993	0.163816	0.356571	0.999971	-0.0649202	0.240244	0.999944
Smic2122 SmicGene2122	0.999944	0.114581	0.360793	0.999993	-0.903574	0.613829	0.999971	0.0642273	0.332121	0.999944
Smic2123 SmicGene2123	0.999944	-0.36203	0.403419	0.999993	-0.989615	1.08471	0.999971	-0.0770718	0.369749	0.999944
Smic2124 SmicGene2124	0.999944	-0.152616	0.200053	0.999993	0.10062	0.26905	0.999971	-0.100117	0.217156	0.999944
Smic2125 SmicGene2125	0.999944	-0.0702076	0.236787	0.999993	0.148955	0.314114	0.999971	0.179486	0.279234	0.999944
Smic2126 SmicGene2126	0.999944	-0.0188115	0.148602	0.999993	-0.0927039	0.223009	0.999971	-0.0159094	0.163327	0.999944
Smic2127 SmicGene2127	0.999944	-0.0724937	0.731559	0.999993	0.545792	0.83523	0.999971	0.227613	1.02409	0.999944
Smic2128 SmicGene2128	0.999944	-0.107285	0.412921	0.999993	-0.140744	0.688274	0.999971	0.0459427	0.456336	0.999944
Smic2129 SmicGene2129	0.999944	-0.0180677	0.221116	0.999993	0.0474386	0.275996	0.999971	-0.052072	0.266149	0.999944
Smic2130 SmicGene2130	0.999944	0.0499952	0.125562	0.999993	-0.109747	0.181204	0.999971	0.023621	0.139606	0.999944
Smic2131 SmicGene2131	0.999944	-0.034928	0.266674	0.999993	0.138116	0.468989	0.999971	0.262676	0.284071	0.999944
Smic2132 SmicGene2132	0.999944	0.0768616	0.121388	0.999993	0.249621	0.177802	0.999971	0.0827009	0.135758	0.999944
Smic2133 SmicGene2133	0.999944	-4.52e-05	0.124967	5.52e-08	-1.21323	0.193329	0.999971	-0.0132026	0.138886	5.52e-08
Smic2134 SmicGene2134	0.999944	0.055906	0.124702	0.999993	0.126998	0.201075	0.999971	0.14249	0.13812	0.999944
Smic2135 SmicGene2135	0.999944	0.0973242	0.340995	0.999993	0.00419793	0.581694	0.999971	0.0264897	0.38402	0.999944
Smic2137 SmicGene2137	0.999944	0.113437	0.2211	0.999993	0.11178	0.368133	0.999971	0.0245161	0.278382	0.999944
Smic2138 SmicGene2138	0.999944	0.13451	0.183757	0.999993	0.0158417	0.258219	0.999971	0.246895	0.244991	0.999944
Smic2139 SmicGene2139	0.999944	-0.365446	0.384058	0.999993	-0.0493383	0.485636	0.999971	-0.236305	0.388092	0.999944
Smic2140 SmicGene2140	0.999944	-0.32559	0.210293	0.999993	-0.0489477	0.350621	0.999971	-0.159288	0.290848	0.999944
Smic2141 SmicGene2141	0.999944	-0.0316099	0.253402	0.999993	0.167471	0.345925	0.999971	0.0732123	0.299756	0.999944
Smic2142 SmicGene2142	0.999944	-0.114105	0.244348	0.999993	-0.158805	0.340802	0.999971	0.0643694	0.256443	0.999944
Smic2143 SmicGene2143	0.999944	0.00340255	0.364882	0.999993	-0.0600577	0.451004	0.999971	0.317679	0.440264	0.999944
Smic2144 SmicGene2144	0.999944	-0.0149958	0.171317	0.999993	-0.0951827	0.24299	0.999971	0.0718147	0.186536	0.999944
Smic2146 SmicGene2146	0.999944	0.0715386	0.208594	0.999993	0.102927	0.268047	0.999971	0.0292732	0.209924	0.999944
Smic2147 SmicGene2147	0.999944	-0.00762347	0.344652	0.999993	0.139609	0.467322	0.999971	-0.0580801	0.359788	0.999944
Smic2148 SmicGene2148	0.999944	-0.325611	0.421512	0.999993	0.422902	0.665547	0.999971	0.030834	0.51175	0.999944
Smic2149 SmicGene2149	0.999944	-0.110854	0.541216	0.999993	0.220975	0.602678	0.999971	0.200057	0.48726	0.999944
Smic2150 SmicGene2150	0.999944	-0.22273	0.206808	0.999993	0.0117937	0.278409	0.999971	-0.0953904	0.221382	0.999944
Smic2151 SmicGene2151	0.999944	-0.0265883	0.132168	0.999993	0.0987525	0.185394	0.999971	0.0266088	0.145177	0.999944
Smic2152 SmicGene2152	0.999944	0.205214	0.209788	0.999993	0.270473	0.291264	0.999971	-0.215875	0.244061	0.999944
Smic2153 SmicGene2153	0.999944	0.26786	0.159202	0.999993	0.150322	0.305479	0.999971	0.0791424	0.180161	0.999944
Smic2154 SmicGene2154	0.999944	-0.271196	0.215226	0.999993	-0.0193241	0.288325	0.999971	-0.0743484	0.228167	0.999944
Smic2155 SmicGene2155	0.999944	-0.117693	0.276689	0.999993	-0.0545727	0.332949	0.999971	-0.105332	0.282372	0.999944
Smic2157 SmicGene2157	0.999944	0.0387513	0.168073	0.999993	-0.0243458	0.23822	0.999971	0.0242352	0.18545	0.999944
Smic2158 SmicGene2158	0.999944	0.116879	0.155065	0.999993	0.0432741	0.218303	0.999971	0.16148	0.169423	0.999944
Smic2159 SmicGene2159	0.999944	-0.121381	0.375754	0.999993	0.0593066	0.482399	0.999971	0.0408014	0.43325	0.999944
Smic2160 SmicGene2160	0.999944	0.027492	0.572016	0.999993	0.551978	0.621815	0.999971	0.459595	0.505952	0.999944
Smic2161 SmicGene2161	0.999944	-0.0764027	0.229415	0.999993	0.0449536	0.311268	0.999971	-0.0935871	0.249529	0.999944
Smic2162 SmicGene2162	0.999944	-0.0701851	0.250323	0.999993	-0.0745955	0.367158	0.999971	0.0938129	0.275258	0.999944
Smic2163 SmicGene2163	0.999944	0.138749	0.295984	0.999993	0.0826935	0.549652	0.999971	0.0115342	0.410546	0.999944
Smic2164 SmicGene2164	0.999944	0.0469447	0.155691	0.999993	0.116405	0.21549	0.999971	0.237104	0.16752	0.999944
Smic2165 SmicGene2165	0.999944	-0.0677073	1.02247	0.999993	0.338338	0.980017	0.999971	-0.330369	1.27492	0.999944
Smic2166 SmicGene2166	0.999944	-0.0253259	0.191337	0.999993	0.0158014	0.264649	0.999971	-0.0250037	0.210112	0.999944
Smic2167 SmicGene2167	0.999944	-0.0812864	0.268057	0.999993	0.236001	0.388149	0.999971	0.00294396	0.291407	0.999944
Smic2168 SmicGene2168	0.999944	0.0602446	0.664491	0.999993	0.373533	0.819886	0.999971	0.272005	0.715663	0.999944
Smic2169 SmicGene2169	0.999944	0.00758941	0.16559	0.999993	-0.198458	0.23978	0.999971	-0.00661742	0.1828	0.999944
Smic2171 SmicGene2171	0.999944	-0.102538	0.173869	0.999993	0.175378	0.234557	0.999971	-0.0212527	0.189866	0.999944
Smic2172 SmicGene2172	0.999944	0.0747922	0.234466	0.999993	-0.122909	0.339078	0.999971	0.0142008	0.255253	0.999944
Smic2173 SmicGene2173	0.999944	-0.0299113	0.376055	0.999993	0.0970804	0.403717	0.999971	0.112355	0.345788	0.999944
Smic2174 SmicGene2174	0.999944	0.071552	0.804655	0.999993	0.242871	0.938956	0.999971	0.188495	0.884711	0.999944
Smic2176 SmicGene2176	0.999944	0.110242	0.970371	0.999993	0.526386	0.924421	0.999971	0.252837	0.932634	0.999944
Smic2178 SmicGene2178	0.999944	-0.208846	0.426595	0.999993	-0.724615	0.562667	0.999971	0.253099	0.419373	0.999944
Smic2179 SmicGene2179	0.999944	0.618023	0.450894	0.999993	-0.17425	0.596978	0.999971	0.338136	0.470211	0.999944
Smic2180 SmicGene2180	0.999944	0.929603	0.393876	0.999993	-0.515864	0.648619	0.999971	0.206541	0.443452	0.999944
Smic2181 SmicGene2181	0.999944	-0.120491	0.701958	0.999993	0.102124	0.776106	0.999971	0.0859284	0.861053	0.999944
Smic2182 SmicGene2182	0.999944	-0.109842	0.303756	0.767273	-0.71628	0.332249	0.999971	-0.114372	0.350935	0.767273
Smic2183 SmicGene2183	0.999944	0.150453	0.166817	0.999993	0.0802749	0.23645	0.999971	0.035538	0.186628	0.999944
Smic2184 SmicGene2184	0.999944	-0.0798918	0.234918	0.999993	-0.544222	0.50891	0.999971	-0.2212	0.332985	0.999944
Smic2188 SmicGene2188	0.999944	0.0244052	0.225296	0.999993	0.207579	0.295912	0.999971	0.108743	0.300565	0.999944
Smic2189 SmicGene2189	0.999944	-0.0685445	0.614664	0.999993	0.0894645	0.839409	0.999971	0.147047	0.723862	0.999944
Smic2190 SmicGene2190	0.999944	-0.0700333	0.132579	0.999993	0.176726	0.184535	0.999971	-0.0490098	0.146046	0.999944
Smic2192 SmicGene2192	0.999944	0.201779	0.323568	0.999993	0.139532	0.510195	0.999971	0.144286	0.462973	0.999944
Smic2194 SmicGene2194	0.999944	-0.0747359	0.268152	0.999993	0.160539	0.359369	0.999971	-0.000718431	0.37431	0.999944
Smic2196 SmicGene2196	0.999944	-0.117364	0.303767	0.999993	-0.130896	0.39875	0.999971	-0.206579	0.320919	0.999944
Smic2199 SmicGene2199	0.999944	0.00652578	0.157627	0.999993	-0.170506	0.294635	0.999971	-0.0310588	0.189672	0.999944
Smic2200 SmicGene2200	0.999944	0.0995781	0.138995	0.999993	0.091926	0.255341	0.999971	0.124531	0.156833	0.999944
Smic2201 SmicGene2201	0.999944	-0.166448	0.164481	0.999993	-0.37059	0.235971	0.999971	-0.0400323	0.177263	0.999944
Smic2202 SmicGene2202	0.999944	-0.0163226	0.23123	0.999993	0.157917	0.314468	0.999971	-0.205223	0.259314	0.999944
Smic2203 SmicGene2203	0.999944	-0.103298	0.392906	0.999993	-0.0235399	0.429773	0.999971	0.120565	0.42026	0.999944
Smic2207 SmicGene2207	0.999944	0.0875239	0.635943	0.999993	0.527419	0.539852	0.999971	0.0388314	0.581605	0.999944
Smic2209 SmicGene2209	0.999944	0.142638	0.265245	0.999993	0.222606	0.362128	0.999971	0.0378744	0.28753	0.999944
Smic2210 SmicGene2210	0.999944	-0.183828	0.390072	0.331058	-1.80379	0.709079	0.999971	0.0354643	0.385514	0.331058
Smic2211 SmicGene2211	0.999944	-0.0723562	0.235489	0.999993	-0.266983	0.335446	0.999971	-0.243707	0.262335	0.999944
Smic2212 SmicGene2212	0.999944	-0.071119	0.184145	0.999993	-0.0471526	0.257528	0.999971	-0.0510128	0.201828	0.999944
Smic2213 SmicGene2213	0.999944	0.0300457	0.152036	2.83e-07	-1.75579	0.293151	0.999971	-0.0532343	0.157874	2.83e-07
Smic2214 SmicGene2214	0.999944	-0.085242	0.388747	0.999993	-0.00118468	0.502058	0.999971	0.230553	0.375282	0.999944
Smic2215 SmicGene2215	0.999944	-0.171035	0.176643	0.999993	-0.177522	0.246959	0.999971	-0.427827	0.201442	0.999944
Smic2216 SmicGene2216	0.999944	-0.091173	0.254765	0.999993	0.181031	0.356809	0.999971	-0.0261713	0.271201	0.999944
Smic2217 SmicGene2217	0.999944	-0.0109307	0.302833	0.999993	-0.170134	0.360907	0.999971	0.0456083	0.325475	0.999944
Smic2218 SmicGene2218	0.999944	0.00658059	0.303054	0.999993	-0.0394977	0.403189	0.999971	0.0703536	0.314495	0.999944
Smic2219 SmicGene2219	0.999944	0.0818874	0.239416	0.999993	0.145271	0.327379	0.999971	0.0857268	0.259441	0.999944
Smic2220 SmicGene2220	0.999944	0.0732154	0.440616	0.999993	0.134539	0.585316	0.999971	0.223475	0.478141	0.999944
Smic2221 SmicGene2221	0.999944	-0.250777	0.319166	0.999993	-0.0530014	0.411988	0.999971	-0.417523	0.346925	0.999944
Smic2222 SmicGene2222	0.999944	0.149359	0.323988	0.999993	-0.137301	0.467106	0.999971	0.27742	0.332691	0.999944
Smic2223 SmicGene2223	0.999944	0.0819336	0.180792	0.999993	0.0501104	0.301487	0.999971	0.0375332	0.224735	0.999944
Smic2224 SmicGene2224	0.999944	0.0530022	0.249428	0.999993	0.0611418	0.345162	0.999971	0.0747659	0.267742	0.999944
Smic2226 SmicGene2226	0.999944	0.09669	0.225281	0.999993	0.323152	0.345968	0.999971	0.140491	0.256771	0.999944
Smic2227 SmicGene2227	0.999944	0.137349	0.317556	0.999993	0.122421	0.423896	0.999971	0.20048	0.328585	0.999944
Smic2228 SmicGene2228	0.999944	0.175554	0.509271	0.999993	0.0111049	0.70111	0.999971	0.0512624	0.529097	0.999944
Smic2230 SmicGene2230	0.999944	0.120608	0.165108	0.999993	-0.0489197	0.234886	0.999971	-0.0264954	0.184418	0.999944
Smic2231 SmicGene2231	0.999944	0.0305829	0.219211	0.999993	0.000603992	0.307116	0.999971	0.0949051	0.236897	0.999944
Smic2232 SmicGene2232	0.999944	0.195977	0.500863	0.999993	-0.0592914	0.712699	0.999971	0.316231	0.554527	0.999944
Smic2233 SmicGene2233	0.999944	0.0499998	0.213517	0.999993	0.00496355	0.33912	0.999971	0.0614348	0.223951	0.999944
Smic2234 SmicGene2234	0.999944	-0.0553479	0.191423	0.999993	-0.138884	0.272125	0.999971	-0.0197623	0.209848	0.999944
Smic2236 SmicGene2236	0.999944	0.092781	0.338829	0.999993	0.0837541	0.499497	0.999971	0.210147	0.425159	0.999944
Smic2237 SmicGene2237	0.999944	-0.113008	0.396128	0.999993	-0.28798	0.528447	0.999971	-0.349457	0.423256	0.999944
Smic2238 SmicGene2238	0.999944	-0.301421	0.301005	0.999993	-0.301521	0.542591	0.999971	-0.165978	0.396682	0.999944
Smic2239 SmicGene2239	0.999944	-0.230372	0.210363	0.999993	-0.212582	0.291687	0.999971	-0.0682551	0.223374	0.999944
Smic2241 SmicGene2241	0.999944	0.0772009	0.23148	0.000199736	-2.53368	0.540308	0.999971	-0.0702399	0.257914	0.000199736
Smic2242 SmicGene2242	0.999944	0.0206951	0.333033	0.999993	0.0916385	0.475126	0.999971	0.0570875	0.417119	0.999944
Smic2243 SmicGene2243	0.999944	-0.0471441	0.17132	0.999993	0.0150607	0.230897	0.999971	0.0437503	0.202607	0.999944
Smic2244 SmicGene2244	0.999944	0.104684	0.130437	0.999993	0.159177	0.18432	0.999971	0.0082476	0.14498	0.999944
Smic2245 SmicGene2245	0.999944	0.127893	0.153381	0.999993	0.0751068	0.216505	0.999971	-0.0252747	0.172423	0.999944
Smic2246 SmicGene2246	0.999944	0.161978	0.32741	0.999993	0.318657	0.414632	0.999971	0.282768	0.323648	0.999944
Smic2247 SmicGene2247	0.999944	-0.15675	0.312596	0.999993	-0.883394	0.458518	0.999971	-0.140868	0.325139	0.999944
Smic2248 SmicGene2248	0.999944	-0.146252	0.164855	0.999993	0.163444	0.221524	0.999971	-0.0703573	0.179988	0.999944
Smic2249 SmicGene2249	0.999944	0.162282	0.19345	0.999993	0.113084	0.328241	0.999971	0.073576	0.215646	0.999944
Smic2253 SmicGene2253	0.999944	-0.503878	0.233486	0.112097	-1.04201	0.3522	0.999971	-0.27855	0.244196	0.112097
Smic2256 SmicGene2256	0.999944	-0.102015	0.362761	0.999993	-0.996622	0.536676	0.999971	0.306518	0.353699	0.999944
Smic2257 SmicGene2257	0.999944	0.0722408	0.12107	0.999993	0.172586	0.199941	0.999971	0.0280558	0.142652	0.999944
Smic2258 SmicGene2258	0.999944	0.0568646	0.13017	0.999993	-0.264412	0.188667	0.999971	-0.0144445	0.144554	0.999944
Smic2259 SmicGene2259	0.999944	-0.0493463	0.16931	0.999993	-0.181267	0.300288	0.999971	-0.102865	0.21414	0.999944
Smic2260 SmicGene2260	0.999944	-0.197651	0.214609	0.999993	0.0559657	0.22692	0.999971	0.0155229	0.193912	0.999944
Smic2261 SmicGene2261				0.999993	0.442566	0.878208	0.999971	0.353132	0.920085	0.999971
Smic2262 SmicGene2262	0.999944	-0.0925982	0.177091	0.999993	-0.0346547	0.245258	0.999971	-0.0307224	0.192929	0.999944
Smic2263 SmicGene2263	0.999944	0.125029	0.245284	0.999993	0.298992	0.410224	0.999971	0.0777076	0.287805	0.999944
Smic2264 SmicGene2264	0.999944	0.129375	0.189419	0.999993	0.0945659	0.355697	0.999971	0.13973	0.217709	0.999944
Smic2265 SmicGene2265	0.999944	0.0464081	0.254622	0.999993	-0.223955	0.505129	0.999971	-0.0409779	0.306919	0.999944
Smic2266 SmicGene2266	0.999944	-0.00380026	0.125686	0.999993	-0.0960584	0.18302	0.999971	-0.0848804	0.14018	0.999944
Smic2267 SmicGene2267	0.999944	0.0598036	0.123894	0.999993	0.188951	0.178183	0.999971	0.0280333	0.13812	0.999944
Smic2268 SmicGene2268	0.999944	-0.131858	0.578155	0.999993	-0.352774	0.69137	0.999971	0.0429626	0.606173	0.999944
Smic2269 SmicGene2269	0.999944	0.0300056	0.154296	0.999993	0.162269	0.33195	0.999971	-0.0648298	0.199292	0.999944
Smic2270 SmicGene2270	0.999944	0.029624	0.276106	0.999993	0.0514588	0.282478	0.999971	0.0300194	0.296944	0.999944
Smic2271 SmicGene2271	0.999944	-0.188424	0.20557	0.999993	0.0460721	0.317741	0.999971	-0.19407	0.301814	0.999944
Smic2272 SmicGene2272	0.999944	0.0688268	0.121451	0.999993	0.0659033	0.18112	0.999971	0.0798256	0.1372	0.999944
Smic2273 SmicGene2273	0.999944	-0.031218	0.340016	0.999993	0.0330028	0.460883	0.999971	-0.0713621	0.371188	0.999944
Smic2274 SmicGene2274	0.999944	-0.0077783	0.129079	0.999993	0.0769979	0.182947	0.999971	-0.0601637	0.143287	0.999944
Smic2275 SmicGene2275	0.999944	-0.0174452	0.314205	0.999993	0.134711	0.365746	0.999971	0.110358	0.339475	0.999944
Smic2276 SmicGene2276	0.999944	0.0760544	0.494485	0.999993	-0.0465924	0.670997	0.999971	0.216973	0.487695	0.999944
Smic2277 SmicGene2277	0.999944	-0.162226	0.48073	0.999993	0.200203	0.863795	0.999971	0.0564489	0.575591	0.999944
Smic2278 SmicGene2278	0.999944	-0.157894	0.193589	0.999993	0.0673757	0.260535	0.999971	-0.0759958	0.209016	0.999944
Smic2279 SmicGene2279	0.999944	-0.0182523	0.181829	0.999993	-0.0097493	0.254352	0.999971	-0.088815	0.202537	0.999944
Smic2280 SmicGene2280	0.999944	0.0720951	0.491202	0.999993	-0.0366456	0.623321	0.999971	0.228134	0.489122	0.999944
Smic2281 SmicGene2281	0.999944	0.0738122	0.49085	0.999993	0.105783	0.601176	0.999971	0.235389	0.528203	0.999944
Smic2282 SmicGene2282	0.999944	0.0873209	0.358809	0.999993	0.271233	0.520614	0.999971	0.18352	0.407676	0.999944
Smic2283 SmicGene2283	0.999944	-0.0111147	0.121799	0.999993	0.0280476	0.194932	0.999971	-0.0781216	0.136184	0.999944
Smic2284 SmicGene2284	0.999944	-0.117409	0.233053	0.999993	-0.0430856	0.388534	0.999971	-0.10118	0.287511	0.999944
Smic2285 SmicGene2285	0.999944	0.0282387	0.136541	0.999993	-0.37281	0.199569	0.999971	0.0169583	0.150864	0.999944
Smic2286 SmicGene2286	0.999944	-0.0497145	0.248248	0.999993	0.119663	0.3342	0.999971	0.142613	0.260967	0.999944
Smic2287 SmicGene2287	0.999944	-0.0647994	0.194493	0.999993	0.0346057	0.267614	0.999971	-0.203793	0.21848	0.999944
Smic2288 SmicGene2288	0.999944	0.0368537	0.122687	0.999993	-0.254978	0.17885	0.999971	0.106949	0.136366	0.999944
Smic2289 SmicGene2289	0.999944	0.0940403	0.123238	0.999993	0.134161	0.178018	0.999971	0.0233389	0.137529	0.999944
Smic2290 SmicGene2290	0.999944	-0.0572682	0.188474	0.999993	0.120589	0.237199	0.999971	0.0677999	0.189991	0.999944
Smic2291 SmicGene2291	0.999944	0.208001	0.170994	0.999993	0.317305	0.235038	0.999971	0.0700449	0.191383	0.999944
Smic2292 SmicGene2292	0.999944	-0.0819195	0.229327	0.999993	0.0608868	0.241	0.999971	0.0342491	0.245352	0.999944
Smic2293 SmicGene2293	0.999944	0.0411665	0.137987	0.676293	-1.85432	0.83613	0.999971	0.161715	0.150303	0.676293
Smic2296 SmicGene2296	0.999944	0.0580932	0.184744	0.999993	-0.0694432	0.262978	0.999971	0.115101	0.202082	0.999944
Smic2298 SmicGene2298	0.999944	0.126093	0.483942	0.999993	-0.037324	0.630196	0.999971	0.307265	0.503841	0.999944
Smic2299 SmicGene2299	0.999944	-0.0646231	0.139712	0.999993	0.0647394	0.193821	0.999971	0.0351758	0.152661	0.999944
Smic2300 SmicGene2300	0.999944	0.0378075	0.301861	0.999993	0.421834	0.233591	0.999971	0.26771	0.301428	0.999944
Smic2301 SmicGene2301	0.999944	0.0169889	0.144181	0.999993	0.0969982	0.200007	0.999971	0.0422992	0.157916	0.999944
Smic2302 SmicGene2302	0.999944	0.0350425	0.155098	0.999993	0.13703	0.181863	0.999971	-0.0554559	0.180989	0.999944
Smic2303 SmicGene2303	0.999944	0.0658397	0.124239	0.999993	-0.217595	0.180817	0.999971	-0.0204004	0.13873	0.999944
Smic2304 SmicGene2304	0.999944	-0.0099405	0.151232	0.999993	0.0688397	0.209259	0.999971	0.0315799	0.165307	0.999944
Smic2305 SmicGene2305	0.999944	-0.106577	0.218036	0.999993	-0.0147062	0.204437	0.999971	-0.290663	0.205918	0.999944
Smic2306 SmicGene2306	0.999944	-0.279355	0.270956	0.999993	-0.329218	0.383512	0.999971	-0.11612	0.341553	0.999944
Smic2307 SmicGene2307	0.999944	-0.220756	0.23631	0.999993	0.0836636	0.310555	0.999971	0.128329	0.261218	0.999944
Smic2308 SmicGene2308	0.999944	0.047846	0.193757	0.999993	0.220095	0.368017	0.999971	0.090945	0.233993	0.999944
Smic2309 SmicGene2309	0.999944	0.0368833	0.123085	0.999993	0.257421	0.188605	0.999971	0.0831456	0.140193	0.999944
Smic2310 SmicGene2310	0.999944	0.157746	0.182594	0.999993	0.140755	0.226955	0.999971	-0.0650094	0.1997	0.999944
Smic2311 SmicGene2311	0.999944	-0.277402	0.567679	0.999993	0.325861	0.613038	0.999971	-0.325962	0.476791	0.999944
Smic2312 SmicGene2312	0.999944	-0.216827	0.163996	0.999993	0.279012	0.439154	0.999971	0.066492	0.194576	0.999944
Smic2313 SmicGene2313	0.999944	-0.0796801	0.252615	0.999993	0.0320696	0.480992	0.999971	0.077155	0.339212	0.999944
Smic2314 SmicGene2314	0.999944	-0.0251842	0.215482	0.999993	0.0664749	0.298168	0.999971	0.0257746	0.23392	0.999944
Smic2315 SmicGene2315	0.999944	0.247664	0.626323	0.999993	0.685272	0.787029	0.999971	0.34646	0.876592	0.999944
Smic2316 SmicGene2316	0.999944	-0.227787	0.164885	0.999993	-0.185848	0.247028	0.999971	-0.087333	0.224717	0.999944
Smic2317 SmicGene2317	0.999944	0.174876	0.272038	0.999993	0.275261	0.363708	0.999971	0.492586	0.276583	0.999944
Smic2318 SmicGene2318	0.999944	0.0876306	0.349108	0.999993	0.0931877	0.492375	0.999971	0.301385	0.362471	0.999944
Smic2319 SmicGene2319	0.999944	0.0527454	0.618964	0.999993	-0.331267	1.10931	0.999971	0.220606	0.732231	0.999944
Smic2320 SmicGene2320	0.999944	0.0565295	0.132368	0.999993	0.182729	0.185138	0.999971	0.0590966	0.145558	0.999944
Smic2321 SmicGene2321	0.999944	-0.212324	0.253398	0.999993	-0.0720585	0.343813	0.999971	-0.198045	0.318671	0.999944
Smic2322 SmicGene2322	0.999944	-0.115141	0.157538	0.999993	-0.369495	0.228517	0.999971	-0.0280371	0.171874	0.999944
Smic2323 SmicGene2323	0.999944	-0.830893	0.430877	0.999993	-0.273013	0.512516	0.999971	-0.193837	0.394895	0.999944
Smic2324 SmicGene2324	0.999944	0.0436807	0.204786	0.999993	0.085483	0.363494	0.999971	0.0705701	0.22952	0.999944
Smic2325 SmicGene2325	0.999944	0.00364744	0.121121	0.999993	0.086171	0.178271	0.999971	0.0578697	0.135756	0.999944
Smic2326 SmicGene2326	0.999944	0.0827342	0.317278	0.999993	0.199315	0.348293	0.999971	0.193417	0.272474	0.999944
Smic2327 SmicGene2327	0.999944	0.0159025	0.142126	0.999993	0.0935941	0.19745	0.999971	-0.00673465	0.156722	0.999944
Smic2328 SmicGene2328	0.999944	0.0986152	0.530434	0.999993	0.621576	0.779907	0.999971	-0.203486	0.767337	0.999944
Smic2329 SmicGene2329	0.999944	-0.11742	0.233242	0.999993	-0.0444453	0.319873	0.999971	-0.0289892	0.249712	0.999944
Smic2330 SmicGene2330	0.999944	0.00581234	0.203637	0.999993	0.254625	0.252181	0.999971	0.156388	0.200857	0.999944
Smic2331 SmicGene2331	0.999944	0.0430679	0.121191	0.999993	0.122362	0.178106	0.999971	0.120833	0.135845	0.999944
Smic2332 SmicGene2332	0.999944	0.140143	0.461913	0.999993	0.274374	0.736821	0.999971	0.0754778	0.475325	0.999944
Smic2333 SmicGene2333	0.999944	0.011063	0.141661	0.999993	-0.0205453	0.205743	0.999971	-0.0142593	0.155975	0.999944
Smic2334 SmicGene2334	0.999944	0.252892	0.510874	0.999993	0.217363	0.613097	0.999971	0.175712	0.572101	0.999944
Smic2335 SmicGene2335	0.999944	0.139835	0.560737	0.999993	0.0167187	0.702099	0.999971	0.0882211	0.586184	0.999944
Smic2336 SmicGene2336	0.999944	0.094261	0.677857	0.999993	0.0929674	0.760565	0.999971	0.258877	0.670973	0.999944
Smic2337 SmicGene2337	0.999944	-0.0755978	0.245555	0.999993	0.240376	0.249627	0.999971	0.0619572	0.212403	0.999944
Smic2338 SmicGene2338	0.999944	-0.0414295	0.362687	0.999993	-0.00550444	0.368735	0.999971	0.130031	0.348641	0.999944
Smic2339 SmicGene2339	0.999944	-0.170463	0.256875	0.999993	-0.189558	0.354306	0.999971	-0.312058	0.282466	0.999944
Smic2340 SmicGene2340	0.999944	0.0204421	0.182143	0.999993	0.153065	0.226041	0.999971	0.0695397	0.202848	0.999944
Smic2341 SmicGene2341	0.999944	0.0728917	0.268054	0.999993	0.0342623	0.41171	0.999971	0.10696	0.297015	0.999944
Smic2342 SmicGene2342	0.999944	0.159282	0.295996	0.999993	0.145985	0.424112	0.999971	-0.0290417	0.344946	0.999944
Smic2343 SmicGene2343	0.999944	0.289907	0.221957	0.999993	0.0617318	0.292986	0.999971	-0.0562759	0.23205	0.999944
Smic2344 SmicGene2344	0.999944	-0.0918216	0.182467	0.999993	-0.0761457	0.253796	0.999971	-0.216716	0.204019	0.999944
Smic2345 SmicGene2345	0.999944	0.0550485	0.144392	0.999993	0.105996	0.200989	0.999971	-0.00555125	0.159891	0.999944
Smic2348 SmicGene2348	0.999944	0.302296	0.623093	0.999993	0.98021	0.653129	0.999971	0.1383	0.621014	0.999944
Smic2349 SmicGene2349	0.999944	-0.145091	0.319009	0.999993	0.0664874	0.538349	0.999971	-0.0298012	0.385003	0.999944
Smic2350 SmicGene2350	0.999944	0.115124	0.256764	0.999993	0.152073	0.43187	0.999971	0.0614149	0.318652	0.999944
Smic2351 SmicGene2351	0.999944	0.0569485	0.126056	0.999993	0.253568	0.260262	0.999971	-0.107681	0.141125	0.999944
Smic2352 SmicGene2352	0.999944	-0.0317078	0.16229	0.0373287	-0.843938	0.253324	0.999971	-0.0786171	0.179113	0.0373287
Smic2353 SmicGene2353	0.999944	0.00118068	0.179583	0.0173766	-0.936871	0.263155	0.999971	-0.0693632	0.202853	0.0173766
Smic2357 SmicGene2357	0.999944	0.0258637	0.147691	0.999993	-0.0809575	0.208554	0.999971	0.00620051	0.162381	0.999944
Smic2358 SmicGene2358	0.999944	0.0479429	0.15557	0.999993	0.15705	0.214269	0.999971	0.0511588	0.170846	0.999944
Smic2359 SmicGene2359	0.999944	-0.0485778	0.268925	0.999993	-0.133558	0.36395	0.999971	-0.461164	0.316627	0.999944
Smic2360 SmicGene2360	0.999944	-0.200006	0.174399	0.999993	0.109748	0.233461	0.999971	-0.0681681	0.188139	0.999944
Smic2362 SmicGene2362	0.999944	0.115541	0.360613	0.999993	-0.348695	0.503752	0.999971	-0.0947522	0.386589	0.999944
Smic2363 SmicGene2363	0.999944	-0.0690194	0.137992	0.999993	0.10473	0.191444	0.999971	-0.228865	0.15494	0.999944
Smic2364 SmicGene2364	0.999944	-0.020408	0.203738	0.999993	0.048003	0.281922	0.999971	-0.0402807	0.22338	0.999944
Smic2365 SmicGene2365	0.999944	-0.124639	0.223436	0.999993	0.00299781	0.306336	0.999971	-0.0540783	0.242868	0.999944
Smic2366 SmicGene2366	0.999944	-0.00144185	0.420308	0.999993	0.0669008	0.575102	0.999971	0.131261	0.467838	0.999944
Smic2367 SmicGene2367	0.999944	-0.0465345	0.227698	0.999993	0.20126	0.347297	0.999971	-0.0607776	0.255827	0.999944
Smic2368 SmicGene2368	0.999944	-0.153272	0.254923	0.999993	-0.0466782	0.45791	0.999971	-0.0481846	0.289273	0.999944
Smic2369 SmicGene2369	0.999944	0.00246127	0.143516	0.999993	0.219226	0.19731	0.999971	0.108789	0.156311	0.999944
Smic2370 SmicGene2370	0.999944	0.100674	0.17406	0.999993	-0.150438	0.253394	0.999971	0.0465831	0.193112	0.999944
Smic2371 SmicGene2371	0.999944	0.134844	0.259428	0.999993	0.132369	0.355978	0.999971	0.0937142	0.266068	0.999944
Smic2372 SmicGene2372	0.999944	-0.0389482	0.20248	0.999993	0.101929	0.2162	0.999971	-0.0694036	0.200069	0.999944
Smic2373 SmicGene2373	0.999944	0.0570436	0.319169	0.999993	-0.0386936	0.391248	0.999971	0.034986	0.37979	0.999944
Smic2374 SmicGene2374	0.999944	0.0962179	0.16535	0.999993	0.176906	0.223545	0.999971	0.140301	0.181831	0.999944
Smic2375 SmicGene2375	0.999944	-0.28556	0.285529	0.999993	-0.556471	0.594071	0.999971	-0.260047	0.280121	0.999944
Smic2376 SmicGene2376	0.999944	-0.000180753	0.147238	0.999993	0.161388	0.202851	0.999971	-0.0854002	0.163493	0.999944
Smic2377 SmicGene2377	0.999944	-0.00621964	0.239196	0.999993	-0.226492	0.352969	0.999971	-0.139499	0.263917	0.999944
Smic2378 SmicGene2378	0.999944	0.081829	0.215767	0.999993	-0.0482841	0.301032	0.999971	0.0799994	0.21887	0.999944
Smic2379 SmicGene2379	0.999944	-1.11175	0.615171	0.999993	-0.0799569	0.599438	0.999971	-1.24808	0.620534	0.999944
Smic2380 SmicGene2380	0.999944	-1.19402	0.595696	0.999993	-0.306988	0.771933	0.999971	-0.694101	0.394261	0.999944
Smic2382 SmicGene2382	0.999944	0.0923433	0.240334	0.999993	0.118792	0.344593	0.999971	0.02004	0.25871	0.999944
Smic2384 SmicGene2384	0.999944	-0.863105	0.568353	0.999993	-0.607513	0.647694	0.999971	-0.571819	0.509319	0.999944
Smic2386 SmicGene2386	0.999944	-0.0144315	0.342138	0.999993	0.0629298	0.433209	0.999971	0.0336067	0.348923	0.999944
Smic2387 SmicGene2387	0.999944	-0.068134	0.686811	0.999993	0.464383	0.719577	0.999971	-0.254034	0.671031	0.999944
Smic2388 SmicGene2388	0.999944	0.171778	0.467638	0.999993	0.1581	0.55257	0.999971	0.292422	0.508901	0.999944
Smic2389 SmicGene2389	0.999944	-0.197242	0.248248	0.999993	0.150467	0.326018	0.999971	-0.29317	0.272757	0.999944
Smic2390 SmicGene2390	0.999944	-0.0814345	0.483068	0.999993	-0.451904	0.64776	0.999971	0.010779	0.534687	0.999944
Smic2392 SmicGene2392	0.999944	-0.307814	0.395937	0.999993	0.0651843	0.480947	0.999971	0.173223	0.373905	0.999944
Smic2393 SmicGene2393	0.999944	-0.0476429	0.221222	0.999993	0.387025	0.291216	0.999971	0.079085	0.23774	0.999944
Smic2395 SmicGene2395	0.999944	-0.305043	0.290772	0.999993	0.217595	0.36908	0.999971	-0.257808	0.305107	0.999944
Smic2396 SmicGene2396	0.999944	-0.204179	0.170057	0.999993	0.327849	0.221597	0.999971	-0.103162	0.184676	0.999944
Smic2397 SmicGene2397	0.999944	-0.569781	0.32028	0.00258896	-2.38446	0.585129	0.999971	0.00994759	0.35758	0.00258896
Smic2400 SmicGene2400	0.999944	-0.26348	0.211096	0.90527	-0.645094	0.312557	0.999971	0.00425936	0.221738	0.90527
Smic2401 SmicGene2401	0.999944	-0.0560403	0.290211	0.999993	-0.308769	0.527979	0.999971	0.101589	0.319763	0.999944
Smic2402 SmicGene2402	0.999944	0.182085	0.555339	0.999993	-0.210372	0.876146	0.999971	0.309242	0.616385	0.999944
Smic2403 SmicGene2403	0.999944	-0.0647525	0.330976	0.999993	0.356965	0.403753	0.999971	0.229476	0.325542	0.999944
Smic2404 SmicGene2404	0.999944	-0.148684	0.239404	0.999993	-0.143134	0.477593	0.999971	0.0875706	0.230684	0.999944
Smic2405 SmicGene2405	0.999944	0.0490072	0.215006	0.999993	0.141117	0.296775	0.999971	-0.196142	0.244064	0.999944
Smic2406 SmicGene2406	0.999944	0.0372294	0.279867	0.999993	0.051437	0.376573	0.999971	0.0525383	0.2974	0.999944
Smic2407 SmicGene2407	0.999944	-0.05807	0.634191	0.999993	0.201987	0.507154	0.999971	0.461092	0.558363	0.999944
Smic2408 SmicGene2408	0.999944	-0.0537324	0.245355	0.999993	0.210393	0.324661	0.999971	0.00772253	0.261727	0.999944
Smic2409 SmicGene2409	0.999944	-0.131669	0.189175	0.999993	0.0406952	0.259082	0.999971	-0.00340486	0.204382	0.999944
Smic2410 SmicGene2410	0.999944	0.0501133	0.130743	0.999993	0.0599372	0.185386	0.999971	-0.0863879	0.145882	0.999944
Smic2411 SmicGene2411	0.999944	0.193845	0.232372	0.999993	0.129102	0.327432	0.999971	0.0959176	0.257361	0.999944
Smic2412 SmicGene2412	0.999944	0.0150484	0.602328	0.999993	0.32833	0.686295	0.999971	0.351491	0.668665	0.999944
Smic2413 SmicGene2413	0.999944	-0.0218024	0.200963	0.999993	-0.214587	0.288838	0.999971	0.0312781	0.217398	0.999944
Smic2414 SmicGene2414	0.999944	-0.0286031	0.223401	0.999993	-0.277587	0.424932	0.999971	0.0852484	0.23992	0.999944
Smic2415 SmicGene2415	0.999944	-0.0351474	0.191123	0.999993	0.0324577	0.26465	0.999971	-0.00566855	0.208052	0.999944
Smic2416 SmicGene2416	0.999944	0.149129	0.559098	0.999993	-0.0774508	0.68701	0.999971	-0.0442817	0.505203	0.999944
Smic2417 SmicGene2417	0.999944	-0.0196992	0.162831	0.999993	-0.256665	0.234696	0.999971	0.0123401	0.178254	0.999944
Smic2419 SmicGene2419	0.999944	0.0579874	0.157307	0.999993	-0.0506609	0.183282	0.999971	0.0829598	0.177336	0.999944
Smic2420 SmicGene2420	0.999944	0.203409	0.161127	0.999993	0.171649	0.226926	0.999971	-0.0173033	0.182783	0.999944
Smic2421 SmicGene2421	0.999944	-0.023121	0.165805	0.999993	0.209899	0.28798	0.999971	-0.00541103	0.278704	0.999944
Smic2423 SmicGene2423	0.999944	-0.038054	0.372576	0.999993	0.232894	0.350098	0.999971	-0.0436588	0.412364	0.999944
Smic2424 SmicGene2424	0.999944	0.184123	0.132765	0.999993	0.143016	0.188247	0.999971	0.185666	0.146513	0.999944
Smic2425 SmicGene2425	0.999944	0.246154	0.641863	0.999993	0.358936	0.862733	0.999971	0.209672	0.653327	0.999944
Smic2426 SmicGene2426	0.999944	-0.106591	0.224768	0.999993	-0.188164	0.240051	0.999971	-0.0491976	0.264842	0.999944
Smic2427 SmicGene2427	0.999944	-0.0780613	0.167529	0.999993	-0.0224743	0.232835	0.999971	-0.0735332	0.1844	0.999944
Smic2428 SmicGene2428	0.999944	0.348532	0.483575	0.999993	-0.0680071	0.668996	0.999971	0.14647	0.486913	0.999944
Smic2429 SmicGene2429	0.999944	0.133226	0.192796	0.999993	-0.221427	0.285197	0.999971	0.0733649	0.213466	0.999944
Smic2430 SmicGene2430	0.999944	0.169113	0.34591	0.999993	-0.187446	0.476583	0.999971	0.167894	0.355404	0.999944
Smic2432 SmicGene2432	0.999944	0.0541065	0.205238	0.999993	0.157362	0.28141	0.999971	0.0580446	0.23765	0.999944
Smic2433 SmicGene2433	0.999944	0.041909	0.129973	0.999993	-0.288175	0.187923	0.999971	0.0807646	0.142622	0.999944
Smic2435 SmicGene2435	0.999944	0.0359463	0.129631	0.999993	0.0587052	0.184288	0.999971	0.0698444	0.143186	0.999944
Smic2436 SmicGene2436	0.999944	-0.081068	0.478145	0.999993	-0.0269693	0.536693	0.999971	0.101525	0.472002	0.999944
Smic2437 SmicGene2437	0.999944	-0.693233	0.684925	0.999993	-0.315817	0.631952	0.999971	-0.549879	0.910843	0.999944
Smic2438 SmicGene2438	0.999944	-1.08078	0.797688	0.999993	-0.216951	0.602752	0.999971	-0.550444	0.700728	0.999944
Smic2439 SmicGene2439	0.999944	-0.0288207	0.121161	0.999993	0.159613	0.211131	0.999971	-0.021827	0.136222	0.999944
Smic2440 SmicGene2440	0.999944	0.0392288	0.12717	0.999993	-0.0111099	0.194402	0.999971	0.00999881	0.145431	0.999944
Smic2447 SmicGene2447	0.999944	-0.0146417	0.183416	0.999993	-0.439624	0.269875	0.999971	-0.10594	0.226335	0.999944
Smic2448 SmicGene2448	0.999944	0.0269628	0.133225	0.999993	-0.0257647	0.259444	0.999971	0.0253715	0.156285	0.999944
Smic2449 SmicGene2449	0.999944	-0.00625301	0.609002	0.999993	-0.657918	0.82776	0.999971	0.0307238	0.570476	0.999944
Smic2450 SmicGene2450	0.999944	0.0627524	0.121055	0.999993	0.116677	0.177964	0.999971	0.139905	0.135732	0.999944
Smic2452 SmicGene2452	0.999944	-0.363626	0.78397	0.999993	-0.397745	0.760763	0.999971	0.18116	0.595343	0.999944
Smic2453 SmicGene2453	0.999944	0.047303	0.12477	0.999993	0.165341	0.178808	0.999971	0.0782866	0.138485	0.999944
Smic2454 SmicGene2454	0.999944	0.244618	0.32525	0.999993	0.602552	0.50112	0.999971	0.246648	0.375481	0.999944
Smic2455 SmicGene2455	0.999944	0.0681415	0.227965	0.999993	0.143832	0.314448	0.999971	-0.12281	0.254303	0.999944
Smic2457 SmicGene2457	0.999944	0.14096	0.189339	0.999993	0.0336983	0.330934	0.999971	0.193597	0.208515	0.999944
Smic2460 SmicGene2460	0.999944	-0.0274953	0.370839	0.999993	0.153642	0.453703	0.999971	0.0463829	0.438979	0.999944
Smic2462 SmicGene2462	0.999944	0.0761204	0.327211	0.999993	0.14724	0.455825	0.999971	0.0232005	0.40617	0.999944
Smic2463 SmicGene2463	0.999944	0.0619181	0.129844	0.999993	0.0952868	0.184425	0.999971	0.00826297	0.144431	0.999944
Smic2464 SmicGene2464	0.999944	-0.333575	0.509505	0.999993	-1.15709	0.933018	0.999971	-0.788381	0.539386	0.999944
Smic2465 SmicGene2465							0.999971	0.0775073	0.627857	0.999971
Smic2466 SmicGene2466	0.999944	0.00922137	0.429739	0.999993	0.0913645	0.539726	0.999971	0.0483614	0.418647	0.999944
Smic2467 SmicGene2467	0.999944	-0.0645815	0.183292	0.999993	-0.354977	0.269844	0.999971	0.00598138	0.200163	0.999944
Smic2468 SmicGene2468	0.999944	-0.0127062	0.13077	0.999993	0.0249817	0.185236	0.999971	0.0869148	0.143302	0.999944
Smic2469 SmicGene2469	0.999944	0.069578	0.336907	0.999993	-0.0222609	0.509627	0.999971	0.0562832	0.372508	0.999944
Smic2470 SmicGene2470	0.999944	0.0552513	0.365631	0.999993	0.0893528	0.525708	0.999971	0.183794	0.373228	0.999944
Smic2471 SmicGene2471	0.999944	-0.270026	0.273335	0.999993	-0.00204391	0.558886	0.999971	0.0629801	0.355442	0.999944
Smic2472 SmicGene2472	0.999944	0.0246323	0.148777	0.999993	0.122615	0.205777	0.999971	-0.060942	0.16515	0.999944
Smic2473 SmicGene2473	0.999944	-0.203183	0.336717	0.999993	-0.0387454	0.358914	0.999971	-0.197065	0.293317	0.999944
Smic2474 SmicGene2474	0.999944	0.0782124	0.125518	0.999993	0.0937973	0.179545	0.999971	0.0533477	0.139347	0.999944
Smic2475 SmicGene2475	0.999944	0.0644768	0.126447	0.432897	-0.45244	0.186529	0.999971	0.0617912	0.14465	0.432897
Smic2476 SmicGene2476	0.999944	-0.00895341	0.272796	0.999993	0.069484	0.432157	0.999971	0.101539	0.290503	0.999944
[truncated: 33,909 more rows]
