# Supplementary material for: Condition-specific RNA editing in the coral symbiont Symbiodinium microadriaticum
Source: PLoS Genet. 2017 Feb 28;13(2):e1006619. doi: 10.1371/journal.pgen.1006619 (PMC5357065; doi:10.1371/journal.pgen.1006619)
Supplement: S9 Table — (A) shows a summary of the full results elaborated in (B). (XLSX) [file pgen.1006619.s018.xlsx]

## Sheet: sanger_summary
S9A Table: PCR verification for condition-specific differential editing, summary table																		Note: green background implies PCR result tallies with RNAseq result (output of Python script).				Note: green if primary peak tallies with genomic base, and secondary peak height < 0.25.
Summarised PCR results for all 125 edit locations x 11 samples (10 cDNA, 1 gDNA). If one wishes to inspect the rules that turn a cell green, use "Conditional Formatting" > "Manage Rules".
																							Note: green if primary peak tallies with unedited base or edited base										Note: green if primary peak tallies with unedited base or edited base
Edited position: location, edit type, and edit effect											Per-condition edit frequency (RNAseq)				Edit wrt control (RNAseq)			Edit wrt control (PCR)					Forward strand: Most abundant peak / Second-most abundant peak										Reverse strand: Most abundant peak / Second-most abundant peak
Scaffold	Coord	Genomic base	Context	Strand	Edit type	Edit type (complemented)	Edit type	Nucleotide change	Amino acid change		16C	36C	DS	control	16C	36C	DS	16C	36C	DS		Unambiguous gDNA	16C1	16C2	16C3	36C1	36C4	DS2	DS4	control 1	control 2	control 3	16C1	16C2	16C3	36C1	36C4	DS2	DS4	control 1	control 2	control 3
Smic.scaffold200|size868301	395225	G	SmicGene12072	Watson	GC	CG	Non-synonymous coding	gGc/gCc	G1813A		0.78	0.8	0.72	0.67	+	+	+	+	-	-		TRUE	C/G	C/G	C/G	G/C	C/G	C/G	G/C	C/G	C/G	C/G	G/A	G/C	G/C	G/C	G/C	G/C	G/C	G/C	G/C	G/C
Smic.scaffold200|size868301	395231	C	SmicGene12072	Watson	CT	GA	Non-synonymous coding	gCc/gTc	A1815V		0.79	0.8	0.73	0.68	+	+	+	+	+	+		TRUE	T/G	T/C	T/G	T/G	T/C	T/C	T/C	T/G	T/G	T/G	A/G	A/G	A/G	A/G	A/G	A/G	A/G	A/G	A/G	A/G
Smic.scaffold200|size868301	395243	G	SmicGene12072	Watson	GA	CT	Non-synonymous coding	tGc/tAc	C1819Y		0.69	0.79	0.71	0.71	-	+	=	+	+	-		TRUE	A/C	A/G	A/G	A/T	A/T	A/T	A/C	A/G	A/C	A/T	T/A	T/G	T/G	T/G	T/G	T/G	T/G	T/G	T/G	T/G
Smic.scaffold200|size868301	395248	G	SmicGene12072	Watson	GC	CG	Non-synonymous coding	Gct/Cct	A1821P		0.64	0.69	0.6	0.65	-	+	-	+	+	+		TRUE	C/A	C/G	C/G	C/G	C/G	C/G	C/G	C/G	C/G	C/G	G/C	G/C	G/C	G/C	G/C	G/C	G/T	G/C	G/C	G/C
Smic.scaffold200|size868301	395250	T	SmicGene12072	Watson	TC	AG	Synonymous coding	gcT/gcC	A1821		0.16	0.25	0.2	0.2	-	+	=	+	+	+		TRUE	T/C	T/C	T/C	T/C	T/C	T/C	T/C	T/C	T/C	T/C	A/C	A/G	A/G	A/G	A/G	A/G	A/T	A/G	A/G	A/G
Smic.scaffold200|size868301	395255	C	SmicGene12072	Watson	CT	GA	Non-synonymous coding	cCg/cTg	P1823L		0.66	0.75	0.7	0.61	+	+	+	+	+	+		TRUE	T/G	T/C	T/C	T/C	T/C	T/C	T/C	T/C	T/C	T/C	A/C	A/C	A/C	A/C	A/C	A/C	A/C	A/C	A/C	A/C
Smic.scaffold200|size868301	395296	C	SmicGene12072	Watson	CT	GA	Synonymous coding	Ctg/Ttg	L1837		0.45	0.33	0.29	0.6	-	-	-	-	+	+		TRUE	T/G	T/C	T/C	T/C	T/C	T/C	T/C	T/C	T/C	T/C	A/G	A/T	A/G	A/C	A/C	A/C	A/G	A/C	A/C	A/C
Smic.scaffold200|size868301	395313	C	SmicGene12072	Watson	CT	GA	Synonymous coding	gtC/gtT	V1842		0.17	0.25	0.08	0.22	-	+	-	+	+	+		TRUE	T/C	T/G	T/C	T/C	T/C	T/C	T/C	T/C	T/C	T/C	A/T	A/G	A/G	A/G	A/G	A/G	A/G	A/G	A/G	A/G
Smic.scaffold200|size868301	395354	G	SmicGene12072	Watson	GA	CT	Non-synonymous coding	gGc/gAc	G1856D		0.27	0.33	0.13	0.1	+	+	+	+	+	+		TRUE	A/G	A/G	A/G	A/G	A/G	A/G	A/G	A/G	A/G	A/G	T/A	T/C	T/C	T/C	T/G	T/C	T/G	T/C	T/C	T/C
Smic.scaffold200|size868301	395366	C	SmicGene12072	Watson	CT	GA	Non-synonymous coding	cCg/cTg	P1860L		0.47	0.86	0.4	0.31	+	+	+	+	+	+		TRUE	T/C	T/C	T/C	T/C	T/C	T/C	T/C	T/C	T/C	T/C	A/G	A/G	A/C	A/G	A/C	A/G	A/G	A/G	A/G	A/G
Smic.scaffold200|size868301	395375	C	SmicGene12072	Watson	CT	GA	Non-synonymous coding	cCt/cTt	P1863L		0.53	0.82	0.47	0.47	+	+	=	+	+	+		TRUE	T/G	T/C	T/C	T/C	T/C	T/C	T/C	T/C	T/C	T/C	A/G	A/G	A/G	A/G	A/G	A/G	A/G	A/G	A/G	A/G
Smic.scaffold200|size868301	395378	G	SmicGene12072	Watson	GC	CG	Non-synonymous coding	gGc/gCc	G1864A		0.55	0.92	0.5	0.5	+	+	=	+	+	+		TRUE	C/G	C/G	C/G	C/G	C/G	C/G	C/G	C/G	C/G	C/G	G/A	G/C	G/C	G/C	G/C	G/C	G/C	G/C	C/G	G/C
Smic.scaffold200|size868301	395410	C	SmicGene12072	Watson	CT	GA	Non-synonymous coding	Cgt/Tgt	R1875C		0.71	0.93	0.53	0.61	+	+	-	+	+	+		TRUE	T/C	T/C	T/C	T/C	T/C	T/C	T/C	T/C	T/C	T/C	A/G	A/G	A/G	A/G	A/G	A/G	A/G	A/G	A/G	A/G
Smic.scaffold200|size868301	395426	C	SmicGene12072	Watson	CT	GA	Non-synonymous coding	gCt/gTt	A1880V		0.71	0.92	0.36	0.56	+	+	-	+	+	+		TRUE	T/C	T/C	T/G	T/G	T/G	T/C	T/C	T/C	T/C	T/C	A/T	A/G	A/C	A/G	A/C	A/G	A/C	A/G	A/G	A/G
Smic.scaffold200|size868301	395434	G	SmicGene12072	Watson	GA	CT	Non-synonymous coding	Gcg/Acg	A1883T		0.42	0.75	0.17	0.5	-	+	-	+	+	+		TRUE	A/G	A/G	A/T	A/C	A/G	A/G	A/G	A/G	A/G	A/G	T/G	T/C	T/C	T/C	T/C	T/C	T/C	T/C	T/C	T/C
Smic.scaffold200|size868301	395462	C	SmicGene12072	Watson	CT	GA	Non-synonymous coding	gCa/gTa	A1892V		0.1	0.2	0.08	0.29	-	-	-	+	+	+		TRUE	T/C	T/C	T/A	T/A	T/A	T/A	T/C	T/C	T/C	T/C	A/G	A/G	A/G	A/G	A/G	G/A	A/G	A/G	A/G	A/G
Smic.scaffold200|size868301	395473	G	SmicGene12072	Watson	GC	CG	Non-synonymous coding	Gct/Cct	A1896P		0.41	0.2	0.13	0.33	+	-	-	-	-	+		TRUE	C/A	C/A	C/A	C/A	C/A	C/G	C/A	C/A	C/G	C/A	G/A	G/T	G/T	G/T	G/T	G/T	G/A	C/G	G/T	G/T
Smic.scaffold200|size868301	395489	C	SmicGene12072	Watson	CT	GA	Non-synonymous coding	tCa/tTa	S1901L		0.38	0.14	0.13	0.38	=	-	-	+	+	+		TRUE	T/C	T/C	T/C	T/A	T/A	T/A	T/A	T/C	T/C	T/A	A/T	A/G	A/G	A/G	A/T	A/G	/	A/G	A/G	A/T
Smic.scaffold209|size844602	334706	C	SmicGene12421	Watson	CT	GA	Synonymous coding	gcC/gcT	A504		0.83	0.95	0.81	0.79	+	+	+	+	+	+		TRUE	/	/	/	/	/	/	/	/	/	/	A/G	A/G	A/G	A/G	A/G	A/G	A/G	A/G	A/G	A/G
Smic.scaffold209|size844602	334707	C	SmicGene12421	Watson	CT	GA	Non-synonymous coding	Ctc/Ttc	L505F		0.88	0.95	0.83	0.86	+	+	-	+	-	+		TRUE	T/G	T/C	C/T	/	/	T/G	T/C	T/C	T/C	T/C	A/G	A/G	A/G	A/G	A/C	A/G	A/G	A/G	A/G	A/G
Smic.scaffold209|size844602	334737	C	SmicGene12421	Watson	CT	GA	Synonymous coding	Ctg/Ttg	L515		0.33	0.53	0.46	0.4	-	+	+	-	+	+		TRUE	C/T	C/T	C/T	C/G	T/C	C/T	C/T	C/T	C/G	C/T	G/A	G/A	G/A	G/A	A/G	G/A	G/A	G/A	G/A	G/A
Smic.scaffold209|size844602	334742	C	SmicGene12421	Watson	CT	GA	Synonymous coding	ttC/ttT	F516		0.13	0.09	0.06	0.07	+	+	-	+	+	+		TRUE	C/T	C/T	C/T	C/T	C/T	C/T	C/T	C/T	C/T	C/T	G/A	G/A	G/A	G/T	G/A	G/A	G/A	G/A	G/A	G/A
Smic.scaffold209|size844602	334745	C	SmicGene12421	Watson	CT	GA	Synonymous coding	gaC/gaT	D517		0.26	0.34	0.27	0.12	+	+	+	+	+	+		TRUE	C/A	C/A	C/A	C/A	C/T	C/T	C/T	C/A	C/A	C/A	G/A	G/A	G/A	G/A	G/A	G/A	G/A	G/A	G/A	G/A
Smic.scaffold209|size844602	334783	C	SmicGene12421	Watson	CT	GA	Non-synonymous coding	tCt/tTt	S530F		0.91	0.96	0.81	0.87	+	+	-	+	-	-		TRUE	T/C	T/C	T/C	T/C	T/G	T/C	T/C	T/C	T/C	T/C	A/G	A/G	A/G	A/T	A/G	A/G	A/G	A/G	A/G	A/G
Smic.scaffold209|size844602	334834	C	SmicGene12421	Watson	CT	GA	Non-synonymous coding	gCc/gTc	A547V		0.86	0.96	0.8	0.83	+	+	-	+	+	+		TRUE	T/C	T/C	T/C	G/C	T/A	T/C	T/C	T/C	T/G	T/C	A/G	A/G	A/G	A/G	A/C	A/G	A/G	A/G	A/G	A/G
Smic.scaffold209|size844602	334835	C	SmicGene12421	Watson	CT	GA	Synonymous coding	gcC/gcT	A547		0.02	0.11	0.04	0.06	-	+	-	+	+	+		TRUE	C/T	C/T	C/T	C/G	C/A	C/T	C/T	C/T	C/G	C/T	G/A	G/A	G/A	G/C	G/A	G/A	G/C	G/A	G/C	G/A
Smic.scaffold209|size844602	334841	G	SmicGene12421	Watson	GC	CG	Non-synonymous coding	aaG/aaC	K549N		0.86	0.93	0.82	0.8	+	+	+	+	-	-		TRUE	C/G	C/G	C/G	C/T	C/G	C/G	C/G	C/G	C/G	C/G	G/C	G/C	G/C	G/C	G/C	G/C	G/C	G/C	G/C	G/C
Smic.scaffold209|size844602	334860	G	SmicGene12421	Watson	GA	CT	Non-synonymous coding	Gct/Act	A556T		0.64	0.87	0.44	0.56	+	+	-	+	+	+		TRUE	G/A	G/A	A/G	G/A	A/G	A/G	A/G	A/G	G/A	A/G	T/C	T/C	T/C	A/T	T/A	T/C	T/C	T/C	T/C	T/C
Smic.scaffold209|size844602	334861	C	SmicGene12421	Watson	CT	GA	Non-synonymous coding	gCt/gTt	A556V		0.85	0.92	0.77	0.77	+	+	=	+	-	+		TRUE	T/C	T/C	T/C	T/C	T/C	T/C	T/C	T/C	T/C	T/C	A/G	A/G	A/G	G/A	A/G	A/G	A/G	A/G	A/G	A/G
Smic.scaffold209|size844602	334864	G	SmicGene12421	Watson	GC	CG	Non-synonymous coding	gGa/gCa	G557A		0.82	0.87	0.54	0.7	+	+	-	+	-	+		TRUE	C/G	C/G	C/G	G/C	C/G	C/G	C/G	C/G	C/G	C/G	G/C	G/C	G/C	G/C	G/A	G/C	G/C	G/C	G/C	G/C
Smic.scaffold209|size844602	334873	G	SmicGene12421	Watson	GC	CG	Non-synonymous coding	tGc/tCc	C560S		0.78	0.87	0.68	0.7	+	+	-	+	+	+		TRUE	C/G	C/G	C/G	C/G	C/A	C/G	C/G	C/G	G/C	C/G	G/C	G/C	G/C	G/C	G/A	G/C	G/C	G/C	G/C	G/C
Smic.scaffold209|size844602	334917	G	SmicGene12421	Watson	GA	CT	Non-synonymous coding	Gta/Ata	V575I		0.71	0.89	0.76	0.69	+	+	+	+	+	+		TRUE	A/G	A/G	A/G	A/T	A/G	A/G	A/G	A/G	C/A	A/G	T/A	T/A	T/A	T/C	T/G	T/C	T/A	T/C	T/C	T/C
Smic.scaffold209|size844602	334923	C	SmicGene12421	Watson	CT	GA	Non-synonymous coding	Cgg/Tgg	R577W		0.79	0.95	0.82	0.8	-	+	+	+	-	+		TRUE	T/C	T/C	T/C	T/G	T/C	T/C	T/C	T/C	T/C	T/C	A/C	A/C	A/C	A/G	A/C	A/C	A/C	A/C	A/C	A/C
Smic.scaffold209|size844602	334928	C	SmicGene12421	Watson	CT	GA	Synonymous coding	tcC/tcT	S578		0.76	0.93	0.69	0.67	+	+	+	+	+	-		TRUE	T/C	T/C	T/C	T/C	T/C	T/C	T/C	T/C	T/C	T/C	A/G	A/G	A/G	A/G	A/G	A/G	A/G	A/G	A/G	A/G
Smic.scaffold209|size844602	334933	G	SmicGene12421	Watson	GC	CG	Non-synonymous coding	gGc/gCc	G580A		0.78	0.93	0.79	0.8	-	+	-	+	-	-		TRUE	C/G	C/G	C/G	C/G	C/T	C/G	C/G	C/G	C/G	C/G	G/C	G/C	G/C	G/C	G/C	G/C	G/C	G/C	G/C	G/C
Smic.scaffold209|size844602	334956	G	SmicGene12421	Watson	GC	CG	Non-synonymous coding	Gcc/Ccc	A588P		0.8	0.96	0.79	0.81	-	+	-	-	-	-		TRUE	C/G	C/G	C/G	C/A	C/A	C/G	C/G	C/G	C/G	C/G	G/A	G/A	G/A	G/C	G/A	G/A	G/A	G/C	G/C	G/C
Smic.scaffold209|size844602	334963	C	SmicGene12421	Watson	CT	GA	Non-synonymous coding	aCa/aTa	T590I		0.75	0.96	0.73	0.78	-	+	-	+	-	+		TRUE	T/C	T/C	T/C	T/C	T/A	T/C	T/C	T/C	T/C	T/C	A/T	A/T	A/T	A/T	A/T	A/T	A/T	A/T	A/G	A/T
Smic.scaffold638|size422806	125300	C	SmicGene26211	Watson	CT	GA	Non-synonymous coding	Cgg/Tgg	R473W		0.44	1	0.33	0.67	-	+	-	+	-	+		TRUE	T/G	T/C	T/G	T/C	T/G	T/G	T/G	T/C	T/G	T/G	A/C	A/C	A/C	A/C	A/G	A/C	A/G	A/C	A/C	A/C
Smic.scaffold638|size422806	125305	C	SmicGene26211	Watson	CT	GA	Synonymous coding	gcC/gcT	A474		0.33	1	0.29	0	+	+	+	+	-	+		TRUE	T/C	T/C	T/C	T/C	T/C	T/C	T/C	T/C	T/C	T/C	A/G	A/G	A/G	A/G	A/G	A/G	A/G	A/G	A/G	A/G
Smic.scaffold638|size422806	125306	C	SmicGene26211	Watson	CT	GA	Non-synonymous coding	Ctc/Ttc	L475F		0.44	1	0.43	0.71	-	+	-	+	-	+		TRUE	T/C	T/C	T/C	C/T	T/C	T/C	T/C	T/C	T/C	T/C	A/G	A/G	A/G	A/G	A/T	A/G	A/G	A/G	A/G	A/G
Smic.scaffold638|size422806	125310	G	SmicGene26211	Watson	GC	CG	Non-synonymous coding	gGg/gCg	G476A		0.1	1	0.29	0.29	-	+	=	+	-	+		TRUE	C/G	C/G	C/G	C/G	C/G	C/G	C/G	C/G	C/G	C/G	G/C	G/C	G/C	G/C	G/A	G/C	G/C	G/C	G/C	G/C
Smic.scaffold638|size422806	125328	G	SmicGene26211	Watson	GA	CT	Non-synonymous coding	gGc/gAc	G482D		0.46	1	0.25	0.22	+	+	+	+	-	+		TRUE	A/C	A/G	A/G	G/A	A/G	A/G	A/G	A/G	A/G	A/G	T/C	T/C	T/C	T/C	T/C	T/C	T/A	T/C	T/C	T/C
Smic.scaffold638|size422806	125337	C	SmicGene26211	Watson	CT	GA	Non-synonymous coding	aCa/aTa	T485I		0.25	1	0.43	0.2	+	+	+	+	+	+		TRUE	T/A	T/A	T/A	T/C	T/A	T/A	T/A	T/A	T/A	T/A	A/G	A/G	A/G	A/T	A/G	A/G	A/G	A/G	A/G	A/G
Smic.scaffold638|size422806	125348	G	SmicGene26211	Watson	GA	CT	Non-synonymous coding	Gcg/Acg	A489T		0.33	1	0.14	0.22	+	+	-	-	+	-		TRUE	A/C	A/G	A/G	A/C	A/C	A/C	A/C	A/C	A/G	A/G	T/C	T/C	T/C	T/G	T/A	T/C	T/G	T/G	T/G	T/C
Smic.scaffold638|size422806	125349	C	SmicGene26211	Watson	CT	GA	Non-synonymous coding	gCg/gTg	A489V		0.4	1	0.43	0.18	+	+	+	+	-	-		TRUE	T/G	T/C	T/G	T/C	T/C	T/C	T/C	T/C	T/C	T/C	A/G	A/G	A/G	A/C	A/C	A/C	A/G	A/G	A/C	A/G
Smic.scaffold638|size422806	125397	C	SmicGene26211	Watson	CT	GA	Non-synonymous coding	aCt/aTt	T505I		0.5	0	0.17	0.25	+	-	-	+	-	+		TRUE	T/A	T/A	T/A	T/C	T/A	T/A	T/A	T/C	T/A	T/A	A/T	A/G	A/T	A/G	A/T	A/G	A/G	A/G	A/G	A/G
Smic.scaffold638|size422806	125406	G	SmicGene26211	Watson	GC	CG	Non-synonymous coding	aGg/aCg	R508T		0.6	0	0	0.27	+	-	-	+	-	+		TRUE	C/G	C/G	C/A	C/G	C/A	C/G	C/A	C/G	C/A	C/G	G/C	G/C	G/C	G/C	G/C	G/C	G/C	G/C	G/C	G/C
Smic.scaffold638|size422806	125427	C	SmicGene26211	Watson	CT	GA	Non-synonymous coding	tCg/tTg	S515L		0.67	0	0.29	0.13	+	-	+	+	-	+		TRUE	T/C	T/C	T/C	T/C	T/A	T/C	T/C	T/C	T/G	T/C	A/G	A/G	A/G	A/G	A/G	A/C	A/G	A/G	A/G	A/G
Smic.scaffold638|size422806	125444	G	SmicGene26211	Watson	GC	CG	Non-synonymous coding	Gca/Cca	A521P		0.62	0	0.63	0.16	+	-	+	+	+	+		TRUE	C/G	C/G	C/G	C/G	C/A	C/G	C/G	C/G	C/G	C/G	G/C	G/C	G/C	G/C	G/A	G/C	G/C	G/C	G/C	G/C
Smic.scaffold638|size422806	125459	T	SmicGene26211	Watson	TC	AG	Synonymous coding	Ttg/Ctg	L526		0.06	0.25	0.38	0	+	+	+	+	+	+		TRUE	T/C	T/C	T/C	T/C	T/C	T/C	T/G	T/G	T/C	T/C	A/G	A/G	A/G	A/G	A/G	A/G	A/C	A/G	A/G	A/G
Smic.scaffold638|size422806	125491	C	SmicGene26211	Watson	CT	GA	Synonymous coding	caC/caT	H536		0.18	0.56	0.29	0.04	+	+	+	-	-	+		TRUE	C/T	C/T	C/T	C/T	C/T	C/T	C/T	C/T	C/T	C/T	G/A	G/A	G/A	G/A	G/A	G/A	G/A	G/A	G/A	G/A
Smic.scaffold638|size422806	125522	C	SmicGene26211	Watson	CT	GA	Non-synonymous coding	Cgg/Tgg	R547W		0.83	0.88	0.86	0.73	+	+	+	+	-	+		TRUE	T/C	T/C	T/C	T/C	T/A	T/C	T/G	T/G	T/C	T/C	A/G	A/G	A/C	A/G	A/C	A/C	A/C	A/C	A/C	A/C
Smic.scaffold638|size422806	125527	C	SmicGene26211	Watson	CT	GA	Synonymous coding	tcC/tcT	S548		0.77	0.87	0.78	0.64	+	+	+	+	-	+		TRUE	T/C	T/C	T/C	C/T	T/C	T/C	T/C	T/C	T/C	T/C	A/G	A/G	A/G	A/G	A/G	A/G	A/G	A/G	A/G	A/G
Smic.scaffold638|size422806	125543	C	SmicGene26211	Watson	CT	GA	Non-synonymous coding	Ctt/Ttt	L554F		0.75	0.82	0.82	0.64	+	+	+	+	+	+		TRUE	T/C	T/C	T/C	T/C	T/C	T/C	T/C	T/C	T/C	T/C	A/G	A/G	A/G	A/G	A/G	A/G	A/G	A/G	A/G	A/G
Smic.scaffold638|size422806	125571	C	SmicGene26211	Watson	CT	GA	Non-synonymous coding	aCc/aTc	T563I		0.78	0.79	0.81	0.81	-	-	=	+	-	+		TRUE	T/C	T/C	T/C	T/C	T/G	T/C	T/C	T/C	T/C	T/C	A/G	A/G	A/T	A/G	A/T	A/G	A/G	A/G	A/G	A/G
Smic.scaffold638|size422806	125574	G	SmicGene26211	Watson	GC	CG	Non-synonymous coding	gGc/gCc	G564A		0.74	0.78	0.78	0.77	-	+	+	-	-	+		TRUE	C/G	C/G	C/G	C/G	C/G	C/G	C/G	C/G	C/G	C/G	G/C	G/C	G/C	C/G	G/T	G/C	G/C	G/C	G/C	C/G
Smic.scaffold638|size422806	125603	C	SmicGene26211	Watson	CT	GA	Non-synonymous coding	Ctc/Ttc	L574F		0.62	0.86	0.78	0.73	-	+	+	+	+	+		TRUE	T/C	T/C	T/C	C/T	T/C	T/C	T/C	T/C	T/C	T/C	/	/	/	/	/	/	/	/	/	/
Smic.scaffold860|size323999	88414	G	SmicGene31324	Watson	GC	CG	Non-synonymous coding	tGg/tCg	W1135S		0.16	0.17	0.18	0.13	+	+	+	+	+	+		TRUE	C/G	C/G	C/G	C/G	C/G	C/G	C/G	C/G	C/G	C/G	G/C	G/C	G/C	G/C	G/C	G/C	G/C	C/G	G/C	G/C
Smic.scaffold860|size323999	88416	C	SmicGene31324	Watson	CT	GA	Non-synonymous coding	Cct/Tct	P1136S		0.17	0.17	0.32	0.18	-	-	+	-	+	+		FALSE	T/G	T/G	T/G	T/G	T/G	T/G	T/G	C/T	C/T	T/G	A/G	A/G	A/G	A/G	A/G	A/G	A/G	A/G	A/G	A/G
Smic.scaffold860|size323999	88417	C	SmicGene31324	Watson	CT	GA	Non-synonymous coding	cCt/cTt	P1136L		0.17	0.17	0.32	0.18	-	-	+	+	+	+		TRUE	T/C	T/C	T/C	T/C	T/C	T/C	T/C	T/C	T/C	T/C	A/G	A/G	A/G	A/G	A/G	A/G	A/G	A/G	A/G	A/G
Smic.scaffold860|size323999	88420	G	SmicGene31324	Watson	GC	CG	Non-synonymous coding	gGc/gCc	G1137A		0.13	0.2	0.27	0.14	-	+	+	+	+	+		TRUE	C/G	C/G	C/G	C/G	C/G	C/G	C/G	C/G	C/G	C/G	G/C	G/C	G/C	G/C	G/C	G/C	G/C	G/C	G/C	G/C
Smic.scaffold860|size323999	88426	C	SmicGene31324	Watson	CT	GA	Non-synonymous coding	gCa/gTa	A1139V		0.09	0.2	0.36	0.12	-	+	+	+	+	+		FALSE	T/C	T/G	T/G	T/G	T/G	T/G	T/G	T/C	T/G	T/C	A/G	A/G	A/G	A/G	A/G	A/G	A/G	G/A	A/G	A/G
Smic.scaffold860|size323999	88438	G	SmicGene31324	Watson	GA	CT	Non-synonymous coding	gGc/gAc	G1143D		0.21	0.33	0.4	0.17	+	+	+	+	+	+		TRUE	A/G	A/G	A/G	A/G	A/G	A/G	A/G	A/G	A/G	A/G	T/C	T/C	T/C	T/G	T/G	T/C	T/C	T/C	T/C	T/C
Smic.scaffold860|size323999	88444	T	SmicGene31324	Watson	TC	AG	Non-synonymous coding	cTg/cCg	L1145P		0.11	0.33	0.37	0.19	-	+	+	+	+	+		TRUE	C/T	C/T	T/C	C/T	C/T	C/T	C/T	C/T	C/T	C/T	G/A	G/A	G/A	G/A	G/C	G/C	G/C	G/A	G/A	G/A
Smic.scaffold860|size323999	88447	C	SmicGene31324	Watson	CT	GA	Non-synonymous coding	gCt/gTt	A1146V		0.28	0.33	0.35	0.21	+	+	+	+	+	+		TRUE	T/G	T/C	T/C	T/G	T/C	T/C	T/G	T/C	T/C	T/C	A/G	A/G	A/G	A/G	A/G	A/G	A/G	A/G	A/G	A/G
Smic.scaffold860|size323999	88450	C	SmicGene31324	Watson	CT	GA	Non-synonymous coding	gCa/gTa	A1147V		0.26	0.6	0.26	0.18	+	+	+	+	+	+		TRUE	T/C	T/C	T/G	T/G	T/G	T/G	T/G	C/T	C/T	C/T	G/A	G/A	A/G	A/G	A/G	A/G	A/G	G/A	G/A	G/A
Smic.scaffold860|size323999	88459	C	SmicGene31324	Watson	CT	GA	Non-synonymous coding	aCt/aTt	T1150I		0.52	0.67	0.5	0.35	+	+	+	+	+	+		TRUE	T/C	T/C	T/C	T/C	T/C	T/C	T/C	T/C	T/C	T/C	A/G	A/G	A/G	A/T	A/G	A/T	A/T	A/G	A/G	A/G
Smic.scaffold860|size323999	88507	C	SmicGene31324	Watson	CT	GA	Non-synonymous coding	aCa/aTa	T1166I		0.55	0.87	0.7	0.5	+	+	+	+	+	+		TRUE	T/C	T/C	T/C	T/A	T/A	T/A	T/C	T/C	T/C	T/C	A/G	A/G	A/G	A/G	A/G	A/G	A/G	A/G	A/G	A/G
Smic.scaffold860|size323999	88519	G	SmicGene31324	Watson	GC	CG	Non-synonymous coding	gGa/gCa	G1170A		0.31	0.8	0.4	0.32	-	+	+	+	+	+		TRUE	G/C	G/C	G/T	G/C	C/G	G/C	C/G	G/C	G/C	G/C	G/C	G/C	G/C	G/C	G/C	G/C	G/C	C/G	C/G	C/G
Smic.scaffold860|size323999	88528	C	SmicGene31324	Watson	CT	GA	Non-synonymous coding	gCt/gTt	A1173V		0.42	0.82	0.59	0.4	+	+	+	+	+	+		TRUE	T/G	T/G	T/C	T/G	T/G	T/G	T/C	T/C	T/C	T/C	A/C	A/G	A/G	A/G	A/C	A/C	A/C	A/G	A/G	A/G
Smic.scaffold860|size323999	88531	G	SmicGene31324	Watson	GC	CG	Non-synonymous coding	gGc/gCc	G1174A		0.4	0.82	0.54	0.43	-	+	+	+	+	+		TRUE	C/G	C/G	C/G	C/G	C/G	C/G	C/G	G/C	C/G	C/G	G/C	G/C	G/C	G/C	G/C	G/C	G/C	G/C	G/C	G/C
Smic.scaffold860|size323999	88542	C	SmicGene31324	Watson	CT	GA	Non-synonymous coding	Cac/Tac	H1178Y		0.38	0.78	0.35	0.28	+	+	+	+	+	+		FALSE	T/C	T/G	T/C	T/G	T/G	T/C	T/C	C/T	T/C	T/C	A/G	A/G	A/G	A/G	A/G	A/G	A/G	A/G	A/G	A/G
Smic.scaffold860|size323999	88549	G	SmicGene31324	Watson	GA	CT	Non-synonymous coding	gGc/gAc	G1180D		0.32	0.71	0.43	0.36	-	+	+	+	+	+		TRUE	A/G	A/G	A/G	A/G	A/G	A/G	A/G	A/G	A/G	A/G	T/G	T/G	T/G	T/G	T/G	T/G	T/G	T/G	T/G	C/T
Smic.scaffold860|size323999	88554	G	SmicGene31324	Watson	GC	CG	Non-synonymous coding	Gcc/Ccc	A1182P		0.31	0.4	0.33	0.34	-	+	-	-	+	+		FALSE	C/G	C/T	C/T	C/T	C/T	C/T	C/T	C/G	C/T	C/G	G/A	G/C	G/A	G/C	G/C	G/C	G/C	G/C	G/C	G/C
Smic.scaffold860|size323999	88559	C	SmicGene31324	Watson	CT	GA	Synonymous coding	gtC/gtT	V1183		0.07	0.4	0.13	0.03	+	+	+	+	+	+		TRUE	C/T	C/T	C/T	T/C	T/C	T/C	T/C	C/T	C/T	C/T	A/G	A/G	G/A	G/A	G/A	G/A	G/A	G/A	G/A	G/A
Smic.scaffold860|size323999	88561	C	SmicGene31324	Watson	CT	GA	Non-synonymous coding	cCa/cTa	P1184L		0.27	0.6	0.35	0.43	-	+	-	+	+	+		TRUE	T/C	T/C	T/C	T/C	T/C	T/C	T/C	C/T	T/C	T/C	A/G	A/G	A/G	G/A	A/G	G/A	A/G	G/A	G/A	G/A
Smic.scaffold860|size323999	88748	C	SmicGene31324	Watson	CT	GA	Synonymous coding	gcC/gcT	A1246		0.63	0.79	0.72	0.48	+	+	+	-	+	+		FALSE	/	/	/	/	/	/	/	/	/	/	A/G	A/G	A/G	A/G	A/G	A/G	A/G	A/G	A/G	A/G
Smic.scaffold860|size323999	88765	C	SmicGene31324	Watson	CT	GA	Non-synonymous coding	gCc/gTc	A1252V		0.79	0.8	0.79	0.7	+	+	+	+	+	+		TRUE	T/C	T/A	T/C	T/G	T/G	T/G	T/G	T/G	T/G	T/C	A/G	A/T	A/G	A/G	A/G	A/G	A/G	A/G	A/G	A/G
Smic.scaffold860|size323999	88766	C	SmicGene31324	Watson	CT	GA	Synonymous coding	gcC/gcT	A1252		0.04	0.12	0.07	0.08	-	+	-	+	+	+		TRUE	C/T	C/G	C/T	C/T	C/T	C/T	C/T	C/T	C/T	C/T	G/A	G/A	G/A	G/A	G/A	G/A	G/A	G/T	G/T	G/T
Smic.scaffold860|size323999	88771	G	SmicGene31324	Watson	GA	CT	Non-synonymous coding	gGc/gAc	G1254D		0.8	0.79	0.75	0.63	+	+	+	+	+	+		TRUE	A/G	A/G	A/G	A/G	A/G	A/G	A/G	A/G	A/G	A/G	T/C	T/G	T/C	T/G	T/C	T/C	T/C	T/C	T/C	T/C
Smic.scaffold860|size323999	88776	T	SmicGene31324	Watson	TC	AG	Non-synonymous coding	Tgc/Cgc	C1256R		0.71	0.79	0.72	0.58	+	+	+	+	+	+		TRUE	T/C	C/T	C/T	C/T	C/T	C/T	C/T	T/C	T/C	T/C	G/C	G/A	G/A	G/A	G/A	G/A	G/A	G/A	G/C	G/A
Smic.scaffold860|size323999	88780	C	SmicGene31324	Watson	CT	GA	Non-synonymous coding	aCc/aTc	T1257I		0.65	0.7	0.64	0.58	+	+	+	+	+	+		TRUE	T/C	T/C	T/C	T/C	T/C	T/C	T/C	T/C	T/C	T/C	A/G	A/G	A/G	A/G	A/G	A/G	A/G	A/G	A/G	A/G
Smic.scaffold860|size323999	88784	C	SmicGene31324	Watson	CT	GA	Synonymous coding	gtC/gtT	V1258		0.12	0.18	0.19	0.1	+	+	+	+	+	+		TRUE	C/T	C/T	C/T	T/C	C/T	C/T	C/T	C/T	C/T	C/T	G/A	G/A	G/A	A/G	G/A	G/A	G/A	A/G	G/A	A/G
Smic.scaffold860|size323999	88793	C	SmicGene31324	Watson	CT	GA	Synonymous coding	atC/atT	I1261		0.08	0.19	0.08	0.07	+	+	+	+	+	+		TRUE	C/T	C/T	C/T	C/T	C/T	T/C	C/T	C/T	C/T	C/T	G/A	G/A	G/A	A/G	G/A	G/A	G/A	G/A	G/A	G/A
Smic.scaffold860|size323999	88795	G	SmicGene31324	Watson	GC	CG	Non-synonymous coding	tGc/tCc	C1262S		0.26	0.49	0.42	0.31	-	+	+	-	+	+		TRUE	G/C	G/C	G/C	G/C	G/C	C/G	G/C	G/C	G/C	G/C	G/C	G/C	G/C	G/C	G/C	G/C	G/C	C/G	G/C	C/G
Smic.scaffold860|size323999	88810	A	SmicGene31324	Watson	AG	TC	Non-synonymous coding	cAg/cGg	Q1267R		0.04	0.04	0.05	0.05	-	-	=	-	-	-		TRUE	A/C	A/C	A/C	A/C	A/C	A/C	A/C	A/C	A/C	A/C	T/C	T/C	T/C	T/C	T/C	T/C	T/C	T/C	T/C	T/C
Smic.scaffold860|size323999	88853	C	SmicGene31324	Watson	CT	GA	Synonymous coding	ctC/ctT	L1281		0.67	0.93	0.76	0.67	=	+	+	+	+	+		TRUE	T/C	T/A	T/C	T/C	T/C	T/C	T/C	T/C	T/C	T/C	A/C	A/C	A/C	A/C	A/C	A/C	A/C	A/C	A/C	A/C
Smic.scaffold860|size323999	88866	C	SmicGene31324	Watson	CT	GA	Non-synonymous coding	Cgg/Tgg	R1286W		0.65	0.9	0.73	0.57	+	+	+	+	+	+		TRUE	T/C	G/T	T/C	T/C	T/C	T/C	T/C	T/C	T/C	T/C	A/C	A/C	A/C	A/C	A/C	A/C	A/C	A/C	A/C	A/C
Smic.scaffold860|size323999	88872	C	SmicGene31324	Watson	CT	GA	Non-synonymous coding	Ctt/Ttt	L1288F		0.59	0.88	0.75	0.58	+	+	+	+	+	+		TRUE	T/C	T/C	T/C	T/C	T/C	T/C	T/C	T/C	T/C	T/C	A/G	A/C	A/G	A/G	A/G	A/G	A/G	A/G	A/G	A/G
Smic.scaffold860|size323999	88875	A	SmicGene31324	Watson	AG	TC	Non-synonymous coding	Acg/Gcg	T1289A		0.56	0.88	0.69	0.54	+	+	+	+	+	+		TRUE	G/A	G/A	G/A	G/T	G/T	G/T	G/A	G/A	G/A	G/A	C/T	C/T	C/T	C/T	C/G	C/T	C/T	C/T	C/T	C/T
Smic.scaffold860|size323999	88888	C	SmicGene31324	Watson	CT	GA	Non-synonymous coding	aCg/aTg	T1293M		0.58	0.82	0.63	0.52	+	+	+	+	+	+		TRUE	T/C	T/C	T/C	T/A	T/A	T/A	T/A	T/C	T/C	T/C	A/C	A/C	A/G	A/C	A/C	A/C	A/C	A/G	A/G	A/C
Smic.scaffold860|size323999	88895	G	SmicGene31324	Watson	GC	CG	Non-synonymous coding	caG/caC	Q1295H		0.41	0.74	0.6	0.45	-	+	+	-	+	+		FALSE	C/G	C/A	C/G	C/A	C/A	C/A	C/A	C/G	C/G	C/A	G/C	G/C	G/C	G/C	G/C	G/C	G/C	G/C	G/C	G/C
Smic.scaffold860|size323999	88903	C	SmicGene31324	Watson	CT	GA	Non-synonymous coding	cCg/cTg	P1298L		0.48	0.77	0.6	0.49	-	+	+	+	+	+		TRUE	T/C	C/T	T/C	T/C	T/C	T/C	T/C	C/T	T/C	T/C	A/G	A/C	A/C	A/C	A/C	A/G	A/G	A/G	A/G	A/G
Smic.scaffold860|size323999	88915	C	SmicGene31324	Watson	CT	GA	Non-synonymous coding	aCc/aTc	T1302I		0.58	0.82	0.66	0.54	+	+	+	+	+	+		TRUE	T/C	T/C	T/C	T/A	T/A	T/A	T/C	T/C	T/C	T/C	A/G	A/G	A/G	A/G	A/G	A/G	A/G	A/G	A/G	A/G
Smic.scaffold860|size323999	88918	T	SmicGene31324	Watson	TC	AG	Non-synonymous coding	gTc/gCc	V1303A		0.22	0.41	0.31	0.26	-	+	+	-	+	+		TRUE	T/C	T/C	C/T	C/T	C/T	C/T	C/T	T/C	C/T	C/T	G/A	A/G	A/G	A/G	A/G	A/G	A/G	A/G	A/G	A/G
Smic.scaffold1173|size220570	145421	G	SmicGene36637	Crick	CT	GA	Synonymous coding	ccC/ccT	P2234		0.04	0.04	0.07	0.15	-	-	-	-	-	+		TRUE	C/T	C/T	C/T	C/T	C/T	C/T	C/T	C/T	C/T	C/T	G/A	G/A	G/A	G/A	G/A	G/A	G/A	G/A	G/A	G/A
Smic.scaffold1173|size220570	145422	G	SmicGene36637	Crick	CT	GA	Non-synonymous coding	cCc/cTc	P2234L		0.81	0.83	0.41	0.82	-	+	-	+	-	-		TRUE	T/C	T/C	T/C	T/C	T/G	T/C	T/C	T/C	T/C	T/C	A/G	A/G	A/G	A/G	A/G	A/G	A/G	A/G	A/G	A/G
Smic.scaffold1173|size220570	145423	G	SmicGene36637	Crick	CT	GA	Non-synonymous coding	Ccc/Tcc	P2234S		0.8	0.83	0.43	0.78	+	+	-	+	-	-		TRUE	T/G	T/C	T/C	T/C	T/G	T/C	T/C	T/C	T/C	T/G	/	/	/	G/A	/	A/G	/	/	/	/
Smic.scaffold1173|size220570	145431	G	SmicGene36637	Crick	CT	GA	Non-synonymous coding	gCg/gTg	A2231V		0.32	0.4	0.09	0.12	+	+	-	+	+	+		TRUE	C/T	C/T	C/T	T/C	T/C	C/T	C/T	C/T	C/T	C/T	G/C	G/C	G/C	G/C	A/C	G/C	G/C	G/C	G/C	G/C
Smic.scaffold1173|size220570	145455	G	SmicGene36637	Crick	CT	GA	Non-synonymous coding	aCt/aTt	T2223I		0.81	0.95	0.58	0.71	+	+	-	+	+	+		TRUE	T/A	T/C	T/G	T/C	T/A	T/G	T/G	T/G	T/G	T/A	A/T	A/T	A/T	A/G	A/T	A/G	A/T	A/C	A/G	A/T
Smic.scaffold1173|size220570	145471	C	SmicGene36637	Crick	GC	CG	Non-synonymous coding	Gcg/Ccg	A2218P		0.75	1	0.37	0.71	+	+	-	-	+	-		TRUE	C/G	C/G	C/G	C/G	C/A	C/G	C/G	C/A	C/G	C/G	G/C	G/C	G/C	G/C	G/A	G/C	G/T	G/A	G/C	G/C
Smic.scaffold1173|size220570	145476	C	SmicGene36637	Crick	GA	CT	Non-synonymous coding	gGc/gAc	G2216D		0.75	1	0.5	0.8	-	+	-	-	-	-		TRUE	A/G	A/G	A/G	A/G	A/G	A/G	A/G	A/T	A/G	A/G	T/C	T/C	C/A	T/C	T/G	T/G	T/G	T/A	T/G	T/C
Smic.scaffold1173|size220570	145488	G	SmicGene36637	Crick	CT	GA	Non-synonymous coding	aCa/aTa	T2212I		0.67	0.92	0.65	0.76	-	+	-	+	+	+		TRUE	T/C	T/A	T/A	T/C	T/A	T/A	T/A	T/G	T/G	T/A	A/T	A/G	A/T	A/G	A/T	A/T	A/T	A/G	A/T	A/T
Smic.scaffold1173|size220570	145497	G	SmicGene36637	Crick	CT	GA	Non-synonymous coding	tCc/tTc	S2209F		0.67	0.86	0.75	0.7	-	+	+	+	-	-		TRUE	T/C	T/C	T/C	T/C	T/C	T/C	T/C	T/C	T/C	T/C	A/G	A/G	A/G	A/G	A/G	A/G	A/G	A/G	A/T	A/G
Smic.scaffold1173|size220570	145566	G	SmicGene36637	Crick	CT	GA	Non-synonymous coding	aCt/aTt	T2186I		0.93	0.89	0.67	0.57	+	+	+	+	+	+		TRUE	T/C	T/A	T/A	T/C	T/G	T/C	T/A	T/G	T/C	T/C	A/T	A/G	A/T	A/G	A/G	A/C	A/G	A/G	A/G	A/G
Smic.scaffold1173|size220570	145572	G	SmicGene36637	Crick	CT	GA	Non-synonymous coding	aCa/aTa	T2184I		0.31	0.25	0	0.2	+	+	-	-	+	+		TRUE	C/T	C/T	C/T	C/T	T/C	C/T	C/T	C/T	C/T	C/T	G/A	G/A	G/A	A/G	G/A	G/A	G/A	G/A	G/A	G/A
Smic.scaffold1173|size220570	145576	G	SmicGene36637	Crick	CT	GA	Non-synonymous coding	Ctc/Ttc	L2183F		0.47	0.75	0.36	0.38	+	+	-	+	+	+		TRUE	T/C	T/C	T/C	T/C	T/G	T/C	T/C	T/C	T/C	T/C	A/G	A/G	A/G	A/G	A/G	A/G	A/G	A/G	A/G	A/G
Smic.scaffold1173|size220570	145587	C	SmicGene36637	Crick	GA	CT	Non-synonymous coding	gGc/gAc	G2179D		0.42	0	0.36	0.18	+	-	+	+	-	-		TRUE	A/G	A/C	A/C	A/G	A/G	A/G	A/G	A/G	A/G	A/C	T/G	T/G	T/G	T/C	T/G	T/G	T/G	T/C	T/C	T/G
Smic.scaffold1173|size220570	145593	G	SmicGene36637	Crick	CT	GA	Non-synonymous coding	tCg/tTg	S2177L		0.5	0	0.27	0.2	+	-	+	+	-	-		TRUE	T/C	T/C	T/G	T/C	T/G	T/C	T/A	T/G	T/C	T/C	A/C	A/C	A/C	A/G	A/C	A/G	A/T	A/G	A/C	A/C
Smic.scaffold1173|size220570	145615	G	SmicGene36637	Crick	CT	GA	Non-synonymous coding	Cgg/Tgg	R2170W		0.2	0.25	0.13	0.2	=	+	-	-	-	-		TRUE	T/G	T/G	T/G	T/G	T/G	T/G	T/G	T/G	T/G	T/G	A/C	A/C	A/G	A/C	A/C	A/C	A/C	A/C	A/T	A/C
Smic.scaffold1173|size220570	146229	C	SmicGene36637	Crick	GC	CG	Non-synonymous coding	gGc/gCc	G2107A		0.18	0.29	0.45	0	+	+	+	+	-	+		TRUE	C/G	G/C	C/G	G/C	C/G	G/C	C/G	G/C	G/C	C/G	C/G	C/G	C/G	C/G	C/G	C/G	G/C	G/C	C/G	A/C
Smic.scaffold1173|size220570	146232	G	SmicGene36637	Crick	CT	GA	Non-synonymous coding	tCa/tTa	S2106L		0.2	0.67	0.5	0.13	+	+	+	+	+	+		TRUE	T/C	C/T	T/C	C/T	T/C	T/C	T/C	T/C	C/T	T/C	A/G	A/G	A/G	G/T	A/G	G/A	A/G	A/G	G/A	A/G
Smic.scaffold1173|size220570	146244	G	SmicGene36637	Crick	CT	GA	Non-synonymous coding	cCt/cTt	P2102L		0.18	0.33	0.25	0	+	+	+	+	+	+		TRUE	T/C	C/T	T/C	C/T	T/C	T/C	T/C	T/C	C/T	T/C	A/G	G/A	A/G	G/A	A/G	G/A	A/G	A/G	G/A	A/G
Smic.scaffold1173|size220570	146277	C	SmicGene36637	Crick	GC	CG	Non-synonymous coding	tGg/tCg	W2091S		0.63	0.14	0.2	0.37	+	-	-	+	+	-		TRUE	C/G	C/G	C/G	G/C	C/G	G/C	C/G	C/G	G/C	C/G	G/C	C/G	G/C	C/A	G/C	C/G	G/C	G/C	G/C	G/C
Smic.scaffold1173|size220570	146279	T	SmicGene36637	Crick	AG	TC	Synonymous coding	cgA/cgG	R2090		0.63	0.14	0.36	0.37	+	-	-	+	-	+		TRUE	G/A	A/G	G/A	A/G	G/A	A/G	G/A	A/G	A/G	G/A	C/T	T/C	C/T	T/C	C/T	T/C	C/A	C/T	T/C	C/T
Smic.scaffold1173|size220570	146281	G	SmicGene36637	Crick	CT	GA	Gain-of-stop	Cga/Tga	R2090*		0.68	0.14	0.36	0.35	+	-	+	+	+	+		TRUE	T/C	T/C	T/C	C/T	T/C	T/C	T/C	T/C	C/T	T/C	A/G	G/A	A/C	A/G	A/C	A/G	A/C	A/C	A/G	A/C
Smic.scaffold1173|size220570	146295	G	SmicGene36637	Crick	CT	GA	Non-synonymous coding	cCt/cTt	P2085L		0.79	0.29	0.57	0.43	+	-	+	+	-	-		TRUE	T/C	T/C	T/C	C/T	T/G	T/C	T/C	T/C	C/T	T/C	A/G	G/A	A/G	G/A	A/T	G/A	A/G	A/G	G/A	A/G
Smic.scaffold1173|size220570	146342	G	SmicGene36637	Crick	CT	GA	Synonymous coding	atC/atT	I2069		0.07	0.17	0.14	0.26	-	-	-	+	+	+		TRUE	C/T	C/T	T/A	C/T	C/T	C/T	C/T	C/T	C/T	C/T	G/A	G/A	G/A	G/A	G/A	G/A	A/G	G/A	G/A	G/A
Smic.scaffold1173|size220570	146359	C	SmicGene36637	Crick	GC	CG	Non-synonymous coding	Gcg/Ccg	A2064P		0.41	0.6	0.65	0.74	-	-	-	+	-	+		TRUE	C/A	C/G	C/G	C/G	C/A	C/G	C/A	C/G	C/G	C/G	G/C	C/G	G/C	C/G	G/C	G/C	G/C	G/C	C/G	G/C
Smic.scaffold1173|size220570	146371	G	SmicGene36637	Crick	CT	GA	Non-synonymous coding	Cat/Tat	H2060Y		0.42	0.5	0.68	0.79	-	-	-	+	+	+		TRUE	T/C	T/C	T/A	C/T	T/G	T/C	T/A	T/C	C/T	T/A	A/G	G/A	A/G	G/A	A/G	G/A	A/G	A/G	G/A	A/G
Smic.scaffold1173|size220570	146387	T	SmicGene36637	Crick	AG	TC	Synonymous coding	acA/acG	T2054		0.29	0.29	0.57	0.35	-	-	+	+	+	+		TRUE	A/G	A/C	A/G	A/C	G/T	A/G	G/T	A/G	A/G	A/G	T/C	T/C	C/T	T/C	C/T	T/C	C/T	T/C	T/G	C/T
Smic.scaffold1173|size220570	146389	T	SmicGene36637	Crick	AG	TC	Non-synonymous coding	Aca/Gca	T2054A		0.52	0.29	0.71	0.65	-	-	+	+	-	-		TRUE	G/A	A/G	G/A	A/G	G/A	A/G	G/A	A/G	A/G	G/A	C/T	C/T	C/T	T/C	C/A	C/T	G/C	C/T	T/G	C/T
Smic.scaffold1173|size220570	146406	G	SmicGene36637	Crick	CT	GA	Non-synonymous coding	aCa/aTa	T2048I		0.55	0.5	0.6	0.65	-	-	-	+	-	+		TRUE	T/A	T/C	T/A	T/C	T/G	T/A	T/A	T/A	C/T	T/A	A/G	A/G	A/G	G/A	A/T	A/G	A/G	A/G	G/A	A/G
Smic.scaffold1173|size220570	146422	G	SmicGene36637	Crick	CT	GA	Non-synonymous coding	Ctc/Ttc	L2043F		0.5	0.33	0.5	0.55	-	-	-	+	-	+		TRUE	T/C	/	/	C/T	/	C/T	G/T	A/T	C/T	T/C	A/G	A/G	A/G	G/A	A/C	A/G	A/G	A/G	A/G	A/G
Smic.scaffold1173|size220570	146424	C	SmicGene36637	Crick	GA	CT	Non-synonymous coding	gGg/gAg	G2042E		0.4	0.33	0.4	0.47	-	-	-	+	-	+		TRUE	/	/	/	/	/	/	/	/	A/G	/	T/C	T/C	T/C	C/T	T/C	T/C	T/C	T/C	C/T	T/C

## Sheet: sanger_full
S9B Table: PCR verification for condition-specific differential editing, full table
Full PCR results for all 125 edit locations x 11 samples (10 cDNA, 1 gDNA)
															HiSeq results pooled from 4 libraries per condition														10 cDNA samples
HiSeq results over 16 samples											SnpEff effects				16C			36C			DS			control					16C1: forward primer							16C2: forward primer							16C3: forward primer
Scaffold	Coord	Genomic base	Coverage	Mean Phred	Reads [A, C, G, T]	Edit	Edit frequency	P value	Gene		Edit type	Nucleotide change	Amino acid change		Edit freq	Edited reads	Non-edited reads	Edit freq	Edited reads	Non-edited reads	Edit freq	Edited reads	Non-edited reads	Edit freq	Edited reads	Non-edited reads			Scan number	Quality	Primary peak	Relative abudance	Secondary peak	Relative abundance		Scan number	Quality	Primary peak	Relative abudance	Secondary peak	Relative abundance		Scan number	Quality	Primary peak	Relative abudance	Secondary peak	Relative abundance
Smic.scaffold200|size868301	395225	G	114	37.16	[0, 84, 30, 0]	GC	0.74	4.73282e-138	Smic12072		NON_SYNONYMOUS_CODING	gGc/gCc	G1813A		0.780488	32	9	0.8	12	3	0.72	18	7	0.666667	22	11			286	11	C	1	G	0.622		266	22	C	1	G	0.6442		265	15	C	1	G	0.6003
Smic.scaffold200|size868301	395231	C	104	36.61	[0, 27, 0, 77]	CT	0.74	1.03916e-126	Smic12072		NON_SYNONYMOUS_CODING	gCc/gTc	A1815V		0.789474	30	8	0.8	12	3	0.727273	16	6	0.677419	21	10			362	12	T	1	G	0.5714		344	16	T	1	C	0.4168		343	18	T	1	G	0.6371
Smic.scaffold200|size868301	395243	G	94	36.12	[66, 0, 28, 0]	GA	0.7	9.2502e-106	Smic12072		NON_SYNONYMOUS_CODING	tGc/tAc	C1819Y		0.685714	24	11	0.785714	11	3	0.714286	15	6	0.714286	20	8			511	32	A	1	C	0.351		494	32	A	1	G	0.164		493	34	A	1	G	0.2987
Smic.scaffold200|size868301	395248	G	91	37.23	[0, 58, 33, 0]	GC	0.64	7.9607e-89	Smic12072		NON_SYNONYMOUS_CODING	Gct/Cct	A1821P		0.636364	21	12	0.692308	9	4	0.6	12	8	0.653846	17	9			575	22	C	1	A	0.5416		559	23	C	1	G	0.3626		557	30	C	1	G	0.2466
Smic.scaffold200|size868301	395250	T	87	37.44	[0, 17, 0, 70]	TC	0.2	1.86247e-14	Smic12072		SYNONYMOUS_CODING	gcT/gcC	A1821		0.15625	5	27	0.25	3	9	0.2	4	16	0.2	5	20			600	23	T	1	C	0.2624		583	23	T	1	C	0.5312		582	27	T	1	C	0.4065
Smic.scaffold200|size868301	395255	C	87	37.28	[0, 29, 0, 58]	CT	0.67	1.28521e-90	Smic12072		NON_SYNONYMOUS_CODING	cCg/cTg	P1823L		0.65625	21	11	0.75	9	3	0.7	14	6	0.608696	14	9			661	13	T	1	G	0.485		645	35	T	1	C	0.3315		644	39	T	1	C	0.223
Smic.scaffold200|size868301	395296	C	46	36.43	[0, 27, 0, 19]	CT	0.41	2.5908e-23	Smic12072		SYNONYMOUS_CODING	Ctg/Ttg	L1837		0.454545	5	6	0.333333	2	4	0.294118	5	12	0.6	9	6			1142	15	T	1	G	0.8632		1128	51	T	1	C	0.2218		1127	51	T	1	C	0.1271
Smic.scaffold200|size868301	395313	C	31	37.1	[0, 26, 0, 5]	CT	0.16	0.00796611	Smic12072		SYNONYMOUS_CODING	gtC/gtT	V1842		0.166667	1	5	0.25	1	3	0.076923	1	12	0.222222	2	7			1339	30	T	1	C	0.5569		1326	45	T	1	G	0.3272		1324	51	T	1	C	0.1696
Smic.scaffold200|size868301	395354	G	37	35.73	[7, 0, 30, 0]	GA	0.19	4.9184e-05	Smic12072		NON_SYNONYMOUS_CODING	gGc/gAc	G1856D		0.272727	3	8	0.333333	1	2	0.133333	2	13	0.1	1	9			1824	43	A	1	G	0.2347		1812	44	A	1	G	0.2551		1810	59	A	1	G	0.149
Smic.scaffold200|size868301	395366	C	49	37.49	[0, 26, 0, 23]	CT	0.47	3.90976e-30	Smic12072		NON_SYNONYMOUS_CODING	cCg/cTg	P1860L		0.466667	7	8	0.857143	6	1	0.4	6	9	0.307692	4	9			1968	24	T	1	C	0.3027		1956	30	T	1	C	0.3782		1954	39	T	1	C	0.3357
Smic.scaffold200|size868301	395375	C	64	37.97	[0, 30, 0, 34]	CT	0.53	1.32265e-47	Smic12072		NON_SYNONYMOUS_CODING	cCt/cTt	P1863L		0.526316	10	9	0.818182	9	2	0.473684	9	10	0.470588	8	9			2074	16	T	1	G	0.7819		2062	39	T	1	C	0.3687		2060	43	T	1	C	0.2851
Smic.scaffold200|size868301	395378	G	65	38.18	[0, 38, 27, 0]	GC	0.58	1.35374e-55	Smic12072		NON_SYNONYMOUS_CODING	gGc/gCc	G1864A		0.55	11	9	0.916667	11	1	0.5	9	9	0.5	9	9			2110	35	C	1	G	0.261		2098	34	C	1	G	0.3845		2096	45	C	1	G	0.2952
Smic.scaffold200|size868301	395410	C	57	36.77	[0, 17, 0, 40]	CT	0.7	1.57499e-63	Smic12072		NON_SYNONYMOUS_CODING	Cgt/Tgt	R1875C		0.705882	12	5	0.928571	13	1	0.533333	8	7	0.611111	11	7			2489	26	T	1	C	0.2126		2478	56	T	1	C	0.1644		2475	59	T	1	C	0.1876
Smic.scaffold200|size868301	395426	C	46	34.11	[0, 18, 0, 28]	CT	0.61	2.34888e-41	Smic12072		NON_SYNONYMOUS_CODING	gCt/gTt	A1880V		0.705882	12	5	0.916667	11	1	0.363636	4	7	0.5625	9	7			2681	32	T	1	C	0.2156		2671	51	T	1	C	0.2201		2668	51	T	1	G	0.2555
Smic.scaffold200|size868301	395434	G	34	37.06	[15, 0, 19, 0]	GA	0.44	1.19281e-18	Smic12072		NON_SYNONYMOUS_CODING	Gcg/Acg	A1883T		0.416667	5	7	0.75	3	1	0.166667	1	5	0.5	6	6			2774	16	A	1	G	0.8009		2764	51	A	1	G	0.2447		2760	51	A	1	T	0.188
Smic.scaffold200|size868301	395462	C	32	35.28	[0, 27, 0, 5]	CT	0.16	0.0093415	Smic12072		NON_SYNONYMOUS_CODING	gCa/gTa	A1892V		0.1	1	9	0.2	1	4	0.083333	1	11	0.285714	2	5			3111	16	T	1	C	0.3375		3103	43	T	1	C	0.2164		3098	56	T	1	A	0.1306
Smic.scaffold200|size868301	395473	G	46	35.65	[0, 13, 33, 0]	GC	0.28	5.36059e-13	Smic12072		NON_SYNONYMOUS_CODING	Gct/Cct	A1896P		0.411765	7	10	0.2	1	4	0.133333	2	13	0.333333	3	6			3240	20	C	1	A	0.1799		3233	10	C	1	A	0.1328		3228	15	C	1	A	0.1239
Smic.scaffold200|size868301	395489	C	52	36.13	[0, 38, 0, 14]	CT	0.27	8.974e-14	Smic12072		NON_SYNONYMOUS_CODING	tCa/tTa	S1901L		0.380952	8	13	0.142857	1	6	0.125	2	14	0.375	3	5			3433	24	T	1	C	0.2818		3426	16	T	1	C	0.1684		3420	22	T	1	C	0.1106
Smic.scaffold209|size844602	334706	C	236	37.86	[0, 39, 0, 197]	CT	0.83	0	Smic12421b		SYNONYMOUS_CODING	gcC/gcT	A504		0.833333	50	10	0.954545	42	2	0.813559	48	11	0.786667	59	16			no data							no data							no data
Smic.scaffold209|size844602	334707	C	236	38.05	[0, 30, 0, 206]	CT	0.87	0	Smic12421b		NON_SYNONYMOUS_CODING	Ctc/Ttc	L505F		0.883333	53	7	0.953488	41	2	0.830508	49	10	0.855263	65	11			3	30	T	1	G	0.0484		2	24	T	1	C	0.15		3	6	C	0.0627	T	1
Smic.scaffold209|size844602	334737	C	250	38.17	[0, 145, 0, 105]	CT	0.42	1.9097e-135	Smic12421b		SYNONYMOUS_CODING	Ctg/Ttg	L515		0.327586	19	39	0.529412	27	24	0.460317	29	34	0.402439	33	49			435	22	C	1	T	0.4242		432	20	C	1	T	0.4395		430	15	C	1	T	0.4284
Smic.scaffold209|size844602	334742	C	270	37.8	[0, 247, 0, 23]	CT	0.09	8.08274e-12	Smic12421b		SYNONYMOUS_CODING	ttC/ttT	F516		0.133333	8	52	0.089286	5	51	0.058824	4	64	0.069767	6	80			499	39	C	1	T	0.1161		497	41	C	1	T	0.1398		494	52	C	1	T	0.1007
Smic.scaffold209|size844602	334745	C	270	37.77	[0, 207, 0, 63]	CT	0.23	4.93152e-62	Smic12421b		SYNONYMOUS_CODING	gaC/gaT	D517		0.262295	16	45	0.339286	19	37	0.267606	19	52	0.119048	10	74			534	25	C	1	A	0.5629		530	18	C	1	A	0.6936		528	19	C	1	A	0.6538
Smic.scaffold209|size844602	334783	C	236	37.97	[0, 28, 0, 208]	CT	0.88	0	Smic12421b		NON_SYNONYMOUS_CODING	tCt/tTt	S530F		0.909091	50	5	0.960784	49	2	0.809524	51	12	0.865672	58	9			983	56	T	1	C	0.2098		975	38	T	1	C	0.2886		977	59	T	1	C	0.1466
Smic.scaffold209|size844602	334834	C	203	36.21	[0, 29, 0, 174]	CT	0.86	3.38336266927e-310	Smic12421b		NON_SYNONYMOUS_CODING	gCc/gTc	A547V		0.860465	37	6	0.955556	43	2	0.795918	39	10	0.830986	59	12			1578	59	T	1	C	0.1864		1568	38	T	1	C	0.3241		1573	59	T	1	C	0.1615
Smic.scaffold209|size844602	334835	C	204	37.35	[0, 192, 0, 12]	CT	0.06	0.000799472	Smic12421b		SYNONYMOUS_CODING	gcC/gcT	A547		0.022727	1	43	0.113636	5	39	0.040816	2	47	0.056338	4	67			1590	62	C	1	T	0.0663		1579	59	C	1	T	0.0663		1584	62	C	1	T	0.0515
Smic.scaffold209|size844602	334841	G	196	38.26	[0, 165, 31, 0]	GC	0.84	3.13478e-291	Smic12421b		NON_SYNONYMOUS_CODING	aaG/aaC	K549N		0.857143	36	6	0.926829	38	3	0.822222	37	8	0.8	56	14			1661	51	C	1	G	0.2092		1650	45	C	1	G	0.3392		1655	62	C	1	G	0.1298
Smic.scaffold209|size844602	334860	G	173	36.38	[105, 0, 68, 0]	GA	0.61	1.68533e-158	Smic12421b		NON_SYNONYMOUS_CODING	Gct/Act	A556T		0.641026	25	14	0.871795	34	5	0.44186	19	24	0.555556	35	28			1885	11	G	1	A	0.8137		1875	16	G	1	A	0.777		1879	13	A	1	G	0.9756
Smic.scaffold209|size844602	334861	C	180	36.42	[0, 33, 0, 147]	CT	0.82	3.25378e-255	Smic12421b		NON_SYNONYMOUS_CODING	gCt/gTt	A556V		0.846154	33	6	0.923077	36	3	0.772727	34	10	0.774194	48	14			1895	11	T	1	C	0.2681		1885	11	T	1	C	0.219		1890	12	T	1	C	0.211
Smic.scaffold209|size844602	334864	G	172	36.77	[0, 123, 49, 0]	GC	0.72	4.99582e-200	Smic12421b		NON_SYNONYMOUS_CODING	gGa/gCa	G557A		0.820513	32	7	0.868421	33	5	0.536585	22	19	0.7	42	18			1932	30	C	1	G	0.4963		1922	34	C	1	G	0.4604		1928	38	C	1	G	0.3524
Smic.scaffold209|size844602	334873	G	180	37.33	[0, 134, 46, 0]	GC	0.74	3.53e-222	Smic12421b		NON_SYNONYMOUS_CODING	tGc/tCc	C560S		0.775	31	9	0.871795	34	5	0.68	34	16	0.696429	39	17			2038	34	C	1	G	0.4923		2029	30	C	1	G	0.5856		2034	40	C	1	G	0.4338
Smic.scaffold209|size844602	334917	G	216	38.01	[162, 0, 54, 0]	GA	0.75	7.26842e-270	Smic12421b		NON_SYNONYMOUS_CODING	Gta/Ata	V575I		0.714286	40	16	0.888889	32	4	0.761194	51	16	0.689655	40	18			2557	43	A	1	G	0.3628		2549	49	A	1	G	0.3108		2556	56	A	1	G	0.2487
Smic.scaffold209|size844602	334923	C	230	38.12	[0, 40, 0, 190]	CT	0.83	0	Smic12421b		NON_SYNONYMOUS_CODING	Cgg/Tgg	R577W		0.789474	45	12	0.947368	36	2	0.818182	63	14	0.796875	51	13			2630	41	T	1	C	0.3413		2623	49	T	1	C	0.2572		2630	49	T	1	C	0.2537
Smic.scaffold209|size844602	334928	C	247	38.13	[0, 63, 0, 184]	CT	0.74	9.85334e-306	Smic12421b		SYNONYMOUS_CODING	tcC/tcT	S578		0.761905	48	15	0.926829	38	3	0.692308	54	24	0.671642	45	22			2691	34	T	1	C	0.4162		2685	30	T	1	C	0.4425		2692	40	T	1	C	0.3415
Smic.scaffold209|size844602	334933	G	249	38.19	[0, 203, 46, 0]	GC	0.82	0	Smic12421b		NON_SYNONYMOUS_CODING	gGc/gCc	G580A		0.78125	50	14	0.925	37	3	0.794872	62	16	0.8	56	14			2751	51	C	1	G	0.2536		2745	56	C	1	G	0.2231		2752	59	C	1	G	0.167
Smic.scaffold209|size844602	334956	G	275	38.17	[0, 228, 47, 0]	GC	0.83	0	Smic12421b		NON_SYNONYMOUS_CODING	Gcc/Ccc	A588P		0.797101	55	14	0.959184	47	2	0.790698	68	18	0.810811	60	14			3024	51	C	1	G	0.2977		3022	46	C	1	G	0.308		3028	56	C	1	G	0.2069
Smic.scaffold209|size844602	334963	C	285	38	[0, 60, 0, 225]	CT	0.79	0	Smic12421b		NON_SYNONYMOUS_CODING	aCa/aTa	T590I		0.746479	53	18	0.960784	49	2	0.730337	65	24	0.782051	61	17			3109	51	T	1	C	0.2395		3108	51	T	1	C	0.2897		3114	59	T	1	C	0.1972
Smic.scaffold638|size422806	125300	C	22	35.82	[0, 11, 0, 11]	CT	0.5	4.63779e-14	Smic26211		NON_SYNONYMOUS_CODING	Cgg/Tgg	R473W		0.444444	4	5	1	1	0	0.333333	2	4	0.666667	4	2			89	11	T	1	G	0.4938		86	12	T	1	C	0.4327		83	16	T	1	G	0.4609
Smic.scaffold638|size422806	125305	C	24	36.25	[0, 18, 0, 6]	CT	0.25	7.13618e-05	Smic26211		SYNONYMOUS_CODING	gcC/gcT	A474		0.333333	3	6	1	1	0	0.285714	2	5	0	0	7			175	15	T	1	C	0.5428		171	7	T	1	C	0.6997		168	19	T	1	C	0.4945
Smic.scaffold638|size422806	125306	C	24	36.62	[0, 11, 0, 13]	CT	0.54	1.70834e-17	Smic26211		NON_SYNONYMOUS_CODING	Ctc/Ttc	L475F		0.444444	4	5	1	1	0	0.428571	3	4	0.714286	5	2			191	24	T	1	C	0.3374		186	12	T	1	C	0.4298		182	25	T	1	C	0.3058
Smic.scaffold638|size422806	125310	G	24	35.79	[0, 6, 18, 0]	GC	0.25	7.13618e-05	Smic26211		NON_SYNONYMOUS_CODING	gGg/gCg	G476A		0.1	1	9	1	1	0	0.285714	2	5	0.285714	2	5			249	32	C	1	G	0.3677		244	28	C	1	G	0.3355		241	20	C	1	G	0.3053
Smic.scaffold638|size422806	125328	G	30	36.5	[11, 0, 19, 0]	GA	0.37	3.25246e-12	Smic26211		NON_SYNONYMOUS_CODING	gGc/gAc	G482D		0.461538	6	7	1	1	0	0.25	2	6	0.222222	2	7			481	52	A	1	C	0.2003		471	46	A	1	G	0.3744		466	52	A	1	G	0.2506
Smic.scaffold638|size422806	125337	C	29	36.76	[0, 20, 0, 9]	CT	0.31	5.63635e-09	Smic26211		NON_SYNONYMOUS_CODING	aCa/aTa	T485I		0.25	3	9	1	1	0	0.428571	3	4	0.2	2	8			590	23	T	1	A	0.4451		578	15	T	1	A	0.7683		572	23	T	1	A	0.5971
Smic.scaffold638|size422806	125348	G	26	36.42	[7, 0, 19, 0]	GA	0.27	3.55234e-06	Smic26211		NON_SYNONYMOUS_CODING	Gcg/Acg	A489T		0.333333	3	6	1	1	0	0.142857	1	6	0.222222	2	7			721	10	A	1	C	0.9738		709	9	A	1	G	0.9801		702	11	A	1	G	0.8347
Smic.scaffold638|size422806	125349	C	29	36.9	[0, 19, 0, 10]	CT	0.34	1.16659e-10	Smic26211		NON_SYNONYMOUS_CODING	gCg/gTg	A489V		0.4	4	6	1	1	0	0.428571	3	4	0.181818	2	9			734	21	T	1	G	0.3462		721	18	T	1	C	0.3958		713	21	T	1	G	0.2211
Smic.scaffold638|size422806	125397	C	25	37.2	[0, 18, 0, 7]	CT	0.28	2.6249e-06	Smic26211		NON_SYNONYMOUS_CODING	aCt/aTt	T505I		0.5	3	3	0	0	1	0.166667	1	5	0.25	3	9			1305	39	T	1	A	0.2541		1284	43	T	1	A	0.3592		1274	59	T	1	A	0.2799
Smic.scaffold638|size422806	125406	G	20	36.75	[0, 5, 14, 1]	GC	0.3	2.15655e-05	Smic26211		NON_SYNONYMOUS_CODING	aGg/aCg	R508T		0.6	3	2	0	0	1	0	0	4	0.272727	3	8			1409	59	C	1	G	0.2238		1388	49	C	1	G	0.2725		1378	59	C	1	A	0.1198
Smic.scaffold638|size422806	125427	C	31	36.42	[0, 23, 0, 8]	CT	0.26	4.18508e-07	Smic26211		NON_SYNONYMOUS_CODING	tCg/tTg	S515L		0.666667	4	2	0	0	2	0.285714	2	5	0.125	2	14			1663	45	T	1	C	0.2967		1640	34	T	1	C	0.3708		1630	59	T	1	C	0.1709
Smic.scaffold638|size422806	125444	G	42	36.64	[0, 16, 26, 0]	GC	0.38	1.00145e-18	Smic26211		NON_SYNONYMOUS_CODING	Gca/Cca	A521P		0.615385	8	5	0	0	3	0.625	5	3	0.157895	3	16			1866	39	C	1	G	0.3993		1842	34	C	1	G	0.4585		1832	49	C	1	G	0.275
Smic.scaffold638|size422806	125459	T	58	35.83	[0, 8, 0, 50]	TC	0.14	7.58978e-05	Smic26211		SYNONYMOUS_CODING	Ttg/Ctg	L526		0.055556	1	17	0.25	1	3	0.375	6	10	0	0	23			2045	44	T	1	C	0.274		2019	59	T	1	C	0.1857		2010	47	T	1	C	0.2292
Smic.scaffold638|size422806	125491	C	84	37.93	[0, 66, 0, 18]	CT	0.21	3.78762e-16	Smic26211		SYNONYMOUS_CODING	caC/caT	H536		0.178571	5	23	0.555556	5	4	0.291667	7	17	0.035714	1	27			2426	23	C	1	T	0.4871		2399	39	C	1	T	0.3561		2390	27	C	1	T	0.3912
Smic.scaffold638|size422806	125522	C	110	37.48	[0, 18, 0, 92]	CT	0.84	4.05212e-161	Smic26211		NON_SYNONYMOUS_CODING	Cgg/Tgg	R547W		0.827586	24	5	0.875	14	2	0.861111	31	5	0.727273	24	9			2797	56	T	1	C	0.211		2771	50	T	1	C	0.2565		2763	62	T	1	C	0.1143
Smic.scaffold638|size422806	125527	C	109	37.15	[0, 27, 0, 82]	CT	0.75	4.65981e-136	Smic26211		SYNONYMOUS_CODING	tcC/tcT	S548		0.766667	23	7	0.866667	13	2	0.78125	25	7	0.636364	21	12			2859	27	T	1	C	0.3767		2833	27	T	1	C	0.4388		2825	32	T	1	C	0.2965
Smic.scaffold638|size422806	125543	C	106	35.75	[0, 24, 0, 82]	CT	0.77	6.74284e-138	Smic26211		NON_SYNONYMOUS_CODING	Ctt/Ttt	L554F		0.75	21	7	0.823529	14	3	0.818182	27	6	0.636364	21	12			3049	31	T	1	C	0.4039		3024	27	T	1	C	0.4818		3016	38	T	1	C	0.3536
Smic.scaffold638|size422806	125571	C	120	36.98	[0, 23, 0, 97]	CT	0.81	5.32172e-167	Smic26211		NON_SYNONYMOUS_CODING	aCc/aTc	T563I		0.777778	28	8	0.789474	15	4	0.805556	29	7	0.8125	26	6			3382	34	T	1	C	0.2695		3359	30	T	1	C	0.3452		3349	47	T	1	C	0.2061
Smic.scaffold638|size422806	125574	G	118	37.51	[0, 90, 28, 0]	GC	0.76	1.82203e-150	Smic26211		NON_SYNONYMOUS_CODING	gGc/gCc	G564A		0.735294	25	9	0.777778	14	4	0.777778	28	8	0.774194	24	7			3420	27	C	1	G	0.4829		3397	21	C	1	G	0.5738		3387	27	C	1	G	0.4524
Smic.scaffold638|size422806	125603	C	49	37.63	[0, 13, 0, 36]	CT	0.73	2.92642e-58	Smic26211		NON_SYNONYMOUS_CODING	Ctc/Ttc	L574F		0.615385	8	5	0.857143	6	1	0.777778	14	4	0.727273	8	3			3768	34	T	1	C	0.3077		3748	35	T	1	C	0.3482		3735	52	T	1	C	0.2194
Smic.scaffold860|size323999	88414	G	97	36.64	[0, 13, 82, 2]	GC	0.15	4.9855e-11	Smic31324b		NON_SYNONYMOUS_CODING	tGg/tCg	W1135S		0.16	4	21	0.166667	1	5	0.181818	4	18	0.133333	6	39			212	21	C	1	G	0.4845		212	14	C	1	G	0.6075		211	17	C	1	G	0.521
Smic.scaffold860|size323999	88416	C	96	37.67	[0, 76, 0, 20]	CT	0.21	7.95171e-18	Smic31324b		NON_SYNONYMOUS_CODING	Cct/Tct	P1136S		0.166667	4	20	0.166667	1	5	0.318182	7	15	0.177778	8	37			234	9	T	1	G	0.8631		235	4	T	0.8398	G	1		233	5	T	0.8316	G	1
Smic.scaffold860|size323999	88417	C	95	37.47	[0, 75, 0, 20]	CT	0.21	6.36361e-18	Smic31324b		NON_SYNONYMOUS_CODING	cCt/cTt	P1136L		0.173913	4	19	0.166667	1	5	0.318182	7	15	0.181818	8	36			249	19	T	1	C	0.3875		253	7	T	1	C	0.3263		249	14	T	1	C	0.5797
Smic.scaffold860|size323999	88420	G	90	37.53	[0, 16, 74, 0]	GC	0.18	7.63246e-13	Smic31324b		NON_SYNONYMOUS_CODING	gGc/gCc	G1137A		0.130435	3	20	0.2	1	4	0.272727	6	16	0.136364	6	38			292	13	C	1	G	0.7326		293	11	C	0.952	G	1		291	16	C	1	G	0.7565
Smic.scaffold860|size323999	88426	C	90	37.19	[0, 74, 0, 16]	CT	0.18	7.63246e-13	Smic31324b		NON_SYNONYMOUS_CODING	gCa/gTa	A1139V		0.090909	2	20	0.2	1	4	0.363636	8	14	0.121951	5	36			363	26	T	1	C	0.4538		366	18	T	1	G	0.7413		363	19	T	1	G	0.4887
Smic.scaffold860|size323999	88438	G	74	36.68	[19, 0, 55, 0]	GA	0.26	9.74763e-19	Smic31324b		NON_SYNONYMOUS_CODING	gGc/gAc	G1143D		0.210526	4	15	0.333333	1	2	0.4	10	15	0.172414	5	24			516	19	A	1	G	0.5893		520	13	A	1	G	0.6736		516	16	A	1	G	0.6909
Smic.scaffold860|size323999	88444	T	73	35.89	[0, 18, 0, 55]	TC	0.25	2.46699e-17	Smic31324b		NON_SYNONYMOUS_CODING	cTg/cCg	L1145P		0.111111	2	16	0.333333	1	2	0.37037	10	17	0.185185	5	22			587	14	C	1	T	0.7289		591	22	C	1	T	0.523		587	9	T	1	C	0.9244
Smic.scaffold860|size323999	88447	C	72	35.74	[0, 51, 0, 21]	CT	0.29	3.78034e-22	Smic31324b		NON_SYNONYMOUS_CODING	gCt/gTt	A1146V		0.277778	5	13	0.333333	1	2	0.346154	9	17	0.214286	6	22			625	31	T	1	G	0.4045		630	31	T	1	C	0.4371		625	26	T	1	C	0.5683
Smic.scaffold860|size323999	88450	C	82	36.26	[0, 61, 0, 21]	CT	0.26	8.03383e-21	Smic31324b		NON_SYNONYMOUS_CODING	gCa/gTa	A1147V		0.263158	5	14	0.6	3	2	0.259259	7	20	0.181818	6	27			662	14	T	1	C	0.806		667	15	T	1	C	0.6651		662	11	T	1	G	0.8866
Smic.scaffold860|size323999	88459	C	97	36.42	[0, 52, 0, 45]	CT	0.46	7.69934e-60	Smic31324b		NON_SYNONYMOUS_CODING	aCt/aTt	T1150I		0.518519	14	13	0.666667	4	2	0.5	15	15	0.351351	13	24			763	39	T	1	C	0.3805		770	34	T	1	C	0.4537		763	26	T	1	C	0.4014
Smic.scaffold860|size323999	88507	C	135	36.57	[0, 53, 0, 82]	CT	0.61	1.60581e-123	Smic31324b		NON_SYNONYMOUS_CODING	aCa/aTa	T1166I		0.552632	21	17	0.866667	13	2	0.69697	23	10	0.5	25	25			1327	34	T	1	C	0.4451		1338	36	T	1	C	0.4095		1328	19	T	1	C	0.3153
Smic.scaffold860|size323999	88519	G	112	36.73	[0, 42, 70, 0]	GC	0.38	6.79181e-51	Smic31324b		NON_SYNONYMOUS_CODING	gGa/gCa	G1170A		0.305556	11	25	0.8	8	2	0.4	10	15	0.317073	13	28			1468	23	G	1	C	0.6438		1481	27	G	1	C	0.5272		1468	13	G	1	T	0.6943
Smic.scaffold860|size323999	88528	C	100	34.67	[0, 55, 0, 45]	CT	0.45	4.5522e-59	Smic31324b		NON_SYNONYMOUS_CODING	gCt/gTt	A1173V		0.421053	16	22	0.818182	9	2	0.590909	13	9	0.4	16	24			1575	23	T	1	G	0.6122		1589	31	T	1	G	0.5		1575	26	T	1	C	0.6854
Smic.scaffold860|size323999	88531	G	108	35.68	[0, 51, 57, 0]	GC	0.47	1.69114e-68	Smic31324b		NON_SYNONYMOUS_CODING	gGc/gCc	G1174A		0.4	14	21	0.818182	9	2	0.541667	13	11	0.428571	18	24			1610	18	C	1	G	0.7511		1624	13	C	1	G	0.8479		1611	13	C	1	G	0.8896
Smic.scaffold860|size323999	88542	C	91	35.85	[0, 59, 0, 32]	CT	0.35	1.92861e-37	Smic31324b		NON_SYNONYMOUS_CODING	Cac/Tac	H1178Y		0.375	12	20	0.777778	7	2	0.35	7	13	0.277778	10	26			1741	24	T	1	C	0.6049		1756	41	T	1	G	0.3875		1741	13	T	1	C	0.5311
Smic.scaffold860|size323999	88549	G	92	35.71	[36, 0, 56, 0]	GA	0.39	2.84903e-44	Smic31324b		NON_SYNONYMOUS_CODING	gGc/gAc	G1180D		0.321429	9	19	0.714286	5	2	0.434783	10	13	0.361111	13	23			1824	27	A	1	G	0.5372		1838	27	A	1	G	0.5239		1823	34	A	1	G	0.415
Smic.scaffold860|size323999	88554	G	94	36.11	[0, 31, 63, 0]	GC	0.33	3.26799e-35	Smic31324b		NON_SYNONYMOUS_CODING	Gcc/Ccc	A1182P		0.310345	9	20	0.4	2	3	0.333333	9	18	0.342857	12	23			1882	34	C	1	G	0.4612		1897	34	C	1	T	0.3965		1881	41	C	1	T	0.3337
Smic.scaffold860|size323999	88559	C	96	36.67	[0, 88, 0, 8]	CT	0.08	0.00357309	Smic31324b		SYNONYMOUS_CODING	gtC/gtT	V1183		0.066667	2	28	0.4	2	3	0.129032	4	27	0.03125	1	31			1942	13	C	1	T	0.9271		1957	13	C	0.9504	T	1		1941	13	C	1	T	0.9309
Smic.scaffold860|size323999	88561	C	105	36.9	[0, 66, 0, 39]	CT	0.37	5.55379e-47	Smic31324b		NON_SYNONYMOUS_CODING	cCa/cTa	P1184L		0.272727	9	24	0.6	3	2	0.352941	12	22	0.432432	16	21			1965	13	T	1	C	0.8383		1980	13	T	1	C	0.6495		1964	13	T	1	C	0.7007
Smic.scaffold860|size323999	88748	C	287	37.88	[0, 104, 0, 183]	CT	0.64	2.59288e-283	Smic31324a		SYNONYMOUS_CODING	gcC/gcT	A1246		0.626667	47	28	0.785714	33	9	0.722222	65	25	0.475	38	42			no data							no data							no data
Smic.scaffold860|size323999	88765	C	290	37.5	[0, 68, 0, 222]	CT	0.77	0	Smic31324a		NON_SYNONYMOUS_CODING	gCc/gTc	A1252V		0.7875	63	17	0.804878	33	8	0.790698	68	18	0.702381	59	25			266	24	T	1	C	0.4098		260	14	T	1	A	0.2209		258	16	T	1	C	0.4641
Smic.scaffold860|size323999	88766	C	296	38.02	[0, 275, 0, 21]	CT	0.07	3.63939e-09	Smic31324a		SYNONYMOUS_CODING	gcC/gcT	A1252		0.035714	3	81	0.119048	5	37	0.069767	6	80	0.081395	7	79			283	28	C	1	T	0.152		276	16	C	1	G	0.4122		274	16	C	1	T	0.2115
Smic.scaffold860|size323999	88771	G	284	37.35	[208, 0, 76, 0]	GA	0.73	0	Smic31324a		NON_SYNONYMOUS_CODING	gGc/gAc	G1254D		0.797468	63	16	0.785714	33	9	0.75	63	21	0.634146	52	30			345	17	A	1	G	0.6388		337	21	A	1	G	0.5355		335	19	A	1	G	0.5199
Smic.scaffold860|size323999	88776	T	269	37.54	[0, 183, 0, 86]	TC	0.68	1.33722e-291	Smic31324a		NON_SYNONYMOUS_CODING	Tgc/Cgc	C1256R		0.706667	53	22	0.789474	30	8	0.716049	58	23	0.582278	46	33			411	9	T	1	C	0.9895		402	18	C	1	T	0.7878		399	9	C	1	T	0.9243
Smic.scaffold860|size323999	88780	C	273	37.52	[0, 101, 0, 172]	CT	0.63	8.45128e-265	Smic31324a		NON_SYNONYMOUS_CODING	aCc/aTc	T1257I		0.649351	50	27	0.69697	23	10	0.639535	55	31	0.576923	45	33			457	14	T	1	C	0.6776		447	23	T	1	C	0.4585		444	21	T	1	C	0.8175
Smic.scaffold860|size323999	88784	C	300	37.68	[0, 257, 0, 43]	CT	0.14	1.62448e-32	Smic31324a		SYNONYMOUS_CODING	gtC/gtT	V1258		0.119048	10	74	0.184211	7	31	0.189474	18	77	0.096386	8	75			510	34	C	1	T	0.3499		501	26	C	1	T	0.4933		497	19	C	1	T	0.4178
Smic.scaffold860|size323999	88793	C	310	37.55	[0, 281, 0, 29]	CT	0.09	2.54675e-16	Smic31324a		SYNONYMOUS_CODING	atC/atT	I1261		0.084337	7	76	0.190476	8	34	0.082474	8	89	0.068182	6	82			622	23	C	1	T	0.262		611	27	C	1	T	0.3978		606	21	C	1	T	0.3388
Smic.scaffold860|size323999	88795	G	307	37.53	[0, 109, 197, 1]	GC	0.36	1.39402e-132	Smic31324a		NON_SYNONYMOUS_CODING	tGc/tCc	C1262S		0.259259	21	60	0.487805	20	21	0.42	42	58	0.310345	27	60			649	16	G	1	C	0.4133		639	22	G	1	C	0.5221		633	13	G	1	C	0.5452
Smic.scaffold860|size323999	88810	A	355	37.81	[339, 0, 16, 0]	AG	0.05	0.000539717	Smic31324a		NON_SYNONYMOUS_CODING	cAg/cGg	Q1267R		0.043011	4	89	0.037037	2	52	0.046296	5	103	0.048077	5	99			826	43	A	1	C	0.1729		813	39	A	1	C	0.3185		807	32	A	1	C	0.2712
Smic.scaffold860|size323999	88853	C	320	37.51	[0, 79, 0, 241]	CT	0.75	0	Smic31324a		SYNONYMOUS_CODING	ctC/ctT	L1281		0.674699	56	27	0.934426	57	4	0.757576	75	24	0.670732	55	27			1328	43	T	1	C	0.355		1305	30	T	1	A	0.3081		1305	39	T	1	C	0.3615
Smic.scaffold860|size323999	88866	C	281	36.33	[0, 85, 0, 196]	CT	0.7	5.64557810661e-316	Smic31324a		NON_SYNONYMOUS_CODING	Cgg/Tgg	R1286W		0.648649	48	26	0.9	45	5	0.727273	64	24	0.569444	41	31			1481	27	T	1	C	0.5		1470	10	G	1	T	0.8894		1459	34	T	1	C	0.4574
Smic.scaffold860|size323999	88872	C	269	37.2	[0, 84, 0, 185]	CT	0.69	2.96447e-296	Smic31324a		NON_SYNONYMOUS_CODING	Ctt/Ttt	L1288F		0.594203	41	28	0.877551	43	6	0.753086	61	20	0.575342	42	31			1552	37	T	1	C	0.3798		1544	23	T	1	C	0.4899		1530	30	T	1	C	0.3939
Smic.scaffold860|size323999	88875	A	263	36.07	[91, 0, 172, 0]	AG	0.65	3.39052e-269	Smic31324a		NON_SYNONYMOUS_CODING	Acg/Gcg	T1289A		0.56338	40	31	0.877551	43	6	0.692308	54	24	0.542857	38	32			1588	29	G	1	A	0.3289		1580	30	G	1	A	0.4034		1567	19	G	1	A	0.3885
Smic.scaffold860|size323999	88888	C	250	36.88	[0, 94, 0, 156]	CT	0.62	4.99682e-239	Smic31324a		NON_SYNONYMOUS_CODING	aCg/aTg	T1293M		0.57971	40	29	0.816327	40	9	0.630769	41	24	0.521739	36	33			1737	43	T	1	C	0.3442		1732	17	T	1	C	0.298		1716	36	T	1	C	0.3467
Smic.scaffold860|size323999	88895	G	230	37.3	[0, 125, 105, 0]	GC	0.54	3.49774e-180	Smic31324a		NON_SYNONYMOUS_CODING	caG/caC	Q1295H		0.409091	27	39	0.73913	34	12	0.603175	38	25	0.453125	29	35			1819	40	C	1	G	0.4072		1816	13	C	1	A	0.6755		1801	24	C	1	G	0.6692
Smic.scaffold860|size323999	88903	C	220	38.2	[0, 96, 0, 124]	CT	0.56	1.54259e-181	Smic31324a		NON_SYNONYMOUS_CODING	cCg/cTg	P1298L		0.483871	30	32	0.767442	33	10	0.6	33	22	0.492063	31	32			1916	23	T	1	C	0.5172		1912	13	C	1	T	0.9693		1899	20	T	1	C	0.5434
Smic.scaffold860|size323999	88915	C	282	37.5	[0, 101, 0, 181]	CT	0.64	5.14595e-281	Smic31324a		NON_SYNONYMOUS_CODING	aCc/aTc	T1302I		0.578947	44	32	0.819672	50	11	0.656716	44	23	0.536585	44	38			2053	25	T	1	C	0.3359		2055	18	T	1	C	0.7234		2039	30	T	1	C	0.4927
Smic.scaffold860|size323999	88918	T	287	36.98	[0, 83, 0, 204]	TC	0.29	1.06391e-90	Smic31324a		NON_SYNONYMOUS_CODING	gTc/gCc	V1303A		0.220779	17	60	0.412698	26	37	0.309859	22	49	0.2625	21	59			2089	18	T	1	C	0.7934		2092	13	T	1	C	0.6727		2075	19	C	1	T	0.8609
Smic.scaffold1173|size220570	145421	G	108	36.45	[8, 0, 100, 0]	CT	0.07	0.00842707	Smic36637a		SYNONYMOUS_CODING	ccC/ccT	P2234		0.038462	1	25	0.041667	1	23	0.068966	2	27	0.151515	5	28			2462	43	C	1	T	0.2901		2455	45	C	1	T	0.2765		2403	38	C	1	T	0.3086
Smic.scaffold1173|size220570	145422	G	108	36.44	[76, 0, 32, 0]	CT	0.7	3.95655e-122	Smic36637a		NON_SYNONYMOUS_CODING	cCc/cTc	P2234L		0.807692	21	5	0.833333	20	4	0.413793	12	17	0.818182	27	6			2451	50	T	1	C	0.2583		2443	56	T	1	C	0.1318		2391	51	T	1	C	0.0421
Smic.scaffold1173|size220570	145423	G	103	35.89	[74, 0, 29, 0]	CT	0.72	5.11457e-120	Smic36637a		NON_SYNONYMOUS_CODING	Ccc/Tcc	P2234S		0.8	20	5	0.833333	20	4	0.428571	12	16	0.78125	25	7			2438	39	T	1	G	0.1885		2431	45	T	1	C	0.1521		2380	43	T	1	C	0.0525
Smic.scaffold1173|size220570	145431	G	91	35.09	[20, 0, 71, 0]	CT	0.22	2.53647e-18	Smic36637a		NON_SYNONYMOUS_CODING	gCg/gTg	A2231V		0.32	8	17	0.4	8	12	0.086957	2	21	0.115385	3	23			2342	12	C	1	T	0.6495		2335	24	C	1	T	0.6441		2289	17	C	1	T	0.6813
Smic.scaffold1173|size220570	145455	G	92	36.95	[70, 0, 22, 0]	CT	0.76	1.4651e-116	Smic36637a		NON_SYNONYMOUS_CODING	aCt/aTt	T2223I		0.814815	22	5	0.947368	18	1	0.576923	15	11	0.714286	15	6			2057	59	T	1	A	0.1182		2049	59	T	1	C	0.1268		2014	59	T	1	G	0.0821
Smic.scaffold1173|size220570	145471	C	63	36.94	[0, 20, 43, 0]	GC	0.68	1.54078e-67	Smic36637a		NON_SYNONYMOUS_CODING	Gcg/Ccg	A2218P		0.75	9	3	1	12	0	0.368421	7	12	0.714286	15	6			1865	41	C	1	G	0.4203		1858	34	C	1	G	0.4951		1829	48	C	1	G	0.2802
Smic.scaffold1173|size220570	145476	C	65	36.55	[0, 17, 0, 48]	GA	0.74	2.42939e-78	Smic36637a		NON_SYNONYMOUS_CODING	gGc/gAc	G2216D		0.75	12	4	1	12	0	0.5	10	10	0.8	16	4			1807	24	A	1	G	0.4443		1800	46	A	1	G	0.2439		1773	59	A	1	G	0.1474
Smic.scaffold1173|size220570	145488	G	65	36.32	[48, 0, 17, 0]	CT	0.74	2.42939e-78	Smic36637a		NON_SYNONYMOUS_CODING	aCa/aTa	T2212I		0.666667	12	6	0.916667	11	1	0.65	13	7	0.764706	13	4			1659	24	T	1	C	0.2394		1652	59	T	1	A	0.1708		1630	49	T	1	A	0.1316
Smic.scaffold1173|size220570	145497	G	77	37.26	[57, 0, 20, 0]	CT	0.74	2.07746e-93	Smic36637a		NON_SYNONYMOUS_CODING	tCc/tTc	S2209F		0.666667	14	7	0.857143	12	2	0.75	18	6	0.7	14	6			1555	56	T	1	C	0.1464		1549	43	T	1	C	0.1175		1529	62	T	1	C	0.0386
Smic.scaffold1173|size220570	145566	G	51	36.24	[38, 0, 13, 0]	CT	0.75	5.52415e-62	Smic36637a		NON_SYNONYMOUS_CODING	aCt/aTt	T2186I		0.928571	13	1	0.888889	8	1	0.666667	10	5	0.571429	8	6			714	17	T	1	C	0.1676		710	54	T	1	A	0.1062		707	47	T	1	A	0.0755
Smic.scaffold1173|size220570	145572	G	51	36.55	[10, 0, 41, 0]	CT	0.2	5.81638e-08	Smic36637a		NON_SYNONYMOUS_CODING	aCa/aTa	T2184I		0.3125	5	11	0.25	2	6	0	0	12	0.2	3	12			642	16	C	1	T	0.503		639	28	C	1	T	0.4205		636	22	C	1	T	0.5106
Smic.scaffold1173|size220570	145576	G	42	36.38	[19, 0, 23, 0]	CT	0.45	2.92165e-24	Smic36637a		NON_SYNONYMOUS_CODING	Ctc/Ttc	L2183F		0.466667	7	8	0.75	3	1	0.363636	4	7	0.384615	5	8			597	27	T	1	C	0.2465		593	40	T	1	C	0.2658		592	56	T	1	C	0.1749
Smic.scaffold1173|size220570	145587	C	35	37.26	[0, 24, 0, 11]	GA	0.31	2.34186e-11	Smic36637a		NON_SYNONYMOUS_CODING	gGc/gAc	G2179D		0.416667	5	7	0	0	2	0.363636	4	7	0.181818	2	9			462	34	A	1	G	0.1864		460	42	A	1	C	0.1246		459	45	A	1	C	0.1083
Smic.scaffold1173|size220570	145593	G	33	37.94	[10, 0, 23, 0]	CT	0.3	5.14093e-10	Smic36637a		NON_SYNONYMOUS_CODING	tCg/tTg	S2177L		0.5	5	5	0	0	2	0.272727	3	8	0.2	2	8			383	22	T	1	C	0.1173		380	37	T	1	C	0.1204		380	29	T	1	G	0.0566
Smic.scaffold1173|size220570	145615	G	39	38.05	[6, 0, 33, 0]	CT	0.15	0.00146672	Smic36637a		NON_SYNONYMOUS_CODING	Cgg/Tgg	R2170W		0.2	3	12	0.25	1	3	0.125	1	7	0.2	3	12			54	4	T	1	G	0.7876		55	7	T	1	G	0.732		55	6	T	1	G	0.605
Smic.scaffold1173|size220570	146229	C	36	37.03	[0, 27, 9, 0]	GC	0.25	4.88555e-08	Smic36637b		NON_SYNONYMOUS_CODING	gGc/gCc	G2107A		0.181818	2	9	0.285714	2	5	0.454545	5	6	0	0	7			2368	19	C	1	G	0.7116		2346	13	G	1	C	0.6452		2374	30	C	1	G	0.4946
Smic.scaffold1173|size220570	146232	G	34	38	[12, 0, 22, 0]	CT	0.35	3.21525e-13	Smic36637b		NON_SYNONYMOUS_CODING	tCa/tTa	S2106L		0.2	2	8	0.666667	4	2	0.5	5	5	0.125	1	7			2333	25	T	1	C	0.5118		2310	12	C	0.9891	T	1		2337	21	T	1	C	0.3302
Smic.scaffold1173|size220570	146244	G	31	37.65	[5, 0, 26, 0]	CT	0.16	0.00796611	Smic36637b		NON_SYNONYMOUS_CODING	cCt/cTt	P2102L		0.181818	2	9	0.333333	1	2	0.25	2	6	0	0	9			2197	34	T	1	C	0.4054		2176	13	C	0.9281	T	1		2197	28	T	1	C	0.2986
Smic.scaffold1173|size220570	146277	C	52	37.92	[0, 32, 20, 0]	GC	0.38	7.52761e-24	Smic36637b		NON_SYNONYMOUS_CODING	tGg/tCg	W2091S		0.625	10	6	0.142857	1	6	0.2	2	8	0.368421	7	12			1812	27	C	1	G	0.4644		1795	13	C	0.9454	G	1		1801	28	C	1	G	0.4081
Smic.scaffold1173|size220570	146279	T	53	37.55	[0, 22, 0, 31]	AG	0.42	2.87585e-27	Smic36637b		SYNONYMOUS_CODING	cgA/cgG	R2090		0.625	10	6	0.142857	1	6	0.363636	4	7	0.368421	7	12			1789	11	G	1	A	0.9714		1770	19	A	1	G	0.672		1778	22	G	1	A	0.635
Smic.scaffold1173|size220570	146281	G	54	37.7	[24, 0, 30, 0]	CT	0.44	9.09993e-31	Smic36637b		STOP_GAINED	Cga/Tga	R2090*		0.684211	13	6	0.142857	1	6	0.363636	4	7	0.352941	6	11			1764	32	T	1	C	0.433		1747	18	T	1	C	0.8408		1752	36	T	1	C	0.2986
Smic.scaffold1173|size220570	146295	G	63	37.65	[35, 0, 28, 0]	CT	0.56	5.46152e-50	Smic36637b		NON_SYNONYMOUS_CODING	cCt/cTt	P2085L		0.789474	15	4	0.285714	2	5	0.571429	8	6	0.434783	10	13			1600	28	T	1	C	0.5164		1585	13	T	0.9924	C	1		1586	28	T	1	C	0.3382
Smic.scaffold1173|size220570	146342	G	94	37.61	[15, 0, 79, 0]	CT	0.16	3.09058e-11	Smic36637b		SYNONYMOUS_CODING	atC/atT	I2069		0.074074	2	25	0.166667	2	10	0.142857	4	24	0.259259	7	20			1053	45	C	1	T	0.2561		1042	51	C	1	T	0.2401		1023	39	T	1	A	0.1777
Smic.scaffold1173|size220570	146359	C	95	38.17	[0, 38, 57, 0]	GC	0.6	5.41014e-85	Smic36637b		NON_SYNONYMOUS_CODING	Gcg/Ccg	A2064P		0.407407	11	16	0.6	6	4	0.645161	20	11	0.740741	20	7			848	51	C	1	A	0.1939		838	22	C	1	G	0.4839		831	51	C	1	G	0.1902
Smic.scaffold1173|size220570	146371	G	95	37.65	[58, 0, 36, 1]	CT	0.62	2.34351e-89	Smic36637b		NON_SYNONYMOUS_CODING	Cat/Tat	H2060Y		0.423077	11	15	0.5	5	5	0.677419	21	10	0.785714	22	6			703	27	T	1	C	0.3719		695	9	T	1	C	0.8489		688	30	T	1	A	0.2586
Smic.scaffold1173|size220570	146387	T	85	37.84	[0, 34, 0, 51]	AG	0.4	3.78745e-42	Smic36637b		SYNONYMOUS_CODING	acA/acG	T2054		0.291667	7	17	0.285714	2	5	0.571429	16	12	0.346154	9	17			503	8	A	0.9071	G	1		494	9	A	0.8607	C	1		489	9	A	0.7743	G	1
Smic.scaffold1173|size220570	146389	T	75	37.21	[0, 45, 0, 30]	AG	0.6	8.06704e-67	Smic36637b		NON_SYNONYMOUS_CODING	Aca/Gca	T2054A		0.52381	11	10	0.285714	2	5	0.708333	17	7	0.652174	15	8			482	10	G	1	A	0.7328		475	15	A	1	G	0.7477		469	19	G	1	A	0.5086
Smic.scaffold1173|size220570	146406	G	67	37.03	[40, 0, 27, 0]	CT	0.6	4.00887e-59	Smic36637b		NON_SYNONYMOUS_CODING	aCa/aTa	T2048I		0.55	11	9	0.5	2	2	0.6	12	8	0.652174	15	8			258	11	T	1	A	0.8004		252	12	T	1	C	0.6237		247	17	T	1	A	0.6396
Smic.scaffold1173|size220570	146422	G	59	36.19	[32, 0, 27, 0]	CT	0.54	3.93086e-45	Smic36637b		NON_SYNONYMOUS_CODING	Ctc/Ttc	L2043F		0.5	10	10	0.333333	1	2	0.5	10	10	0.55	11	9			17	5	T	1	C	0.3093		no data							no data
Smic.scaffold1173|size220570	146424	C	61	36.66	[0, 36, 0, 25]	GA	0.41	5.39152e-31	Smic36637b		NON_SYNONYMOUS_CODING	gGg/gAg	G2042E		0.4	8	12	0.333333	1	2	0.4	8	12	0.473684	9	10			no data							no data							no data
[truncated: 114 more columns]
