# Supplementary material for: Condition-specific RNA editing in the coral symbiont Symbiodinium microadriaticum
Source: PLoS Genet. 2017 Feb 28;13(2):e1006619. doi: 10.1371/journal.pgen.1006619 (PMC5357065; doi:10.1371/journal.pgen.1006619)
Supplement: S1 Dataset — (GZ) [file pgen.1006619.s019.tar.gz]

Archive with 6 entries (5 files):
- SwissProt_reference_proteins
- SwissProt_reference_proteins/adar_swiss.fa
- SwissProt_reference_proteins/adat_swiss.fa
- SwissProt_reference_proteins/cytidine_swiss.fa
- SwissProt_reference_proteins/morf_swiss.fa
- SwissProt_reference_proteins/ppr-swiss.fa
