# Supplementary material for: Condition-specific RNA editing in the coral symbiont Symbiodinium microadriaticum
Source: PLoS Genet. 2017 Feb 28;13(2):e1006619. doi: 10.1371/journal.pgen.1006619 (PMC5357065; doi:10.1371/journal.pgen.1006619)
Supplement: S1 Dataset — (GZ) [file pgen.1006619.s019.tar.gz › SwissProt_reference_proteins/morf_swiss.fa]

>sp|Q9LKA5|MORF8_ARATH Multiple organellar RNA editing factor 8, chloroplastic/mitochondrial OS=Arabidopsis thaliana GN=MORF8 PE=1 SV=1
MATHTISRSILCRPAKSLSFLFTRSFASSAPLAKSPASSLLSRSRPLVAAFSSVFRGGLVSVKGLSTQATSSSLNDPNPNWSNRPPKETILLDGCDFEHWLVVVEPPQGEPTRDEIIDSYIKTLAQIVGSEDEARMKIYSVSTRCYYAFGALVSEDLSHKLKELSNVRWVLPDSYLDVRNKDYGGEPFIDGKAVPYDPKYHEEWIRNNARANERNRRNDRPRNNDRSRNFERRRENMAGGPPPQRPPMGGPPPPPHIGGSAPPPPHMGGSAPPPPHMGQNYGPPPPNNMGGPRHPPPYGAPPQNNMGGPRPPQNYGGTPPPNYGGAPPANNMGGAPPPNYGGGPPPQYGAVPPPQYGGAPPQNNNYQQQGSGMQQPQYQNNYPPNRDGSGNPYQG
>sp|Q9LPZ1|MORF9_ARATH Multiple organellar RNA editing factor 9, chloroplastic OS=Arabidopsis thaliana GN=MORF9 PE=1 SV=1
MASFTTTSSSSLLLKTLLPVSHLNRFSTLSGIRVGDSWTPLLRNISTAGSRRRVAIVKAATVDSDYSSKRSNSNEQRETIMLPGCDYNHWLIVMEFPKDPAPSRDQMIDTYLNTLATVLGSMEEAKKNMYAFSTTTYTGFQCTIDEETSEKFKGLPGVLWVLPDSYIDVKNKDYGGDKYINGEIIPCTYPTYQPKQRNNTKYQSKRYERKRDGPPPPEQRKPRQEPAASDSS
>sp|O22793|MORF2_ARATH Multiple organellar RNA editing factor 2, chloroplastic OS=Arabidopsis thaliana GN=MORF2 PE=1 SV=1
MALPLSGTRHLTRALLSNVTLMAPPRIPSSVHYGGSRLGCSTRFFSIRCGANRSGSTYSPLNSGSNFSDRPPTEMAPLFPGCDYEHWLIVMDKPGGEGATKQQMIDCYIQTLAKVVGSEEEAKKRIYNVSCERYLGFGCEIDEETSTKLEGLPGVLFVLPDSYVDPENKDYGAELFVNGEIVQRSPERQRRVEPQPQRAQDRPRYNDRTRYSRRRENTR
>sp|O49429|MORF1_ARATH Multiple organellar RNA editing factor 1, mitochondrial OS=Arabidopsis thaliana GN=MORF1 PE=1 SV=1
MAMISHRLRRALLTATSYVNRSISSSITPASDFPSVSAAVLKRSVIGRSTEVATRAPARLFSTRQYKLYKEGDEITEDTVLFEGCDYNHWLITMDFSKEETPKSPEEMVAAYEETCAQGLGISVEEAKQRMYACSTTTYQGFQAIMTEQESEKFKDLPGVVFILPDSYIDPQNKEYGGDKYENGVITHRPPPIQSGRARPRPRFDRSGGGSGGPQNFQRNTQYGQQPPMQGGGGSYGPQQGYATPGQGQGTQAPPPFQGGYNQGPRSPPPPYQAGYNQGQGSPVPPYQAGYNQVQGSPVPPYQGTQSSYGQGGSGNYSQGPQGGYNQGGPRNYNPQGAGNFGPASGAGNLGPAPGAGNPGYGQGYSGPGQEQNQTFPQADQRNRDWNNNNPAGQPGSDQVRSRSIMNLASFFFDILIRH
>sp|Q9CAH0|MORF7_ARATH Multiple organellar RNA editing factor 7, mitochondrial OS=Arabidopsis thaliana GN=MORF7 PE=2 SV=1
MARIIRRPLNLTAAVRFRLSPLSPFSGNSGSINSETTSWSELIRVPSLVEGCDYKHWLVLMKPPNGYPTRNHIVQSFVETLAMALGSEEEAKRSIYSVSTKYYYAFGCRIHEPLTYKIRSLPDVKWVLPDSFIVDGDNRYGGEPFVDGEVVPYDEKYHADWLRDQTDEDAKSGVVKKKHRRKRKKKLI
>sp|O82169|MORF6_ARATH Multiple organellar RNA editing factor 6, mitochondrial OS=Arabidopsis thaliana GN=MORF6 PE=2 SV=1
MAKTLSRSTASCVAKRFFSTSNAVASPSPLPSHLISRRFSPTIFHAVGYIPALTRFTTIRTRMDRSGGSYSPLKSGSNFSDRPPTEMAPLFPGCDYEHWLIVMEKPGGENAQKQQMIDCYVQTLAKIVGSEEEARKKIYNVSCERYFGFGCEIDEETSNKLEGLPGVLFVLPDSYVDPEFKDYGAELFVNGEVVPRPPERQRRMVELTNQRGSDKPKYHDRIRNVRRRENMR
>sp|O48582|MORF4_ARATH Multiple organellar RNA editing factor 4, mitochondrial OS=Arabidopsis thaliana GN=MORF4 PE=2 SV=1
MAMFSHRLRRIVVAAPSYFQRFSTLSRPSDFTPVPSLLPRSVVKQSTAINRSPARLFSTTQYQYDPYTGEDSFMPDNEGCDFNHWLITMNFPKDNLPSREEMISIFEQTCAKGLAISLEEAKKKIYAICTTSYQGFQATMTIGEVEKFRDLPGVQYIIPDSYIDVENKVYGGDKYENGVITPGPVPVPTKEGFDSLKKESKPEQEEAEIILTPPDEGKTSGQVQGQGSLTLPDQRSVKERQGTLALVQGQGQRSGMSILGQGQGEGRRMSIPGQWQSRGQGNSFQGSFKQSQGTLPVRKGQTQISDEIPSFQGNVKQRQEMPIHGQGQAQRSQMPSSQGTLRQGQAQGSQRPSNQVGYNQGQGAQTPPYHQGQGAQTPPYQESPNNYGQGAFVQYNQGPPQGNVVQTTQEKYNQMGQGNYAPQSGGNYSPAQGAGSPRFGYGQGQGGQLLSPYRGNYNQGQGTPLPGQGQEGQPSYQMGFSQGLGAPVPPNQVIPGNYGQWAFVNYNQGPPQGNFLQGPQQNHNQGGQWNYSPQNGGHYGPAQFGQWYPGPPQGQGIQWPQYQLSYNQGQGTPFSGQCRCPNCGMTSYQGYNNQGQGTHIPEQWEGQDYAVLSYQASYNQAHGAQAPPYHGNYNQATPGGYGQGTSANFNQRFPVNPANYNMQNGGNYGPPHGLAGNPGFRQGFSGQGQNQTFQQDDQRNVAGDLRNNNPVDPTETRKPNSRI
>sp|Q84JZ6|MORF3_ARATH Multiple organellar RNA editing factor 3, mitochondrial OS=Arabidopsis thaliana GN=MORF3 PE=1 SV=1
MALISTRRTLSTLLNKTLSSSTSYSSSFPTLSSRSRFAMPLIEKVSSSRTSLGPCYISTRPKTSGSGYSPLNDPSPNWSNRPPKETILLDGCDYEHWLIVMEFTDPKPTEEEMINSYVKTLTSVLGCEEEAKKKIYSVCTSTYTGFGALISEELSCKVKALPGVLWVLPDSYLDVPNKDYGGDLYVEGKVIPRPQYRFTEQRHTRPRPRPRYDRRRETMQVERREPSMGLHSPVNPGEFNKPSA
>sp|Q9C7Y2|MORF5_ARATH Multiple organellar RNA editing factor 5, mitochondrial OS=Arabidopsis thaliana GN=MORF5 PE=2 SV=1
MAKTLARSTASRITKRLISTSGATTPSPSYILSRRSTPVFSHAVGFISSLNRFTTIRTRMDRSGGSYSPLKSGSNFSDRAPTEMAPLFPGCDYEHWLIVMDKPGGENATKQQMIDCYVQTLAKIIGSEEEAKKKIYNVSCERYFGFGCEIDEETSNKLEGLPGVLFILPDSYVDQENKDYGAELFVNGEIVQRPPERQRKIIELTTQRTNDKPKYHDKTRYVRRRENMR
