# Supplementary material for: Condition-specific RNA editing in the coral symbiont Symbiodinium microadriaticum
Source: PLoS Genet. 2017 Feb 28;13(2):e1006619. doi: 10.1371/journal.pgen.1006619 (PMC5357065; doi:10.1371/journal.pgen.1006619)
Supplement: S2 Dataset — (GZ) [file pgen.1006619.s020.tar.gz]

Archive with 339 entries (312 files):
- motif_logo
- motif_logo/exonic_edits
- motif_logo/exonic_edits/CT_meme
- motif_logo/exonic_edits/CT_meme/logo2.png
- motif_logo/exonic_edits/CT_meme/meme.html
- motif_logo/exonic_edits/CT_meme/logo3.png
- motif_logo/exonic_edits/CT_meme/logo_rc6.png
- motif_logo/exonic_edits/CT_meme/logo6.png
- motif_logo/exonic_edits/CT_meme/logo_rc1.png
- motif_logo/exonic_edits/CT_meme/logo_rc5.png
- motif_logo/exonic_edits/CT_meme/logo_rc4.png
- motif_logo/exonic_edits/CT_meme/logo5.png
- motif_logo/exonic_edits/CT_meme/logo1.png
- motif_logo/exonic_edits/CT_meme/logo_rc2.png
- motif_logo/exonic_edits/CT_meme/logo_rc3.png
- motif_logo/exonic_edits/CT_meme/logo4.png
- motif_logo/exonic_edits/TA_meme
- motif_logo/exonic_edits/TA_meme/logo2.png
- motif_logo/exonic_edits/TA_meme/meme.html
- motif_logo/exonic_edits/TA_meme/logo3.png
- motif_logo/exonic_edits/TA_meme/logo_rc6.png
- motif_logo/exonic_edits/TA_meme/logo6.png
- motif_logo/exonic_edits/TA_meme/logo_rc1.png
- motif_logo/exonic_edits/TA_meme/logo_rc5.png
- motif_logo/exonic_edits/TA_meme/logo_rc4.png
- motif_logo/exonic_edits/TA_meme/logo5.png
- motif_logo/exonic_edits/TA_meme/logo1.png
- motif_logo/exonic_edits/TA_meme/logo_rc2.png
- motif_logo/exonic_edits/TA_meme/logo_rc3.png
- motif_logo/exonic_edits/TA_meme/logo4.png
- motif_logo/exonic_edits/GC_meme
- motif_logo/exonic_edits/GC_meme/logo2.png
- motif_logo/exonic_edits/GC_meme/meme.html
- motif_logo/exonic_edits/GC_meme/logo3.png
- motif_logo/exonic_edits/GC_meme/logo_rc6.png
- motif_logo/exonic_edits/GC_meme/logo6.png
- motif_logo/exonic_edits/GC_meme/logo_rc1.png
- motif_logo/exonic_edits/GC_meme/logo_rc5.png
- motif_logo/exonic_edits/GC_meme/logo_rc4.png
- motif_logo/exonic_edits/GC_meme/logo5.png
- motif_logo/exonic_edits/GC_meme/logo1.png
- motif_logo/exonic_edits/GC_meme/logo_rc2.png
- motif_logo/exonic_edits/GC_meme/logo_rc3.png
- motif_logo/exonic_edits/GC_meme/logo4.png
- motif_logo/exonic_edits/CA_meme
- motif_logo/exonic_edits/CA_meme/logo2.png
- motif_logo/exonic_edits/CA_meme/meme.html
- motif_logo/exonic_edits/CA_meme/logo3.png
- motif_logo/exonic_edits/CA_meme/logo_rc6.png
- motif_logo/exonic_edits/CA_meme/logo6.png
- motif_logo/exonic_edits/CA_meme/logo_rc1.png
- motif_logo/exonic_edits/CA_meme/logo_rc5.png
- motif_logo/exonic_edits/CA_meme/logo_rc4.png
- motif_logo/exonic_edits/CA_meme/logo5.png
- motif_logo/exonic_edits/CA_meme/logo1.png
- motif_logo/exonic_edits/CA_meme/logo_rc2.png
- motif_logo/exonic_edits/CA_meme/logo_rc3.png
- motif_logo/exonic_edits/CA_meme/logo4.png
- motif_logo/exonic_edits/TC_meme
- motif_logo/exonic_edits/TC_meme/logo2.png
- motif_logo/exonic_edits/TC_meme/meme.html
- motif_logo/exonic_edits/TC_meme/logo3.png
- motif_logo/exonic_edits/TC_meme/logo_rc6.png
- motif_logo/exonic_edits/TC_meme/logo6.png
- motif_logo/exonic_edits/TC_meme/logo_rc1.png
- motif_logo/exonic_edits/TC_meme/logo_rc5.png
- motif_logo/exonic_edits/TC_meme/logo_rc4.png
- motif_logo/exonic_edits/TC_meme/logo5.png
- motif_logo/exonic_edits/TC_meme/logo1.png
- motif_logo/exonic_edits/TC_meme/logo_rc2.png
- motif_logo/exonic_edits/TC_meme/logo_rc3.png
- motif_logo/exonic_edits/TC_meme/logo4.png
- motif_logo/exonic_edits/AG_meme
- motif_logo/exonic_edits/AG_meme/logo2.png
- motif_logo/exonic_edits/AG_meme/meme.html
- motif_logo/exonic_edits/AG_meme/logo3.png
- motif_logo/exonic_edits/AG_meme/logo_rc6.png
- motif_logo/exonic_edits/AG_meme/logo6.png
- motif_logo/exonic_edits/AG_meme/logo_rc1.png
- motif_logo/exonic_edits/AG_meme/logo_rc5.png
- motif_logo/exonic_edits/AG_meme/logo_rc4.png
- motif_logo/exonic_edits/AG_meme/logo5.png
- motif_logo/exonic_edits/AG_meme/logo1.png
- motif_logo/exonic_edits/AG_meme/logo_rc2.png
- motif_logo/exonic_edits/AG_meme/logo_rc3.png
- motif_logo/exonic_edits/AG_meme/logo4.png
- motif_logo/exonic_edits/CG_meme
- motif_logo/exonic_edits/CG_meme/logo2.png
- motif_logo/exonic_edits/CG_meme/meme.html
- motif_logo/exonic_edits/CG_meme/logo3.png
- motif_logo/exonic_edits/CG_meme/logo_rc6.png
- motif_logo/exonic_edits/CG_meme/logo6.png
- motif_logo/exonic_edits/CG_meme/logo_rc1.png
- motif_logo/exonic_edits/CG_meme/logo_rc5.png
- motif_logo/exonic_edits/CG_meme/logo_rc4.png
- motif_logo/exonic_edits/CG_meme/logo5.png
- motif_logo/exonic_edits/CG_meme/logo1.png
- motif_logo/exonic_edits/CG_meme/logo_rc2.png
- motif_logo/exonic_edits/CG_meme/logo_rc3.png
- motif_logo/exonic_edits/CG_meme/logo4.png
- motif_logo/exonic_edits/TG_meme
- motif_logo/exonic_edits/TG_meme/logo2.png
- motif_logo/exonic_edits/TG_meme/meme.html
- motif_logo/exonic_edits/TG_meme/logo3.png
- motif_logo/exonic_edits/TG_meme/logo_rc6.png
- motif_logo/exonic_edits/TG_meme/logo6.png
- motif_logo/exonic_edits/TG_meme/logo_rc1.png
- motif_logo/exonic_edits/TG_meme/logo_rc5.png
- motif_logo/exonic_edits/TG_meme/logo_rc4.png
- motif_logo/exonic_edits/TG_meme/logo5.png
- motif_logo/exonic_edits/TG_meme/logo1.png
- motif_logo/exonic_edits/TG_meme/logo_rc2.png
- motif_logo/exonic_edits/TG_meme/logo_rc3.png
- motif_logo/exonic_edits/TG_meme/logo4.png
- motif_logo/exonic_edits/AC_meme
- motif_logo/exonic_edits/AC_meme/logo2.png
- motif_logo/exonic_edits/AC_meme/meme.html
- motif_logo/exonic_edits/AC_meme/logo3.png
- motif_logo/exonic_edits/AC_meme/logo_rc6.png
- motif_logo/exonic_edits/AC_meme/logo6.png
- motif_logo/exonic_edits/AC_meme/logo_rc1.png
- motif_logo/exonic_edits/AC_meme/logo_rc5.png
- motif_logo/exonic_edits/AC_meme/logo_rc4.png
- motif_logo/exonic_edits/AC_meme/logo5.png
- motif_logo/exonic_edits/AC_meme/logo1.png
- motif_logo/exonic_edits/AC_meme/logo_rc2.png
- motif_logo/exonic_edits/AC_meme/logo_rc3.png
- motif_logo/exonic_edits/AC_meme/logo4.png
- motif_logo/exonic_edits/AT_meme
- motif_logo/exonic_edits/AT_meme/logo2.png
- motif_logo/exonic_edits/AT_meme/meme.html
- motif_logo/exonic_edits/AT_meme/logo3.png
- motif_logo/exonic_edits/AT_meme/logo_rc6.png
- motif_logo/exonic_edits/AT_meme/logo6.png
- motif_logo/exonic_edits/AT_meme/logo_rc1.png
- motif_logo/exonic_edits/AT_meme/logo_rc5.png
- motif_logo/exonic_edits/AT_meme/logo_rc4.png
- motif_logo/exonic_edits/AT_meme/logo5.png
- motif_logo/exonic_edits/AT_meme/logo1.png
- motif_logo/exonic_edits/AT_meme/logo_rc2.png
- motif_logo/exonic_edits/AT_meme/logo_rc3.png
- motif_logo/exonic_edits/AT_meme/logo4.png
- motif_logo/exonic_edits/GA_meme
- motif_logo/exonic_edits/GA_meme/logo2.png
- motif_logo/exonic_edits/GA_meme/meme.html
- motif_logo/exonic_edits/GA_meme/logo3.png
- motif_logo/exonic_edits/GA_meme/logo_rc6.png
- motif_logo/exonic_edits/GA_meme/logo6.png
- motif_logo/exonic_edits/GA_meme/logo_rc1.png
- motif_logo/exonic_edits/GA_meme/logo_rc5.png
- motif_logo/exonic_edits/GA_meme/logo_rc4.png
- motif_logo/exonic_edits/GA_meme/logo5.png
- motif_logo/exonic_edits/GA_meme/logo1.png
- motif_logo/exonic_edits/GA_meme/logo_rc2.png
- motif_logo/exonic_edits/GA_meme/logo_rc3.png
- motif_logo/exonic_edits/GA_meme/logo4.png
- motif_logo/exonic_edits/GT_meme
- motif_logo/exonic_edits/GT_meme/logo2.png
- motif_logo/exonic_edits/GT_meme/meme.html
- motif_logo/exonic_edits/GT_meme/logo3.png
- motif_logo/exonic_edits/GT_meme/logo_rc6.png
- motif_logo/exonic_edits/GT_meme/logo6.png
- motif_logo/exonic_edits/GT_meme/logo_rc1.png
- motif_logo/exonic_edits/GT_meme/logo_rc5.png
- motif_logo/exonic_edits/GT_meme/logo_rc4.png
- motif_logo/exonic_edits/GT_meme/logo5.png
- motif_logo/exonic_edits/GT_meme/logo1.png
- motif_logo/exonic_edits/GT_meme/logo_rc2.png
- motif_logo/exonic_edits/GT_meme/logo_rc3.png
- motif_logo/exonic_edits/GT_meme/logo4.png
- motif_logo/genic_edits
- motif_logo/genic_edits/CT_meme
- motif_logo/genic_edits/CT_meme/logo2.png
- motif_logo/genic_edits/CT_meme/meme.html
- motif_logo/genic_edits/CT_meme/logo3.png
- motif_logo/genic_edits/CT_meme/logo_rc6.png
- motif_logo/genic_edits/CT_meme/logo6.png
- motif_logo/genic_edits/CT_meme/logo_rc1.png
- motif_logo/genic_edits/CT_meme/logo_rc5.png
- motif_logo/genic_edits/CT_meme/logo_rc4.png
- motif_logo/genic_edits/CT_meme/logo5.png
- motif_logo/genic_edits/CT_meme/logo1.png
- motif_logo/genic_edits/CT_meme/logo_rc2.png
- motif_logo/genic_edits/CT_meme/logo_rc3.png
- motif_logo/genic_edits/CT_meme/logo4.png
- motif_logo/genic_edits/TA_meme
- motif_logo/genic_edits/TA_meme/logo2.png
- motif_logo/genic_edits/TA_meme/meme.html
- motif_logo/genic_edits/TA_meme/logo3.png
- motif_logo/genic_edits/TA_meme/logo_rc6.png
- motif_logo/genic_edits/TA_meme/logo6.png
- motif_logo/genic_edits/TA_meme/logo_rc1.png
- motif_logo/genic_edits/TA_meme/logo_rc5.png
- motif_logo/genic_edits/TA_meme/logo_rc4.png
- motif_logo/genic_edits/TA_meme/logo5.png
- motif_logo/genic_edits/TA_meme/logo1.png
- motif_logo/genic_edits/TA_meme/logo_rc2.png
- motif_logo/genic_edits/TA_meme/logo_rc3.png
- motif_logo/genic_edits/TA_meme/logo4.png
- motif_logo/genic_edits/GC_meme
- motif_logo/genic_edits/GC_meme/logo2.png
- motif_logo/genic_edits/GC_meme/meme.html
- motif_logo/genic_edits/GC_meme/logo3.png
- motif_logo/genic_edits/GC_meme/logo_rc6.png
- motif_logo/genic_edits/GC_meme/logo6.png
- motif_logo/genic_edits/GC_meme/logo_rc1.png
- motif_logo/genic_edits/GC_meme/logo_rc5.png
- motif_logo/genic_edits/GC_meme/logo_rc4.png
- motif_logo/genic_edits/GC_meme/logo5.png
- motif_logo/genic_edits/GC_meme/logo1.png
- motif_logo/genic_edits/GC_meme/logo_rc2.png
- motif_logo/genic_edits/GC_meme/logo_rc3.png
- motif_logo/genic_edits/GC_meme/logo4.png
- motif_logo/genic_edits/CA_meme
- motif_logo/genic_edits/CA_meme/logo2.png
- motif_logo/genic_edits/CA_meme/meme.html
- motif_logo/genic_edits/CA_meme/logo3.png
- motif_logo/genic_edits/CA_meme/logo_rc6.png
- motif_logo/genic_edits/CA_meme/logo6.png
- motif_logo/genic_edits/CA_meme/logo_rc1.png
- motif_logo/genic_edits/CA_meme/logo_rc5.png
- motif_logo/genic_edits/CA_meme/logo_rc4.png
- motif_logo/genic_edits/CA_meme/logo5.png
- motif_logo/genic_edits/CA_meme/logo1.png
- motif_logo/genic_edits/CA_meme/logo_rc2.png
- motif_logo/genic_edits/CA_meme/logo_rc3.png
- motif_logo/genic_edits/CA_meme/logo4.png
- motif_logo/genic_edits/TC_meme
- motif_logo/genic_edits/TC_meme/logo2.png
- motif_logo/genic_edits/TC_meme/meme.html
- motif_logo/genic_edits/TC_meme/logo3.png
- motif_logo/genic_edits/TC_meme/logo_rc6.png
- motif_logo/genic_edits/TC_meme/logo6.png
- motif_logo/genic_edits/TC_meme/logo_rc1.png
- motif_logo/genic_edits/TC_meme/logo_rc5.png
- motif_logo/genic_edits/TC_meme/logo_rc4.png
- motif_logo/genic_edits/TC_meme/logo5.png
- motif_logo/genic_edits/TC_meme/logo1.png
- motif_logo/genic_edits/TC_meme/logo_rc2.png
- motif_logo/genic_edits/TC_meme/logo_rc3.png
- motif_logo/genic_edits/TC_meme/logo4.png
- motif_logo/genic_edits/AG_meme
- motif_logo/genic_edits/AG_meme/logo2.png
- motif_logo/genic_edits/AG_meme/meme.html
- motif_logo/genic_edits/AG_meme/logo3.png
- motif_logo/genic_edits/AG_meme/logo_rc6.png
- motif_logo/genic_edits/AG_meme/logo6.png
- motif_logo/genic_edits/AG_meme/logo_rc1.png
- motif_logo/genic_edits/AG_meme/logo_rc5.png
- motif_logo/genic_edits/AG_meme/logo_rc4.png
- motif_logo/genic_edits/AG_meme/logo5.png
- motif_logo/genic_edits/AG_meme/logo1.png
- motif_logo/genic_edits/AG_meme/logo_rc2.png
- motif_logo/genic_edits/AG_meme/logo_rc3.png
- motif_logo/genic_edits/AG_meme/logo4.png
- motif_logo/genic_edits/CG_meme
- motif_logo/genic_edits/CG_meme/logo2.png
- motif_logo/genic_edits/CG_meme/meme.html
- motif_logo/genic_edits/CG_meme/logo3.png
- motif_logo/genic_edits/CG_meme/logo_rc6.png
- motif_logo/genic_edits/CG_meme/logo6.png
- motif_logo/genic_edits/CG_meme/logo_rc1.png
- motif_logo/genic_edits/CG_meme/logo_rc5.png
- motif_logo/genic_edits/CG_meme/logo_rc4.png
- motif_logo/genic_edits/CG_meme/logo5.png
- motif_logo/genic_edits/CG_meme/logo1.png
- motif_logo/genic_edits/CG_meme/logo_rc2.png
- motif_logo/genic_edits/CG_meme/logo_rc3.png
- motif_logo/genic_edits/CG_meme/logo4.png
- motif_logo/genic_edits/TG_meme
- motif_logo/genic_edits/TG_meme/logo2.png
- motif_logo/genic_edits/TG_meme/meme.html
- motif_logo/genic_edits/TG_meme/logo3.png
- motif_logo/genic_edits/TG_meme/logo_rc6.png
- motif_logo/genic_edits/TG_meme/logo6.png
- motif_logo/genic_edits/TG_meme/logo_rc1.png
- motif_logo/genic_edits/TG_meme/logo_rc5.png
- motif_logo/genic_edits/TG_meme/logo_rc4.png
- motif_logo/genic_edits/TG_meme/logo5.png
- motif_logo/genic_edits/TG_meme/logo1.png
- motif_logo/genic_edits/TG_meme/logo_rc2.png
- motif_logo/genic_edits/TG_meme/logo_rc3.png
- motif_logo/genic_edits/TG_meme/logo4.png
- motif_logo/genic_edits/AC_meme
- motif_logo/genic_edits/AC_meme/logo2.png
- motif_logo/genic_edits/AC_meme/meme.html
- motif_logo/genic_edits/AC_meme/logo3.png
- motif_logo/genic_edits/AC_meme/logo_rc6.png
- motif_logo/genic_edits/AC_meme/logo6.png
- motif_logo/genic_edits/AC_meme/logo_rc1.png
- motif_logo/genic_edits/AC_meme/logo_rc5.png
- motif_logo/genic_edits/AC_meme/logo_rc4.png
- motif_logo/genic_edits/AC_meme/logo5.png
- motif_logo/genic_edits/AC_meme/logo1.png
- motif_logo/genic_edits/AC_meme/logo_rc2.png
- motif_logo/genic_edits/AC_meme/logo_rc3.png
- motif_logo/genic_edits/AC_meme/logo4.png
- motif_logo/genic_edits/AT_meme
- motif_logo/genic_edits/AT_meme/logo2.png
- motif_logo/genic_edits/AT_meme/meme.html
[truncated: 39 more entries]
