# Supplementary material for: Condition-specific RNA editing in the coral symbiont Symbiodinium microadriaticum
Source: PLoS Genet. 2017 Feb 28;13(2):e1006619. doi: 10.1371/journal.pgen.1006619 (PMC5357065; doi:10.1371/journal.pgen.1006619)
Supplement: S3 Dataset — (GZ) [file pgen.1006619.s021.tar.gz]

Archive with 155 entries (154 files):
- ab1s
- ab1s/Smic12072_IF_16C1.ab1
- ab1s/Smic12072_IF_16C2.ab1
- ab1s/Smic12072_IF_16C3.ab1
- ab1s/Smic12072_IF_36C1.ab1
- ab1s/Smic12072_IF_36C4.ab1
- ab1s/Smic12072_IF_DS2.ab1
- ab1s/Smic12072_IF_DS4.ab1
- ab1s/Smic12072_IF_gDNA.ab1
- ab1s/Smic12072_IF_noon1.ab1
- ab1s/Smic12072_IF_noon2.ab1
- ab1s/Smic12072_IF_noon3.ab1
- ab1s/Smic12072_IR_16C1.ab1
- ab1s/Smic12072_IR_16C2.ab1
- ab1s/Smic12072_IR_16C3.ab1
- ab1s/Smic12072_IR_36C1.ab1
- ab1s/Smic12072_IR_36C4.ab1
- ab1s/Smic12072_IR_DS2.ab1
- ab1s/Smic12072_IR_DS4.ab1
- ab1s/Smic12072_IR_gDNA.ab1
- ab1s/Smic12072_IR_noon1.ab1
- ab1s/Smic12072_IR_noon2.ab1
- ab1s/Smic12072_IR_noon3.ab1
- ab1s/Smic12421b_IF_16C1.ab1
- ab1s/Smic12421b_IF_16C2.ab1
- ab1s/Smic12421b_IF_16C3.ab1
- ab1s/Smic12421b_IF_36C1.ab1
- ab1s/Smic12421b_IF_36C4.ab1
- ab1s/Smic12421b_IF_DS2.ab1
- ab1s/Smic12421b_IF_DS4.ab1
- ab1s/Smic12421b_IF_gDNA.ab1
- ab1s/Smic12421b_IF_noon1.ab1
- ab1s/Smic12421b_IF_noon2.ab1
- ab1s/Smic12421b_IF_noon3.ab1
- ab1s/Smic12421b_IR_16C1.ab1
- ab1s/Smic12421b_IR_16C2.ab1
- ab1s/Smic12421b_IR_16C3.ab1
- ab1s/Smic12421b_IR_36C1.ab1
- ab1s/Smic12421b_IR_36C4.ab1
- ab1s/Smic12421b_IR_DS2.ab1
- ab1s/Smic12421b_IR_DS4.ab1
- ab1s/Smic12421b_IR_gDNA.ab1
- ab1s/Smic12421b_IR_noon1.ab1
- ab1s/Smic12421b_IR_noon2.ab1
- ab1s/Smic12421b_IR_noon3.ab1
- ab1s/Smic26211_IF_16C1.ab1
- ab1s/Smic26211_IF_16C2.ab1
- ab1s/Smic26211_IF_16C3.ab1
- ab1s/Smic26211_IF_36C1.ab1
- ab1s/Smic26211_IF_36C4.ab1
- ab1s/Smic26211_IF_DS2.ab1
- ab1s/Smic26211_IF_DS4.ab1
- ab1s/Smic26211_IF_gDNA.ab1
- ab1s/Smic26211_IF_noon1.ab1
- ab1s/Smic26211_IF_noon2.ab1
- ab1s/Smic26211_IF_noon3.ab1
- ab1s/Smic26211_IR_16C1.ab1
- ab1s/Smic26211_IR_16C2.ab1
- ab1s/Smic26211_IR_16C3.ab1
- ab1s/Smic26211_IR_36C1.ab1
- ab1s/Smic26211_IR_36C4.ab1
- ab1s/Smic26211_IR_DS2.ab1
- ab1s/Smic26211_IR_DS4.ab1
- ab1s/Smic26211_IR_gDNA.ab1
- ab1s/Smic26211_IR_noon1.ab1
- ab1s/Smic26211_IR_noon2.ab1
- ab1s/Smic26211_IR_noon3.ab1
- ab1s/Smic31324a_IF_16C1.ab1
- ab1s/Smic31324a_IF_16C2.ab1
- ab1s/Smic31324a_IF_16C3.ab1
- ab1s/Smic31324a_IF_36C1.ab1
- ab1s/Smic31324a_IF_36C4.ab1
- ab1s/Smic31324a_IF_DS2.ab1
- ab1s/Smic31324a_IF_DS4.ab1
- ab1s/Smic31324a_IF_gDNA.ab1
- ab1s/Smic31324a_IF_noon1.ab1
- ab1s/Smic31324a_IF_noon2.ab1
- ab1s/Smic31324a_IF_noon3.ab1
- ab1s/Smic31324a_IR_16C1.ab1
- ab1s/Smic31324a_IR_16C2.ab1
- ab1s/Smic31324a_IR_16C3.ab1
- ab1s/Smic31324a_IR_36C1.ab1
- ab1s/Smic31324a_IR_36C4.ab1
- ab1s/Smic31324a_IR_DS2.ab1
- ab1s/Smic31324a_IR_DS4.ab1
- ab1s/Smic31324a_IR_gDNA.ab1
- ab1s/Smic31324a_IR_noon1.ab1
- ab1s/Smic31324a_IR_noon2.ab1
- ab1s/Smic31324a_IR_noon3.ab1
- ab1s/Smic31324b_IF_16C1.ab1
- ab1s/Smic31324b_IF_16C2.ab1
- ab1s/Smic31324b_IF_16C3.ab1
- ab1s/Smic31324b_IF_36C1.ab1
- ab1s/Smic31324b_IF_36C4.ab1
- ab1s/Smic31324b_IF_DS2.ab1
- ab1s/Smic31324b_IF_DS4.ab1
- ab1s/Smic31324b_IF_gDNA.ab1
- ab1s/Smic31324b_IF_noon1.ab1
- ab1s/Smic31324b_IF_noon2.ab1
- ab1s/Smic31324b_IF_noon3.ab1
- ab1s/Smic31324b_IR_16C1.ab1
- ab1s/Smic31324b_IR_16C2.ab1
- ab1s/Smic31324b_IR_16C3.ab1
- ab1s/Smic31324b_IR_36C1.ab1
- ab1s/Smic31324b_IR_36C4.ab1
- ab1s/Smic31324b_IR_DS2.ab1
- ab1s/Smic31324b_IR_DS4.ab1
- ab1s/Smic31324b_IR_gDNA.ab1
- ab1s/Smic31324b_IR_noon1.ab1
- ab1s/Smic31324b_IR_noon2.ab1
- ab1s/Smic31324b_IR_noon3.ab1
- ab1s/Smic36637a_IF_16C1.ab1
- ab1s/Smic36637a_IF_16C2.ab1
- ab1s/Smic36637a_IF_16C3.ab1
- ab1s/Smic36637a_IF_36C1.ab1
- ab1s/Smic36637a_IF_36C4.ab1
- ab1s/Smic36637a_IF_DS2.ab1
- ab1s/Smic36637a_IF_DS4.ab1
- ab1s/Smic36637a_IF_gDNA.ab1
- ab1s/Smic36637a_IF_noon1.ab1
- ab1s/Smic36637a_IF_noon2.ab1
- ab1s/Smic36637a_IF_noon3.ab1
- ab1s/Smic36637a_IR_16C1.ab1
- ab1s/Smic36637a_IR_16C2.ab1
- ab1s/Smic36637a_IR_16C3.ab1
- ab1s/Smic36637a_IR_36C1.ab1
- ab1s/Smic36637a_IR_36C4.ab1
- ab1s/Smic36637a_IR_DS2.ab1
- ab1s/Smic36637a_IR_DS4.ab1
- ab1s/Smic36637a_IR_gDNA.ab1
- ab1s/Smic36637a_IR_noon1.ab1
- ab1s/Smic36637a_IR_noon2.ab1
- ab1s/Smic36637a_IR_noon3.ab1
- ab1s/Smic36637b_IF_16C1.ab1
- ab1s/Smic36637b_IF_16C2.ab1
- ab1s/Smic36637b_IF_16C3.ab1
- ab1s/Smic36637b_IF_36C1.ab1
- ab1s/Smic36637b_IF_36C4.ab1
- ab1s/Smic36637b_IF_DS2.ab1
- ab1s/Smic36637b_IF_DS4.ab1
- ab1s/Smic36637b_IF_gDNA.ab1
- ab1s/Smic36637b_IF_noon1.ab1
- ab1s/Smic36637b_IF_noon2.ab1
- ab1s/Smic36637b_IF_noon3.ab1
- ab1s/Smic36637b_IR_16C1.ab1
- ab1s/Smic36637b_IR_16C2.ab1
- ab1s/Smic36637b_IR_16C3.ab1
- ab1s/Smic36637b_IR_36C1.ab1
- ab1s/Smic36637b_IR_36C4.ab1
- ab1s/Smic36637b_IR_DS2.ab1
- ab1s/Smic36637b_IR_DS4.ab1
- ab1s/Smic36637b_IR_gDNA.ab1
- ab1s/Smic36637b_IR_noon1.ab1
- ab1s/Smic36637b_IR_noon2.ab1
- ab1s/Smic36637b_IR_noon3.ab1
